# Supplementary material for: Differential HIF2α Protein Expression in Human Carotid Body and Adrenal Medulla under Physiologic and Tumorigenic Conditions
Source: Cancers (Basel). 2022 Jun 17;14(12):2986. doi: 10.3390/cancers14122986 (PMC9221385; doi:10.3390/cancers14122986)
Supplement: Supplementary file 1 [file cancers-14-02986-s001.zip]

Archive with 8 entries (8 files):
- cancers-1766034-supplementary.pdf
- Original images.pdf
- Suppl Table S5.xlsx
- Suppl Table S6.xlsx
- Suppl Table S9.xlsx
- Supp_Table S2.xlsx
- Supp_Table S3.xlsx
- Supp_Table S4.xlsx
