# Supplementary material for: Differential HIF2α Protein Expression in Human Carotid Body and Adrenal Medulla under Physiologic and Tumorigenic Conditions
Source: Cancers (Basel). 2022 Jun 17;14(12):2986. doi: 10.3390/cancers14122986 (PMC9221385; doi:10.3390/cancers14122986)
Supplement: Supplementary file 1 [file cancers-14-02986-s001.zip › Suppl Table S5.xlsx]

## Sheet: HIF-genes common_VHL-SDH-PPGL
MyList	Gene ID	Type	Tax ID	Homologene Gene ID	Homologene Gene Tax ID	Gene Symbol	Description	Biological Process (GO)	Kinase Class (UniProt)	Protein Function (Protein Atlas)	Subcellular Location (Protein Atlas)	Drug (DrugBank)	Canonical Pathways_x000D_	Hallmark Gene Sets_x000D_	GO:0001568 blood vessel development	GO:0030198 extracellular matrix organizat	GO:0030029 actin filament-based process	WP3888 VEGFA-VEGFR2 signaling pathway	WP4018 Clear cell renal cell carcinom	GO:0007169 transmembrane receptor protein	R-HSA-109582 Hemostasis	GO:0030155 regulation of cell adhesion	GO:0001667 ameboidal-type cell migration	GO:0061061 muscle structure development	R-HSA-1650814 Collagen biosynthesis and modi	GO:0048729 tissue morphogenesis	GO:0009611 response to wounding	GO:0050673 epithelial cell proliferation	GO:0007507 heart development	GO:0005975 carbohydrate metabolic process	R-HSA-422475 Axon guidance	GO:0061448 connective tissue development	R-HSA-6798695 Neutrophil degranulation	WP3614 Photodynamic therapy-induced H
hsa-miR-365a-3p						None	None	None	None	None	None	None	None	None	nan	nan	nan	nan	nan	nan	nan	nan	nan	nan	nan	nan	nan	nan	nan	nan	nan	nan	nan	nan
RILPL2	196383	symbol	H. sapiens	196383	H. sapiens	RILPL2	Rab interacting lysosomal protein like 2	GO:1903445 protein transport from ciliary membrane to plasma membrane;GO:0032594 protein transport within lipid bilayer;GO:0003382 epithelial cell morphogenesis		Predicted intracellular proteins	Cytosol (Supported)				0.0	0.0	0.0	0.0	0.0	0.0	0.0	0.0	0.0	0.0	0.0	0.0	0.0	0.0	0.0	0.0	0.0	0.0	0.0	0.0
RBMS2	5939	symbol	H. sapiens	5939	H. sapiens	RBMS2	RNA binding motif single stranded interacting protein 2	GO:0006396 RNA processing;GO:0016070 RNA metabolic process;GO:0090304 nucleic acid metabolic process		Predicted intracellular proteins	Nucleoli fibrillar center (Approved); Additional: Cytosol;Nucleoplasm				0.0	0.0	0.0	0.0	0.0	0.0	0.0	0.0	0.0	0.0	0.0	0.0	0.0	0.0	0.0	0.0	0.0	0.0	0.0	0.0
ENG	2022	symbol	H. sapiens	2022	H. sapiens	ENG	endoglin	GO:1905222 atrioventricular canal morphogenesis;GO:1905310 regulation of cardiac neural crest cell migration involved in outflow tract morphogenesis;GO:0022009 central nervous system vasculogenesis		CD markers; Candidate cardiovascular disease genes; Disease related genes; Cancer-related genes:Candidate cancer biomarkers	Plasma membrane (Supported); Additional: Nuclear bodies	Carotuximab	(M185)PID ALK1 PATHWAY; (M255)PID HIF1 TFPATHWAY	(M5896)HALLMARK TGF BETA SIGNALING; (M5953)HALLMARK KRAS SIGNALING UP	1.0	1.0	0.0	1.0	1.0	1.0	0.0	0.0	1.0	1.0	0.0	1.0	1.0	0.0	1.0	0.0	0.0	0.0	0.0	0.0
GIMAP5	55340	symbol	H. sapiens	55340	H. sapiens	GIMAP5	GTPase, IMAP family member 5								0.0	0.0	0.0	0.0	0.0	0.0	0.0	0.0	0.0	0.0	0.0	0.0	0.0	0.0	0.0	0.0	0.0	0.0	0.0	0.0
AQP1	358	symbol	H. sapiens	358	H. sapiens	AQP1	aquaporin 1 (Colton blood group)	GO:0035378 carbon dioxide transmembrane transport;GO:0046878 positive regulation of saliva secretion;GO:0030185 nitric oxide transport		Transporters:Transporter channels and pores; Blood group antigen proteins	Plasma membrane (Supported)	Acetazolamide; B-nonylglucoside; Mersalyl			1.0	0.0	1.0	0.0	0.0	0.0	0.0	0.0	0.0	0.0	0.0	0.0	1.0	0.0	0.0	0.0	0.0	0.0	0.0	0.0
CDA	978	symbol	H. sapiens	978	H. sapiens	CDA	cytidine deaminase	GO:0019858 cytosine metabolic process;GO:0008655 pyrimidine-containing compound salvage;GO:0006216 cytidine catabolic process		Predicted intracellular proteins; Enzymes; ENZYME proteins:Hydrolases	Nucleoplasm (Approved)	1-Beta-Ribofuranosyl-1,3-Diazepinone		(M5898)HALLMARK DNA REPAIR; (M5921)HALLMARK COMPLEMENT; (M5934)HALLMARK XENOBIOTIC METABOLISM	0.0	0.0	0.0	0.0	1.0	0.0	0.0	0.0	0.0	0.0	0.0	0.0	0.0	0.0	0.0	0.0	0.0	0.0	1.0	0.0
EXOC3L	283849	gene_synonym	H. sapiens	283849	H. sapiens	EXOC3L1	exocyst complex component 3 like 1	GO:0051601 exocyst localization;GO:0034629 cellular protein-containing complex localization;GO:0031503 protein-containing complex localization		Predicted intracellular proteins	Plasma membrane;Vesicles (Approved)				0.0	0.0	0.0	0.0	0.0	0.0	0.0	0.0	0.0	0.0	0.0	0.0	0.0	0.0	0.0	0.0	0.0	0.0	0.0	0.0
PLOD1	5351	symbol	H. sapiens	5351	H. sapiens	PLOD1	procollagen-lysine,2-oxoglutarate 5-dioxygenase 1	GO:0017185 peptidyl-lysine hydroxylation;GO:0018126 protein hydroxylation;GO:0006493 protein O-linked glycosylation		Disease related genes; Predicted intracellular proteins; ENZYME proteins:Oxidoreductases; Potential drug targets; Enzymes	Vesicles (Uncertain); Additional: Nucleoplasm	Ascorbic acid	(M3468)NABA ECM REGULATORS; (M5885)NABA MATRISOME ASSOCIATED; (M5889)NABA MATRISOME	(M5930)HALLMARK EPITHELIAL MESENCHYMAL TRANSITION; (M5937)HALLMARK GLYCOLYSIS	0.0	1.0	0.0	0.0	0.0	0.0	0.0	0.0	0.0	0.0	1.0	0.0	0.0	0.0	0.0	0.0	0.0	0.0	0.0	0.0
TMEM204	79652	symbol	H. sapiens	79652	H. sapiens	TMEM204	transmembrane protein 204	GO:0001945 lymph vessel development;GO:0030947 regulation of vascular endothelial growth factor receptor signaling pathway;GO:0048010 vascular endothelial growth factor receptor signaling pathway							0.0	0.0	0.0	0.0	0.0	1.0	0.0	0.0	0.0	1.0	0.0	0.0	0.0	0.0	1.0	0.0	0.0	0.0	0.0	0.0
PLVAP	83483	symbol	H. sapiens	83483	H. sapiens	PLVAP	plasmalemma vesicle associated protein	GO:0002693 positive regulation of cellular extravasation;GO:0070528 protein kinase C signaling;GO:0002691 regulation of cellular extravasation		Predicted intracellular proteins	Cytosol (Approved); Additional: Centrosome;Plasma membrane			(M5953)HALLMARK KRAS SIGNALING UP	0.0	0.0	0.0	0.0	0.0	1.0	0.0	0.0	0.0	0.0	0.0	0.0	0.0	1.0	0.0	0.0	0.0	0.0	0.0	0.0
VWA1	64856	symbol	H. sapiens	64856	H. sapiens	VWA1	von Willebrand factor A domain containing 1	GO:0048266 behavioral response to pain;GO:0048265 response to pain;GO:0033555 multicellular organismal response to stress		Predicted intracellular proteins; Predicted secreted proteins			(M3008)NABA ECM GLYCOPROTEINS; (M5884)NABA CORE MATRISOME; (M5889)NABA MATRISOME		0.0	1.0	0.0	0.0	0.0	0.0	0.0	0.0	0.0	0.0	0.0	0.0	0.0	0.0	0.0	0.0	0.0	0.0	0.0	0.0
NRBP1	29959	symbol	H. sapiens	29959	H. sapiens	NRBP1	nuclear receptor binding protein 1	GO:0006888 endoplasmic reticulum to Golgi vesicle-mediated transport;GO:0048193 Golgi vesicle transport;GO:0046907 intracellular transport	Other	Predicted intracellular proteins; Enzymes; Kinases	Cytosol (Supported)				0.0	0.0	0.0	0.0	0.0	0.0	0.0	0.0	0.0	0.0	0.0	0.0	0.0	0.0	0.0	0.0	0.0	0.0	0.0	0.0
LOC158376	158376	Gene_ID	H. sapiens	158376	H. sapiens	SPAAR	small regulatory polypeptide of amino acid response	GO:0043416 regulation of skeletal muscle tissue regeneration;GO:1904262 negative regulation of TORC1 signaling;GO:0043403 skeletal muscle tissue regeneration		Predicted intracellular proteins					0.0	0.0	0.0	0.0	0.0	0.0	0.0	0.0	0.0	0.0	0.0	0.0	0.0	0.0	0.0	0.0	0.0	0.0	0.0	0.0
ECSCR	641700	symbol	H. sapiens	641700	H. sapiens	ECSCR	endothelial cell surface expressed chemotaxis and apoptosis regulator	GO:2000353 positive regulation of endothelial cell apoptotic process;GO:1904037 positive regulation of epithelial cell apoptotic process;GO:2000351 regulation of endothelial cell apoptotic process			Plasma membrane;Vesicles (Supported); Additional: Nucleoplasm				1.0	0.0	0.0	0.0	0.0	0.0	0.0	0.0	0.0	0.0	0.0	0.0	0.0	0.0	0.0	0.0	0.0	0.0	0.0	0.0
ROBO4	54538	symbol	H. sapiens	54538	H. sapiens	ROBO4	roundabout guidance receptor 4	GO:0070593 dendrite self-avoidance;GO:0008038 neuron recognition;GO:0061028 establishment of endothelial barrier			Plasma membrane (Approved)				1.0	0.0	0.0	0.0	0.0	0.0	0.0	0.0	0.0	0.0	0.0	0.0	0.0	0.0	0.0	0.0	0.0	0.0	0.0	0.0
CLEC14A	161198	symbol	H. sapiens	161198	H. sapiens	CLEC14A	C-type lectin domain containing 14A	GO:0036325 vascular endothelial growth factor receptor-3 signaling pathway;GO:0036324 vascular endothelial growth factor receptor-2 signaling pathway;GO:0001946 lymphangiogenesis			Endoplasmic reticulum;Golgi apparatus (Supported)	Resveratrol	(M5880)NABA ECM AFFILIATED; (M5885)NABA MATRISOME ASSOCIATED; (M5889)NABA MATRISOME		1.0	0.0	0.0	0.0	0.0	1.0	0.0	0.0	1.0	0.0	0.0	0.0	0.0	0.0	0.0	0.0	0.0	0.0	0.0	0.0
C13orf15	28984	gene_synonym	H. sapiens	28984	H. sapiens	RGCC	regulator of cell cycle	GO:0001100 negative regulation of exit from mitosis;GO:0003331 positive regulation of extracellular matrix constituent secretion;GO:0090272 negative regulation of fibroblast growth factor production		Predicted intracellular proteins	Nucleoplasm (Supported); Additional: Nucleoli		(M145)PID P53 DOWNSTREAM PATHWAY		1.0	1.0	1.0	0.0	0.0	1.0	0.0	1.0	1.0	0.0	0.0	0.0	0.0	1.0	0.0	0.0	0.0	0.0	0.0	0.0
PECAM1	5175	symbol	H. sapiens	5175	H. sapiens	PECAM1	platelet and endothelial cell adhesion molecule 1	GO:0150107 positive regulation of protein localization to cell-cell junction;GO:0072011 glomerular endothelium development;GO:0150106 regulation of protein localization to cell-cell junction		Predicted intracellular proteins			(M53)PID INTEGRIN3 PATHWAY	(M5946)HALLMARK COAGULATION; (M5915)HALLMARK APICAL JUNCTION; (M5953)HALLMARK KRAS SIGNALING UP	1.0	1.0	0.0	0.0	0.0	1.0	1.0	1.0	0.0	0.0	1.0	1.0	0.0	0.0	0.0	0.0	0.0	0.0	1.0	0.0
LRRC70	100130733	symbol	H. sapiens	100130733	H. sapiens	LRRC70	leucine rich repeat containing 70	GO:0060760 positive regulation of response to cytokine stimulus;GO:0060759 regulation of response to cytokine stimulus;GO:0034097 response to cytokine		Predicted intracellular proteins					0.0	0.0	0.0	0.0	0.0	0.0	0.0	0.0	0.0	0.0	0.0	0.0	0.0	0.0	0.0	0.0	0.0	0.0	0.0	0.0
IL3RA	3563	symbol	H. sapiens	3563	H. sapiens	IL3RA	interleukin 3 receptor subunit alpha	GO:0038156 interleukin-3-mediated signaling pathway;GO:0036015 response to interleukin-3;GO:0036016 cellular response to interleukin-3		CD markers; Predicted intracellular proteins; FDA approved drug targets:Biotech drugs		Sargramostim; Tagraxofusp	(M182)PID IL3 PATHWAY	(M5897)HALLMARK IL6 JAK STAT3 SIGNALING; (M5947)HALLMARK IL2 STAT5 SIGNALING	0.0	0.0	0.0	0.0	0.0	1.0	0.0	0.0	0.0	0.0	0.0	0.0	0.0	0.0	0.0	0.0	0.0	0.0	0.0	0.0
ARHGEF15	22899	symbol	H. sapiens	22899	H. sapiens	ARHGEF15	Rho guanine nucleotide exchange factor 15	GO:2000297 negative regulation of synapse maturation;GO:1905809 negative regulation of synapse organization;GO:0061299 retina vasculature morphogenesis in camera-type eye		Predicted intracellular proteins	Plasma membrane (Supported)		(M177)PID EPHA FWDPATHWAY; (M68)PID RHOA REG PATHWAY		0.0	0.0	1.0	1.0	0.0	0.0	0.0	0.0	0.0	0.0	0.0	0.0	0.0	0.0	0.0	0.0	0.0	0.0	0.0	0.0
CX3CL1	6376	symbol	H. sapiens	6376	H. sapiens	CX3CL1	C-X3-C motif chemokine ligand 1	GO:0051041 positive regulation of calcium-independent cell-cell adhesion;GO:1900450 negative regulation of glutamate receptor signaling pathway;GO:0051040 regulation of calcium-independent cell-cell adhesion		Predicted secreted proteins	Plasma membrane (Supported)		(M145)PID P53 DOWNSTREAM PATHWAY; (M5883)NABA SECRETED FACTORS; (M5885)NABA MATRISOME ASSOCIATED	(M5916)HALLMARK APICAL SURFACE; (M5915)HALLMARK APICAL JUNCTION; (M5932)HALLMARK INFLAMMATORY RESPONSE	1.0	0.0	1.0	0.0	0.0	1.0	0.0	1.0	0.0	0.0	0.0	0.0	1.0	1.0	0.0	0.0	0.0	0.0	0.0	0.0
CD34	947	symbol	H. sapiens	947	H. sapiens	CD34	CD34 molecule	GO:1900035 negative regulation of cellular response to heat;GO:0035759 mesangial cell-matrix adhesion;GO:0072209 metanephric mesangial cell differentiation		CD markers	Cell Junctions;Plasma membrane (Approved); Additional: Nucleoplasm		(M195)PID CMYB PATHWAY	(M5915)HALLMARK APICAL JUNCTION	1.0	0.0	0.0	0.0	0.0	0.0	0.0	0.0	0.0	0.0	0.0	1.0	1.0	1.0	0.0	0.0	0.0	1.0	0.0	0.0
CPA3	1359	symbol	H. sapiens	1359	H. sapiens	CPA3	carboxypeptidase A3	GO:0002002 regulation of angiotensin levels in blood;GO:0002003 angiotensin maturation;GO:0001991 regulation of systemic arterial blood pressure by circulatory renin-angiotensin		Predicted secreted proteins; Peptidases:Metallopeptidases; Enzymes; ENZYME proteins:Hydrolases	Golgi apparatus (Approved); Additional: Nucleoplasm				0.0	0.0	0.0	0.0	0.0	0.0	0.0	0.0	0.0	0.0	1.0	0.0	0.0	0.0	0.0	0.0	0.0	0.0	0.0	0.0
CLEC1A	51267	symbol	H. sapiens	51267	H. sapiens	CLEC1A	C-type lectin domain family 1 member A	GO:0006952 defense response;GO:0007166 cell surface receptor signaling pathway;GO:0006950 response to stress		Predicted intracellular proteins			(M5880)NABA ECM AFFILIATED; (M5885)NABA MATRISOME ASSOCIATED; (M5889)NABA MATRISOME		0.0	0.0	0.0	0.0	0.0	0.0	0.0	0.0	0.0	0.0	0.0	0.0	0.0	0.0	0.0	0.0	0.0	0.0	0.0	0.0
LDB2	9079	symbol	H. sapiens	9079	H. sapiens	LDB2	LIM domain binding 2	GO:0010669 epithelial structure maintenance;GO:0035019 somatic stem cell population maintenance;GO:0001942 hair follicle development		Predicted intracellular proteins	Nucleoli;Nucleoplasm (Supported); Additional: Plasma membrane				0.0	0.0	1.0	1.0	0.0	1.0	0.0	0.0	0.0	0.0	0.0	0.0	0.0	0.0	0.0	0.0	0.0	0.0	0.0	0.0
GNA14	9630	symbol	H. sapiens	9630	H. sapiens	GNA14	G protein subunit alpha 14	GO:0060158 phospholipase C-activating dopamine receptor signaling pathway;GO:0007212 dopamine receptor signaling pathway;GO:1903351 cellular response to dopamine		Predicted intracellular proteins			(M138)PID THROMBIN PAR4 PATHWAY; (M155)PID S1P META PATHWAY; (M268)PID S1P S1P2 PATHWAY	(M5923)HALLMARK PI3K AKT MTOR SIGNALING	0.0	0.0	0.0	0.0	0.0	0.0	1.0	0.0	0.0	0.0	1.0	0.0	0.0	0.0	0.0	0.0	0.0	0.0	0.0	0.0
CXorf36	79742	gene_synonym	H. sapiens	79742	H. sapiens	DIPK2B	divergent protein kinase domain 2B			Disease related genes; Predicted secreted proteins					0.0	0.0	0.0	0.0	0.0	0.0	0.0	0.0	0.0	0.0	0.0	0.0	0.0	0.0	0.0	0.0	0.0	0.0	0.0	0.0
GIMAP4	55303	symbol	H. sapiens	55303	H. sapiens	GIMAP4	GTPase, IMAP family member 4			Predicted intracellular proteins					0.0	0.0	0.0	0.0	0.0	0.0	0.0	0.0	0.0	0.0	0.0	0.0	0.0	0.0	0.0	0.0	0.0	0.0	0.0	0.0
MYCT1	80177	symbol	H. sapiens	80177	H. sapiens	MYCT1	MYC target 1	GO:0061484 hematopoietic stem cell homeostasis;GO:0048872 homeostasis of number of cells;GO:0042592 homeostatic process		Predicted intracellular proteins	Nucleoplasm (Approved); Additional: Vesicles		(M66)PID MYC ACTIV PATHWAY		0.0	0.0	0.0	0.0	0.0	0.0	0.0	0.0	0.0	0.0	0.0	0.0	0.0	0.0	0.0	0.0	0.0	0.0	0.0	0.0
TIE1	7075	symbol	H. sapiens	7075	H. sapiens	TIE1	tyrosine kinase with immunoglobulin like and EGF like domains 1	GO:0060854 branching involved in lymph vessel morphogenesis;GO:0060836 lymphatic endothelial cell differentiation;GO:1901201 regulation of extracellular matrix assembly	Tyr protein kinase family	Kinases:Tyr protein kinases; ENZYME proteins:Transferases; Predicted intracellular proteins; Cancer-related genes:Candidate cancer biomarkers; Enzymes		Fostamatinib			1.0	1.0	0.0	0.0	0.0	1.0	0.0	0.0	0.0	1.0	0.0	1.0	0.0	1.0	1.0	0.0	0.0	0.0	0.0	0.0
PCDH12	51294	symbol	H. sapiens	51294	H. sapiens	PCDH12	protocadherin 12	GO:0016339 calcium-dependent cell-cell adhesion via plasma membrane cell adhesion molecules;GO:0060711 labyrinthine layer development;GO:0008038 neuron recognition		Disease related genes; Predicted secreted proteins					0.0	0.0	0.0	0.0	1.0	0.0	0.0	0.0	0.0	0.0	0.0	0.0	0.0	0.0	0.0	1.0	0.0	0.0	0.0	0.0
FLT4	2324	symbol	H. sapiens	2324	H. sapiens	FLT4	fms related receptor tyrosine kinase 4	GO:0090037 positive regulation of protein kinase C signaling;GO:0060312 regulation of blood vessel remodeling;GO:0090036 regulation of protein kinase C signaling	Tyr protein kinase family	Disease related genes; ENZYME proteins:Transferases; Kinases:Tyr protein kinases; Predicted intracellular proteins; RAS pathway related proteins; Cancer-related genes:Candidate cancer biomarkers; FDA approved drug targets:Small molecule drugs; Predicted secreted proteins; Enzymes	Nuclear speckles;Plasma membrane (Supported); Additional: Cell Junctions	Sorafenib; Sunitinib; Vatalanib; TG-100801; Denibulin; ABT-869; IMC-1C11; Pazopanib; Axitinib; Regorafenib; Lenvatinib; Nintedanib; Fostamatinib; Selpercatinib	(M137)PID VEGF VEGFR PATHWAY; (M274)PID LYMPH ANGIOGENESIS PATHWAY	(M5953)HALLMARK KRAS SIGNALING UP	1.0	0.0	0.0	0.0	0.0	1.0	0.0	0.0	1.0	0.0	0.0	0.0	0.0	1.0	1.0	0.0	0.0	0.0	0.0	0.0
ESAM	90952	symbol	H. sapiens	90952	H. sapiens	ESAM	endothelial cell adhesion molecule	GO:0035633 maintenance of blood-brain barrier;GO:2000249 regulation of actin cytoskeleton reorganization;GO:0070830 bicellular tight junction assembly			Microtubules (Approved)				0.0	0.0	1.0	0.0	0.0	0.0	1.0	0.0	0.0	0.0	0.0	0.0	0.0	0.0	0.0	0.0	0.0	0.0	0.0	0.0
VEGFA	7422	symbol	H. sapiens	7422	H. sapiens	VEGFA	vascular endothelial growth factor A	GO:1903570 regulation of protein kinase D signaling;GO:1903572 positive regulation of protein kinase D signaling;GO:1901551 negative regulation of endothelial cell development		Disease related genes; FDA approved drug targets:Biotech drugs; Predicted intracellular proteins; RAS pathway related proteins; Cancer-related genes:Candidate cancer biomarkers; FDA approved drug targets:Small molecule drugs; Candidate cardiovascular disease genes; Predicted secreted proteins		Bevacizumab; Minocycline; Gliclazide; Carvedilol; Ranibizumab; Pidolic acid; Vandetanib; ABT-510; Veglin; Denibulin; SNS-032; Bevasiranib; Dalteparin; Aflibercept; Chondroitin sulfate; Foreskin keratinocyte (neonatal); Brolucizumab	(M137)PID VEGF VEGFR PATHWAY; (M103)PID S1P S1P1 PATHWAY; (M118)PID INTEGRIN A9B1 PATHWAY	(M5919)HALLMARK HEDGEHOG SIGNALING; (M5944)HALLMARK ANGIOGENESIS; (M5922)HALLMARK UNFOLDED PROTEIN RESPONSE	1.0	0.0	1.0	1.0	1.0	1.0	1.0	1.0	1.0	1.0	1.0	1.0	1.0	1.0	1.0	0.0	0.0	0.0	0.0	1.0
CA2	760	symbol	H. sapiens	760	H. sapiens	CA2	carbonic anhydrase 2	GO:0090088 regulation of oligopeptide transport;GO:0090089 regulation of dipeptide transport;GO:2000878 positive regulation of oligopeptide transport		Disease related genes; ENZYME proteins:Lyases; Predicted intracellular proteins; FDA approved drug targets:Small molecule drugs; Enzymes		Methyclothiazide; Topiramate; Ethoxzolamide; Sulpiride; Bendroflumethiazide; Celecoxib; Benzthiazide; Valdecoxib; Cyclothiazide; Furosemide; Methazolamide; Hydroflumethiazide; Acetazolamide; Dorzolamide; Chlorothiazide; Zonisamide; Trichlormethiazide; Ethinamate; Diazoxide; Diclofenamide; Brinzolamide; Quinethazone; p-Hydroxymercuribenzoic acid; N-Benzyl-4-Sulfamoyl-Benzamide; 4-Flourobenzenesulf…		(M5935)HALLMARK FATTY ACID METABOLISM; (M5941)HALLMARK UV RESPONSE UP; (M5947)HALLMARK IL2 STAT5 SIGNALING	0.0	0.0	0.0	0.0	0.0	0.0	0.0	1.0	0.0	0.0	0.0	1.0	0.0	0.0	0.0	0.0	0.0	0.0	0.0	0.0
ERG	2078	symbol	H. sapiens	2078	H. sapiens	ERG	ETS transcription factor ERG	GO:0045944 positive regulation of transcription by RNA polymerase II;GO:0006468 protein phosphorylation;GO:0045893 positive regulation of transcription, DNA-templated		Predicted intracellular proteins; Disease related genes; Transcription factors:Helix-turn-helix domains; Cancer-related genes	Nucleoplasm (Approved); Additional: Cytosol				0.0	0.0	0.0	1.0	0.0	0.0	0.0	0.0	0.0	0.0	0.0	0.0	0.0	0.0	0.0	0.0	0.0	0.0	0.0	0.0
RASGRP3	25780	symbol	H. sapiens	25780	H. sapiens	RASGRP3	RAS guanyl releasing protein 3	GO:0007265 Ras protein signal transduction;GO:0043087 regulation of GTPase activity;GO:0007264 small GTPase mediated signal transduction		Predicted intracellular proteins; RAS pathway related proteins	Nucleoplasm (Approved); Additional: Golgi apparatus		(M269)PID RAS PATHWAY		0.0	0.0	0.0	0.0	0.0	1.0	0.0	0.0	0.0	0.0	0.0	0.0	0.0	0.0	0.0	0.0	0.0	0.0	0.0	0.0
FAM101B	359845	gene_synonym	H. sapiens	359845	H. sapiens	RFLNB	refilin B	GO:0061182 negative regulation of chondrocyte development;GO:1900158 negative regulation of bone mineralization involved in bone maturation;GO:0061181 regulation of chondrocyte development		Predicted intracellular proteins	Actin filaments (Approved); Additional: Cytosol;Plasma membrane				0.0	0.0	1.0	0.0	0.0	0.0	0.0	0.0	0.0	0.0	0.0	0.0	0.0	0.0	0.0	0.0	0.0	1.0	0.0	0.0
DOCK6	57572	symbol	H. sapiens	57572	H. sapiens	DOCK6	dedicator of cytokinesis 6	GO:0007264 small GTPase mediated signal transduction;GO:0050790 regulation of catalytic activity;GO:0035556 intracellular signal transduction		Predicted intracellular proteins; Disease related genes	Cytosol (Supported)		(M83)PID CDC42 REG PATHWAY; (M241)PID RAC1 REG PATHWAY		0.0	0.0	0.0	0.0	0.0	0.0	1.0	0.0	0.0	0.0	0.0	0.0	0.0	0.0	0.0	0.0	0.0	0.0	0.0	0.0
SCARF1	8578	symbol	H. sapiens	8578	H. sapiens	SCARF1	scavenger receptor class F member 1	GO:0006707 cholesterol catabolic process;GO:0016127 sterol catabolic process;GO:0048680 positive regulation of axon regeneration		Predicted intracellular proteins				(M5932)HALLMARK INFLAMMATORY RESPONSE	0.0	0.0	0.0	0.0	0.0	1.0	0.0	0.0	0.0	0.0	1.0	0.0	1.0	0.0	0.0	0.0	0.0	0.0	0.0	0.0
FLT1	2321	symbol	H. sapiens	2321	H. sapiens	FLT1	fms related receptor tyrosine kinase 1	GO:0036323 vascular endothelial growth factor receptor-1 signaling pathway;GO:1990384 hyaloid vascular plexus regression;GO:0060033 anatomical structure regression	Tyr protein kinase family	Disease related genes; ENZYME proteins:Transferases; Kinases:Tyr protein kinases; Predicted intracellular proteins; RAS pathway related proteins; Cancer-related genes:Candidate cancer biomarkers; FDA approved drug targets:Small molecule drugs; Predicted secreted proteins; Enzymes	Plasma membrane (Supported); Additional: Actin filaments	Sorafenib; Sunitinib; Vatalanib; TG-100801; OSI-930; Denibulin; ABT-869; IMC-1C11; Pazopanib; Axitinib; N-(4-chlorophenyl)-2-[(pyridin-4-ylmethyl)amino]benzamide; Regorafenib; Lenvatinib; Nintedanib; Polaprezinc; Foreskin fibroblast (neonatal); Fostamatinib; Selpercatinib	(M137)PID VEGF VEGFR PATHWAY; (M226)PID VEGFR1 PATHWAY; (M33)PID GLYPICAN 1PATHWAY		1.0	0.0	0.0	1.0	1.0	1.0	0.0	0.0	0.0	0.0	0.0	0.0	0.0	1.0	1.0	0.0	0.0	0.0	0.0	0.0
NOTCH4	4855	symbol	H. sapiens	4855	H. sapiens	NOTCH4	notch receptor 4	GO:0007221 positive regulation of transcription of Notch receptor target;GO:2000048 negative regulation of cell-cell adhesion mediated by cadherin;GO:0045602 negative regulation of endothelial cell differentiation					(M17)PID NOTCH PATHWAY	(M5895)HALLMARK WNT BETA CATENIN SIGNALING; (M5921)HALLMARK COMPLEMENT	1.0	0.0	0.0	1.0	0.0	0.0	0.0	1.0	0.0	0.0	0.0	1.0	1.0	0.0	1.0	0.0	0.0	0.0	0.0	0.0
GJA4	2701	symbol	H. sapiens	2701	H. sapiens	GJA4	gap junction protein alpha 4	GO:0048265 response to pain;GO:0033555 multicellular organismal response to stress;GO:0003158 endothelium development		Transporters:Transporter channels and pores					1.0	0.0	0.0	0.0	0.0	0.0	0.0	0.0	0.0	0.0	0.0	0.0	0.0	0.0	0.0	0.0	0.0	0.0	0.0	0.0
TNFAIP8L1	126282	symbol	H. sapiens	126282	H. sapiens	TNFAIP8L1	TNF alpha induced protein 8 like 1	GO:0032007 negative regulation of TOR signaling;GO:0032006 regulation of TOR signaling;GO:0031929 TOR signaling		Predicted intracellular proteins					0.0	0.0	0.0	0.0	0.0	0.0	0.0	0.0	0.0	0.0	0.0	0.0	0.0	0.0	0.0	0.0	0.0	0.0	0.0	0.0
DLL4	54567	symbol	H. sapiens	54567	H. sapiens	DLL4	delta like canonical Notch ligand 4	GO:0072554 blood vessel lumenization;GO:0061074 regulation of neural retina development;GO:0035912 dorsal aorta morphogenesis		Disease related genes			(M17)PID NOTCH PATHWAY		1.0	0.0	0.0	1.0	0.0	0.0	0.0	1.0	1.0	1.0	0.0	1.0	0.0	1.0	1.0	0.0	0.0	0.0	0.0	0.0
NRARP	441478	symbol	H. sapiens	441478	H. sapiens	NRARP	NOTCH regulated ankyrin repeat protein	GO:1902359 Notch signaling pathway involved in somitogenesis;GO:1902366 regulation of Notch signaling pathway involved in somitogenesis;GO:1902367 negative regulation of Notch signaling pathway involved in somitogenesis		Predicted intracellular proteins	Cytosol (Approved); Additional: Nucleoplasm				1.0	0.0	0.0	1.0	0.0	0.0	0.0	1.0	0.0	0.0	0.0	1.0	0.0	1.0	1.0	0.0	0.0	0.0	0.0	0.0
STC1	6781	symbol	H. sapiens	6781	H. sapiens	STC1	stanniocalcin 1	GO:0003421 growth plate cartilage axis specification;GO:0044722 renal phosphate excretion;GO:1903402 regulation of renal phosphate excretion		Predicted intracellular proteins; Predicted secreted proteins				(M5944)HALLMARK ANGIOGENESIS; (M5891)HALLMARK HYPOXIA; (M5924)HALLMARK MTORC1 SIGNALING	0.0	0.0	1.0	0.0	0.0	0.0	0.0	0.0	1.0	0.0	0.0	1.0	0.0	0.0	0.0	0.0	0.0	1.0	0.0	0.0
STC2	8614	symbol	H. sapiens	8614	H. sapiens	STC2	stanniocalcin 2	GO:0046885 regulation of hormone biosynthetic process;GO:0046697 decidualization;GO:0032350 regulation of hormone metabolic process		Predicted intracellular proteins; Predicted secreted proteins	Endoplasmic reticulum (Approved)			(M5922)HALLMARK UNFOLDED PROTEIN RESPONSE; (M5891)HALLMARK HYPOXIA; (M5906)HALLMARK ESTROGEN RESPONSE EARLY	0.0	0.0	0.0	0.0	0.0	0.0	0.0	0.0	0.0	0.0	0.0	0.0	0.0	0.0	0.0	0.0	0.0	0.0	0.0	0.0
NEDD9	4739	symbol	H. sapiens	4739	H. sapiens	NEDD9	neural precursor cell expressed, developmentally down-regulated 9	GO:0090527 actin filament reorganization;GO:1900026 positive regulation of substrate adhesion-dependent cell spreading;GO:0061098 positive regulation of protein tyrosine kinase activity		Predicted intracellular proteins	Cytosol;Nucleoplasm (Supported); Additional: Plasma membrane			(M5902)HALLMARK APOPTOSIS; (M5893)HALLMARK MITOTIC SPINDLE	0.0	0.0	1.0	0.0	0.0	1.0	0.0	1.0	0.0	0.0	0.0	0.0	0.0	0.0	0.0	0.0	0.0	0.0	0.0	0.0
KCNE3	10008	symbol	H. sapiens	10008	H. sapiens	KCNE3	potassium voltage-gated channel subfamily E regulatory subunit 3	GO:1905025 negative regulation of membrane repolarization during ventricular cardiac muscle cell action potential;GO:1903765 negative regulation of potassium ion export across plasma membrane;GO:1905032 negative regulation of membrane repolarization during cardiac muscle cell action potential		Predicted intracellular proteins					0.0	0.0	1.0	0.0	0.0	0.0	0.0	0.0	0.0	0.0	1.0	0.0	0.0	0.0	0.0	0.0	0.0	0.0	0.0	0.0
SLC2A3	6515	symbol	H. sapiens	6515	H. sapiens	SLC2A3	solute carrier family 2 member 3	GO:0098708 glucose import across plasma membrane;GO:0098704 carbohydrate import across plasma membrane;GO:0140271 hexose import across plasma membrane		Transporters:Electrochemical Potential-driven transporters	Plasma membrane (Approved)			(M5947)HALLMARK IL2 STAT5 SIGNALING; (M5890)HALLMARK TNFA SIGNALING VIA NFKB; (M5891)HALLMARK HYPOXIA	0.0	0.0	0.0	0.0	1.0	1.0	0.0	0.0	0.0	0.0	0.0	0.0	0.0	0.0	0.0	1.0	0.0	0.0	1.0	1.0
GPR4	2828	symbol	H. sapiens	2828	H. sapiens	GPR4	G protein-coupled receptor 4	GO:0072144 glomerular mesangial cell development;GO:0072008 glomerular mesangial cell differentiation;GO:0072143 mesangial cell development		G-protein coupled receptors:GPCRs excl olfactory receptors					1.0	0.0	0.0	0.0	0.0	1.0	0.0	1.0	0.0	0.0	0.0	1.0	1.0	0.0	0.0	0.0	0.0	1.0	0.0	0.0
ID3	3399	symbol	H. sapiens	3399	H. sapiens	ID3	inhibitor of DNA binding 3, HLH protein	GO:0072750 cellular response to leptomycin B;GO:1901344 response to leptomycin B;GO:0030903 notochord development		Transcription factors:Basic domains; Predicted intracellular proteins; Cancer-related genes:Candidate cancer biomarkers	Nucleoplasm (Supported)			(M5896)HALLMARK TGF BETA SIGNALING	0.0	0.0	0.0	0.0	0.0	1.0	0.0	0.0	0.0	1.0	0.0	1.0	1.0	0.0	1.0	0.0	0.0	0.0	0.0	0.0
EDNRB	1910	symbol	H. sapiens	1910	H. sapiens	EDNRB	endothelin receptor type B	GO:0035645 enteric smooth muscle cell differentiation;GO:1990839 response to endothelin;GO:0007497 posterior midgut development		FDA approved drug targets:Small molecule drugs; Disease related genes; G-protein coupled receptors:GPCRs excl olfactory receptors	Plasma membrane (Supported); Additional: Cytosol	Bosentan; IRL-1620; Sitaxentan; Ambrisentan; Enrasentan; Tezosentan; Macitentan	(M67)PID ARF6 TRAFFICKING PATHWAY; (M8)PID ENDOTHELIN PATHWAY		0.0	0.0	1.0	0.0	0.0	1.0	0.0	1.0	1.0	1.0	0.0	0.0	1.0	1.0	0.0	0.0	0.0	0.0	0.0	0.0
ANGPT2	285	symbol	H. sapiens	285	H. sapiens	ANGPT2	angiopoietin 2	GO:0050928 negative regulation of positive chemotaxis;GO:0048014 Tie signaling pathway;GO:0072012 glomerulus vasculature development		Predicted secreted proteins; Cancer-related genes:Candidate cancer biomarkers; RAS pathway related proteins			(M92)PID ANGIOPOIETIN RECEPTOR PATHWAY; (M5883)NABA SECRETED FACTORS; (M5885)NABA MATRISOME ASSOCIATED		1.0	0.0	0.0	0.0	1.0	1.0	1.0	1.0	1.0	0.0	0.0	1.0	1.0	1.0	1.0	0.0	0.0	0.0	0.0	1.0
ITPRIP	85450	symbol	H. sapiens	85450	H. sapiens	ITPRIP	inositol 1,4,5-trisphosphate receptor interacting protein	GO:1902042 negative regulation of extrinsic apoptotic signaling pathway via death domain receptors;GO:1902041 regulation of extrinsic apoptotic signaling pathway via death domain receptors;GO:0008625 extrinsic apoptotic signaling pathway via death domain receptors			Vesicles (Uncertain)				0.0	0.0	0.0	0.0	0.0	0.0	0.0	0.0	0.0	0.0	0.0	0.0	0.0	0.0	0.0	0.0	0.0	0.0	0.0	0.0
PGF	5228	symbol	H. sapiens	5228	H. sapiens	PGF	placental growth factor	GO:0060754 positive regulation of mast cell chemotaxis;GO:0060753 regulation of mast cell chemotaxis;GO:0002551 mast cell chemotaxis		FDA approved drug targets:Biotech drugs; RAS pathway related proteins; Cancer-related genes:Candidate cancer biomarkers; Candidate cardiovascular disease genes; Predicted secreted proteins	Nucleoplasm (Approved); Additional: Cytosol;Mitochondria	Aflibercept	(M137)PID VEGF VEGFR PATHWAY; (M226)PID VEGFR1 PATHWAY; (M5883)NABA SECRETED FACTORS	(M5891)HALLMARK HYPOXIA	1.0	0.0	0.0	1.0	0.0	1.0	0.0	0.0	0.0	0.0	0.0	0.0	0.0	1.0	1.0	0.0	0.0	0.0	0.0	0.0
SEMA3F	6405	symbol	H. sapiens	6405	H. sapiens	SEMA3F	semaphorin 3F	GO:0035290 trunk segmentation;GO:0036484 trunk neural crest cell migration;GO:0036486 ventral trunk neural crest cell migration		Predicted intracellular proteins; Predicted secreted proteins			(M5880)NABA ECM AFFILIATED; (M5885)NABA MATRISOME ASSOCIATED; (M5889)NABA MATRISOME		0.0	0.0	1.0	0.0	0.0	1.0	0.0	0.0	1.0	0.0	0.0	1.0	1.0	0.0	0.0	0.0	0.0	0.0	0.0	0.0
PTP4A3	11156	symbol	H. sapiens	11156	H. sapiens	PTP4A3	protein tyrosine phosphatase 4A3	GO:0043117 positive regulation of vascular permeability;GO:1900746 regulation of vascular endothelial growth factor signaling pathway;GO:1902547 regulation of cellular response to vascular endothelial growth factor stimulus		Predicted intracellular proteins; Enzymes; ENZYME proteins:Hydrolases			(M11)PID PRL SIGNALING EVENTS PATHWAY	(M5909)HALLMARK MYOGENESIS	0.0	0.0	0.0	0.0	0.0	1.0	0.0	0.0	1.0	0.0	0.0	0.0	0.0	1.0	1.0	0.0	0.0	0.0	0.0	0.0
CDH13	1012	symbol	H. sapiens	1012	H. sapiens	CDH13	cadherin 13	GO:0055095 lipoprotein particle mediated signaling;GO:0055096 low-density lipoprotein particle mediated signaling;GO:0071404 cellular response to low-density lipoprotein particle stimulus		Predicted intracellular proteins	Plasma membrane (Supported)			(M5909)HALLMARK MYOGENESIS; (M5921)HALLMARK COMPLEMENT; (M5939)HALLMARK P53 PATHWAY	1.0	0.0	0.0	0.0	1.0	1.0	0.0	1.0	1.0	0.0	0.0	0.0	0.0	1.0	0.0	0.0	0.0	0.0	0.0	0.0
GRAP	10750	symbol	H. sapiens	10750	H. sapiens	GRAP	GRB2 related adaptor protein	GO:0007605 sensory perception of sound;GO:0050954 sensory perception of mechanical stimulus;GO:0007265 Ras protein signal transduction		Predicted intracellular proteins	Centrosome (Approved)				0.0	0.0	0.0	0.0	0.0	1.0	0.0	0.0	0.0	0.0	0.0	0.0	0.0	0.0	0.0	0.0	0.0	0.0	0.0	0.0
DGKD	8527	symbol	H. sapiens	8527	H. sapiens	DGKD	diacylglycerol kinase delta	GO:0090038 negative regulation of protein kinase C signaling;GO:2000370 positive regulation of clathrin-dependent endocytosis;GO:0046834 lipid phosphorylation		Predicted intracellular proteins; Enzymes; ENZYME proteins:Transferases	Cytosol (Supported)	Phosphatidyl serine			0.0	0.0	0.0	0.0	0.0	1.0	1.0	0.0	0.0	0.0	0.0	0.0	1.0	1.0	0.0	0.0	0.0	0.0	0.0	0.0
TRPC4	7223	symbol	H. sapiens	7223	H. sapiens	TRPC4	transient receptor potential cation channel subfamily C member 4	GO:0014051 gamma-aminobutyric acid secretion;GO:0015812 gamma-aminobutyric acid transport;GO:0006828 manganese ion transport		Transporters:Transporter channels and pores; Voltage-gated ion channels:Transient Receptor Potential Channels					0.0	0.0	0.0	0.0	0.0	0.0	0.0	0.0	0.0	0.0	0.0	0.0	0.0	0.0	0.0	0.0	1.0	0.0	0.0	0.0
PLXND1	23129	symbol	H. sapiens	23129	H. sapiens	PLXND1	plexin D1	GO:0060666 dichotomous subdivision of terminal units involved in salivary gland branching;GO:0060600 dichotomous subdivision of an epithelial terminal unit;GO:1902287 semaphorin-plexin signaling pathway involved in axon guidance		Predicted intracellular proteins			(M5880)NABA ECM AFFILIATED; (M5885)NABA MATRISOME ASSOCIATED; (M5889)NABA MATRISOME		1.0	0.0	0.0	0.0	0.0	0.0	0.0	1.0	1.0	0.0	0.0	1.0	0.0	0.0	1.0	0.0	1.0	0.0	0.0	0.0
LINGO1	84894	symbol	H. sapiens	84894	H. sapiens	LINGO1	leucine rich repeat and Ig domain containing 1			Predicted intracellular proteins	Plasma membrane (Supported)				0.0	0.0	0.0	0.0	0.0	0.0	0.0	0.0	0.0	0.0	0.0	0.0	0.0	0.0	0.0	0.0	0.0	0.0	0.0	0.0
NOX4	50507	symbol	H. sapiens	50507	H. sapiens	NOX4	NADPH oxidase 4	GO:0050667 homocysteine metabolic process;GO:0071480 cellular response to gamma radiation;GO:0000096 sulfur amino acid metabolic process		Transporters:Transport Electron Carriers	Nucleoplasm (Approved)		(M50)PID PTP1B PATHWAY		0.0	0.0	1.0	1.0	1.0	1.0	0.0	0.0	0.0	0.0	0.0	0.0	0.0	0.0	1.0	0.0	0.0	0.0	0.0	0.0
FZD10	11211	symbol	H. sapiens	11211	H. sapiens	FZD10	frizzled class receptor 10	GO:0038031 non-canonical Wnt signaling pathway via JNK cascade;GO:0038030 non-canonical Wnt signaling pathway via MAPK cascade;GO:0034260 negative regulation of GTPase activity		CD markers; G-protein coupled receptors:GPCRs excl olfactory receptors; Predicted intracellular proteins; G-protein coupled receptors:Family fz/smo receptors	Nucleoplasm (Enhanced)		(M77)PID WNT SIGNALING PATHWAY		0.0	0.0	1.0	0.0	0.0	1.0	0.0	0.0	0.0	0.0	0.0	0.0	0.0	0.0	0.0	0.0	0.0	0.0	0.0	0.0
SOX11	6664	symbol	H. sapiens	6664	H. sapiens	SOX11	SRY-box transcription factor 11	GO:0097166 lens epithelial cell proliferation;GO:2001109 regulation of lens epithelial cell proliferation;GO:2001111 positive regulation of lens epithelial cell proliferation		Predicted intracellular proteins; Disease related genes; Transcription factors:Other all-alpha-helical DNA-binding domains	Nucleoplasm (Supported); Additional: Plasma membrane				0.0	0.0	0.0	0.0	0.0	0.0	0.0	1.0	0.0	1.0	0.0	1.0	0.0	1.0	1.0	0.0	0.0	0.0	0.0	0.0
INSR	3643	symbol	H. sapiens	3643	H. sapiens	INSR	insulin receptor	GO:0019087 transformation of host cell by virus;GO:0060267 positive regulation of respiratory burst;GO:1990535 neuron projection maintenance	Tyr protein kinase family	CD markers; Disease related genes; FDA approved drug targets:Biotech drugs; ENZYME proteins:Transferases; Kinases:Tyr protein kinases; Predicted intracellular proteins; RAS pathway related proteins; FDA approved drug targets:Small molecule drugs; Enzymes	Vesicles (Approved); Additional: Plasma membrane	Insulin human; Insulin lispro; Insulin glargine; Insulin pork; Mecasermin; Insulin aspart; Insulin detemir; Insulin glulisine; Adenosine-5'-[Beta, Gamma-Methylene]Triphosphate; NN344; AT1391; [4-({5-(AMINOCARBONYL)-4-[(3-METHYLPHENYL)AMINO]PYRIMIDIN-2-YL}AMINO)PHENYL]ACETIC ACID; Chromic chloride; Insulin degludec; Fostamatinib; Brigatinib; Mecasermin rinfabate	(M247)PID INSULIN GLUCOSE PATHWAY; (M91)PID TCPTP PATHWAY; (M16)PID INSULIN PATHWAY		0.0	0.0	1.0	0.0	1.0	1.0	0.0	0.0	0.0	0.0	0.0	0.0	0.0	0.0	1.0	1.0	0.0	0.0	0.0	0.0
OLFML2A	169611	symbol	H. sapiens	169611	H. sapiens	OLFML2A	olfactomedin like 2A	GO:0030198 extracellular matrix organization;GO:0043062 extracellular structure organization;GO:0045229 external encapsulating structure organization		Predicted intracellular proteins; Predicted secreted proteins	Cytosol;Nucleoplasm (Approved)				0.0	1.0	0.0	0.0	0.0	0.0	0.0	0.0	0.0	0.0	0.0	0.0	0.0	0.0	0.0	0.0	0.0	0.0	0.0	0.0
JAG2	3714	symbol	H. sapiens	3714	H. sapiens	JAG2	jagged canonical Notch ligand 2	GO:1990134 epithelial cell apoptotic process involved in palatal shelf morphogenesis;GO:0009912 auditory receptor cell fate commitment;GO:0060120 inner ear receptor cell fate commitment			Vesicles (Supported); Additional: Cytosol		(M17)PID NOTCH PATHWAY; (M19)PID P73PATHWAY	(M5944)HALLMARK ANGIOGENESIS; (M5895)HALLMARK WNT BETA CATENIN SIGNALING; (M5939)HALLMARK P53 PATHWAY	0.0	0.0	0.0	0.0	0.0	0.0	0.0	1.0	0.0	0.0	0.0	1.0	0.0	0.0	0.0	0.0	0.0	0.0	0.0	0.0
TSPAN15	23555	symbol	H. sapiens	23555	H. sapiens	TSPAN15	tetraspanin 15	GO:0045746 negative regulation of Notch signaling pathway;GO:0008593 regulation of Notch signaling pathway;GO:0007219 Notch signaling pathway		Transporters:Accessory Factors Involved in Transport	Nuclear bodies;Plasma membrane (Approved); Additional: Cytosol;Vesicles				0.0	0.0	0.0	0.0	0.0	0.0	0.0	0.0	0.0	0.0	0.0	0.0	0.0	0.0	0.0	0.0	0.0	0.0	0.0	0.0
FOLH1	2346	symbol	H. sapiens	2346	H. sapiens	FOLH1	folate hydrolase 1	GO:0035609 C-terminal protein deglutamylation;GO:0035608 protein deglutamylation;GO:0018410 C-terminal protein amino acid modification		FDA approved drug targets:Biotech drugs; Predicted intracellular proteins; Peptidases:Metallopeptidases; ENZYME proteins:Hydrolases; Cancer-related genes:Candidate cancer biomarkers; Enzymes		Capromab pendetide; Glutamic acid; (2S)-2-{[HYDROXY(4-IODOBENZYL)PHOSPHORYL]METHYL}PENTANEDIOIC ACID; DCFBC; Spaglumic Acid			0.0	0.0	0.0	0.0	0.0	0.0	0.0	0.0	0.0	0.0	0.0	0.0	0.0	0.0	0.0	0.0	0.0	0.0	0.0	0.0
LOXL2	4017	symbol	H. sapiens	4017	H. sapiens	LOXL2	lysyl oxidase like 2	GO:0018057 peptidyl-lysine oxidation;GO:1902455 negative regulation of stem cell population maintenance;GO:0018158 protein oxidation		ENZYME proteins:Oxidoreductases; Predicted intracellular proteins; Predicted secreted proteins; Enzymes	Nucleoplasm (Enhanced)		(M3468)NABA ECM REGULATORS; (M5885)NABA MATRISOME ASSOCIATED; (M5889)NABA MATRISOME	(M5930)HALLMARK EPITHELIAL MESENCHYMAL TRANSITION	1.0	1.0	1.0	0.0	1.0	0.0	0.0	0.0	1.0	0.0	1.0	0.0	0.0	1.0	0.0	0.0	0.0	1.0	0.0	0.0
GJC1	10052	symbol	H. sapiens	10052	H. sapiens	GJC1	gap junction protein gamma 1	GO:0086021 SA node cell to atrial cardiac muscle cell communication by electrical coupling;GO:0086053 AV node cell to bundle of His cell communication by electrical coupling;GO:0086070 SA node cell to atrial cardiac muscle cell communication		Predicted intracellular proteins; Transporters:Transporter channels and pores	Nucleoli (Uncertain); Additional: Cell Junctions;Cytosol				1.0	0.0	1.0	0.0	0.0	0.0	0.0	0.0	0.0	0.0	0.0	0.0	0.0	0.0	1.0	0.0	0.0	0.0	0.0	0.0
PDGFB	5155	symbol	H. sapiens	5155	H. sapiens	PDGFB	platelet derived growth factor subunit B	GO:0072255 metanephric glomerular mesangial cell development;GO:0072209 metanephric mesangial cell differentiation;GO:0072254 metanephric glomerular mesangial cell differentiation		Disease related genes; Predicted intracellular proteins; RAS pathway related proteins; Cancer-related genes:Candidate cancer biomarkers; Candidate cardiovascular disease genes; Predicted secreted proteins	Vesicles (Approved)	Pegpleranib	(M103)PID S1P S1P1 PATHWAY; (M55)PID S1P S1P3 PATHWAY; (M72)PID NECTIN PATHWAY	(M5946)HALLMARK COAGULATION; (M5891)HALLMARK HYPOXIA; (M5921)HALLMARK COMPLEMENT	1.0	1.0	1.0	0.0	1.0	1.0	1.0	1.0	1.0	1.0	1.0	1.0	1.0	1.0	1.0	1.0	0.0	1.0	0.0	0.0
SGK223	157285	gene_synonym	H. sapiens	157285	H. sapiens	PRAG1	PEAK1 related, kinase-activating pseudokinase 1	GO:0035025 positive regulation of Rho protein signal transduction;GO:0046579 positive regulation of Ras protein signal transduction;GO:0051057 positive regulation of small GTPase mediated signal transduction	Other	Predicted intracellular proteins; Enzymes; Kinases; ENZYME proteins:Transferases	Nucleoli (Uncertain); Additional: Focal adhesion sites				0.0	0.0	0.0	0.0	0.0	0.0	0.0	0.0	0.0	0.0	0.0	0.0	0.0	0.0	0.0	0.0	0.0	0.0	0.0	0.0
AGRN	375790	symbol	H. sapiens	375790	H. sapiens	AGRN	agrin	GO:0045887 positive regulation of synaptic assembly at neuromuscular junction;GO:1904398 positive regulation of neuromuscular junction development;GO:0008582 regulation of synaptic assembly at neuromuscular junction		Predicted intracellular proteins; Disease related genes; Predicted secreted proteins	Cytosol (Approved); Additional: Plasma membrane		(M5887)NABA BASEMENT MEMBRANES; (M3008)NABA ECM GLYCOPROTEINS; (M5884)NABA CORE MATRISOME	(M5909)HALLMARK MYOGENESIS; (M5937)HALLMARK GLYCOLYSIS	0.0	1.0	1.0	0.0	1.0	0.0	0.0	0.0	0.0	0.0	1.0	0.0	0.0	0.0	0.0	0.0	1.0	0.0	0.0	0.0
TSC22D1	8848	symbol	H. sapiens	8848	H. sapiens	TSC22D1	TSC22 domain family member 1	GO:0006357 regulation of transcription by RNA polymerase II;GO:0006366 transcription by RNA polymerase II;GO:0006355 regulation of transcription, DNA-templated		Transcription factors:Basic domains; Predicted intracellular proteins	Nuclear bodies;Nucleoplasm (Approved)			(M5908)HALLMARK ANDROGEN RESPONSE; (M5890)HALLMARK TNFA SIGNALING VIA NFKB; (M5939)HALLMARK P53 PATHWAY	0.0	0.0	0.0	0.0	0.0	0.0	0.0	0.0	0.0	0.0	0.0	0.0	0.0	0.0	0.0	0.0	0.0	0.0	0.0	0.0
CSPG4	1464	symbol	H. sapiens	1464	H. sapiens	CSPG4	chondroitin sulfate proteoglycan 4	GO:0006929 substrate-dependent cell migration;GO:0097178 ruffle assembly;GO:0008347 glial cell migration			Plasma membrane (Enhanced); Additional: Nucleoplasm		(M18)PID INTEGRIN1 PATHWAY; (M5880)NABA ECM AFFILIATED; (M5885)NABA MATRISOME ASSOCIATED		1.0	0.0	0.0	0.0	1.0	1.0	0.0	0.0	0.0	0.0	1.0	0.0	1.0	0.0	0.0	0.0	0.0	0.0	0.0	0.0
COL4A1	1282	symbol	H. sapiens	1282	H. sapiens	COL4A1	collagen type IV alpha 1 chain	GO:0061304 retinal blood vessel morphogenesis;GO:0061299 retina vasculature morphogenesis in camera-type eye;GO:0038063 collagen-activated tyrosine kinase receptor signaling pathway		Predicted intracellular proteins; Disease related genes; Predicted secreted proteins			(M5887)NABA BASEMENT MEMBRANES; (M53)PID INTEGRIN3 PATHWAY; (M3005)NABA COLLAGENS	(M5905)HALLMARK ADIPOGENESIS; (M5930)HALLMARK EPITHELIAL MESENCHYMAL TRANSITION	1.0	1.0	0.0	0.0	0.0	1.0	0.0	0.0	0.0	0.0	1.0	1.0	0.0	0.0	1.0	0.0	1.0	0.0	0.0	0.0
hsa-miR-653-5p						None	None	None	None	None	None	None	None	None	nan	nan	nan	nan	nan	nan	nan	nan	nan	nan	nan	nan	nan	nan	nan	nan	nan	nan	nan	nan
DENND2A	27147	symbol	H. sapiens	27147	H. sapiens	DENND2A	DENN domain containing 2A	GO:0042147 retrograde transport, endosome to Golgi;GO:0016482 cytosolic transport;GO:0016197 endosomal transport		Predicted intracellular proteins					0.0	0.0	0.0	0.0	0.0	0.0	0.0	0.0	0.0	0.0	0.0	0.0	0.0	0.0	0.0	0.0	0.0	0.0	0.0	0.0
COL5A3	50509	symbol	H. sapiens	50509	H. sapiens	COL5A3	collagen type V alpha 3 chain	GO:0030199 collagen fibril organization;GO:0007160 cell-matrix adhesion;GO:0043588 skin development		Cancer-related genes:Mutated cancer genes; Predicted secreted proteins			(M3005)NABA COLLAGENS; (M5884)NABA CORE MATRISOME; (M5889)NABA MATRISOME	(M5930)HALLMARK EPITHELIAL MESENCHYMAL TRANSITION	0.0	1.0	1.0	0.0	0.0	1.0	0.0	0.0	0.0	0.0	1.0	0.0	0.0	0.0	0.0	0.0	1.0	0.0	0.0	0.0
ABCA4	24	symbol	H. sapiens	24	H. sapiens	ABCA4	ATP binding cassette subfamily A member 4	GO:0006649 phospholipid transfer to membrane;GO:0034633 retinol transport;GO:0046864 isoprenoid transport		Transporters:Primary Active Transporters; Potential drug targets; Disease related genes	Cytosol (Approved)			(M5948)HALLMARK BILE ACID METABOLISM	0.0	0.0	0.0	0.0	0.0	0.0	0.0	0.0	0.0	0.0	0.0	0.0	0.0	0.0	0.0	0.0	0.0	0.0	0.0	0.0
COL4A2	1284	symbol	H. sapiens	1284	H. sapiens	COL4A2	collagen type IV alpha 2 chain	GO:0038063 collagen-activated tyrosine kinase receptor signaling pathway;GO:0038065 collagen-activated signaling pathway;GO:0035987 endodermal cell differentiation		Predicted intracellular proteins; Disease related genes; Predicted secreted proteins; Cancer-related genes:Candidate cancer biomarkers	Vesicles (Supported)		(M5887)NABA BASEMENT MEMBRANES; (M3005)NABA COLLAGENS; (M5884)NABA CORE MATRISOME	(M5909)HALLMARK MYOGENESIS; (M5921)HALLMARK COMPLEMENT; (M5930)HALLMARK EPITHELIAL MESENCHYMAL TRANSITION	1.0	1.0	0.0	0.0	0.0	1.0	0.0	0.0	0.0	0.0	1.0	0.0	0.0	0.0	1.0	0.0	1.0	0.0	0.0	0.0
GPR124	25960	gene_synonym	H. sapiens	25960	H. sapiens	ADGRA2	adhesion G protein-coupled receptor A2	GO:0090210 regulation of establishment of blood-brain barrier;GO:0060856 establishment of blood-brain barrier;GO:1900747 negative regulation of vascular endothelial growth factor signaling pathway		G-protein coupled receptors:Family 2 (B) receptors; Predicted intracellular proteins; G-protein coupled receptors:GPCRs excl olfactory receptors			(M160)PID AVB3 INTEGRIN PATHWAY	(M5953)HALLMARK KRAS SIGNALING UP	1.0	0.0	0.0	0.0	0.0	1.0	0.0	0.0	1.0	0.0	1.0	0.0	0.0	1.0	1.0	0.0	0.0	0.0	0.0	0.0
PLEKHG2	64857	symbol	H. sapiens	64857	H. sapiens	PLEKHG2	pleckstrin homology and RhoGEF domain containing G2	GO:0030833 regulation of actin filament polymerization;GO:0008064 regulation of actin polymerization or depolymerization;GO:0030832 regulation of actin filament length		Predicted intracellular proteins; Disease related genes	Nucleoplasm (Approved); Additional: Cytosol			(M5893)HALLMARK MITOTIC SPINDLE	0.0	0.0	1.0	0.0	0.0	0.0	0.0	0.0	0.0	0.0	0.0	0.0	0.0	0.0	0.0	0.0	0.0	0.0	0.0	0.0
GPR56	9289	gene_synonym	H. sapiens	9289	H. sapiens	ADGRG1	adhesion G protein-coupled receptor G1	GO:0021796 cerebral cortex regionalization;GO:2001223 negative regulation of neuron migration;GO:0072520 seminiferous tubule development		Disease related genes; G-protein coupled receptors:Family 2 (B) receptors; Predicted intracellular proteins; G-protein coupled receptors:GPCRs excl olfactory receptors; Potential drug targets; Predicted secreted proteins				(M5919)HALLMARK HEDGEHOG SIGNALING	1.0	0.0	0.0	0.0	0.0	0.0	0.0	1.0	0.0	0.0	0.0	1.0	0.0	1.0	0.0	0.0	0.0	0.0	0.0	0.0
LMO4	8543	symbol	H. sapiens	8543	H. sapiens	LMO4	LIM domain only 4	GO:0021527 spinal cord association neuron differentiation;GO:0042659 regulation of cell fate specification;GO:0021514 ventral spinal cord interneuron differentiation		Predicted intracellular proteins	Nucleoplasm (Supported); Additional: Midbody ring		(M183)PID IL6 7 PATHWAY; (M100)PID SHP2 PATHWAY; (M200)PID ERA GENOMIC PATHWAY		0.0	0.0	1.0	0.0	0.0	1.0	0.0	1.0	0.0	0.0	0.0	1.0	0.0	0.0	1.0	0.0	0.0	0.0	0.0	0.0
ADAMTS7	11173	symbol	H. sapiens	11173	H. sapiens	ADAMTS7	ADAM metallopeptidase with thrombospondin type 1 motif 7	GO:0032331 negative regulation of chondrocyte differentiation;GO:0061037 negative regulation of cartilage development;GO:0032330 regulation of chondrocyte differentiation		Predicted secreted proteins	Vesicles (Supported)		(M3468)NABA ECM REGULATORS; (M5885)NABA MATRISOME ASSOCIATED; (M5889)NABA MATRISOME		0.0	1.0	0.0	0.0	0.0	0.0	0.0	0.0	0.0	0.0	0.0	0.0	0.0	0.0	1.0	0.0	0.0	1.0	0.0	0.0
FAM19A5	25817	gene_synonym	H. sapiens	25817	H. sapiens	TAFA5	TAFA chemokine like family member 5	GO:0061044 negative regulation of vascular wound healing;GO:0061043 regulation of vascular wound healing;GO:0061042 vascular wound healing		Predicted intracellular proteins; Predicted secreted proteins					1.0	0.0	0.0	0.0	0.0	0.0	0.0	0.0	0.0	0.0	0.0	0.0	1.0	0.0	0.0	0.0	0.0	0.0	0.0	0.0
hsa-miR-27a-5p						None	None	None	None	None	None	None	None	None	nan	nan	nan	nan	nan	nan	nan	nan	nan	nan	nan	nan	nan	nan	nan	nan	nan	nan	nan	nan
NID1	4811	symbol	H. sapiens	4811	H. sapiens	NID1	nidogen 1	GO:0032836 glomerular basement membrane development;GO:0071711 basement membrane organization;GO:0032835 glomerulus development		Predicted secreted proteins		Urokinase	(M5887)NABA BASEMENT MEMBRANES; (M18)PID INTEGRIN1 PATHWAY; (M3008)NABA ECM GLYCOPROTEINS		0.0	1.0	0.0	0.0	0.0	0.0	0.0	1.0	0.0	0.0	1.0	1.0	0.0	0.0	0.0	0.0	0.0	0.0	0.0	0.0
FOXC2	2303	symbol	H. sapiens	2303	H. sapiens	FOXC2	forkhead box C2	GO:1902257 negative regulation of apoptotic process involved in outflow tract morphogenesis;GO:0048342 paraxial mesodermal cell differentiation;GO:0048343 paraxial mesodermal cell fate commitment		Predicted intracellular proteins; Disease related genes; Transcription factors:Helix-turn-helix domains	Nuclear bodies;Nucleoplasm (Supported)			(M5930)HALLMARK EPITHELIAL MESENCHYMAL TRANSITION	1.0	1.0	1.0	0.0	0.0	1.0	0.0	1.0	1.0	1.0	0.0	1.0	1.0	0.0	1.0	0.0	0.0	1.0	0.0	0.0
CALU	813	symbol	H. sapiens	813	H. sapiens	CALU	calumenin	GO:0008150 biological_process		Predicted intracellular proteins	Endoplasmic reticulum (Supported)			(M5930)HALLMARK EPITHELIAL MESENCHYMAL TRANSITION	0.0	0.0	0.0	1.0	0.0	0.0	1.0	0.0	0.0	0.0	0.0	0.0	0.0	0.0	0.0	0.0	0.0	0.0	0.0	0.0
GLT25D1	79709	gene_synonym	H. sapiens	79709	H. sapiens	COLGALT1	collagen beta(1-O)galactosyltransferase 1	GO:1904028 positive regulation of collagen fibril organization;GO:1904026 regulation of collagen fibril organization;GO:1903055 positive regulation of extracellular matrix organization		Predicted intracellular proteins; Enzymes; ENZYME proteins:Transferases	Vesicles (Approved)			(M5930)HALLMARK EPITHELIAL MESENCHYMAL TRANSITION	0.0	1.0	1.0	0.0	0.0	0.0	0.0	0.0	0.0	0.0	1.0	0.0	0.0	0.0	0.0	0.0	0.0	0.0	0.0	0.0
SLC22A23	63027	symbol	H. sapiens	63027	H. sapiens	SLC22A23	solute carrier family 22 member 23	GO:0055085 transmembrane transport;GO:0006811 ion transport;GO:0006810 transport		Transporters:Electrochemical Potential-driven transporters	Nucleoplasm;Vesicles (Approved); Additional: Cytosol				0.0	0.0	0.0	0.0	0.0	0.0	0.0	0.0	0.0	0.0	0.0	0.0	0.0	0.0	0.0	0.0	0.0	0.0	0.0	0.0
SPARC	6678	symbol	H. sapiens	6678	H. sapiens	SPARC	secreted protein acidic and cysteine rich	GO:0033591 response to L-ascorbic acid;GO:0009629 response to gravity;GO:0010288 response to lead ion		Predicted intracellular proteins; Disease related genes; Predicted secreted proteins; Cancer-related genes:Candidate cancer biomarkers	Vesicles (Approved)	Calcium citrate; Calcium Phosphate; Calcium phosphate dihydrate	(M3008)NABA ECM GLYCOPROTEINS; (M5884)NABA CORE MATRISOME; (M5889)NABA MATRISOME	(M5946)HALLMARK COAGULATION; (M5909)HALLMARK MYOGENESIS; (M5930)HALLMARK EPITHELIAL MESENCHYMAL TRANSITION	1.0	1.0	0.0	0.0	0.0	1.0	1.0	0.0	1.0	0.0	1.0	0.0	1.0	1.0	1.0	0.0	0.0	0.0	0.0	0.0
PDGFA	5154	symbol	H. sapiens	5154	H. sapiens	PDGFA	platelet derived growth factor subunit A	GO:0060683 regulation of branching involved in salivary gland morphogenesis by epithelial-mesenchymal signaling;GO:0010512 negative regulation of phosphatidylinositol biosynthetic process;GO:1990401 embryonic lung development		Predicted intracellular proteins; RAS pathway related proteins; Cancer-related genes:Candidate cancer biomarkers; Candidate cardiovascular disease genes; Predicted secreted proteins	Golgi apparatus (Approved)		(M144)PID CERAMIDE PATHWAY; (M5883)NABA SECRETED FACTORS; (M5885)NABA MATRISOME ASSOCIATED	(M5944)HALLMARK ANGIOGENESIS; (M5939)HALLMARK P53 PATHWAY	1.0	1.0	1.0	0.0	0.0	1.0	1.0	1.0	0.0	0.0	1.0	1.0	1.0	0.0	0.0	0.0	0.0	1.0	0.0	0.0
OLFML2B	25903	symbol	H. sapiens	25903	H. sapiens	OLFML2B	olfactomedin like 2B	GO:0030198 extracellular matrix organization;GO:0043062 extracellular structure organization;GO:0045229 external encapsulating structure organization		Predicted intracellular proteins; Predicted secreted proteins	Cytosol (Approved)				0.0	1.0	0.0	0.0	0.0	0.0	0.0	0.0	0.0	0.0	0.0	0.0	0.0	0.0	0.0	0.0	0.0	0.0	0.0	0.0
FOXL1	2300	symbol	H. sapiens	2300	H. sapiens	FOXL1	forkhead box L1	GO:0007495 visceral mesoderm-endoderm interaction involved in midgut development;GO:0061146 Peyer's patch morphogenesis;GO:0048537 mucosa-associated lymphoid tissue development		Predicted intracellular proteins; Transcription factors:Helix-turn-helix domains					0.0	0.0	0.0	0.0	0.0	0.0	0.0	1.0	0.0	0.0	0.0	1.0	0.0	0.0	1.0	0.0	0.0	0.0	0.0	0.0
TGFB1	7040	symbol	H. sapiens	7040	H. sapiens	TGFB1	transforming growth factor beta 1	GO:0014006 regulation of microglia differentiation;GO:0014008 positive regulation of microglia differentiation;GO:1905313 transforming growth factor beta receptor signaling pathway involved in heart development		Disease related genes; Predicted intracellular proteins; Cancer-related genes:Candidate cancer biomarkers; Candidate cardiovascular disease genes; Predicted secreted proteins	Golgi apparatus (Approved); Additional: Cytosol	Hyaluronidase (ovine); Terazosin; Hyaluronidase (human recombinant); Foreskin fibroblast (neonatal); Foreskin keratinocyte (neonatal); Hyaluronidase	(M11736)SA MMP CYTOKINE CONNECTION; (M162)PID RXR VDR PATHWAY; (M36)PID IL27 PATHWAY	(M5896)HALLMARK TGF BETA SIGNALING; (M5897)HALLMARK IL6 JAK STAT3 SIGNALING; (M5901)HALLMARK G2M CHECKPOINT	1.0	1.0	1.0	0.0	1.0	1.0	1.0	1.0	1.0	1.0	1.0	1.0	1.0	1.0	1.0	1.0	0.0	1.0	0.0	0.0
GPR160	26996	symbol	H. sapiens	26996	H. sapiens	GPR160	G protein-coupled receptor 160	GO:0007186 G protein-coupled receptor signaling pathway;GO:0007165 signal transduction;GO:0023052 signaling		Transporters; Predicted intracellular proteins; G-protein coupled receptors:GPCRs excl olfactory receptors	Plasma membrane (Supported)				0.0	0.0	0.0	0.0	0.0	0.0	0.0	0.0	0.0	0.0	0.0	0.0	0.0	0.0	0.0	0.0	0.0	0.0	0.0	0.0
NRAS	4893	symbol	H. sapiens	4893	H. sapiens	NRAS	NRAS proto-oncogene, GTPase	GO:0001938 positive regulation of endothelial cell proliferation;GO:0001936 regulation of endothelial cell proliferation;GO:0001935 endothelial cell proliferation		Disease related genes; Predicted intracellular proteins; RAS pathway related proteins; Cancer-related genes:Mutational cancer driver genes; Cancer-related genes:Mutated cancer genes	Plasma membrane (Supported)		(M134)PID TCR RAS PATHWAY; (M269)PID RAS PATHWAY; (M270)PID MAPK TRK PATHWAY		0.0	0.0	0.0	0.0	0.0	1.0	1.0	0.0	0.0	0.0	1.0	0.0	0.0	1.0	0.0	0.0	1.0	0.0	1.0	0.0
TDO2	6999	symbol	H. sapiens	6999	H. sapiens	TDO2	tryptophan 2,3-dioxygenase	GO:1904842 response to nitroglycerin;GO:0019442 tryptophan catabolic process to acetyl-CoA;GO:0019441 tryptophan catabolic process to kynurenine		Disease related genes; Predicted intracellular proteins; ENZYME proteins:Oxidoreductases; Potential drug targets; Enzymes	Cytosol;Plasma membrane (Uncertain)			(M5935)HALLMARK FATTY ACID METABOLISM; (M5934)HALLMARK XENOBIOTIC METABOLISM	0.0	0.0	0.0	0.0	1.0	0.0	0.0	0.0	0.0	0.0	0.0	0.0	0.0	0.0	0.0	0.0	0.0	0.0	0.0	0.0
MMP11	4320	symbol	H. sapiens	4320	H. sapiens	MMP11	matrix metallopeptidase 11	GO:0071711 basement membrane organization;GO:0030574 collagen catabolic process;GO:0045599 negative regulation of fat cell differentiation		Peptidases:Metallopeptidases; Cancer-related genes:Candidate cancer biomarkers; FDA approved drug targets:Small molecule drugs; Predicted secreted proteins; Enzymes		Marimastat; Nα-[(2S)-2-{[(S)-[(1S)-1-{[(Benzyloxy)carbonyl]amino}-2-phenylethyl](hydroxy)phosphoryl]methyl}-5-phenylpentanoyl]-L-tryptophanamide	(M3468)NABA ECM REGULATORS; (M5885)NABA MATRISOME ASSOCIATED; (M5889)NABA MATRISOME	(M5946)HALLMARK COAGULATION; (M5953)HALLMARK KRAS SIGNALING UP	0.0	1.0	1.0	0.0	0.0	0.0	0.0	0.0	0.0	0.0	1.0	0.0	0.0	0.0	0.0	0.0	0.0	0.0	0.0	0.0
MMP14	4323	symbol	H. sapiens	4323	H. sapiens	MMP14	matrix metallopeptidase 14	GO:1990834 response to odorant;GO:0043615 astrocyte cell migration;GO:0045579 positive regulation of B cell differentiation		Disease related genes; Predicted intracellular proteins; Peptidases:Metallopeptidases; ENZYME proteins:Hydrolases; Cancer-related genes:Candidate cancer biomarkers; FDA approved drug targets:Small molecule drugs; Enzymes	Cytosol (Approved); Additional: Intermediate filaments	Marimastat	(M44)PID HIF2PATHWAY; (M281)PID FAK PATHWAY; (M3468)NABA ECM REGULATORS	(M5946)HALLMARK COAGULATION; (M5941)HALLMARK UV RESPONSE UP; (M5921)HALLMARK COMPLEMENT	1.0	1.0	0.0	1.0	0.0	1.0	0.0	1.0	0.0	1.0	1.0	1.0	0.0	1.0	0.0	0.0	0.0	0.0	0.0	0.0
CCDC102B	79839	symbol	H. sapiens	79839	H. sapiens	CCDC102B	coiled-coil domain containing 102B			Predicted intracellular proteins	Mitochondria (Approved); Additional: Cytosol				0.0	0.0	0.0	0.0	0.0	0.0	0.0	0.0	0.0	0.0	0.0	0.0	0.0	0.0	0.0	0.0	0.0	0.0	0.0	0.0
FZD4	8322	symbol	H. sapiens	8322	H. sapiens	FZD4	frizzled class receptor 4	GO:0061301 cerebellum vasculature morphogenesis;GO:0061300 cerebellum vasculature development;GO:0110135 Norrin signaling pathway		CD markers; Disease related genes; G-protein coupled receptors:GPCRs excl olfactory receptors; Potential drug targets; G-protein coupled receptors:Family fz/smo receptors	Plasma membrane (Approved); Additional: Nucleoplasm		(M77)PID WNT SIGNALING PATHWAY; (M5493)WNT SIGNALING	(M5905)HALLMARK ADIPOGENESIS	1.0	0.0	0.0	0.0	0.0	1.0	0.0	1.0	0.0	0.0	0.0	0.0	0.0	0.0	1.0	0.0	0.0	0.0	0.0	0.0
GIPC3	126326	symbol	H. sapiens	126326	H. sapiens	GIPC3	GIPC PDZ domain containing family member 3			Predicted intracellular proteins; Disease related genes	Nucleoplasm (Approved); Additional: Golgi apparatus;Nuclear bodies				0.0	0.0	0.0	0.0	0.0	0.0	0.0	0.0	0.0	0.0	0.0	0.0	0.0	0.0	0.0	0.0	0.0	0.0	0.0	0.0
COL18A1	80781	symbol	H. sapiens	80781	H. sapiens	COL18A1	collagen type XVIII alpha 1 chain	GO:0051599 response to hydrostatic pressure;GO:0001886 endothelial cell morphogenesis;GO:0009415 response to water		Disease related genes; Predicted intracellular proteins; Cancer-related genes:Mutational cancer driver genes; Cancer-related genes:Candidate cancer biomarkers; Predicted secreted proteins	Golgi apparatus (Approved)		(M5887)NABA BASEMENT MEMBRANES; (M285)PID HNF3A PATHWAY; (M3005)NABA COLLAGENS		1.0	1.0	0.0	0.0	0.0	0.0	0.0	0.0	0.0	0.0	1.0	0.0	0.0	0.0	0.0	0.0	0.0	0.0	0.0	0.0
CD248	57124	symbol	H. sapiens	57124	H. sapiens	CD248	CD248 molecule	GO:0060033 anatomical structure regression;GO:0048535 lymph node development;GO:2000353 positive regulation of endothelial cell apoptotic process		CD markers	Plasma membrane (Approved); Additional: Nucleoplasm				0.0	0.0	0.0	0.0	0.0	0.0	0.0	0.0	0.0	0.0	0.0	0.0	0.0	0.0	0.0	0.0	0.0	0.0	0.0	0.0
ASB9	140462	symbol	H. sapiens	140462	H. sapiens	ASB9	ankyrin repeat and SOCS box containing 9	GO:0045732 positive regulation of protein catabolic process;GO:0042176 regulation of protein catabolic process;GO:0009896 positive regulation of catabolic process		Predicted intracellular proteins					0.0	0.0	0.0	0.0	0.0	0.0	0.0	0.0	0.0	0.0	0.0	0.0	0.0	0.0	0.0	0.0	0.0	0.0	0.0	0.0
WDR1	9948	symbol	H. sapiens	9948	H. sapiens	WDR1	WD repeat domain 1	GO:0016333 morphogenesis of follicular epithelium;GO:0016334 establishment or maintenance of polarity of follicular epithelium;GO:0042247 establishment of planar polarity of follicular epithelium		Predicted intracellular proteins	Cell Junctions;Plasma membrane (Supported)			(M5946)HALLMARK COAGULATION	0.0	0.0	1.0	0.0	0.0	0.0	1.0	0.0	0.0	1.0	0.0	1.0	0.0	0.0	0.0	0.0	0.0	0.0	0.0	0.0
TSPAN14	81619	symbol	H. sapiens	81619	H. sapiens	TSPAN14	tetraspanin 14	GO:0045747 positive regulation of Notch signaling pathway;GO:0008593 regulation of Notch signaling pathway;GO:0007219 Notch signaling pathway		Transporters:Accessory Factors Involved in Transport	Vesicles (Supported)				0.0	0.0	0.0	0.0	0.0	0.0	0.0	0.0	0.0	0.0	0.0	0.0	0.0	0.0	0.0	0.0	0.0	0.0	1.0	0.0
COL6A2	1292	symbol	H. sapiens	1292	H. sapiens	COL6A2	collagen type VI alpha 2 chain	GO:0009749 response to glucose;GO:0009746 response to hexose;GO:0034284 response to monosaccharide		Predicted intracellular proteins; Disease related genes; Predicted secreted proteins	Cytosol (Approved); Additional: Plasma membrane		(M5887)NABA BASEMENT MEMBRANES; (M3005)NABA COLLAGENS; (M198)PID SYNDECAN 1 PATHWAY	(M5909)HALLMARK MYOGENESIS; (M5930)HALLMARK EPITHELIAL MESENCHYMAL TRANSITION	0.0	1.0	0.0	0.0	0.0	1.0	0.0	0.0	0.0	0.0	1.0	0.0	0.0	0.0	0.0	0.0	1.0	0.0	0.0	0.0
FAM26E	254228	gene_synonym	H. sapiens	254228	H. sapiens	CALHM5	calcium homeostasis modulator family member 5	GO:0098655 cation transmembrane transport;GO:0034220 ion transmembrane transport;GO:0006812 cation transport			Golgi apparatus (Approved)				0.0	0.0	0.0	0.0	0.0	0.0	0.0	0.0	0.0	0.0	0.0	0.0	0.0	0.0	0.0	0.0	0.0	0.0	0.0	0.0
TFPI	7035	symbol	H. sapiens	7035	H. sapiens	TFPI	tissue factor pathway inhibitor	GO:0030195 negative regulation of blood coagulation;GO:1900047 negative regulation of hemostasis;GO:0050819 negative regulation of coagulation		FDA approved drug targets:Small molecule drugs; Candidate cardiovascular disease genes; Predicted secreted proteins		Coagulation factor VIIa Recombinant Human; Dalteparin; Andexanet alfa	(M165)PID SYNDECAN 4 PATHWAY	(M5942)HALLMARK UV RESPONSE DN; (M5953)HALLMARK KRAS SIGNALING UP	0.0	0.0	0.0	0.0	0.0	0.0	1.0	0.0	0.0	0.0	0.0	0.0	1.0	0.0	0.0	0.0	0.0	0.0	0.0	0.0
MYOF	26509	symbol	H. sapiens	26509	H. sapiens	MYOF	myoferlin	GO:0033292 T-tubule organization;GO:0001778 plasma membrane repair;GO:0007520 myoblast fusion		Predicted intracellular proteins	Vesicles (Supported); Additional: Plasma membrane		(M237)PID VEGFR1 2 PATHWAY	(M5906)HALLMARK ESTROGEN RESPONSE EARLY; (M5907)HALLMARK ESTROGEN RESPONSE LATE	0.0	0.0	0.0	0.0	0.0	0.0	0.0	0.0	0.0	1.0	0.0	0.0	1.0	0.0	0.0	0.0	0.0	0.0	0.0	0.0
TMEM173	340061	gene_synonym	H. sapiens	340061	H. sapiens	STING1	stimulator of interferon response cGAMP interactor 1	GO:0061709 reticulophagy;GO:0071360 cellular response to exogenous dsRNA;GO:0071359 cellular response to dsRNA		Disease related genes	Cytosol (Supported); Additional: Nucleoplasm				0.0	0.0	0.0	0.0	0.0	1.0	0.0	0.0	0.0	0.0	0.0	0.0	0.0	0.0	0.0	0.0	0.0	0.0	1.0	0.0
SERPINH1	871	symbol	H. sapiens	871	H. sapiens	SERPINH1	serpin family H member 1	GO:0003433 chondrocyte development involved in endochondral bone morphogenesis;GO:0003413 chondrocyte differentiation involved in endochondral bone morphogenesis;GO:0060351 cartilage development involved in endochondral bone morphogenesis		Predicted intracellular proteins; Disease related genes	Endoplasmic reticulum (Supported)		(M3468)NABA ECM REGULATORS; (M5885)NABA MATRISOME ASSOCIATED; (M5889)NABA MATRISOME	(M5924)HALLMARK MTORC1 SIGNALING; (M5930)HALLMARK EPITHELIAL MESENCHYMAL TRANSITION	0.0	1.0	1.0	0.0	0.0	0.0	0.0	0.0	0.0	0.0	1.0	0.0	0.0	0.0	0.0	0.0	0.0	1.0	0.0	0.0
NFATC1	4772	symbol	H. sapiens	4772	H. sapiens	NFATC1	nuclear factor of activated T cells 1	GO:1905064 negative regulation of vascular associated smooth muscle cell differentiation;GO:0003184 pulmonary valve morphogenesis;GO:0003177 pulmonary valve development		Predicted intracellular proteins; Transcription factors:Immunoglobulin fold	Nuclear bodies (Supported); Additional: Nucleoplasm	Pseudoephedrine	(M235)PID TCR CALCIUM PATHWAY; (M65)PID FRA PATHWAY; (M60)PID NFAT TFPATHWAY		0.0	0.0	0.0	1.0	0.0	1.0	0.0	0.0	0.0	1.0	0.0	0.0	0.0	0.0	1.0	0.0	0.0	0.0	0.0	0.0
HLX	3142	symbol	H. sapiens	3142	H. sapiens	HLX	H2.0 like homeobox	GO:0045629 negative regulation of T-helper 2 cell differentiation;GO:0045627 positive regulation of T-helper 1 cell differentiation;GO:0045625 regulation of T-helper 1 cell differentiation		Predicted intracellular proteins; Transcription factors:Helix-turn-helix domains	Cytosol;Nucleoplasm (Approved)		(M54)PID IL12 2PATHWAY		0.0	0.0	0.0	1.0	0.0	0.0	0.0	1.0	0.0	1.0	0.0	0.0	0.0	0.0	1.0	0.0	0.0	0.0	0.0	0.0
A2M	2	symbol	H. sapiens	2	H. sapiens	A2M	alpha-2-macroglobulin	GO:0001868 regulation of complement activation, lectin pathway;GO:0001869 negative regulation of complement activation, lectin pathway;GO:0001867 complement activation, lectin pathway		Candidate cardiovascular disease genes; Predicted secreted proteins; Cancer-related genes:Candidate cancer biomarkers		Becaplermin; Cisplatin; Bacitracin; Zinc; Ocriplasmin; Silver; Zinc acetate; Zinc chloride; Zinc sulfate, unspecified form	(M183)PID IL6 7 PATHWAY; (M3468)NABA ECM REGULATORS; (M5885)NABA MATRISOME ASSOCIATED	(M5897)HALLMARK IL6 JAK STAT3 SIGNALING; (M5946)HALLMARK COAGULATION	0.0	1.0	0.0	0.0	0.0	0.0	1.0	1.0	0.0	0.0	1.0	0.0	1.0	0.0	0.0	0.0	0.0	0.0	0.0	0.0
CD1D	912	symbol	H. sapiens	912	H. sapiens	CD1D	CD1d molecule	GO:0048006 antigen processing and presentation, endogenous lipid antigen via MHC class Ib;GO:0048003 antigen processing and presentation of lipid antigen via MHC class Ib;GO:0048007 antigen processing and presentation, exogenous lipid antigen via MHC class Ib		Cancer-related genes:Mutated cancer genes; CD markers	Endoplasmic reticulum (Supported)	cis-tetracosenoyl sulfatide		(M5935)HALLMARK FATTY ACID METABOLISM; (M5950)HALLMARK ALLOGRAFT REJECTION	0.0	0.0	0.0	0.0	0.0	1.0	0.0	1.0	0.0	0.0	1.0	0.0	0.0	0.0	0.0	0.0	0.0	0.0	0.0	0.0
BACE2	25825	symbol	H. sapiens	25825	H. sapiens	BACE2	beta-secretase 2	GO:0042985 negative regulation of amyloid precursor protein biosynthetic process;GO:0016486 peptide hormone processing;GO:0048143 astrocyte activation		Predicted intracellular proteins; Transporters:Accessory Factors Involved in Transport; Peptidases:Aspartic-type peptidases; ENZYME proteins:Hydrolases; Enzymes					0.0	0.0	0.0	0.0	0.0	0.0	0.0	0.0	0.0	0.0	0.0	0.0	0.0	0.0	0.0	0.0	0.0	0.0	0.0	0.0
PITPNC1	26207	symbol	H. sapiens	26207	H. sapiens	PITPNC1	phosphatidylinositol transfer protein cytoplasmic 1	GO:0120009 intermembrane lipid transfer;GO:0015914 phospholipid transport;GO:0015748 organophosphate ester transport		Predicted intracellular proteins	Cytosol (Approved); Additional: Nucleoplasm			(M5939)HALLMARK P53 PATHWAY	0.0	0.0	0.0	0.0	0.0	0.0	0.0	0.0	0.0	0.0	0.0	0.0	0.0	0.0	0.0	0.0	0.0	0.0	0.0	0.0
ITGA5	3678	symbol	H. sapiens	3678	H. sapiens	ITGA5	integrin subunit alpha 5	GO:0023035 CD40 signaling pathway;GO:0030949 positive regulation of vascular endothelial growth factor receptor signaling pathway;GO:2000811 negative regulation of anoikis		CD markers; Cancer-related genes:Candidate cancer biomarkers		Resveratrol	(M274)PID LYMPH ANGIOGENESIS PATHWAY; (M47)PID INTEGRIN CS PATHWAY; (M165)PID SYNDECAN 4 PATHWAY	(M5930)HALLMARK EPITHELIAL MESENCHYMAL TRANSITION; (M5932)HALLMARK INFLAMMATORY RESPONSE	1.0	1.0	0.0	0.0	0.0	1.0	1.0	0.0	0.0	0.0	1.0	1.0	1.0	0.0	1.0	0.0	1.0	0.0	0.0	1.0
SMTN	6525	symbol	H. sapiens	6525	H. sapiens	SMTN	smoothelin	GO:0006939 smooth muscle contraction;GO:0007517 muscle organ development;GO:0006936 muscle contraction		Predicted intracellular proteins	Nucleoplasm (Supported); Additional: Actin filaments			(M5909)HALLMARK MYOGENESIS	0.0	0.0	1.0	0.0	0.0	0.0	0.0	0.0	0.0	1.0	0.0	0.0	0.0	0.0	1.0	0.0	0.0	0.0	0.0	0.0
TUBB6	84617	symbol	H. sapiens	84617	H. sapiens	TUBB6	tubulin beta 6 class V	GO:0000226 microtubule cytoskeleton organization;GO:0000278 mitotic cell cycle;GO:0007017 microtubule-based process		Predicted intracellular proteins; Disease related genes	Microtubules (Supported); Additional: Cytokinetic bridge;Mitotic spindle	CYT997; Artenimol			0.0	0.0	0.0	0.0	0.0	0.0	1.0	0.0	0.0	0.0	0.0	0.0	0.0	0.0	0.0	0.0	1.0	0.0	0.0	0.0
CPM	1368	symbol	H. sapiens	1368	H. sapiens	CPM	carboxypeptidase M	GO:0016485 protein processing;GO:0051604 protein maturation;GO:0006518 peptide metabolic process		Predicted intracellular proteins; Peptidases:Metallopeptidases; Enzymes; ENZYME proteins:Hydrolases	Vesicles (Uncertain)			(M5921)HALLMARK COMPLEMENT	0.0	0.0	0.0	0.0	0.0	0.0	0.0	0.0	0.0	0.0	0.0	0.0	0.0	0.0	0.0	0.0	0.0	0.0	0.0	0.0
FLJ11235						None	None	None	None	None	None	None	None	None	nan	nan	nan	nan	nan	nan	nan	nan	nan	nan	nan	nan	nan	nan	nan	nan	nan	nan	nan	nan
ARID5A	10865	symbol	H. sapiens	10865	H. sapiens	ARID5A	AT-rich interaction domain 5A	GO:0071391 cellular response to estrogen stimulus;GO:0043627 response to estrogen;GO:0032870 cellular response to hormone stimulus		Predicted intracellular proteins; Transcription factors:Helix-turn-helix domains	Nucleoplasm (Supported); Additional: Nucleoli				0.0	0.0	0.0	0.0	0.0	0.0	0.0	0.0	0.0	0.0	0.0	0.0	0.0	0.0	0.0	0.0	0.0	0.0	0.0	0.0
FJX1	24147	symbol	H. sapiens	24147	H. sapiens	FJX1	four-jointed box kinase 1	GO:0010842 retina layer formation;GO:0060042 retina morphogenesis in camera-type eye;GO:0003407 neural retina development		Predicted intracellular proteins	Vesicles (Approved)			(M5890)HALLMARK TNFA SIGNALING VIA NFKB	0.0	0.0	0.0	1.0	0.0	0.0	0.0	0.0	0.0	0.0	0.0	0.0	0.0	0.0	0.0	0.0	0.0	0.0	0.0	0.0
VASP	7408	symbol	H. sapiens	7408	H. sapiens	VASP	vasodilator stimulated phosphoprotein	GO:0051289 protein homotetramerization;GO:0051262 protein tetramerization;GO:0001843 neural tube closure		Predicted intracellular proteins	Cell Junctions;Focal adhesion sites;Plasma membrane (Supported)		(M184)PID ECADHERIN KERATINOCYTE PATHWAY; (M210)PID IL8 CXCR2 PATHWAY; (M16801)SIG REGULATION OF THE ACTIN CYTOSKELETON BY RHO GTPASES	(M5915)HALLMARK APICAL JUNCTION	0.0	0.0	1.0	0.0	0.0	1.0	0.0	0.0	0.0	0.0	0.0	1.0	0.0	0.0	0.0	0.0	1.0	0.0	0.0	0.0
TEAD4	7004	symbol	H. sapiens	7004	H. sapiens	TEAD4	TEA domain transcription factor 4	GO:0035329 hippo signaling;GO:0007517 muscle organ development;GO:0048568 embryonic organ development		Predicted intracellular proteins; Transcription factors:Helix-turn-helix domains	Nucleoplasm (Supported)			(M5909)HALLMARK MYOGENESIS	0.0	0.0	0.0	1.0	0.0	1.0	0.0	0.0	0.0	1.0	0.0	0.0	0.0	0.0	1.0	0.0	0.0	0.0	0.0	0.0
C9orf167	54863	gene_synonym	H. sapiens	54863	H. sapiens	TOR4A	torsin family 4 member A			Predicted intracellular proteins	Nucleoplasm (Approved)				0.0	0.0	0.0	0.0	0.0	0.0	1.0	0.0	0.0	0.0	0.0	0.0	0.0	0.0	0.0	0.0	0.0	0.0	0.0	0.0
ZYX	7791	symbol	H. sapiens	7791	H. sapiens	ZYX	zyxin	GO:0030038 contractile actin filament bundle assembly;GO:0043149 stress fiber assembly;GO:0007229 integrin-mediated signaling pathway		Predicted intracellular proteins	Focal adhesion sites (Supported); Additional: Actin filaments;Plasma membrane	Artenimol	(M184)PID ECADHERIN KERATINOCYTE PATHWAY; (M232)PID ECADHERIN STABILIZATION PATHWAY; (M238)PID THROMBIN PAR1 PATHWAY	(M5915)HALLMARK APICAL JUNCTION	0.0	0.0	1.0	0.0	0.0	1.0	0.0	0.0	0.0	0.0	0.0	0.0	0.0	0.0	1.0	0.0	0.0	0.0	0.0	0.0
CDC42EP2	10435	symbol	H. sapiens	10435	H. sapiens	CDC42EP2	CDC42 effector protein 2	GO:0031272 regulation of pseudopodium assembly;GO:0031274 positive regulation of pseudopodium assembly;GO:0031269 pseudopodium assembly		Predicted intracellular proteins	Cytosol;Microtubules (Supported)			(M5893)HALLMARK MITOTIC SPINDLE	0.0	0.0	1.0	0.0	0.0	0.0	0.0	0.0	0.0	0.0	0.0	0.0	0.0	0.0	0.0	0.0	0.0	0.0	0.0	0.0
EFNA1	1942	symbol	H. sapiens	1942	H. sapiens	EFNA1	ephrin A1	GO:0003199 endocardial cushion to mesenchymal transition involved in heart valve formation;GO:0014028 notochord formation;GO:0090500 endocardial cushion to mesenchymal transition		Predicted secreted proteins; Cancer-related genes:Candidate cancer biomarkers; RAS pathway related proteins			(M273)PID EPHA2 FWD PATHWAY; (M44)PID HIF2PATHWAY; (M177)PID EPHA FWDPATHWAY	(M5890)HALLMARK TNFA SIGNALING VIA NFKB; (M5891)HALLMARK HYPOXIA	1.0	0.0	0.0	0.0	0.0	1.0	0.0	1.0	1.0	0.0	0.0	0.0	0.0	0.0	1.0	0.0	1.0	0.0	0.0	0.0
BGN	633	symbol	H. sapiens	633	H. sapiens	BGN	biglycan	GO:0061975 articular cartilage development;GO:0019800 peptide cross-linking via chondroitin 4-sulfate glycosaminoglycan;GO:0030204 chondroitin sulfate metabolic process		Disease related genes; Predicted secreted proteins	Golgi apparatus (Approved); Additional: Endoplasmic reticulum		(M264)PID TOLL ENDOGENOUS PATHWAY; (M5882)NABA PROTEOGLYCANS; (M5884)NABA CORE MATRISOME	(M5902)HALLMARK APOPTOSIS; (M5891)HALLMARK HYPOXIA; (M5930)HALLMARK EPITHELIAL MESENCHYMAL TRANSITION	0.0	1.0	0.0	0.0	1.0	0.0	0.0	0.0	0.0	0.0	1.0	0.0	0.0	0.0	0.0	0.0	0.0	1.0	0.0	0.0
FHL3	2275	symbol	H. sapiens	2275	H. sapiens	FHL3	four and a half LIM domains 3	GO:0007517 muscle organ development;GO:0061061 muscle structure development;GO:0030036 actin cytoskeleton organization		Predicted intracellular proteins	Nucleoplasm (Approved)				0.0	0.0	1.0	0.0	0.0	0.0	0.0	0.0	0.0	1.0	0.0	0.0	0.0	0.0	1.0	0.0	0.0	0.0	0.0	0.0
CSRP2	1466	symbol	H. sapiens	1466	H. sapiens	CSRP2	cysteine and glycine rich protein 2	GO:0045214 sarcomere organization;GO:0030239 myofibril assembly;GO:0055002 striated muscle cell development		Predicted intracellular proteins			(M166)PID ATF2 PATHWAY	(M5891)HALLMARK HYPOXIA	0.0	0.0	1.0	1.0	0.0	0.0	0.0	0.0	0.0	1.0	0.0	0.0	0.0	0.0	1.0	0.0	0.0	0.0	0.0	0.0
CERKL	375298	symbol	H. sapiens	375298	H. sapiens	CERKL	ceramide kinase like	GO:0046834 lipid phosphorylation;GO:0030148 sphingolipid biosynthetic process;GO:0046467 membrane lipid biosynthetic process		Predicted intracellular proteins; Disease related genes	Cytosol;Nucleoplasm (Approved)				0.0	0.0	0.0	0.0	0.0	0.0	0.0	0.0	0.0	0.0	0.0	0.0	0.0	0.0	0.0	0.0	0.0	0.0	0.0	0.0
BATF3	55509	symbol	H. sapiens	55509	H. sapiens	BATF3	basic leucine zipper ATF-like transcription factor 3	GO:0043011 myeloid dendritic cell differentiation;GO:0001773 myeloid dendritic cell activation;GO:0097028 dendritic cell differentiation		Transcription factors:Basic domains; Predicted intracellular proteins	Nucleoli (Supported); Additional: Cytosol;Nucleoplasm		(M235)PID TCR CALCIUM PATHWAY; (M60)PID NFAT TFPATHWAY	(M5947)HALLMARK IL2 STAT5 SIGNALING	0.0	0.0	0.0	0.0	0.0	0.0	0.0	1.0	0.0	0.0	0.0	0.0	0.0	0.0	0.0	0.0	0.0	0.0	0.0	0.0
C10orf47	254427	gene_synonym	H. sapiens	254427	H. sapiens	PROSER2	proline and serine rich 2			Predicted intracellular proteins	Cytosol;Plasma membrane (Uncertain)				0.0	0.0	0.0	0.0	0.0	0.0	0.0	0.0	0.0	0.0	0.0	0.0	0.0	0.0	0.0	0.0	0.0	0.0	0.0	0.0
RASIP1	54922	symbol	H. sapiens	54922	H. sapiens	RASIP1	Ras interacting protein 1	GO:2000299 negative regulation of Rho-dependent protein serine/threonine kinase activity;GO:2000298 regulation of Rho-dependent protein serine/threonine kinase activity;GO:0033625 positive regulation of integrin activation		Predicted intracellular proteins					1.0	0.0	1.0	0.0	0.0	1.0	0.0	0.0	0.0	0.0	0.0	1.0	0.0	0.0	0.0	0.0	0.0	0.0	0.0	0.0
MFRP	83552	symbol	H. sapiens	83552	H. sapiens	MFRP	membrane frizzled-related protein	GO:0042462 eye photoreceptor cell development;GO:0001754 eye photoreceptor cell differentiation;GO:0042461 photoreceptor cell development		Predicted intracellular proteins; Disease related genes					0.0	0.0	0.0	0.0	0.0	0.0	0.0	0.0	0.0	0.0	0.0	0.0	0.0	0.0	0.0	0.0	0.0	0.0	0.0	0.0
ARHGDIB	397	symbol	H. sapiens	397	H. sapiens	ARHGDIB	Rho GDP dissociation inhibitor beta	GO:0071461 cellular response to redox state;GO:1901164 negative regulation of trophoblast cell migration;GO:0051775 response to redox state		Predicted intracellular proteins	Cytosol (Supported)		(M68)PID RHOA REG PATHWAY; (M220)PID CASPASE PATHWAY		0.0	0.0	1.0	0.0	0.0	0.0	0.0	1.0	1.0	0.0	0.0	0.0	0.0	0.0	0.0	0.0	0.0	0.0	0.0	0.0
IGFBP7	3490	symbol	H. sapiens	3490	H. sapiens	IGFBP7	insulin like growth factor binding protein 7	GO:0051414 response to cortisol;GO:0007566 embryo implantation;GO:0050810 regulation of steroid biosynthetic process		Disease related genes; Predicted secreted proteins	Golgi apparatus (Approved)	Insulin pork	(M3008)NABA ECM GLYCOPROTEINS; (M5884)NABA CORE MATRISOME; (M5889)NABA MATRISOME	(M5909)HALLMARK MYOGENESIS	0.0	0.0	0.0	1.0	0.0	0.0	0.0	0.0	0.0	0.0	0.0	0.0	0.0	0.0	0.0	0.0	0.0	0.0	0.0	0.0
CAV2	858	symbol	H. sapiens	858	H. sapiens	CAV2	caveolin 2	GO:0044789 modulation by host of viral release from host cell;GO:0044791 positive regulation by host of viral release from host cell;GO:0070836 caveola assembly		Predicted intracellular proteins	Vesicles (Approved)		(M240)PID SYNDECAN 2 PATHWAY	(M5910)HALLMARK PROTEIN SECRETION	0.0	1.0	0.0	0.0	0.0	1.0	0.0	0.0	0.0	1.0	0.0	0.0	0.0	1.0	1.0	0.0	0.0	0.0	0.0	0.0
GPX8	493869	symbol	H. sapiens	493869	H. sapiens	GPX8	glutathione peroxidase 8 (putative)	GO:0098869 cellular oxidant detoxification;GO:1990748 cellular detoxification;GO:0097237 cellular response to toxic substance		ENZYME proteins:Oxidoreductases; Predicted intracellular proteins; Enzymes	Cytosol;Plasma membrane (Approved); Additional: Actin filaments			(M5892)HALLMARK CHOLESTEROL HOMEOSTASIS	0.0	0.0	0.0	0.0	0.0	0.0	0.0	0.0	0.0	0.0	0.0	0.0	0.0	0.0	0.0	0.0	0.0	0.0	0.0	0.0
IL4R	3566	symbol	H. sapiens	3566	H. sapiens	IL4R	interleukin 4 receptor	GO:0045626 negative regulation of T-helper 1 cell differentiation;GO:0002826 negative regulation of T-helper 1 type immune response;GO:0045630 positive regulation of T-helper 2 cell differentiation		CD markers; FDA approved drug targets:Biotech drugs; Predicted intracellular proteins; Cancer-related genes:Candidate cancer biomarkers; Predicted secreted proteins	Nucleoplasm;Plasma membrane (Approved); Additional: Centriolar satellite	AER001; Dupilumab	(M1718)SIG IL4RECEPTOR IN B LYPHOCYTES; (M28)PID IL4 2PATHWAY; (M19)PID P73PATHWAY	(M5897)HALLMARK IL6 JAK STAT3 SIGNALING; (M5911)HALLMARK INTERFERON ALPHA RESPONSE; (M5947)HALLMARK IL2 STAT5 SIGNALING	0.0	0.0	0.0	0.0	0.0	1.0	0.0	1.0	0.0	1.0	0.0	0.0	0.0	0.0	0.0	0.0	0.0	0.0	0.0	0.0
MLKL	197259	symbol	H. sapiens	197259	H. sapiens	MLKL	mixed lineage kinase domain like pseudokinase	GO:0097528 execution phase of necroptosis;GO:0097527 necroptotic signaling pathway;GO:0070207 protein homotrimerization	Other	Predicted intracellular proteins; Transporters:Transporter channels and pores; Enzymes; Kinases	Plasma membrane (Supported); Additional: Cell Junctions;Cytosol				0.0	0.0	0.0	0.0	0.0	0.0	0.0	0.0	0.0	0.0	0.0	0.0	0.0	0.0	0.0	0.0	0.0	0.0	0.0	0.0
SMOC2	64094	symbol	H. sapiens	64094	H. sapiens	SMOC2	SPARC related modular calcium binding 2	GO:0035470 positive regulation of vascular wound healing;GO:1900748 positive regulation of vascular endothelial growth factor signaling pathway;GO:0045743 positive regulation of fibroblast growth factor receptor signaling pathway		Predicted intracellular proteins; Disease related genes; Predicted secreted proteins			(M3008)NABA ECM GLYCOPROTEINS; (M5884)NABA CORE MATRISOME; (M5889)NABA MATRISOME		1.0	1.0	0.0	0.0	0.0	1.0	0.0	0.0	1.0	0.0	0.0	0.0	1.0	1.0	1.0	0.0	0.0	0.0	0.0	0.0
TEAD2	8463	symbol	H. sapiens	8463	H. sapiens	TEAD2	TEA domain transcription factor 2	GO:0048368 lateral mesoderm development;GO:0048339 paraxial mesoderm development;GO:0030903 notochord development		Predicted intracellular proteins; Transcription factors:Helix-turn-helix domains	Nucleoplasm (Supported)				1.0	0.0	0.0	0.0	0.0	1.0	0.0	0.0	0.0	0.0	0.0	1.0	0.0	0.0	1.0	0.0	0.0	0.0	0.0	0.0
KRT18	3875	symbol	H. sapiens	3875	H. sapiens	KRT18	keratin 18	GO:1902488 cholangiocyte apoptotic process;GO:0043000 Golgi to plasma membrane CFTR protein transport;GO:0009750 response to fructose		Predicted intracellular proteins; Disease related genes; Cancer-related genes:Candidate cancer biomarkers	Cytosol (Supported)		(M220)PID CASPASE PATHWAY	(M5910)HALLMARK PROTEIN SECRETION; (M5902)HALLMARK APOPTOSIS; (M5906)HALLMARK ESTROGEN RESPONSE EARLY	0.0	0.0	0.0	0.0	0.0	0.0	0.0	0.0	0.0	0.0	0.0	0.0	0.0	0.0	0.0	0.0	0.0	0.0	0.0	0.0
LHFP	10186	gene_synonym	H. sapiens	10186	H. sapiens	LHFPL6	LHFPL tetraspan subfamily member 6			Potential drug targets; Disease related genes; Transporters:Transporter channels and pores	Nucleoli (Approved)				0.0	0.0	0.0	0.0	0.0	0.0	0.0	0.0	0.0	0.0	0.0	0.0	0.0	0.0	0.0	0.0	0.0	0.0	0.0	0.0
MGLL	11343	symbol	H. sapiens	11343	H. sapiens	MGLL	monoglyceride lipase	GO:2000124 regulation of endocannabinoid signaling pathway;GO:0071926 endocannabinoid signaling pathway;GO:0052651 monoacylglycerol catabolic process		Predicted intracellular proteins; Enzymes; ENZYME proteins:Hydrolases	Nucleoplasm (Enhanced)			(M5942)HALLMARK UV RESPONSE DN; (M5935)HALLMARK FATTY ACID METABOLISM; (M5905)HALLMARK ADIPOGENESIS	0.0	0.0	0.0	0.0	1.0	0.0	1.0	0.0	0.0	0.0	0.0	0.0	0.0	0.0	0.0	0.0	0.0	0.0	0.0	0.0
LRRC32	2615	symbol	H. sapiens	2615	H. sapiens	LRRC32	leucine rich repeat containing 32	GO:0036366 transforming growth factor beta3 activation;GO:1901398 regulation of transforming growth factor beta3 activation;GO:0032907 transforming growth factor beta3 production		Predicted intracellular proteins	Nucleoplasm (Enhanced)				0.0	0.0	0.0	0.0	0.0	0.0	0.0	1.0	0.0	0.0	0.0	0.0	0.0	0.0	1.0	0.0	0.0	0.0	0.0	0.0
MFNG	4242	symbol	H. sapiens	4242	H. sapiens	MFNG	MFNG O-fucosylpeptide 3-beta-N-acetylglucosaminyltransferase	GO:0002315 marginal zone B cell differentiation;GO:0002313 mature B cell differentiation involved in immune response;GO:0002335 mature B cell differentiation		Predicted intracellular proteins; Enzymes; ENZYME proteins:Transferases	Vesicles (Approved)				0.0	0.0	0.0	0.0	0.0	0.0	0.0	1.0	0.0	0.0	0.0	1.0	0.0	0.0	0.0	0.0	0.0	0.0	0.0	0.0
P2RY8	286530	symbol	H. sapiens	286530	H. sapiens	P2RY8	P2Y receptor family member 8	GO:0035589 G protein-coupled purinergic nucleotide receptor signaling pathway;GO:0035025 positive regulation of Rho protein signal transduction;GO:0035590 purinergic nucleotide receptor signaling pathway		Predicted intracellular proteins; G-protein coupled receptors:Adenosine and adenine nucleotide receptors; G-protein coupled receptors:GPCRs excl olfactory receptors; Cancer-related genes					0.0	0.0	0.0	0.0	0.0	0.0	0.0	0.0	0.0	0.0	0.0	0.0	0.0	0.0	0.0	0.0	0.0	0.0	0.0	0.0
FOXD1	2297	symbol	H. sapiens	2297	H. sapiens	FOXD1	forkhead box D1	GO:0060678 dichotomous subdivision of terminal units involved in ureteric bud branching;GO:0072127 renal capsule development;GO:0072213 metanephric capsule development		Predicted intracellular proteins; Transcription factors:Helix-turn-helix domains					0.0	0.0	0.0	0.0	0.0	0.0	0.0	0.0	0.0	0.0	0.0	1.0	0.0	0.0	1.0	0.0	0.0	1.0	0.0	0.0
PTRF	284119	gene_synonym	H. sapiens	284119	H. sapiens	CAVIN1	caveolae associated protein 1	GO:0006363 termination of RNA polymerase I transcription;GO:0006361 transcription initiation from RNA polymerase I promoter;GO:0006353 DNA-templated transcription, termination		Predicted intracellular proteins; Disease related genes	Plasma membrane (Supported); Additional: Vesicles			(M5891)HALLMARK HYPOXIA; (M5905)HALLMARK ADIPOGENESIS	0.0	0.0	0.0	0.0	0.0	1.0	0.0	0.0	0.0	0.0	0.0	0.0	0.0	0.0	0.0	0.0	0.0	0.0	0.0	0.0
SPNS2	124976	symbol	H. sapiens	124976	H. sapiens	SPNS2	sphingolipid transporter 2	GO:0048073 regulation of eye pigmentation;GO:0048069 eye pigmentation;GO:0048070 regulation of developmental pigmentation		Transporters:Electrochemical Potential-driven transporters					0.0	0.0	0.0	0.0	0.0	0.0	0.0	0.0	0.0	0.0	0.0	0.0	0.0	0.0	0.0	0.0	0.0	0.0	0.0	0.0
PREX1	57580	symbol	H. sapiens	57580	H. sapiens	PREX1	phosphatidylinositol-3,4,5-trisphosphate dependent Rac exchange factor 1	GO:0042119 neutrophil activation;GO:1900026 positive regulation of substrate adhesion-dependent cell spreading;GO:0036230 granulocyte activation		Predicted intracellular proteins	Cytosol;Vesicles (Supported)		(M1315)SIG PIP3 SIGNALING IN B LYMPHOCYTES; (M241)PID RAC1 REG PATHWAY; (M295)SIG PIP3 SIGNALING IN CARDIAC MYOCTES	(M5893)HALLMARK MITOTIC SPINDLE	0.0	0.0	1.0	0.0	0.0	1.0	0.0	1.0	0.0	0.0	0.0	0.0	0.0	0.0	0.0	0.0	0.0	0.0	0.0	0.0
CD79B	974	symbol	H. sapiens	974	H. sapiens	CD79B	CD79b molecule	GO:0050853 B cell receptor signaling pathway;GO:0030183 B cell differentiation;GO:0050851 antigen receptor-mediated signaling pathway		Cancer-related genes:Mutated cancer genes; CD markers; Disease related genes	Plasma membrane (Supported); Additional: Cytosol;Nucleoplasm	Polatuzumab vedotin	(M10)PID BCR 5PATHWAY	(M5947)HALLMARK IL2 STAT5 SIGNALING	0.0	0.0	0.0	0.0	0.0	0.0	0.0	1.0	0.0	0.0	0.0	0.0	0.0	0.0	0.0	0.0	0.0	0.0	0.0	0.0
hsa-miR-21-3p						None	None	None	None	None	None	None	None	None	nan	nan	nan	nan	nan	nan	nan	nan	nan	nan	nan	nan	nan	nan	nan	nan	nan	nan	nan	nan
IGFBP4	3487	symbol	H. sapiens	3487	H. sapiens	IGFBP4	insulin like growth factor binding protein 4	GO:0043568 positive regulation of insulin-like growth factor receptor signaling pathway;GO:0044342 type B pancreatic cell proliferation;GO:0043567 regulation of insulin-like growth factor receptor signaling pathway		Predicted secreted proteins			(M77)PID WNT SIGNALING PATHWAY; (M3008)NABA ECM GLYCOPROTEINS; (M5884)NABA CORE MATRISOME	(M5906)HALLMARK ESTROGEN RESPONSE EARLY; (M5907)HALLMARK ESTROGEN RESPONSE LATE; (M5930)HALLMARK EPITHELIAL MESENCHYMAL TRANSITION	0.0	0.0	0.0	0.0	1.0	1.0	0.0	0.0	0.0	0.0	0.0	0.0	0.0	1.0	0.0	1.0	0.0	0.0	0.0	0.0
ABI3	51225	symbol	H. sapiens	51225	H. sapiens	ABI3	ABI family member 3	GO:0010593 negative regulation of lamellipodium assembly;GO:1900028 negative regulation of ruffle assembly;GO:1902744 negative regulation of lamellipodium organization		Predicted intracellular proteins					0.0	0.0	1.0	0.0	0.0	1.0	0.0	0.0	0.0	0.0	0.0	0.0	0.0	0.0	0.0	0.0	0.0	0.0	0.0	0.0
ADA	100	symbol	H. sapiens	100	H. sapiens	ADA	adenosine deaminase	GO:0046111 xanthine biosynthetic process;GO:0060169 negative regulation of adenosine receptor signaling pathway;GO:0060407 negative regulation of penile erection		Disease related genes; Predicted intracellular proteins; ENZYME proteins:Hydrolases; FDA approved drug targets:Small molecule drugs; Enzymes	Plasma membrane (Supported); Additional: Cytosol	Pentostatin; Dipyridamole; FR221647; 7,8-dihydroinosine; FR117016; FR236913; 6-hydroxy-1,6-dihydro purine nucleoside; FR-234938; FR239087; FR230513; 1-Deaza-Adenosine; Nebularine; (2S,3R)-3-(6-amino-9H-purin-9-yl)nonan-2-ol; 1-((1R)-1-(HYDROXYMETHYL)-3-{6-[(3-PHENYLPROPANOYL)AMINO]-1H-INDOL-1-YL}PROPYL)-1H-IMIDAZOLE-4-CARBOXAMIDE; 1-{(1R,2S)-2-HYDROXY-1-[2-(2-NAPHTHYLOXY)ETHYL]PROPYL}-1H-IMIDAZON…	(M236)PID DELTA NP63 PATHWAY; (M256)PID TAP63 PATHWAY; (M19)PID P73PATHWAY	(M5898)HALLMARK DNA REPAIR; (M5939)HALLMARK P53 PATHWAY	0.0	0.0	0.0	0.0	1.0	0.0	0.0	1.0	0.0	0.0	0.0	0.0	1.0	0.0	0.0	0.0	0.0	0.0	0.0	0.0
EHD2	30846	symbol	H. sapiens	30846	H. sapiens	EHD2	EH domain containing 2	GO:2001137 positive regulation of endocytic recycling;GO:1901741 positive regulation of myoblast fusion;GO:2001135 regulation of endocytic recycling		Predicted intracellular proteins	Plasma membrane (Supported)				0.0	0.0	1.0	0.0	0.0	0.0	1.0	0.0	0.0	1.0	0.0	0.0	0.0	0.0	0.0	0.0	0.0	0.0	0.0	0.0
ARPC1B	10095	symbol	H. sapiens	10095	H. sapiens	ARPC1B	actin related protein 2/3 complex subunit 1B	GO:0034314 Arp2/3 complex-mediated actin nucleation;GO:0045010 actin nucleation;GO:0043627 response to estrogen		Predicted intracellular proteins; Disease related genes	Cytosol;Vesicles (Supported)	N-[2-(2-methyl-1H-indol-3-yl)ethyl]thiophene-2-carboxamide; (2S)-2-(3-bromophenyl)-3-(5-chloro-2-hydroxyphenyl)-1,3-thiazolidin-4-one	(M278)PID RAC1 PATHWAY; (M81)PID CDC42 PATHWAY; (M164)PID ERBB1 DOWNSTREAM PATHWAY		0.0	0.0	1.0	0.0	0.0	0.0	0.0	0.0	0.0	0.0	0.0	0.0	0.0	0.0	0.0	0.0	1.0	0.0	0.0	0.0
C10orf10	11067	gene_synonym	H. sapiens	11067	H. sapiens	DEPP1	DEPP1 autophagy regulator	GO:0010506 regulation of autophagy;GO:0006914 autophagy;GO:0061919 process utilizing autophagic mechanism		Predicted intracellular proteins	Mitochondria (Supported); Additional: Vesicles				0.0	0.0	0.0	0.0	0.0	0.0	0.0	0.0	0.0	0.0	0.0	0.0	0.0	0.0	0.0	0.0	0.0	0.0	0.0	0.0
RAB32	10981	symbol	H. sapiens	10981	H. sapiens	RAB32	RAB32, member RAS oncogene family	GO:1903232 melanosome assembly;GO:0035646 endosome to melanosome transport;GO:0043485 endosome to pigment granule transport		Predicted intracellular proteins	Cytosol (Approved)				0.0	0.0	0.0	0.0	0.0	0.0	0.0	0.0	0.0	0.0	0.0	0.0	0.0	0.0	0.0	0.0	0.0	0.0	0.0	0.0
ORAI1	84876	symbol	H. sapiens	84876	H. sapiens	ORAI1	ORAI calcium release-activated calcium modulator 1	GO:0045762 positive regulation of adenylate cyclase activity;GO:0002115 store-operated calcium entry;GO:0031281 positive regulation of cyclase activity		Potential drug targets; Disease related genes; Transporters:Transporter channels and pores	Cytosol (Enhanced)		(M88)PID CD8 TCR PATHWAY; (M34)PID TCR PATHWAY		0.0	0.0	0.0	0.0	0.0	0.0	1.0	0.0	0.0	0.0	0.0	0.0	0.0	0.0	0.0	0.0	0.0	0.0	0.0	0.0
IFITM2	10581	symbol	H. sapiens	10581	H. sapiens	IFITM2	interferon induced transmembrane protein 2	GO:0035455 response to interferon-alpha;GO:0046597 negative regulation of viral entry into host cell;GO:0035458 cellular response to interferon-beta		Transporters:Accessory Factors Involved in Transport				(M5911)HALLMARK INTERFERON ALPHA RESPONSE; (M5913)HALLMARK INTERFERON GAMMA RESPONSE	0.0	0.0	0.0	0.0	0.0	0.0	0.0	0.0	0.0	0.0	0.0	0.0	0.0	0.0	0.0	0.0	0.0	0.0	0.0	0.0
PLAC9	219348	symbol	H. sapiens	219348	H. sapiens	PLAC9	placenta associated 9			Predicted intracellular proteins; Predicted secreted proteins					0.0	0.0	0.0	0.0	0.0	0.0	0.0	0.0	0.0	0.0	0.0	0.0	0.0	0.0	0.0	0.0	0.0	0.0	0.0	0.0
GMFG	9535	symbol	H. sapiens	9535	H. sapiens	GMFG	glia maturation factor gamma	GO:0071846 actin filament debranching;GO:0034316 negative regulation of Arp2/3 complex-mediated actin nucleation;GO:0051126 negative regulation of actin nucleation		Predicted intracellular proteins	Cytosol;Nucleoplasm (Approved); Additional: Nuclear bodies				0.0	0.0	1.0	0.0	0.0	0.0	0.0	0.0	0.0	0.0	0.0	0.0	0.0	0.0	0.0	0.0	0.0	0.0	1.0	0.0
ANXA11	311	symbol	H. sapiens	311	H. sapiens	ANXA11	annexin A11	GO:0032506 cytokinetic process;GO:0051592 response to calcium ion;GO:0000910 cytokinesis		Transporters:Primary Active Transporters; Predicted intracellular proteins; Cancer-related genes:Candidate cancer biomarkers	Nucleoplasm (Supported); Additional: Cytosol		(M5880)NABA ECM AFFILIATED; (M5885)NABA MATRISOME ASSOCIATED; (M5889)NABA MATRISOME		0.0	0.0	0.0	0.0	0.0	0.0	0.0	0.0	0.0	0.0	0.0	0.0	0.0	0.0	0.0	0.0	0.0	0.0	0.0	0.0
hsa-miR-21-5p						None	None	None	None	None	None	None	None	None	nan	nan	nan	nan	nan	nan	nan	nan	nan	nan	nan	nan	nan	nan	nan	nan	nan	nan	nan	nan
GPRC5C	55890	symbol	H. sapiens	55890	H. sapiens	GPRC5C	G protein-coupled receptor class C group 5 member C	GO:0032147 activation of protein kinase activity;GO:0045860 positive regulation of protein kinase activity;GO:0033674 positive regulation of kinase activity		G-protein coupled receptors:Family 3 (C) receptors; Transporters; Predicted intracellular proteins; G-protein coupled receptors:GPCRs excl olfactory receptors	Centriolar satellite (Uncertain); Additional: Cytosol;Nucleoplasm			(M5956)HALLMARK KRAS SIGNALING DN	0.0	0.0	0.0	0.0	0.0	1.0	0.0	0.0	0.0	0.0	0.0	0.0	0.0	0.0	0.0	0.0	0.0	0.0	0.0	0.0
CACNA1H	8912	symbol	H. sapiens	8912	H. sapiens	CACNA1H	calcium voltage-gated channel subunit alpha1 H	GO:0032342 aldosterone biosynthetic process;GO:0034651 cortisol biosynthetic process;GO:1902645 tertiary alcohol biosynthetic process		FDA approved drug targets:Small molecule drugs; Disease related genes; Transporters:Transporter channels and pores; Voltage-gated ion channels:Voltage-Gated Calcium Channels	Nucleoplasm;Vesicles (Approved)	Isradipine; Cinnarizine; Verapamil; Zonisamide; Felodipine; Nitrendipine; Bepridil; Mibefradil; Flunarizine; Cannabidiol; Medical Cannabis; Nabiximols		(M5909)HALLMARK MYOGENESIS; (M5937)HALLMARK GLYCOLYSIS	0.0	0.0	0.0	0.0	0.0	1.0	0.0	0.0	0.0	1.0	1.0	0.0	0.0	0.0	1.0	0.0	1.0	0.0	0.0	0.0
TMC6	11322	symbol	H. sapiens	11322	H. sapiens	TMC6	transmembrane channel like 6	GO:0034220 ion transmembrane transport;GO:0055085 transmembrane transport;GO:0006811 ion transport		Potential drug targets; Disease related genes; Transporters:Transporter channels and pores; Predicted intracellular proteins					0.0	0.0	0.0	0.0	0.0	0.0	0.0	0.0	0.0	0.0	0.0	0.0	0.0	0.0	0.0	0.0	0.0	0.0	1.0	0.0
A4GALT	53947	symbol	H. sapiens	53947	H. sapiens	A4GALT	alpha 1,4-galactosyltransferase (P blood group)	GO:0001575 globoside metabolic process;GO:0001576 globoside biosynthetic process;GO:0006688 glycosphingolipid biosynthetic process		Enzymes; ENZYME proteins:Transferases	Mitochondria (Uncertain)				0.0	0.0	0.0	0.0	0.0	0.0	0.0	0.0	0.0	1.0	0.0	0.0	0.0	0.0	0.0	0.0	0.0	0.0	0.0	0.0
MYL12A	10627	symbol	H. sapiens	10627	H. sapiens	MYL12A	myosin light chain 12A	GO:0070527 platelet aggregation;GO:0034109 homotypic cell-cell adhesion;GO:0030168 platelet activation		Predicted intracellular proteins	Nucleoli fibrillar center;Nucleoplasm (Approved)	4-[4-(2,5-DIOXO-PYRROLIDIN-1-YL)-PHENYLAMINO]-4-HYDROXY-BUTYRIC ACID		(M5908)HALLMARK ANDROGEN RESPONSE	0.0	0.0	0.0	0.0	0.0	1.0	0.0	0.0	0.0	0.0	0.0	0.0	1.0	0.0	0.0	0.0	1.0	0.0	0.0	0.0
CDC42EP5	148170	symbol	H. sapiens	148170	H. sapiens	CDC42EP5	CDC42 effector protein 5	GO:0031272 regulation of pseudopodium assembly;GO:0031274 positive regulation of pseudopodium assembly;GO:0031269 pseudopodium assembly		Predicted intracellular proteins					0.0	0.0	1.0	0.0	0.0	1.0	0.0	0.0	0.0	0.0	0.0	0.0	0.0	0.0	0.0	0.0	0.0	0.0	0.0	0.0
FSCN1	6624	symbol	H. sapiens	6624	H. sapiens	FSCN1	fascin actin-bundling protein 1	GO:0030035 microspike assembly;GO:0032534 regulation of microvillus assembly;GO:0030046 parallel actin filament bundle assembly		Predicted intracellular proteins; Cancer-related genes:Candidate cancer biomarkers	Cytosol (Supported); Additional: Plasma membrane		(M16801)SIG REGULATION OF THE ACTIN CYTOSKELETON BY RHO GTPASES	(M5893)HALLMARK MITOTIC SPINDLE; (M5915)HALLMARK APICAL JUNCTION	0.0	1.0	1.0	1.0	0.0	0.0	0.0	0.0	0.0	0.0	0.0	0.0	0.0	0.0	0.0	0.0	0.0	0.0	0.0	0.0
COTL1	23406	symbol	H. sapiens	23406	H. sapiens	COTL1	coactosin like F-actin binding protein 1	GO:0050832 defense response to fungus;GO:0009620 response to fungus;GO:0030833 regulation of actin filament polymerization		Predicted intracellular proteins	Cytosol (Supported)				0.0	0.0	1.0	0.0	0.0	0.0	0.0	0.0	0.0	0.0	0.0	0.0	0.0	0.0	0.0	0.0	0.0	0.0	1.0	0.0
SYDE1	85360	symbol	H. sapiens	85360	H. sapiens	SYDE1	synapse defective Rho GTPase homolog 1	GO:1901165 positive regulation of trophoblast cell migration;GO:1901163 regulation of trophoblast cell migration;GO:0061450 trophoblast cell migration		Predicted intracellular proteins	Nucleoplasm (Approved); Additional: Cytosol;Golgi apparatus				0.0	0.0	1.0	0.0	0.0	1.0	0.0	0.0	1.0	0.0	0.0	0.0	0.0	0.0	0.0	0.0	0.0	0.0	0.0	0.0
STAB1	23166	symbol	H. sapiens	23166	H. sapiens	STAB1	stabilin 1	GO:0016525 negative regulation of angiogenesis;GO:2000181 negative regulation of blood vessel morphogenesis;GO:1901343 negative regulation of vasculature development			Cytosol (Approved); Additional: Nucleoplasm;Plasma membrane			(M5932)HALLMARK INFLAMMATORY RESPONSE; (M5950)HALLMARK ALLOGRAFT REJECTION	1.0	0.0	0.0	0.0	0.0	0.0	0.0	0.0	0.0	0.0	1.0	0.0	0.0	0.0	0.0	0.0	0.0	0.0	0.0	0.0
TBXA2R	6915	symbol	H. sapiens	6915	H. sapiens	TBXA2R	thromboxane A2 receptor	GO:0038193 thromboxane A2 signaling pathway;GO:0030194 positive regulation of blood coagulation;GO:1900048 positive regulation of hemostasis		FDA approved drug targets:Small molecule drugs; Disease related genes; G-protein coupled receptors:GPCRs excl olfactory receptors	Plasma membrane (Supported); Additional: Nuclear speckles	Ridogrel; Seratrodast; Morniflumate	(M99)PID TXA2PATHWAY		1.0	0.0	1.0	0.0	0.0	0.0	1.0	0.0	1.0	0.0	0.0	0.0	1.0	0.0	0.0	0.0	0.0	0.0	0.0	0.0
MYOM1	8736	symbol	H. sapiens	8736	H. sapiens	MYOM1	myomesin 1	GO:0002074 extraocular skeletal muscle development;GO:0010737 protein kinase A signaling;GO:0050714 positive regulation of protein secretion		Predicted intracellular proteins				(M5909)HALLMARK MYOGENESIS	0.0	0.0	0.0	0.0	0.0	0.0	0.0	0.0	0.0	1.0	0.0	0.0	0.0	0.0	1.0	0.0	0.0	0.0	0.0	0.0
IFITM3	10410	symbol	H. sapiens	10410	H. sapiens	IFITM3	interferon induced transmembrane protein 3	GO:0032897 negative regulation of viral transcription;GO:0046782 regulation of viral transcription;GO:0035455 response to interferon-alpha		Transporters:Accessory Factors Involved in Transport				(M5911)HALLMARK INTERFERON ALPHA RESPONSE; (M5902)HALLMARK APOPTOSIS; (M5947)HALLMARK IL2 STAT5 SIGNALING	0.0	0.0	0.0	0.0	0.0	0.0	0.0	0.0	0.0	0.0	0.0	0.0	0.0	0.0	0.0	0.0	0.0	0.0	0.0	0.0
TGIF2	60436	symbol	H. sapiens	60436	H. sapiens	TGIF2	TGFB induced factor homeobox 2	GO:0010470 regulation of gastrulation;GO:0038092 nodal signaling pathway;GO:0032924 activin receptor signaling pathway		Predicted intracellular proteins; Transcription factors:Helix-turn-helix domains	Nucleoplasm (Enhanced); Additional: Centrosome		(M2)PID SMAD2 3NUCLEAR PATHWAY	(M5906)HALLMARK ESTROGEN RESPONSE EARLY	0.0	0.0	0.0	0.0	0.0	0.0	0.0	0.0	0.0	0.0	0.0	0.0	0.0	0.0	1.0	0.0	0.0	0.0	0.0	0.0
FAM26F	441168	gene_synonym	H. sapiens	441168	H. sapiens	CALHM6	calcium homeostasis modulator family member 6	GO:0098655 cation transmembrane transport;GO:0034220 ion transmembrane transport;GO:0006812 cation transport		Predicted intracellular proteins; Transporters:Transporter channels and pores					0.0	0.0	0.0	0.0	0.0	0.0	0.0	0.0	0.0	0.0	0.0	0.0	0.0	0.0	0.0	0.0	0.0	0.0	0.0	0.0
C1QTNF1	114897	symbol	H. sapiens	114897	H. sapiens	C1QTNF1	C1q and TNF related 1	GO:2000857 positive regulation of mineralocorticoid secretion;GO:2000860 positive regulation of aldosterone secretion;GO:0035931 mineralocorticoid secretion		Predicted intracellular proteins; Predicted secreted proteins	Cytosol;Nucleoplasm (Approved)		(M5880)NABA ECM AFFILIATED; (M5885)NABA MATRISOME ASSOCIATED; (M5889)NABA MATRISOME		0.0	0.0	0.0	0.0	1.0	1.0	0.0	1.0	0.0	0.0	0.0	0.0	1.0	0.0	0.0	1.0	0.0	0.0	0.0	0.0
SIPA1	6494	symbol	H. sapiens	6494	H. sapiens	SIPA1	signal-induced proliferation-associated 1	GO:0042631 cellular response to water deprivation;GO:0071462 cellular response to water stimulus;GO:0009414 response to water deprivation		Predicted intracellular proteins	Nucleoli (Approved); Additional: Golgi apparatus;Nucleoplasm;Plasma membrane		(M186)PID PDGFRB PATHWAY		0.0	0.0	0.0	0.0	0.0	1.0	0.0	1.0	0.0	0.0	0.0	0.0	0.0	0.0	0.0	0.0	0.0	0.0	0.0	0.0
BCL2L12	83596	symbol	H. sapiens	83596	H. sapiens	BCL2L12	BCL2 like 12	GO:1990001 inhibition of cysteine-type endopeptidase activity involved in apoptotic process;GO:0097340 inhibition of cysteine-type endopeptidase activity;GO:0097341 zymogen inhibition		Predicted intracellular proteins	Vesicles (Approved); Additional: Plasma membrane				0.0	0.0	0.0	0.0	0.0	0.0	0.0	0.0	0.0	0.0	0.0	0.0	0.0	0.0	0.0	0.0	0.0	0.0	0.0	0.0
RIN3	79890	symbol	H. sapiens	79890	H. sapiens	RIN3	Ras and Rab interactor 3	GO:0060755 negative regulation of mast cell chemotaxis;GO:0060753 regulation of mast cell chemotaxis;GO:0097494 regulation of vesicle size		Predicted intracellular proteins					0.0	0.0	1.0	0.0	0.0	1.0	0.0	1.0	0.0	0.0	0.0	0.0	1.0	1.0	0.0	0.0	0.0	0.0	0.0	0.0
TMEM37	140738	symbol	H. sapiens	140738	H. sapiens	TMEM37	transmembrane protein 37	GO:0070588 calcium ion transmembrane transport;GO:0006816 calcium ion transport;GO:0034765 regulation of ion transmembrane transport		Predicted intracellular proteins	Nucleoli fibrillar center (Approved); Additional: Cytosol;Nucleoplasm				0.0	0.0	0.0	0.0	0.0	0.0	0.0	0.0	0.0	0.0	0.0	0.0	0.0	0.0	0.0	0.0	0.0	0.0	0.0	0.0
PPP1R13L	10848	symbol	H. sapiens	10848	H. sapiens	PPP1R13L	protein phosphatase 1 regulatory subunit 13 like	GO:0003215 cardiac right ventricle morphogenesis;GO:0031076 embryonic camera-type eye development;GO:0003229 ventricular cardiac muscle tissue development		Predicted intracellular proteins; Transcription factors:Immunoglobulin fold	Cytosol (Enhanced)		(M261)PID P53 REGULATION PATHWAY		0.0	0.0	0.0	0.0	0.0	0.0	0.0	0.0	0.0	0.0	0.0	0.0	0.0	0.0	1.0	0.0	0.0	0.0	0.0	0.0
RAP2B	5912	symbol	H. sapiens	5912	H. sapiens	RAP2B	RAP2B, member of RAS oncogene family	GO:0032486 Rap protein signal transduction;GO:0090557 establishment of endothelial intestinal barrier;GO:0030033 microvillus assembly		Predicted intracellular proteins				(M5939)HALLMARK P53 PATHWAY	0.0	0.0	0.0	0.0	0.0	1.0	0.0	0.0	0.0	0.0	0.0	0.0	1.0	0.0	0.0	0.0	0.0	0.0	1.0	0.0
C1QTNF2	114898	symbol	H. sapiens	114898	H. sapiens	C1QTNF2	C1q and TNF related 2	GO:0019216 regulation of lipid metabolic process;GO:0006629 lipid metabolic process;GO:0080090 regulation of primary metabolic process		Predicted secreted proteins	Centrosome;Golgi apparatus (Approved)		(M5880)NABA ECM AFFILIATED; (M5885)NABA MATRISOME ASSOCIATED; (M5889)NABA MATRISOME		0.0	0.0	0.0	0.0	0.0	0.0	0.0	0.0	0.0	0.0	0.0	0.0	0.0	0.0	0.0	0.0	0.0	0.0	0.0	0.0
FAM176B	55194	gene_synonym	H. sapiens	55194	H. sapiens	EVA1B	eva-1 homolog B			Predicted intracellular proteins	Cytosol (Approved)				0.0	0.0	0.0	0.0	0.0	0.0	0.0	0.0	0.0	0.0	0.0	0.0	0.0	0.0	0.0	0.0	0.0	0.0	0.0	0.0
CD300A	11314	symbol	H. sapiens	11314	H. sapiens	CD300A	CD300a molecule	GO:0060101 negative regulation of phagocytosis, engulfment;GO:1902569 negative regulation of activation of Janus kinase activity;GO:2000417 negative regulation of eosinophil migration		CD markers; Predicted intracellular proteins	Plasma membrane (Approved); Additional: Cytosol;Vesicles				0.0	0.0	0.0	0.0	0.0	1.0	0.0	1.0	0.0	0.0	0.0	0.0	1.0	0.0	0.0	0.0	0.0	0.0	1.0	0.0
hsa-miR-146b-5p						None	None	None	None	None	None	None	None	None	nan	nan	nan	nan	nan	nan	nan	nan	nan	nan	nan	nan	nan	nan	nan	nan	nan	nan	nan	nan
KIAA1751	85452	gene_synonym	H. sapiens	85452	H. sapiens	CFAP74	cilia and flagella associated protein 74	GO:0035082 axoneme assembly;GO:0001578 microtubule bundle formation;GO:0060271 cilium assembly		Predicted intracellular proteins					0.0	0.0	0.0	0.0	0.0	0.0	0.0	0.0	0.0	0.0	0.0	0.0	0.0	0.0	0.0	0.0	0.0	0.0	0.0	0.0
PFN1	5216	symbol	H. sapiens	5216	H. sapiens	PFN1	profilin 1	GO:0098885 modification of postsynaptic actin cytoskeleton;GO:1900029 positive regulation of ruffle assembly;GO:0099010 modification of postsynaptic structure		Predicted intracellular proteins; Disease related genes	Cytosol (Approved)	7-HYDROXY-4-METHYL-3-(2-HYDROXY-ETHYL)COUMARIN; Artenimol	(M16801)SIG REGULATION OF THE ACTIN CYTOSKELETON BY RHO GTPASES	(M5923)HALLMARK PI3K AKT MTOR SIGNALING; (M5915)HALLMARK APICAL JUNCTION; (M5921)HALLMARK COMPLEMENT	0.0	0.0	1.0	1.0	0.0	1.0	1.0	0.0	1.0	0.0	0.0	1.0	0.0	0.0	0.0	0.0	1.0	0.0	0.0	0.0
hsa-miR-155-5p						None	None	None	None	None	None	None	None	None	nan	nan	nan	nan	nan	nan	nan	nan	nan	nan	nan	nan	nan	nan	nan	nan	nan	nan	nan	nan
hsa-miR-1-3p						None	None	None	None	None	None	None	None	None	nan	nan	nan	nan	nan	nan	nan	nan	nan	nan	nan	nan	nan	nan	nan	nan	nan	nan	nan	nan
hsa-miR-146b-3p						None	None	None	None	None	None	None	None	None	nan	nan	nan	nan	nan	nan	nan	nan	nan	nan	nan	nan	nan	nan	nan	nan	nan	nan	nan	nan
hsa-miR-133a-3p						None	None	None	None	None	None	None	None	None	nan	nan	nan	nan	nan	nan	nan	nan	nan	nan	nan	nan	nan	nan	nan	nan	nan	nan	nan	nan
hsa-miR-222-3p						None	None	None	None	None	None	None	None	None	nan	nan	nan	nan	nan	nan	nan	nan	nan	nan	nan	nan	nan	nan	nan	nan	nan	nan	nan	nan
hsa-miR-150-5p						None	None	None	None	None	None	None	None	None	nan	nan	nan	nan	nan	nan	nan	nan	nan	nan	nan	nan	nan	nan	nan	nan	nan	nan	nan	nan
hsa-miR-223-3p						None	None	None	None	None	None	None	None	None	nan	nan	nan	nan	nan	nan	nan	nan	nan	nan	nan	nan	nan	nan	nan	nan	nan	nan	nan	nan
BMP1	649	symbol	H. sapiens	649	H. sapiens	BMP1	bone morphogenetic protein 1	GO:0001502 cartilage condensation;GO:0098743 cell aggregation;GO:0061036 positive regulation of cartilage development		Disease related genes; Potential drug targets; Peptidases:Metallopeptidases; ENZYME proteins:Hydrolases; Predicted secreted proteins; Enzymes			(M3468)NABA ECM REGULATORS; (M5885)NABA MATRISOME ASSOCIATED; (M5889)NABA MATRISOME	(M5946)HALLMARK COAGULATION; (M5915)HALLMARK APICAL JUNCTION; (M5930)HALLMARK EPITHELIAL MESENCHYMAL TRANSITION	0.0	1.0	1.0	0.0	0.0	0.0	0.0	0.0	0.0	0.0	1.0	0.0	0.0	0.0	0.0	0.0	0.0	1.0	0.0	0.0
hsa-miR-221-3p						None	None	None	None	None	None	None	None	None	nan	nan	nan	nan	nan	nan	nan	nan	nan	nan	nan	nan	nan	nan	nan	nan	nan	nan	nan	nan
hsa-miR-146a-5p						None	None	None	None	None	None	None	None	None	nan	nan	nan	nan	nan	nan	nan	nan	nan	nan	nan	nan	nan	nan	nan	nan	nan	nan	nan	nan
FAM38A	9780	gene_synonym	H. sapiens	9780	H. sapiens	PIEZO1	piezo type mechanosensitive ion channel component 1	GO:0033634 positive regulation of cell-cell adhesion mediated by integrin;GO:0033632 regulation of cell-cell adhesion mediated by integrin;GO:0033625 positive regulation of integrin activation		Potential drug targets; Disease related genes; Transporters:Transporter channels and pores; Predicted intracellular proteins					0.0	0.0	1.0	0.0	0.0	0.0	0.0	1.0	0.0	1.0	0.0	0.0	0.0	0.0	0.0	0.0	0.0	0.0	0.0	0.0
hsa-miR-378a-5p						None	None	None	None	None	None	None	None	None	nan	nan	nan	nan	nan	nan	nan	nan	nan	nan	nan	nan	nan	nan	nan	nan	nan	nan	nan	nan
hsa-miR-181b-5p						None	None	None	None	None	None	None	None	None	nan	nan	nan	nan	nan	nan	nan	nan	nan	nan	nan	nan	nan	nan	nan	nan	nan	nan	nan	nan
hsa-miR-181a-2-3p						None	None	None	None	None	None	None	None	None	nan	nan	nan	nan	nan	nan	nan	nan	nan	nan	nan	nan	nan	nan	nan	nan	nan	nan	nan	nan
hsa-miR-378c						None	None	None	None	None	None	None	None	None	nan	nan	nan	nan	nan	nan	nan	nan	nan	nan	nan	nan	nan	nan	nan	nan	nan	nan	nan	nan
hsa-miR-224-5p						None	None	None	None	None	None	None	None	None	nan	nan	nan	nan	nan	nan	nan	nan	nan	nan	nan	nan	nan	nan	nan	nan	nan	nan	nan	nan
CLEC11A	6320	symbol	H. sapiens	6320	H. sapiens	CLEC11A	C-type lectin domain containing 11A	GO:0001503 ossification;GO:0008284 positive regulation of cell population proliferation;GO:0042127 regulation of cell population proliferation		Predicted secreted proteins	Centrosome (Approved)		(M5880)NABA ECM AFFILIATED; (M5885)NABA MATRISOME ASSOCIATED; (M5889)NABA MATRISOME		0.0	0.0	0.0	0.0	0.0	0.0	0.0	0.0	0.0	0.0	0.0	0.0	0.0	0.0	0.0	0.0	0.0	0.0	0.0	0.0
hsa-miR-193a-5p						None	None	None	None	None	None	None	None	None	nan	nan	nan	nan	nan	nan	nan	nan	nan	nan	nan	nan	nan	nan	nan	nan	nan	nan	nan	nan
hsa-miR-145-5p						None	None	None	None	None	None	None	None	None	nan	nan	nan	nan	nan	nan	nan	nan	nan	nan	nan	nan	nan	nan	nan	nan	nan	nan	nan	nan
hsa-miR-378a-3p						None	None	None	None	None	None	None	None	None	nan	nan	nan	nan	nan	nan	nan	nan	nan	nan	nan	nan	nan	nan	nan	nan	nan	nan	nan	nan
hsa-miR-126-5p						None	None	None	None	None	None	None	None	None	nan	nan	nan	nan	nan	nan	nan	nan	nan	nan	nan	nan	nan	nan	nan	nan	nan	nan	nan	nan
hsa-miR-584-5p						None	None	None	None	None	None	None	None	None	nan	nan	nan	nan	nan	nan	nan	nan	nan	nan	nan	nan	nan	nan	nan	nan	nan	nan	nan	nan
hsa-miR-143-5p						None	None	None	None	None	None	None	None	None	nan	nan	nan	nan	nan	nan	nan	nan	nan	nan	nan	nan	nan	nan	nan	nan	nan	nan	nan	nan
hsa-miR-145-3p						None	None	None	None	None	None	None	None	None	nan	nan	nan	nan	nan	nan	nan	nan	nan	nan	nan	nan	nan	nan	nan	nan	nan	nan	nan	nan
hsa-miR-126-3p						None	None	None	None	None	None	None	None	None	nan	nan	nan	nan	nan	nan	nan	nan	nan	nan	nan	nan	nan	nan	nan	nan	nan	nan	nan	nan
hsa-miR-143-3p						None	None	None	None	None	None	None	None	None	nan	nan	nan	nan	nan	nan	nan	nan	nan	nan	nan	nan	nan	nan	nan	nan	nan	nan	nan	nan
hsa-miR-181a-5p						None	None	None	None	None	None	None	None	None	nan	nan	nan	nan	nan	nan	nan	nan	nan	nan	nan	nan	nan	nan	nan	nan	nan	nan	nan	nan
hsa-miR-452-5p						None	None	None	None	None	None	None	None	None	nan	nan	nan	nan	nan	nan	nan	nan	nan	nan	nan	nan	nan	nan	nan	nan	nan	nan	nan	nan
MDFI	4188	symbol	H. sapiens	4188	H. sapiens	MDFI	MyoD family inhibitor	GO:0009950 dorsal/ventral axis specification;GO:0060707 trophoblast giant cell differentiation;GO:0042994 cytoplasmic sequestering of transcription factor		Predicted intracellular proteins	Nucleoplasm (Approved)				0.0	0.0	0.0	0.0	0.0	0.0	0.0	0.0	0.0	0.0	0.0	1.0	0.0	0.0	0.0	0.0	0.0	0.0	0.0	0.0
hsa-miR-30a-3p						None	None	None	None	None	None	None	None	None	nan	nan	nan	nan	nan	nan	nan	nan	nan	nan	nan	nan	nan	nan	nan	nan	nan	nan	nan	nan
hsa-miR-30c-2-3p						None	None	None	None	None	None	None	None	None	nan	nan	nan	nan	nan	nan	nan	nan	nan	nan	nan	nan	nan	nan	nan	nan	nan	nan	nan	nan
hsa-miR-30a-5p						None	None	None	None	None	None	None	None	None	nan	nan	nan	nan	nan	nan	nan	nan	nan	nan	nan	nan	nan	nan	nan	nan	nan	nan	nan	nan
hsa-miR-181b-3p						None	None	None	None	None	None	None	None	None	nan	nan	nan	nan	nan	nan	nan	nan	nan	nan	nan	nan	nan	nan	nan	nan	nan	nan	nan	nan
CSF1	1435	symbol	H. sapiens	1435	H. sapiens	CSF1	colony stimulating factor 1	GO:0060611 mammary gland fat development;GO:1902228 positive regulation of macrophage colony-stimulating factor signaling pathway;GO:0042488 positive regulation of odontogenesis of dentin-containing tooth		Disease related genes; Predicted intracellular proteins; RAS pathway related proteins; Cancer-related genes:Candidate cancer biomarkers; Candidate cardiovascular disease genes; Predicted secreted proteins	Plasma membrane (Supported); Additional: Nuclear bodies		(M11736)SA MMP CYTOKINE CONNECTION; (M91)PID TCPTP PATHWAY; (M50)PID PTP1B PATHWAY	(M5897)HALLMARK IL6 JAK STAT3 SIGNALING; (M5911)HALLMARK INTERFERON ALPHA RESPONSE; (M5947)HALLMARK IL2 STAT5 SIGNALING	0.0	0.0	0.0	0.0	0.0	1.0	0.0	1.0	0.0	0.0	1.0	1.0	0.0	0.0	0.0	0.0	0.0	1.0	0.0	0.0
CDH23	64072	symbol	H. sapiens	64072	H. sapiens	CDH23	cadherin related 23	GO:0050957 equilibrioception;GO:0060122 inner ear receptor cell stereocilium organization;GO:0045494 photoreceptor cell maintenance		Predicted intracellular proteins; Disease related genes					0.0	0.0	0.0	0.0	0.0	0.0	0.0	0.0	0.0	0.0	0.0	0.0	0.0	0.0	0.0	0.0	0.0	0.0	0.0	0.0
hsa-miR-181a-3p						None	None	None	None	None	None	None	None	None	nan	nan	nan	nan	nan	nan	nan	nan	nan	nan	nan	nan	nan	nan	nan	nan	nan	nan	nan	nan
DAZAP2	9802	symbol	H. sapiens	9802	H. sapiens	DAZAP2	DAZ associated protein 2	GO:0071902 positive regulation of protein serine/threonine kinase activity;GO:0071900 regulation of protein serine/threonine kinase activity;GO:0045860 positive regulation of protein kinase activity		Predicted intracellular proteins	Nuclear speckles (Supported)				0.0	0.0	0.0	0.0	0.0	1.0	0.0	0.0	0.0	0.0	0.0	0.0	0.0	0.0	0.0	0.0	0.0	0.0	0.0	0.0
IMPDH1	3614	symbol	H. sapiens	3614	H. sapiens	IMPDH1	inosine monophosphate dehydrogenase 1	GO:0006177 GMP biosynthetic process;GO:0006183 GTP biosynthetic process;GO:0046037 GMP metabolic process		Disease related genes; Predicted intracellular proteins; ENZYME proteins:Oxidoreductases; FDA approved drug targets:Small molecule drugs; Enzymes	Cytosol (Supported); Additional: Rods & Rings	NADH; Mycophenolate mofetil; Ribavirin; Mycophenolic acid; Mercaptopurine; 6-Chloropurine Riboside, 5'-Monophosphate; VX-148; Taribavirin			0.0	0.0	0.0	0.0	1.0	0.0	0.0	0.0	0.0	0.0	0.0	0.0	0.0	0.0	0.0	0.0	0.0	0.0	1.0	0.0
CGNL1	84952	symbol	H. sapiens	84952	H. sapiens	CGNL1	cingulin like 1	GO:0150105 protein localization to cell-cell junction;GO:0051497 negative regulation of stress fiber assembly;GO:0032232 negative regulation of actin filament bundle assembly		Predicted intracellular proteins; Disease related genes	Cell Junctions (Supported); Additional: Nuclear bodies				0.0	0.0	1.0	1.0	0.0	0.0	0.0	0.0	0.0	0.0	0.0	0.0	0.0	0.0	0.0	0.0	0.0	0.0	0.0	0.0
C10orf105	414152	symbol	H. sapiens	414152	H. sapiens	C10orf105	chromosome 10 open reading frame 105			Predicted intracellular proteins					0.0	0.0	0.0	0.0	0.0	0.0	0.0	0.0	0.0	0.0	0.0	0.0	0.0	0.0	0.0	0.0	0.0	0.0	0.0	0.0
SEC14L1	6397	symbol	H. sapiens	6397	H. sapiens	SEC14L1	SEC14 like lipid binding 1	GO:0039536 negative regulation of RIG-I signaling pathway;GO:0015871 choline transport;GO:0039532 negative regulation of viral-induced cytoplasmic pattern recognition receptor signaling pathway		Predicted intracellular proteins	Cytosol;Nucleoplasm (Supported)			(M5945)HALLMARK HEME METABOLISM	0.0	0.0	0.0	0.0	0.0	0.0	0.0	1.0	0.0	0.0	0.0	0.0	1.0	0.0	0.0	0.0	0.0	0.0	0.0	0.0
GLI3	2737	symbol	H. sapiens	2737	H. sapiens	GLI3	GLI family zinc finger 3	GO:0022012 subpallium cell proliferation in forebrain;GO:0022018 lateral ganglionic eminence cell proliferation;GO:0060366 lambdoid suture morphogenesis		Transcription factors:Zinc-coordinating DNA-binding domains; Predicted intracellular proteins; Disease related genes	Nucleoplasm (Supported); Additional: Nucleoli;Vesicles		(M219)PID HEDGEHOG GLI PATHWAY		1.0	0.0	0.0	0.0	0.0	0.0	0.0	1.0	0.0	0.0	0.0	1.0	1.0	0.0	1.0	0.0	0.0	1.0	0.0	0.0
MARCKSL1	65108	symbol	H. sapiens	65108	H. sapiens	MARCKSL1	MARCKS like 1	GO:0007015 actin filament organization;GO:0030036 actin cytoskeleton organization;GO:0097435 supramolecular fiber organization		Predicted intracellular proteins	Cytosol (Supported); Additional: Actin filaments;Nucleoplasm				0.0	0.0	1.0	0.0	0.0	0.0	0.0	0.0	0.0	0.0	0.0	0.0	0.0	0.0	0.0	0.0	0.0	0.0	0.0	0.0
ARHGEF10	9639	symbol	H. sapiens	9639	H. sapiens	ARHGEF10	Rho guanine nucleotide exchange factor 10	GO:0022011 myelination in peripheral nervous system;GO:0032292 peripheral nervous system axon ensheathment;GO:0014044 Schwann cell development		Predicted intracellular proteins; Disease related genes	Nucleoplasm (Approved)		(M68)PID RHOA REG PATHWAY		0.0	0.0	1.0	0.0	0.0	0.0	0.0	0.0	0.0	0.0	0.0	0.0	0.0	0.0	0.0	0.0	0.0	0.0	0.0	0.0
TMEM123	114908	symbol	H. sapiens	114908	H. sapiens	TMEM123	transmembrane protein 123	GO:0070267 oncosis;GO:0045793 positive regulation of cell size;GO:0070265 necrotic cell death		Predicted intracellular proteins	Golgi apparatus (Supported); Additional: Cytosol;Vesicles				0.0	0.0	1.0	0.0	0.0	0.0	0.0	0.0	0.0	0.0	0.0	0.0	0.0	0.0	0.0	0.0	0.0	0.0	0.0	0.0
hsa-miR-34a-5p						None	None	None	None	None	None	None	None	None	nan	nan	nan	nan	nan	nan	nan	nan	nan	nan	nan	nan	nan	nan	nan	nan	nan	nan	nan	nan
GRAMD3	65983	gene_synonym	H. sapiens	65983	H. sapiens	GRAMD2B	GRAM domain containing 2B			Predicted intracellular proteins	Cytosol (Approved); Additional: Golgi apparatus;Nucleoplasm				0.0	0.0	0.0	0.0	0.0	0.0	0.0	0.0	0.0	0.0	0.0	0.0	0.0	0.0	0.0	0.0	0.0	0.0	0.0	0.0
COL27A1	85301	symbol	H. sapiens	85301	H. sapiens	COL27A1	collagen type XXVII alpha 1 chain	GO:0003431 growth plate cartilage chondrocyte development;GO:0003433 chondrocyte development involved in endochondral bone morphogenesis;GO:0003418 growth plate cartilage chondrocyte differentiation		Predicted intracellular proteins; Disease related genes; Predicted secreted proteins			(M3005)NABA COLLAGENS; (M5884)NABA CORE MATRISOME; (M5889)NABA MATRISOME		0.0	1.0	0.0	0.0	0.0	1.0	0.0	0.0	0.0	0.0	1.0	0.0	0.0	0.0	0.0	0.0	0.0	1.0	0.0	0.0
PLA2G4A	5321	symbol	H. sapiens	5321	H. sapiens	PLA2G4A	phospholipase A2 group IVA	GO:0034478 phosphatidylglycerol catabolic process;GO:0006663 platelet activating factor biosynthetic process;GO:0010572 positive regulation of platelet activation		Disease related genes; Predicted intracellular proteins; RAS pathway related proteins; ENZYME proteins:Hydrolases; FDA approved drug targets:Small molecule drugs; Enzymes	Cytosol (Supported); Additional: Vesicles	Fluticasone propionate; Procaine; Quinacrine; Niflumic acid; Darapladib; Fluticasone	(M229)PID P38 ALPHA BETA DOWNSTREAM PATHWAY; (M7)PID FCER1 PATHWAY; (M8)PID ENDOTHELIN PATHWAY	(M5913)HALLMARK INTERFERON GAMMA RESPONSE; (M5921)HALLMARK COMPLEMENT	0.0	0.0	0.0	1.0	1.0	1.0	1.0	1.0	0.0	0.0	0.0	0.0	1.0	0.0	0.0	1.0	0.0	0.0	0.0	0.0
GPER	2852	gene_synonym	H. sapiens	2852	H. sapiens	GPER1	G protein-coupled estrogen receptor 1	GO:0030264 nuclear fragmentation involved in apoptotic nuclear change;GO:2000724 positive regulation of cardiac vascular smooth muscle cell differentiation;GO:0030263 apoptotic chromosome condensation		Transporters; Predicted intracellular proteins; G-protein coupled receptors:GPCRs excl olfactory receptors	Nucleoli (Approved); Additional: Cytosol;Nucleoplasm;Vesicles	Estradiol; Genistein; MK-0354; Estradiol acetate; Estradiol benzoate; Estradiol cypionate; Estradiol dienanthate; Estradiol valerate		(M5907)HALLMARK ESTROGEN RESPONSE LATE	1.0	0.0	1.0	0.0	1.0	1.0	0.0	1.0	0.0	1.0	0.0	0.0	1.0	0.0	1.0	1.0	0.0	0.0	0.0	0.0
EGFR	1956	symbol	H. sapiens	1956	H. sapiens	EGFR	epidermal growth factor receptor	GO:0043006 activation of phospholipase A2 activity by calcium-mediated signaling;GO:1902722 positive regulation of prolactin secretion;GO:0032431 activation of phospholipase A2 activity	Tyr protein kinase family	Disease related genes; FDA approved drug targets:Biotech drugs; ENZYME proteins:Transferases; Kinases:Tyr protein kinases; Predicted intracellular proteins; RAS pathway related proteins; Cancer-related genes:Mutational cancer driver genes; Cancer-related genes:Candidate cancer biomarkers; Cancer-related genes:Mutated cancer genes; FDA approved drug targets:Small molecule drugs; Predicted secreted…	Cell Junctions;Plasma membrane (Enhanced)	Cetuximab; Lidocaine; Gefitinib; Erlotinib; Lapatinib; Panitumumab; Alvocidib; IGN311; Matuzumab; Vandetanib; Rindopepimut; Canertinib; Pelitinib; Varlitinib; AV-412; S-{3-[(4-ANILINOQUINAZOLIN-6-YL)AMINO]-3-OXOPROPYL}-L-CYSTEINE; PD-168393; Afatinib; Osimertinib; Necitumumab; Foreskin keratinocyte (neonatal); Depatuxizumab mafodotin; Icotinib; Neratinib; Dacomitinib; Fostamatinib; Zalutumumab; B…	(M201)PID ERBB NETWORK PATHWAY; (M251)PID SYNDECAN 3 PATHWAY; (M184)PID ECADHERIN KERATINOCYTE PATHWAY	(M5910)HALLMARK PROTEIN SECRETION; (M5923)HALLMARK PI3K AKT MTOR SIGNALING; (M5891)HALLMARK HYPOXIA	0.0	0.0	1.0	0.0	1.0	1.0	0.0	1.0	0.0	0.0	0.0	0.0	1.0	1.0	1.0	0.0	1.0	0.0	0.0	0.0
FKBP1A	2280	symbol	H. sapiens	2280	H. sapiens	FKBP1A	FKBP prolyl isomerase 1A	GO:0022417 protein maturation by protein folding;GO:0060315 negative regulation of ryanodine-sensitive calcium-release channel activity;GO:0007183 SMAD protein complex assembly		Predicted intracellular proteins; Transporters:Accessory Factors Involved in Transport; FDA approved drug targets:Small molecule drugs; ENZYME proteins:Isomerase; Enzymes		Pimecrolimus; Tacrolimus; Sirolimus; (3R)-4-(p-toluenesulfonyl)-1,4-thiazane-3-carboxylicacid-L-phenylalanine ethyl ester; {3-[3-(3,4-Dimethoxy-Phenyl)-1-(1-{1-[2-(3,4,5-Trimethoxy-Phenyl)-Butyryl]-Piperidin-2yl}-Vinyloxy)-Propyl]-Phenoxy}-Acetic Acid; Gpi-1046; Methyl Methylsulfinylmethyl Sulfide; FKB-001; Heptyl glucoside; L-709,587; (3r)-4-(P-Toluenesulfonyl)-1,4-Thiazane-3-Carboxylicacid-L-Le…	(M203)PID ALK2 PATHWAY; (M185)PID ALK1 PATHWAY; (M235)PID TCR CALCIUM PATHWAY	(M5896)HALLMARK TGF BETA SIGNALING	0.0	0.0	1.0	0.0	0.0	0.0	0.0	1.0	0.0	1.0	0.0	1.0	0.0	0.0	1.0	0.0	0.0	0.0	0.0	0.0
COL17A1	1308	symbol	H. sapiens	1308	H. sapiens	COL17A1	collagen type XVII alpha 1 chain	GO:0031581 hemidesmosome assembly;GO:0007044 cell-substrate junction assembly;GO:0150115 cell-substrate junction organization		Predicted intracellular proteins; Disease related genes; Predicted secreted proteins; Cancer-related genes:Candidate cancer biomarkers	Plasma membrane (Supported); Additional: Golgi apparatus		(M3005)NABA COLLAGENS; (M198)PID SYNDECAN 1 PATHWAY; (M239)PID A6B1 A6B4 INTEGRIN PATHWAY	(M5915)HALLMARK APICAL JUNCTION	0.0	1.0	0.0	0.0	0.0	0.0	0.0	0.0	0.0	0.0	1.0	0.0	0.0	0.0	0.0	0.0	0.0	0.0	0.0	0.0
hsa-miR-455-3p						None	None	None	None	None	None	None	None	None	nan	nan	nan	nan	nan	nan	nan	nan	nan	nan	nan	nan	nan	nan	nan	nan	nan	nan	nan	nan
hsa-miR-130a-3p						None	None	None	None	None	None	None	None	None	nan	nan	nan	nan	nan	nan	nan	nan	nan	nan	nan	nan	nan	nan	nan	nan	nan	nan	nan	nan
hsa-miR-497-5p						None	None	None	None	None	None	None	None	None	nan	nan	nan	nan	nan	nan	nan	nan	nan	nan	nan	nan	nan	nan	nan	nan	nan	nan	nan	nan
hsa-miR-195-5p						None	None	None	None	None	None	None	None	None	nan	nan	nan	nan	nan	nan	nan	nan	nan	nan	nan	nan	nan	nan	nan	nan	nan	nan	nan	nan
hsa-miR-199b-3p						None	None	None	None	None	None	None	None	None	nan	nan	nan	nan	nan	nan	nan	nan	nan	nan	nan	nan	nan	nan	nan	nan	nan	nan	nan	nan
hsa-miR-199a-3p						None	None	None	None	None	None	None	None	None	nan	nan	nan	nan	nan	nan	nan	nan	nan	nan	nan	nan	nan	nan	nan	nan	nan	nan	nan	nan
hsa-miR-214-5p						None	None	None	None	None	None	None	None	None	nan	nan	nan	nan	nan	nan	nan	nan	nan	nan	nan	nan	nan	nan	nan	nan	nan	nan	nan	nan
hsa-miR-100-5p						None	None	None	None	None	None	None	None	None	nan	nan	nan	nan	nan	nan	nan	nan	nan	nan	nan	nan	nan	nan	nan	nan	nan	nan	nan	nan
hsa-miR-28-3p						None	None	None	None	None	None	None	None	None	nan	nan	nan	nan	nan	nan	nan	nan	nan	nan	nan	nan	nan	nan	nan	nan	nan	nan	nan	nan
PPP4R1	9989	symbol	H. sapiens	9989	H. sapiens	PPP4R1	protein phosphatase 4 regulatory subunit 1	GO:0006470 protein dephosphorylation;GO:0016311 dephosphorylation;GO:0006468 protein phosphorylation		Predicted intracellular proteins	Nucleoplasm (Approved)				0.0	0.0	0.0	0.0	0.0	0.0	0.0	0.0	0.0	0.0	0.0	0.0	0.0	0.0	0.0	0.0	0.0	0.0	0.0	0.0
hsa-let-7c-5p						None	None	None	None	None	None	None	None	None	nan	nan	nan	nan	nan	nan	nan	nan	nan	nan	nan	nan	nan	nan	nan	nan	nan	nan	nan	nan
hsa-let-7c-3p						None	None	None	None	None	None	None	None	None	nan	nan	nan	nan	nan	nan	nan	nan	nan	nan	nan	nan	nan	nan	nan	nan	nan	nan	nan	nan
hsa-miR-199a-5p						None	None	None	None	None	None	None	None	None	nan	nan	nan	nan	nan	nan	nan	nan	nan	nan	nan	nan	nan	nan	nan	nan	nan	nan	nan	nan
TMEM189	387521	gene_synonym	H. sapiens	387521	H. sapiens	PEDS1	plasmanylethanolamine desaturase 1	GO:0008611 ether lipid biosynthetic process;GO:0046504 glycerol ether biosynthetic process;GO:0097384 cellular lipid biosynthetic process			Endoplasmic reticulum (Supported)				0.0	0.0	0.0	0.0	1.0	0.0	0.0	0.0	0.0	0.0	0.0	0.0	0.0	0.0	0.0	0.0	0.0	0.0	0.0	0.0
hsa-miR-217						None	None	None	None	None	None	None	None	None	nan	nan	nan	nan	nan	nan	nan	nan	nan	nan	nan	nan	nan	nan	nan	nan	nan	nan	nan	nan
hsa-miR-99a-5p						None	None	None	None	None	None	None	None	None	nan	nan	nan	nan	nan	nan	nan	nan	nan	nan	nan	nan	nan	nan	nan	nan	nan	nan	nan	nan
hsa-miR-4662a-5p						None	None	None	None	None	None	None	None	None	nan	nan	nan	nan	nan	nan	nan	nan	nan	nan	nan	nan	nan	nan	nan	nan	nan	nan	nan	nan
hsa-let-7b-3p						None	None	None	None	None	None	None	None	None	nan	nan	nan	nan	nan	nan	nan	nan	nan	nan	nan	nan	nan	nan	nan	nan	nan	nan	nan	nan
SMPDL3A	10924	symbol	H. sapiens	10924	H. sapiens	SMPDL3A	sphingomyelin phosphodiesterase acid like 3A	GO:0006685 sphingomyelin catabolic process;GO:0009143 nucleoside triphosphate catabolic process;GO:0006684 sphingomyelin metabolic process		Predicted intracellular proteins; Predicted secreted proteins	Mitochondria;Nucleoli;Nucleoplasm (Approved)			(M5947)HALLMARK IL2 STAT5 SIGNALING	0.0	0.0	0.0	0.0	1.0	0.0	0.0	0.0	0.0	0.0	0.0	0.0	0.0	0.0	0.0	0.0	0.0	0.0	0.0	0.0
hsa-let-7b-5p						None	None	None	None	None	None	None	None	None	nan	nan	nan	nan	nan	nan	nan	nan	nan	nan	nan	nan	nan	nan	nan	nan	nan	nan	nan	nan
YBX1	4904	symbol	H. sapiens	4904	H. sapiens	YBX1	Y-box binding protein 1	GO:1990428 miRNA transport;GO:0070934 CRD-mediated mRNA stabilization;GO:0051031 tRNA transport		Predicted intracellular proteins; Transcription factors:beta-Barrel DNA-binding domains; Cancer-related genes:Candidate cancer biomarkers	Cytosol (Enhanced); Additional: Vesicles		(M50)PID PTP1B PATHWAY		0.0	0.0	0.0	0.0	0.0	1.0	0.0	0.0	0.0	1.0	0.0	0.0	0.0	0.0	0.0	0.0	0.0	0.0	0.0	0.0
SERBP1	26135	symbol	H. sapiens	26135	H. sapiens	SERBP1	SERPINE1 mRNA binding protein 1	GO:0030578 PML body organization;GO:0030575 nuclear body organization;GO:0006997 nucleus organization		Predicted intracellular proteins	Cytosol (Enhanced)			(M5926)HALLMARK MYC TARGETS V1	0.0	0.0	0.0	0.0	0.0	0.0	0.0	0.0	0.0	0.0	0.0	0.0	0.0	0.0	0.0	0.0	0.0	0.0	0.0	0.0
C5orf13	9315	gene_synonym	H. sapiens	9315	H. sapiens	NREP	neuronal regeneration related protein	GO:0031103 axon regeneration;GO:0031102 neuron projection regeneration;GO:0048678 response to axon injury		Predicted intracellular proteins	Vesicles (Approved)				0.0	0.0	0.0	0.0	0.0	0.0	0.0	0.0	0.0	0.0	0.0	0.0	1.0	0.0	1.0	0.0	0.0	0.0	0.0	0.0
hsa-let-7a-3p						None	None	None	None	None	None	None	None	None	nan	nan	nan	nan	nan	nan	nan	nan	nan	nan	nan	nan	nan	nan	nan	nan	nan	nan	nan	nan
BID	637	symbol	H. sapiens	637	H. sapiens	BID	BH3 interacting domain death agonist	GO:0034263 positive regulation of autophagy in response to ER overload;GO:2000271 positive regulation of fibroblast apoptotic process;GO:0010918 positive regulation of mitochondrial membrane potential		Predicted intracellular proteins	Cytosol (Supported)		(M13096)SA PROGRAMMED CELL DEATH; (M84)PID ATM PATHWAY; (M197)PID HIV NEF PATHWAY	(M5941)HALLMARK UV RESPONSE UP; (M5902)HALLMARK APOPTOSIS	0.0	0.0	1.0	0.0	1.0	0.0	0.0	0.0	0.0	0.0	0.0	0.0	0.0	0.0	0.0	0.0	0.0	0.0	0.0	1.0
hsa-miR-148a-3p						None	None	None	None	None	None	None	None	None	nan	nan	nan	nan	nan	nan	nan	nan	nan	nan	nan	nan	nan	nan	nan	nan	nan	nan	nan	nan
C19orf22	91300	gene_synonym	H. sapiens	91300	H. sapiens	R3HDM4	R3H domain containing 4			Predicted intracellular proteins	Nucleoplasm (Approved); Additional: Cytosol				0.0	0.0	0.0	0.0	0.0	0.0	0.0	0.0	0.0	0.0	0.0	0.0	0.0	0.0	0.0	0.0	0.0	0.0	0.0	0.0
EIF4EBP2	1979	symbol	H. sapiens	1979	H. sapiens	EIF4EBP2	eukaryotic translation initiation factor 4E binding protein 2	GO:0045947 negative regulation of translational initiation;GO:0035176 social behavior;GO:0051703 biological process involved in intraspecies interaction between organisms		Predicted intracellular proteins	Mitochondria;Nucleoplasm (Approved)				0.0	0.0	0.0	0.0	0.0	1.0	0.0	0.0	0.0	0.0	0.0	0.0	0.0	0.0	0.0	0.0	0.0	0.0	0.0	0.0
ELOVL1	64834	symbol	H. sapiens	64834	H. sapiens	ELOVL1	ELOVL fatty acid elongase 1	GO:0019367 fatty acid elongation, saturated fatty acid;GO:0019368 fatty acid elongation, unsaturated fatty acid;GO:0034625 fatty acid elongation, monounsaturated fatty acid		Enzymes; ENZYME proteins:Transferases	Endoplasmic reticulum (Supported)				0.0	0.0	0.0	0.0	1.0	0.0	0.0	0.0	0.0	0.0	0.0	0.0	1.0	0.0	0.0	0.0	0.0	0.0	0.0	0.0
FAM60A	58516	gene_synonym	H. sapiens	58516	H. sapiens	SINHCAF	SIN3-HDAC complex associated factor	GO:0030336 negative regulation of cell migration;GO:2000146 negative regulation of cell motility;GO:0051271 negative regulation of cellular component movement		Predicted intracellular proteins	Nucleoplasm (Approved); Additional: Cytosol				0.0	0.0	0.0	0.0	0.0	0.0	0.0	0.0	0.0	0.0	0.0	0.0	0.0	0.0	0.0	0.0	0.0	0.0	0.0	0.0
MYL6	4637	symbol	H. sapiens	4637	H. sapiens	MYL6	myosin light chain 6	GO:0030049 muscle filament sliding;GO:0033275 actin-myosin filament sliding;GO:0070252 actin-mediated cell contraction		Predicted intracellular proteins					0.0	0.0	1.0	0.0	0.0	0.0	0.0	0.0	0.0	1.0	0.0	0.0	0.0	0.0	1.0	0.0	1.0	0.0	0.0	0.0
DTX2	113878	symbol	H. sapiens	113878	H. sapiens	DTX2	deltex E3 ubiquitin ligase 2	GO:0007219 Notch signaling pathway;GO:0016567 protein ubiquitination;GO:0032446 protein modification by small protein conjugation		Predicted intracellular proteins; Enzymes; ENZYME proteins:Transferases	Nuclear membrane;Nucleoplasm (Supported)			(M5903)HALLMARK NOTCH SIGNALING	0.0	0.0	0.0	0.0	0.0	0.0	0.0	0.0	0.0	0.0	0.0	0.0	0.0	0.0	0.0	0.0	0.0	0.0	0.0	0.0
LEPRE1	64175	gene_synonym	H. sapiens	64175	H. sapiens	P3H1	prolyl 3-hydroxylase 1	GO:1901874 negative regulation of post-translational protein modification;GO:1901873 regulation of post-translational protein modification;GO:0019511 peptidyl-proline hydroxylation		Disease related genes; Predicted intracellular proteins; ENZYME proteins:Oxidoreductases; Potential drug targets; Enzymes	Vesicles (Approved); Additional: Nucleoli	Ascorbic acid; Proline	(M3468)NABA ECM REGULATORS; (M5885)NABA MATRISOME ASSOCIATED; (M5889)NABA MATRISOME	(M5930)HALLMARK EPITHELIAL MESENCHYMAL TRANSITION	0.0	1.0	0.0	0.0	0.0	0.0	0.0	0.0	0.0	0.0	1.0	0.0	0.0	0.0	0.0	0.0	0.0	0.0	0.0	0.0
B4GALT2	8704	symbol	H. sapiens	8704	H. sapiens	B4GALT2	beta-1,4-galactosyltransferase 2	GO:0021680 cerebellar Purkinje cell layer development;GO:0008542 visual learning;GO:0021695 cerebellar cortex development		Predicted intracellular proteins; Enzymes; ENZYME proteins:Transferases	Golgi apparatus;Vesicles (Supported)			(M5937)HALLMARK GLYCOLYSIS	0.0	0.0	0.0	0.0	1.0	0.0	0.0	0.0	0.0	0.0	0.0	0.0	0.0	0.0	0.0	1.0	0.0	0.0	0.0	0.0
RCC2	55920	symbol	H. sapiens	55920	H. sapiens	RCC2	regulator of chromosome condensation 2	GO:0072356 chromosome passenger complex localization to kinetochore;GO:0051987 positive regulation of attachment of spindle microtubules to kinetochore;GO:0051988 regulation of attachment of spindle microtubules to kinetochore		Predicted intracellular proteins					0.0	0.0	0.0	0.0	0.0	0.0	0.0	1.0	1.0	0.0	0.0	0.0	0.0	0.0	0.0	0.0	0.0	0.0	0.0	0.0
NUDT1	4521	symbol	H. sapiens	4521	H. sapiens	NUDT1	nudix hydrolase 1	GO:0042262 DNA protection;GO:0006152 purine nucleoside catabolic process;GO:0042278 purine nucleoside metabolic process		Enzymes; Predicted intracellular proteins; ENZYME proteins:Hydrolases; Cancer-related genes:Candidate cancer biomarkers	Cytosol (Supported)				0.0	0.0	0.0	0.0	1.0	0.0	0.0	0.0	0.0	0.0	0.0	0.0	0.0	0.0	0.0	0.0	0.0	0.0	0.0	0.0
BAX	581	symbol	H. sapiens	581	H. sapiens	BAX	BCL2 associated X, apoptosis regulator	GO:0032976 release of matrix enzymes from mitochondria;GO:1990117 B cell receptor apoptotic signaling pathway;GO:0002352 B cell negative selection		Predicted intracellular proteins; Transporters:Transporter channels and pores; Cancer-related genes:Candidate cancer biomarkers			(M13096)SA PROGRAMMED CELL DEATH; (M32)PID HDAC CLASSIII PATHWAY; (M240)PID SYNDECAN 2 PATHWAY	(M5902)HALLMARK APOPTOSIS; (M5936)HALLMARK OXIDATIVE PHOSPHORYLATION; (M5939)HALLMARK P53 PATHWAY	1.0	0.0	1.0	0.0	0.0	1.0	0.0	1.0	0.0	0.0	0.0	1.0	1.0	1.0	0.0	0.0	0.0	0.0	0.0	1.0
NASP	4678	symbol	H. sapiens	4678	H. sapiens	NASP	nuclear autoantigenic sperm protein	GO:0034080 CENP-A containing nucleosome assembly;GO:0061641 CENP-A containing chromatin organization;GO:0031055 chromatin remodeling at centromere		Predicted intracellular proteins	Nucleoplasm (Enhanced)			(M5901)HALLMARK G2M CHECKPOINT; (M5925)HALLMARK E2F TARGETS; (M5937)HALLMARK GLYCOLYSIS	0.0	0.0	0.0	0.0	0.0	0.0	0.0	0.0	0.0	0.0	0.0	0.0	0.0	0.0	0.0	0.0	0.0	0.0	0.0	0.0
CAPZB	832	symbol	H. sapiens	832	H. sapiens	CAPZB	capping actin protein of muscle Z-line subunit beta	GO:0051490 negative regulation of filopodium assembly;GO:0051016 barbed-end actin filament capping;GO:0120033 negative regulation of plasma membrane bounded cell projection assembly		Predicted intracellular proteins	Cytosol;Nucleoplasm (Approved); Additional: Vesicles			(M5893)HALLMARK MITOTIC SPINDLE	0.0	0.0	1.0	1.0	0.0	0.0	1.0	0.0	0.0	0.0	0.0	0.0	0.0	0.0	0.0	0.0	0.0	0.0	0.0	0.0
EFHD2	79180	symbol	H. sapiens	79180	H. sapiens	EFHD2	EF-hand domain family member D2			Predicted intracellular proteins	Cytosol (Approved)				0.0	0.0	0.0	0.0	0.0	0.0	0.0	0.0	0.0	0.0	0.0	0.0	0.0	0.0	0.0	0.0	0.0	0.0	0.0	0.0
UQCRH	7388	symbol	H. sapiens	7388	H. sapiens	UQCRH	ubiquinol-cytochrome c reductase hinge protein	GO:0006122 mitochondrial electron transport, ubiquinol to cytochrome c;GO:0019646 aerobic electron transport chain;GO:0042773 ATP synthesis coupled electron transport		Predicted intracellular proteins		2-Hexyloxy-6-Hydroxymethyl-Tetrahydro-Pyran-3,4,5-Triol; 6-Hydroxy-5-undecyl-4,7-benzothiazoledione; Azoxystrobin; (5S)-3-ANILINO-5-(2,4-DIFLUOROPHENYL)-5-METHYL-1,3-OXAZOLIDINE-2,4-DIONE; (S)-famoxadone; METHYL (2Z)-3-METHOXY-2-{2-[(E)-2-PHENYLVINYL]PHENYL}ACRYLATE; 2-Nonyl-4-quinolinol 1-oxide; Ubiquinone Q2		(M5936)HALLMARK OXIDATIVE PHOSPHORYLATION	0.0	0.0	0.0	0.0	1.0	0.0	0.0	0.0	0.0	0.0	0.0	0.0	0.0	0.0	0.0	0.0	0.0	0.0	0.0	0.0
AK2	204	symbol	H. sapiens	204	H. sapiens	AK2	adenylate kinase 2	GO:0006172 ADP biosynthetic process;GO:0009136 purine nucleoside diphosphate biosynthetic process;GO:0009180 purine ribonucleoside diphosphate biosynthetic process		Disease related genes; ENZYME proteins:Transferases; Predicted intracellular proteins; Potential drug targets; Enzymes	Mitochondria (Approved)	Bis(Adenosine)-5'-Pentaphosphate; Imidazole		(M5905)HALLMARK ADIPOGENESIS; (M5925)HALLMARK E2F TARGETS	0.0	0.0	0.0	0.0	1.0	0.0	0.0	0.0	0.0	0.0	0.0	0.0	0.0	0.0	0.0	0.0	0.0	0.0	0.0	0.0
LYPLA2	11313	symbol	H. sapiens	11313	H. sapiens	LYPLA2	lysophospholipase 2	GO:0062232 prostanoid catabolic process;GO:1905344 prostaglandin catabolic process;GO:1901523 icosanoid catabolic process		Predicted intracellular proteins	Cytosol (Uncertain); Additional: Nucleoplasm				0.0	0.0	0.0	0.0	1.0	0.0	0.0	0.0	0.0	0.0	0.0	0.0	0.0	0.0	0.0	0.0	1.0	0.0	0.0	0.0
PSMB2	5690	symbol	H. sapiens	5690	H. sapiens	PSMB2	proteasome 20S subunit beta 2	GO:0010498 proteasomal protein catabolic process;GO:0051603 proteolysis involved in cellular protein catabolic process;GO:0044257 cellular protein catabolic process		Peptidases:Threonine-type peptidases; Predicted intracellular proteins; ENZYME proteins:Hydrolases; FDA approved drug targets:Small molecule drugs; Enzymes	Nucleoplasm (Enhanced)	(3AR,6R,6AS)-6-((S)-((S)-CYCLOHEX-2-ENYL)(HYDROXY)METHYL)-6A-METHYL-4-OXO-HEXAHYDRO-2H-FURO[3,2-C]PYRROLE-6-CARBALDEHYDE; Carfilzomib		(M5913)HALLMARK INTERFERON GAMMA RESPONSE; (M5926)HALLMARK MYC TARGETS V1	0.0	0.0	0.0	0.0	0.0	0.0	0.0	0.0	0.0	0.0	0.0	0.0	0.0	0.0	0.0	0.0	1.0	0.0	0.0	0.0
KIAA2013	90231	symbol	H. sapiens	90231	H. sapiens	KIAA2013	KIAA2013				Golgi apparatus (Approved); Additional: Cytosol				0.0	0.0	0.0	0.0	0.0	0.0	0.0	0.0	0.0	0.0	0.0	0.0	0.0	0.0	0.0	0.0	0.0	0.0	0.0	0.0
TXNDC12	51060	symbol	H. sapiens	51060	H. sapiens	TXNDC12	thioredoxin domain containing 12	GO:1902236 negative regulation of endoplasmic reticulum stress-induced intrinsic apoptotic signaling pathway;GO:1902235 regulation of endoplasmic reticulum stress-induced intrinsic apoptotic signaling pathway;GO:1903573 negative regulation of response to endoplasmic reticulum stress		ENZYME proteins:Oxidoreductases; Predicted intracellular proteins; Enzymes					0.0	0.0	0.0	0.0	0.0	0.0	0.0	0.0	0.0	0.0	0.0	0.0	0.0	0.0	0.0	0.0	0.0	0.0	0.0	0.0
SDF4	51150	symbol	H. sapiens	51150	H. sapiens	SDF4	stromal cell derived factor 4	GO:0070625 zymogen granule exocytosis;GO:0009650 UV protection;GO:0099558 maintenance of synapse structure		Transporters:Accessory Factors Involved in Transport; Predicted intracellular proteins	Golgi apparatus (Supported)				0.0	0.0	0.0	0.0	0.0	0.0	0.0	0.0	0.0	0.0	0.0	0.0	0.0	0.0	0.0	0.0	0.0	0.0	0.0	0.0
STK40	83931	symbol	H. sapiens	83931	H. sapiens	STK40	serine/threonine kinase 40	GO:0003016 respiratory system process;GO:0048286 lung alveolus development;GO:0060425 lung morphogenesis	CAMK Ser/Thr protein kinase family	Kinases:CAMK Ser/Thr protein kinases; Enzymes; ENZYME proteins:Transferases	Cytosol (Supported); Additional: Nucleoplasm				0.0	0.0	0.0	0.0	1.0	1.0	0.0	0.0	0.0	0.0	0.0	0.0	0.0	0.0	0.0	1.0	0.0	0.0	0.0	0.0
UQCRHL	440567	symbol	H. sapiens	440567	H. sapiens	UQCRHL	ubiquinol-cytochrome c reductase hinge protein like	GO:0006122 mitochondrial electron transport, ubiquinol to cytochrome c;GO:0019646 aerobic electron transport chain;GO:0042773 ATP synthesis coupled electron transport		Predicted intracellular proteins					0.0	0.0	0.0	0.0	1.0	0.0	0.0	0.0	0.0	0.0	0.0	0.0	0.0	0.0	0.0	0.0	0.0	0.0	0.0	0.0
DDOST	1650	symbol	H. sapiens	1650	H. sapiens	DDOST	dolichyl-diphosphooligosaccharide--protein glycosyltransferase non-catalytic subunit	GO:0018279 protein N-linked glycosylation via asparagine;GO:0018196 peptidyl-asparagine modification;GO:0006487 protein N-linked glycosylation		Predicted intracellular proteins; Disease related genes	Endoplasmic reticulum (Supported)				0.0	0.0	0.0	0.0	0.0	0.0	0.0	1.0	0.0	0.0	0.0	0.0	0.0	0.0	0.0	0.0	0.0	0.0	1.0	0.0
KIAA0319L	79932	symbol	H. sapiens	79932	H. sapiens	KIAA0319L	KIAA0319 like			Predicted intracellular proteins	Golgi apparatus (Supported); Additional: Nucleoli				0.0	0.0	0.0	0.0	0.0	0.0	0.0	0.0	0.0	0.0	0.0	0.0	0.0	0.0	0.0	0.0	0.0	0.0	0.0	0.0
RPL11	6135	symbol	H. sapiens	6135	H. sapiens	RPL11	ribosomal protein L11	GO:2000435 negative regulation of protein neddylation;GO:1902255 positive regulation of intrinsic apoptotic signaling pathway by p53 class mediator;GO:2000434 regulation of protein neddylation		Ribosomal proteins; Predicted intracellular proteins; Disease related genes	Vesicles (Approved)	(S)-3-phenyllactic acid; Anisomycin; Puromycin	(M261)PID P53 REGULATION PATHWAY; (M66)PID MYC ACTIV PATHWAY		0.0	0.0	0.0	0.0	0.0	0.0	0.0	0.0	0.0	0.0	0.0	0.0	0.0	0.0	0.0	0.0	1.0	0.0	0.0	0.0
HSBP1	3281	symbol	H. sapiens	3281	H. sapiens	HSBP1	heat shock factor binding protein 1	GO:0010286 heat acclimation;GO:0070370 cellular heat acclimation;GO:0019896 axonal transport of mitochondrion		Predicted intracellular proteins					0.0	0.0	0.0	0.0	0.0	0.0	0.0	0.0	0.0	0.0	0.0	0.0	0.0	0.0	0.0	0.0	0.0	0.0	0.0	0.0
RPL10	6134	symbol	H. sapiens	6134	H. sapiens	RPL10	ribosomal protein L10	GO:1990403 embryonic brain development;GO:0000027 ribosomal large subunit assembly;GO:0042255 ribosome assembly		Ribosomal proteins; Predicted intracellular proteins; Disease related genes; Cancer-related genes	Cytosol;Endoplasmic reticulum (Enhanced)	Artenimol			0.0	0.0	0.0	0.0	0.0	0.0	0.0	0.0	0.0	0.0	0.0	0.0	0.0	0.0	0.0	0.0	1.0	0.0	0.0	0.0
RPS9	6203	symbol	H. sapiens	6203	H. sapiens	RPS9	ribosomal protein S9	GO:0045903 positive regulation of translational fidelity;GO:0006450 regulation of translational fidelity;GO:0045727 positive regulation of translation		Ribosomal proteins; Predicted intracellular proteins		Artenimol		(M5950)HALLMARK ALLOGRAFT REJECTION	0.0	0.0	0.0	0.0	0.0	0.0	0.0	0.0	0.0	0.0	0.0	0.0	0.0	0.0	0.0	0.0	1.0	0.0	0.0	0.0
PIH1D1	55011	symbol	H. sapiens	55011	H. sapiens	PIH1D1	PIH1 domain containing 1	GO:1900110 negative regulation of histone H3-K9 dimethylation;GO:1902661 positive regulation of glucose mediated signaling pathway;GO:2000619 negative regulation of histone H4-K16 acetylation		Predicted intracellular proteins	Cytosol (Approved)				0.0	0.0	1.0	0.0	0.0	1.0	0.0	0.0	0.0	0.0	0.0	0.0	0.0	0.0	0.0	0.0	0.0	0.0	0.0	0.0
RPS5	6193	symbol	H. sapiens	6193	H. sapiens	RPS5	ribosomal protein S5	GO:0000028 ribosomal small subunit assembly;GO:0006450 regulation of translational fidelity;GO:0042255 ribosome assembly		Ribosomal proteins; Predicted intracellular proteins	Cytosol;Endoplasmic reticulum (Supported)	Artenimol		(M5926)HALLMARK MYC TARGETS V1	0.0	0.0	0.0	0.0	0.0	0.0	0.0	0.0	0.0	0.0	0.0	0.0	0.0	0.0	0.0	0.0	1.0	0.0	0.0	0.0
FBL	2091	symbol	H. sapiens	2091	H. sapiens	FBL	fibrillarin	GO:0000494 box C/D RNA 3'-end processing;GO:0033967 box C/D RNA metabolic process;GO:0034963 box C/D RNA processing		Predicted intracellular proteins	Nucleoli fibrillar center (Supported)			(M5926)HALLMARK MYC TARGETS V1	0.0	0.0	0.0	0.0	0.0	0.0	0.0	0.0	0.0	0.0	0.0	0.0	0.0	0.0	0.0	0.0	0.0	0.0	0.0	0.0
ENDOG	2021	symbol	H. sapiens	2021	H. sapiens	ENDOG	endonuclease G	GO:1902512 positive regulation of apoptotic DNA fragmentation;GO:1903626 positive regulation of DNA catabolic process;GO:1901300 positive regulation of hydrogen peroxide-mediated programmed cell death		Predicted intracellular proteins					0.0	0.0	0.0	0.0	0.0	0.0	0.0	0.0	0.0	0.0	0.0	0.0	0.0	0.0	0.0	0.0	0.0	0.0	0.0	0.0
TRIM28	10155	symbol	H. sapiens	10155	H. sapiens	TRIM28	tripartite motif containing 28	GO:1901536 negative regulation of DNA demethylation;GO:2000653 regulation of genetic imprinting;GO:0060028 convergent extension involved in axis elongation		Predicted intracellular proteins; Enzymes; ENZYME proteins:Transferases	Nucleoplasm (Enhanced)		(M84)PID ATM PATHWAY; (M261)PID P53 REGULATION PATHWAY; (M40)PID E2F PATHWAY	(M5926)HALLMARK MYC TARGETS V1	0.0	0.0	1.0	0.0	0.0	1.0	0.0	0.0	0.0	0.0	0.0	1.0	0.0	0.0	0.0	0.0	0.0	0.0	0.0	0.0
MRPS2	51116	symbol	H. sapiens	51116	H. sapiens	MRPS2	mitochondrial ribosomal protein S2	GO:0061668 mitochondrial ribosome assembly;GO:0042255 ribosome assembly;GO:0032543 mitochondrial translation		Ribosomal proteins; Predicted intracellular proteins	Mitochondria (Supported)				0.0	0.0	0.0	0.0	0.0	0.0	0.0	0.0	0.0	0.0	0.0	0.0	0.0	0.0	0.0	0.0	0.0	0.0	0.0	0.0
BCKDK	10295	symbol	H. sapiens	10295	H. sapiens	BCKDK	branched chain keto acid dehydrogenase kinase	GO:0045763 negative regulation of cellular amino acid metabolic process;GO:0006550 isoleucine catabolic process;GO:0006574 valine catabolic process	Atypical: PDK/BCKDK protein kinase family	Disease related genes; ENZYME proteins:Transferases; Predicted intracellular proteins; Kinases:Atypical kinases; Potential drug targets; Enzymes	Mitochondria (Supported)	Adenosine 5'-[gamma-thio]triphosphate			0.0	0.0	0.0	0.0	1.0	0.0	0.0	0.0	0.0	0.0	0.0	0.0	0.0	0.0	0.0	1.0	0.0	0.0	0.0	0.0
EEF2	1938	symbol	H. sapiens	1938	H. sapiens	EEF2	eukaryotic translation elongation factor 2	GO:2000767 positive regulation of cytoplasmic translation;GO:0051593 response to folic acid;GO:1990416 cellular response to brain-derived neurotrophic factor stimulus		Predicted intracellular proteins; Disease related genes; Cancer-related genes:Candidate cancer biomarkers	Cytosol;Plasma membrane (Enhanced)	Adenosine-5-Diphosphoribose; Diphthamide; Guanosine-5'-Diphosphate; N~2~,N~2~-DIMETHYL-N~1~-(6-OXO-5,6-DIHYDROPHENANTHRIDIN-2-YL)GLYCINAMIDE; Esketamine; Moxetumomab Pasudotox	(M121)PID MTOR 4PATHWAY	(M5922)HALLMARK UNFOLDED PROTEIN RESPONSE	0.0	0.0	0.0	0.0	0.0	0.0	0.0	0.0	0.0	1.0	0.0	0.0	0.0	0.0	1.0	0.0	0.0	0.0	1.0	0.0
ARAF	369	symbol	H. sapiens	369	H. sapiens	ARAF	A-Raf proto-oncogene, serine/threonine kinase	GO:0032006 regulation of TOR signaling;GO:0033138 positive regulation of peptidyl-serine phosphorylation;GO:0031929 TOR signaling	TKL Ser/Thr protein kinase family	Predicted intracellular proteins; Kinases:TKL Ser/Thr protein kinases; Enzymes; ENZYME proteins:Transferases	Nucleoli fibrillar center (Approved); Additional: Nucleoplasm	ATP		(M5905)HALLMARK ADIPOGENESIS	0.0	0.0	0.0	0.0	0.0	1.0	0.0	0.0	0.0	0.0	0.0	0.0	0.0	0.0	0.0	0.0	0.0	0.0	0.0	0.0
RPLP0	6175	symbol	H. sapiens	6175	H. sapiens	RPLP0	ribosomal protein lateral stalk subunit P0	GO:0000027 ribosomal large subunit assembly;GO:0071353 cellular response to interleukin-4;GO:0070670 response to interleukin-4		Ribosomal proteins; Predicted intracellular proteins	Cytosol;Endoplasmic reticulum (Supported)			(M5926)HALLMARK MYC TARGETS V1	0.0	0.0	0.0	0.0	0.0	0.0	0.0	0.0	0.0	0.0	0.0	0.0	0.0	0.0	0.0	0.0	1.0	0.0	0.0	0.0
CENPB	1059	symbol	H. sapiens	1059	H. sapiens	CENPB	centromere protein B			Predicted intracellular proteins	Nuclear bodies (Enhanced); Additional: Nucleoplasm		(M176)PID FOXM1 PATHWAY		0.0	0.0	0.0	0.0	0.0	0.0	0.0	0.0	0.0	0.0	0.0	0.0	0.0	0.0	0.0	0.0	0.0	0.0	0.0	0.0
PES1	23481	symbol	H. sapiens	23481	H. sapiens	PES1	pescadillo ribosomal biogenesis factor 1	GO:0000463 maturation of LSU-rRNA from tricistronic rRNA transcript (SSU-rRNA, 5.8S rRNA, LSU-rRNA);GO:0000466 maturation of 5.8S rRNA from tricistronic rRNA transcript (SSU-rRNA, 5.8S rRNA, LSU-rRNA);GO:0000470 maturation of LSU-rRNA		Predicted intracellular proteins	Mitotic chromosome;Nucleoli;Nucleoli rim (Enhanced); Additional: Nucleoplasm			(M5928)HALLMARK MYC TARGETS V2	0.0	0.0	0.0	0.0	0.0	0.0	0.0	0.0	0.0	0.0	0.0	0.0	0.0	0.0	0.0	0.0	0.0	0.0	0.0	0.0
MLYCD	23417	symbol	H. sapiens	23417	H. sapiens	MLYCD	malonyl-CoA decarboxylase	GO:2001294 malonyl-CoA catabolic process;GO:2001293 malonyl-CoA metabolic process;GO:0033869 nucleoside bisphosphate catabolic process		Disease related genes; ENZYME proteins:Lyases; Predicted intracellular proteins; Potential drug targets; Enzymes				(M5949)HALLMARK PEROXISOME; (M5948)HALLMARK BILE ACID METABOLISM; (M5935)HALLMARK FATTY ACID METABOLISM	0.0	0.0	0.0	0.0	1.0	0.0	0.0	0.0	0.0	0.0	0.0	0.0	0.0	0.0	0.0	1.0	0.0	0.0	0.0	0.0
UBAC2	337867	symbol	H. sapiens	337867	H. sapiens	UBAC2	UBA domain containing 2	GO:1904153 negative regulation of retrograde protein transport, ER to cytosol;GO:0070862 negative regulation of protein exit from endoplasmic reticulum;GO:1904152 regulation of retrograde protein transport, ER to cytosol		Predicted intracellular proteins	Cytosol (Approved)				0.0	0.0	0.0	0.0	0.0	0.0	0.0	0.0	0.0	0.0	0.0	0.0	0.0	0.0	0.0	0.0	0.0	0.0	0.0	0.0
DDX54	79039	symbol	H. sapiens	79039	H. sapiens	DDX54	DEAD-box helicase 54	GO:0030520 intracellular estrogen receptor signaling pathway;GO:0030518 intracellular steroid hormone receptor signaling pathway;GO:0043401 steroid hormone mediated signaling pathway		Predicted intracellular proteins; Enzymes; ENZYME proteins:Hydrolases	Golgi apparatus;Nucleoli;Nucleoplasm (Approved)		(M119)PID ERB GENOMIC PATHWAY; (M200)PID ERA GENOMIC PATHWAY		0.0	0.0	0.0	0.0	0.0	0.0	0.0	0.0	0.0	0.0	0.0	0.0	0.0	0.0	0.0	0.0	0.0	0.0	0.0	0.0
ANP32B	10541	symbol	H. sapiens	10541	H. sapiens	ANP32B	acidic nuclear phosphoprotein 32 family member B	GO:0046827 positive regulation of protein export from nucleus;GO:0021591 ventricular system development;GO:0046825 regulation of protein export from nucleus		Predicted intracellular proteins	Nucleoplasm (Enhanced); Additional: Centrosome;Cytosol				0.0	0.0	0.0	0.0	0.0	0.0	0.0	0.0	0.0	0.0	0.0	0.0	0.0	0.0	0.0	0.0	0.0	0.0	0.0	0.0
CECR5	27440	gene_synonym	H. sapiens	27440	H. sapiens	HDHD5	haloacid dehalogenase like hydrolase domain containing 5	GO:0046474 glycerophospholipid biosynthetic process;GO:0045017 glycerolipid biosynthetic process;GO:0008654 phospholipid biosynthetic process		Predicted intracellular proteins	Mitochondria (Approved)				0.0	0.0	0.0	0.0	0.0	0.0	0.0	0.0	0.0	0.0	0.0	0.0	0.0	0.0	0.0	0.0	0.0	0.0	0.0	0.0
IPO4	79711	symbol	H. sapiens	79711	H. sapiens	IPO4	importin 4	GO:0006335 DNA replication-dependent nucleosome assembly;GO:0034723 DNA replication-dependent nucleosome organization;GO:0006336 DNA replication-independent nucleosome assembly		Predicted intracellular proteins; Transporters:Transporter channels and pores	Cytosol (Approved)			(M5928)HALLMARK MYC TARGETS V2	0.0	0.0	0.0	0.0	0.0	0.0	0.0	0.0	0.0	0.0	0.0	0.0	0.0	0.0	0.0	0.0	0.0	0.0	0.0	0.0
PGM1	5236	symbol	H. sapiens	5236	H. sapiens	PGM1	phosphoglucomutase 1	GO:0006094 gluconeogenesis;GO:0019319 hexose biosynthetic process;GO:0006096 glycolytic process		Disease related genes; Predicted intracellular proteins; Potential drug targets; ENZYME proteins:Isomerase; Enzymes	Cytosol (Approved)	Alpha-D-Glucose 1,6-Bisphosphate; Alpha-D-Glucose-1-Phosphate-6-Vanadate	(M255)PID HIF1 TFPATHWAY	(M5891)HALLMARK HYPOXIA; (M5905)HALLMARK ADIPOGENESIS; (M5924)HALLMARK MTORC1 SIGNALING	0.0	0.0	0.0	0.0	1.0	0.0	0.0	0.0	0.0	0.0	0.0	0.0	0.0	0.0	0.0	1.0	0.0	0.0	1.0	0.0
LMAN2	10960	symbol	H. sapiens	10960	H. sapiens	LMAN2	lectin, mannose binding 2	GO:0006890 retrograde vesicle-mediated transport, Golgi to endoplasmic reticulum;GO:0050766 positive regulation of phagocytosis;GO:0007029 endoplasmic reticulum organization		Predicted intracellular proteins					0.0	0.0	0.0	0.0	0.0	0.0	0.0	0.0	0.0	0.0	0.0	0.0	0.0	0.0	0.0	0.0	0.0	0.0	0.0	0.0
SLC25A13	10165	symbol	H. sapiens	10165	H. sapiens	SLC25A13	solute carrier family 25 member 13	GO:0043490 malate-aspartate shuttle;GO:0070778 L-aspartate transmembrane transport;GO:0015810 aspartate transmembrane transport		Potential drug targets; Disease related genes; Predicted intracellular proteins; Transporters:Electrochemical Potential-driven transporters	Mitochondria (Supported)	Aspartic acid		(M5937)HALLMARK GLYCOLYSIS	0.0	0.0	0.0	0.0	1.0	0.0	0.0	0.0	0.0	0.0	0.0	0.0	0.0	0.0	0.0	1.0	0.0	0.0	0.0	0.0
TNIP1	10318	symbol	H. sapiens	10318	H. sapiens	TNIP1	TNFAIP3 interacting protein 1	GO:0044501 modulation of signal transduction in other organism;GO:0052027 modulation by symbiont of host signal transduction pathway;GO:0085032 modulation by symbiont of host I-kappaB kinase/NF-kappaB cascade		Predicted intracellular proteins	Nucleoplasm (Supported); Additional: Cytosol			(M5890)HALLMARK TNFA SIGNALING VIA NFKB	0.0	0.0	0.0	0.0	0.0	1.0	0.0	1.0	0.0	0.0	0.0	0.0	0.0	0.0	0.0	0.0	0.0	0.0	0.0	0.0
TARBP2	6895	symbol	H. sapiens	6895	H. sapiens	TARBP2	TARBP2 subunit of RISC loading complex	GO:0050689 negative regulation of defense response to virus by host;GO:0090065 regulation of production of siRNA involved in RNA interference;GO:0030423 targeting of mRNA for destruction involved in RNA interference		Predicted intracellular proteins	Nucleoplasm (Supported); Additional: Nuclear bodies			(M5898)HALLMARK DNA REPAIR	0.0	0.0	0.0	0.0	0.0	1.0	0.0	1.0	0.0	0.0	0.0	0.0	1.0	0.0	0.0	0.0	0.0	0.0	0.0	0.0
MAGED1	9500	symbol	H. sapiens	9500	H. sapiens	MAGED1	MAGE family member D1	GO:0090190 positive regulation of branching involved in ureteric bud morphogenesis;GO:0090189 regulation of branching involved in ureteric bud morphogenesis;GO:0090183 regulation of kidney development		Predicted intracellular proteins; Cancer-related genes:Candidate cancer biomarkers	Cytosol (Approved)		(M187)PID TRKR PATHWAY; (M153)PID P75 NTR PATHWAY		0.0	0.0	0.0	0.0	0.0	1.0	0.0	0.0	0.0	0.0	0.0	1.0	0.0	1.0	0.0	0.0	0.0	0.0	0.0	0.0
SFRS9	8683	gene_synonym	H. sapiens	8683	H. sapiens	SRSF9	serine and arginine rich splicing factor 9	GO:0048025 negative regulation of mRNA splicing, via spliceosome;GO:0033119 negative regulation of RNA splicing;GO:0050686 negative regulation of mRNA processing		Predicted intracellular proteins	Nucleoplasm (Supported); Additional: Nucleoli				0.0	0.0	0.0	0.0	0.0	0.0	0.0	0.0	0.0	0.0	0.0	0.0	0.0	0.0	0.0	0.0	0.0	0.0	0.0	0.0
PGAM1	5223	symbol	H. sapiens	5223	H. sapiens	PGAM1	phosphoglycerate mutase 1	GO:0043456 regulation of pentose-phosphate shunt;GO:1902031 regulation of NADP metabolic process;GO:0043471 regulation of cellular carbohydrate catabolic process		Predicted intracellular proteins; Candidate cardiovascular disease genes; ENZYME proteins:Isomerase; Enzymes	Nucleoplasm (Supported)	Copper; Artenimol		(M5937)HALLMARK GLYCOLYSIS	0.0	0.0	0.0	0.0	1.0	0.0	0.0	0.0	0.0	0.0	0.0	0.0	0.0	0.0	0.0	1.0	0.0	0.0	1.0	0.0
PGK1	5230	symbol	H. sapiens	5230	H. sapiens	PGK1	phosphoglycerate kinase 1	GO:0031639 plasminogen activation;GO:0031638 zymogen activation;GO:0006094 gluconeogenesis		Disease related genes; ENZYME proteins:Transferases; Predicted intracellular proteins; Potential drug targets; Enzymes		Adenosine-5'-[Beta, Gamma-Methylene]Triphosphate; 3-phospho-D-glyceric acid; Copper; Artenimol	(M44)PID HIF2PATHWAY; (M255)PID HIF1 TFPATHWAY	(M5891)HALLMARK HYPOXIA; (M5924)HALLMARK MTORC1 SIGNALING; (M5926)HALLMARK MYC TARGETS V1	1.0	0.0	0.0	1.0	1.0	0.0	0.0	0.0	0.0	0.0	0.0	0.0	0.0	0.0	0.0	1.0	0.0	0.0	0.0	1.0
PRDX4	10549	symbol	H. sapiens	10549	H. sapiens	PRDX4	peroxiredoxin 4	GO:1905937 negative regulation of germ cell proliferation;GO:2000255 negative regulation of male germ cell proliferation;GO:1905936 regulation of germ cell proliferation		ENZYME proteins:Oxidoreductases; Predicted intracellular proteins; Enzymes; Cancer-related genes:Candidate cancer biomarkers	Cytosol;Endoplasmic reticulum (Supported)			(M5938)HALLMARK REACTIVE OXYGEN SPECIES PATHWAY; (M5925)HALLMARK E2F TARGETS; (M5926)HALLMARK MYC TARGETS V1	0.0	1.0	0.0	0.0	0.0	0.0	0.0	0.0	0.0	0.0	0.0	0.0	0.0	0.0	0.0	0.0	0.0	0.0	1.0	0.0
GNB2	2783	symbol	H. sapiens	2783	H. sapiens	GNB2	G protein subunit beta 2	GO:0007186 G protein-coupled receptor signaling pathway;GO:0007165 signal transduction;GO:0023052 signaling		Predicted intracellular proteins; RAS pathway related proteins	Plasma membrane (Supported)			(M5946)HALLMARK COAGULATION; (M5921)HALLMARK COMPLEMENT	0.0	0.0	0.0	0.0	0.0	1.0	1.0	0.0	0.0	0.0	0.0	0.0	0.0	0.0	0.0	0.0	0.0	0.0	0.0	0.0
BYSL	705	symbol	H. sapiens	705	H. sapiens	BYSL	bystin like	GO:1904749 regulation of protein localization to nucleolus;GO:1902570 protein localization to nucleolus;GO:0001829 trophectodermal cell differentiation		Predicted intracellular proteins	Mitotic chromosome;Nucleoli;Nucleoli rim (Enhanced); Additional: Nucleoplasm			(M5928)HALLMARK MYC TARGETS V2	0.0	0.0	0.0	0.0	0.0	0.0	0.0	0.0	0.0	0.0	0.0	0.0	0.0	0.0	0.0	0.0	0.0	0.0	0.0	0.0
EIF4EBP1	1978	symbol	H. sapiens	1978	H. sapiens	EIF4EBP1	eukaryotic translation initiation factor 4E binding protein 1	GO:0045947 negative regulation of translational initiation;GO:1990928 response to amino acid starvation;GO:0002931 response to ischemia		Predicted intracellular proteins; Cancer-related genes:Candidate cancer biomarkers	Cytosol;Nucleoplasm (Supported)		(M229)PID P38 ALPHA BETA DOWNSTREAM PATHWAY; (M16)PID INSULIN PATHWAY; (M121)PID MTOR 4PATHWAY	(M5922)HALLMARK UNFOLDED PROTEIN RESPONSE	0.0	0.0	1.0	0.0	1.0	1.0	0.0	0.0	0.0	0.0	0.0	0.0	0.0	0.0	0.0	0.0	0.0	0.0	0.0	0.0
PDAP1	11333	symbol	H. sapiens	11333	H. sapiens	PDAP1	PDGFA associated protein 1	GO:0007165 signal transduction;GO:0023052 signaling;GO:0007154 cell communication		Cancer-related genes:Mutated cancer genes; Predicted intracellular proteins	Cytosol (Enhanced); Additional: Plasma membrane			(M5941)HALLMARK UV RESPONSE UP; (M5924)HALLMARK MTORC1 SIGNALING	0.0	0.0	0.0	0.0	0.0	0.0	0.0	0.0	0.0	0.0	0.0	0.0	0.0	0.0	0.0	0.0	0.0	0.0	1.0	0.0
EGFL7	51162	symbol	H. sapiens	51162	H. sapiens	EGFL7	EGF like domain multiple 7	GO:0045746 negative regulation of Notch signaling pathway;GO:0001570 vasculogenesis;GO:0008593 regulation of Notch signaling pathway		Predicted secreted proteins			(M5883)NABA SECRETED FACTORS; (M5885)NABA MATRISOME ASSOCIATED; (M5889)NABA MATRISOME		1.0	0.0	0.0	0.0	0.0	0.0	0.0	0.0	0.0	0.0	0.0	0.0	0.0	1.0	0.0	0.0	0.0	0.0	0.0	0.0
MIF	4282	symbol	H. sapiens	4282	H. sapiens	MIF	macrophage migration inhibitory factor	GO:0010760 negative regulation of macrophage chemotaxis;GO:0010739 positive regulation of protein kinase A signaling;GO:1905522 negative regulation of macrophage migration		ENZYME proteins:Isomerase; Predicted intracellular proteins; Cancer-related genes:Candidate cancer biomarkers; Predicted secreted proteins; Enzymes	Cytosol (Supported); Additional: Nucleoplasm	3,4-Dihydroxycinnamic Acid; 7-Hydroxy-2-Oxo-Chromene-3-Carboxylic Acid Ethyl Ester; 4-Hydroxyphenylpyruvic acid; 3-(4-HYDROXYPHENYL)-4,5-DIHYDRO-5-ISOXAZOLE-ACETIC ACID METHYL ESTER; 4-HYDROXYBENZALDEHYDE O-(CYCLOHEXYLCARBONYL)OXIME; 3-FLUORO-4-HYDROXYBENZALDEHYDE O-(CYCLOHEXYLCARBONYL)OXIME; 4-HYDROXYBENZALDEHYDE O-(3,3-DIMETHYLBUTANOYL)OXIME; 6-HYDROXY-1,3-BENZOTHIAZOLE-2-SULFONAMIDE		(M5935)HALLMARK FATTY ACID METABOLISM; (M5891)HALLMARK HYPOXIA; (M5937)HALLMARK GLYCOLYSIS	0.0	0.0	0.0	0.0	1.0	1.0	1.0	1.0	0.0	0.0	0.0	0.0	1.0	1.0	0.0	0.0	0.0	0.0	1.0	0.0
R3HCC1	203069	symbol	H. sapiens	203069	H. sapiens	R3HCC1	R3H domain and coiled-coil containing 1			Predicted intracellular proteins	Cytosol (Approved); Additional: Nucleoplasm				0.0	0.0	0.0	0.0	0.0	0.0	0.0	0.0	0.0	0.0	0.0	0.0	0.0	0.0	0.0	0.0	0.0	0.0	0.0	0.0
PKM2	5315	gene_synonym	H. sapiens	5315	H. sapiens	PKM	pyruvate kinase M1/2	GO:2000767 positive regulation of cytoplasmic translation;GO:2000765 regulation of cytoplasmic translation;GO:1903672 positive regulation of sprouting angiogenesis		Predicted intracellular proteins; Enzymes; Cancer-related genes:Candidate cancer biomarkers; ENZYME proteins:Transferases	Cytosol (Enhanced)	Pyruvic acid; L-Phospholactate; 2-Phosphoglycolic Acid; 6-(2-fluorobenzyl)-2,4-dimethyl-4,6-dihydro-5H-thieno[2',3':4,5]pyrrolo[2,3-d]pyridazin-5-one; 1-[(2,6-difluorophenyl)sulfonyl]-4-(2,3-dihydro-1,4-benzodioxin-6-ylsulfonyl)piperazine; 1-(2,3-dihydro-1,4-benzodioxin-6-ylsulfonyl)-4-[(4-methoxyphenyl)sulfonyl]piperazine; Copper; Artenimol	(M255)PID HIF1 TFPATHWAY	(M5937)HALLMARK GLYCOLYSIS	1.0	0.0	0.0	0.0	1.0	0.0	0.0	0.0	0.0	0.0	0.0	0.0	0.0	0.0	0.0	1.0	0.0	0.0	1.0	1.0
CSK	1445	symbol	H. sapiens	1445	H. sapiens	CSK	C-terminal Src kinase	GO:0042997 negative regulation of Golgi to plasma membrane protein transport;GO:0060368 regulation of Fc receptor mediated stimulatory signaling pathway;GO:0042996 regulation of Golgi to plasma membrane protein transport	Tyr protein kinase family	Kinases:Tyr protein kinases; Predicted intracellular proteins; Enzymes; ENZYME proteins:Transferases	Cytosol;Vesicles (Enhanced)	Dasatinib; Staurosporine; TG-100801; Fostamatinib	(M8626)SIG BCR SIGNALING PATHWAY; (M50)PID PTP1B PATHWAY; (M88)PID CD8 TCR PATHWAY	(M5950)HALLMARK ALLOGRAFT REJECTION	0.0	0.0	0.0	1.0	0.0	1.0	1.0	1.0	0.0	0.0	0.0	0.0	0.0	0.0	0.0	0.0	0.0	0.0	0.0	0.0
EEFSEC	60678	symbol	H. sapiens	60678	H. sapiens	EEFSEC	eukaryotic elongation factor, selenocysteine-tRNA specific	GO:0001514 selenocysteine incorporation;GO:0006451 translational readthrough;GO:0006414 translational elongation		Predicted intracellular proteins	Nuclear bodies;Nucleoplasm (Approved); Additional: Cytosol				0.0	0.0	0.0	0.0	0.0	0.0	0.0	0.0	0.0	0.0	0.0	0.0	0.0	0.0	0.0	0.0	0.0	0.0	0.0	0.0
GAPDH	2597	symbol	H. sapiens	2597	H. sapiens	GAPDH	glyceraldehyde-3-phosphate dehydrogenase	GO:0035606 peptidyl-cysteine S-trans-nitrosylation;GO:0017014 protein nitrosylation;GO:0018119 peptidyl-cysteine S-nitrosylation		ENZYME proteins:Oxidoreductases; FDA approved drug targets:Small molecule drugs; Predicted intracellular proteins; Enzymes	Cytosol;Plasma membrane (Supported); Additional: Nuclear membrane;Vesicles	NADH; Adenosine-5-Diphosphoribose; Thionicotinamide-Adenine-Dinucleotide; 4-(2-Aminoethyl)Benzenesulfonyl Fluoride; Xanthinol; Copper; Artenimol	(M66)PID MYC ACTIV PATHWAY; (M5493)WNT SIGNALING	(M5891)HALLMARK HYPOXIA; (M5924)HALLMARK MTORC1 SIGNALING	0.0	0.0	0.0	1.0	1.0	0.0	0.0	0.0	0.0	0.0	0.0	0.0	0.0	0.0	0.0	1.0	0.0	0.0	0.0	0.0
ALDOA	226	symbol	H. sapiens	226	H. sapiens	ALDOA	aldolase, fructose-bisphosphate A	GO:0030388 fructose 1,6-bisphosphate metabolic process;GO:0006000 fructose metabolic process;GO:0046716 muscle cell cellular homeostasis		Disease related genes; ENZYME proteins:Lyases; Predicted intracellular proteins; Potential drug targets; Cancer-related genes:Candidate cancer biomarkers; Enzymes	Cytosol (Approved)	Zinc; 1,6-Fructose Diphosphate (Linear Form); Dihydroxyacetone phosphate; 1,6-DI-O-PHOSPHONO-D-MANNITOL; N-(4-CHLOROPHENYL)-3-(PHOSPHONOOXY)NAPHTHALENE-2-CARBOXAMIDE; Artenimol; Zinc acetate; Zinc chloride; Zinc sulfate, unspecified form	(M255)PID HIF1 TFPATHWAY	(M5935)HALLMARK FATTY ACID METABOLISM; (M5941)HALLMARK UV RESPONSE UP; (M5891)HALLMARK HYPOXIA	0.0	0.0	1.0	1.0	1.0	0.0	1.0	0.0	0.0	0.0	0.0	0.0	0.0	0.0	0.0	1.0	0.0	0.0	1.0	0.0
ITPK1	3705	symbol	H. sapiens	3705	H. sapiens	ITPK1	inositol-tetrakisphosphate 1-kinase	GO:0052746 inositol phosphorylation;GO:0032957 inositol trisphosphate metabolic process;GO:0006020 inositol metabolic process		Predicted intracellular proteins; Enzymes; ENZYME proteins:Transferases	Mitochondria (Approved)			(M5906)HALLMARK ESTROGEN RESPONSE EARLY; (M5907)HALLMARK ESTROGEN RESPONSE LATE	0.0	0.0	0.0	0.0	0.0	0.0	1.0	0.0	0.0	0.0	0.0	0.0	1.0	0.0	0.0	1.0	0.0	0.0	0.0	0.0
GYS1	2997	symbol	H. sapiens	2997	H. sapiens	GYS1	glycogen synthase 1	GO:0005978 glycogen biosynthetic process;GO:0009250 glucan biosynthetic process;GO:0033692 cellular polysaccharide biosynthetic process		Disease related genes; ENZYME proteins:Transferases; Predicted intracellular proteins; Potential drug targets; Enzymes	Cytosol;Microtubules (Approved)		(M247)PID INSULIN GLUCOSE PATHWAY	(M5891)HALLMARK HYPOXIA; (M5937)HALLMARK GLYCOLYSIS	0.0	0.0	0.0	0.0	1.0	1.0	0.0	0.0	0.0	0.0	0.0	0.0	0.0	0.0	1.0	1.0	0.0	0.0	0.0	0.0
SEC61G	23480	symbol	H. sapiens	23480	H. sapiens	SEC61G	SEC61 translocon subunit gamma	GO:0031204 posttranslational protein targeting to membrane, translocation;GO:0006620 posttranslational protein targeting to endoplasmic reticulum membrane;GO:0045047 protein targeting to ER		Transporters:Primary Active Transporters					0.0	0.0	0.0	0.0	0.0	0.0	0.0	0.0	0.0	0.0	0.0	0.0	0.0	0.0	0.0	0.0	0.0	0.0	0.0	0.0
WDR54	84058	symbol	H. sapiens	84058	H. sapiens	WDR54	WD repeat domain 54	GO:0002091 negative regulation of receptor internalization;GO:0048261 negative regulation of receptor-mediated endocytosis;GO:0045806 negative regulation of endocytosis		Predicted intracellular proteins	Cytosol;Vesicles (Approved)				0.0	0.0	0.0	0.0	0.0	1.0	0.0	0.0	0.0	0.0	0.0	0.0	0.0	0.0	0.0	0.0	0.0	0.0	0.0	0.0
TPI1	7167	symbol	H. sapiens	7167	H. sapiens	TPI1	triosephosphate isomerase 1	GO:0019242 methylglyoxal biosynthetic process;GO:0046166 glyceraldehyde-3-phosphate biosynthetic process;GO:0019682 glyceraldehyde-3-phosphate metabolic process		Disease related genes; Predicted intracellular proteins; Potential drug targets; Cancer-related genes:Candidate cancer biomarkers; ENZYME proteins:Isomerase; Enzymes	Nucleoplasm (Approved); Additional: Vesicles	Zinc; N-Hydroxy-4-Phosphono-Butanamide; 2-Phosphoglycolic Acid; Phosphoglycolohydroxamic Acid; 3-(2-Benzothiazolylthio)-1-Propanesulfonic Acid; [2(Formyl-Hydroxy-Amino)-Ethyl]-Phosphonic Acid; 5-fluorotryptophan; 2-Carboxyethylphosphonic Acid; tert-butanol; Dihydroxyacetone phosphate; 1,4-Dithiothreitol; 3-phospho-D-glyceric acid; 3-(BUTYLSULPHONYL)-PROPANOIC ACID; Artenimol; Zinc acetate; Zinc c…		(M5891)HALLMARK HYPOXIA; (M5924)HALLMARK MTORC1 SIGNALING; (M5937)HALLMARK GLYCOLYSIS	0.0	0.0	0.0	0.0	1.0	0.0	0.0	0.0	0.0	0.0	0.0	0.0	0.0	0.0	0.0	1.0	0.0	0.0	0.0	0.0
ATG9A	79065	symbol	H. sapiens	79065	H. sapiens	ATG9A	autophagy related 9A	GO:0044805 late nucleophagy;GO:0034497 protein localization to phagophore assembly site;GO:0044804 autophagy of nucleus		Transporters	Vesicles (Supported)				0.0	0.0	0.0	0.0	0.0	0.0	0.0	0.0	0.0	0.0	0.0	0.0	0.0	0.0	0.0	0.0	0.0	0.0	0.0	0.0
EDARADD	128178	symbol	H. sapiens	128178	H. sapiens	EDARADD	EDAR associated death domain	GO:1901224 positive regulation of NIK/NF-kappaB signaling;GO:1901222 regulation of NIK/NF-kappaB signaling;GO:0038061 NIK/NF-kappaB signaling		Predicted intracellular proteins; Disease related genes	Nucleoplasm (Approved); Additional: Cytosol				0.0	0.0	0.0	0.0	0.0	0.0	0.0	0.0	0.0	0.0	0.0	0.0	0.0	0.0	0.0	0.0	0.0	0.0	0.0	0.0
GPC3	2719	symbol	H. sapiens	2719	H. sapiens	GPC3	glypican 3	GO:0072138 mesenchymal cell proliferation involved in ureteric bud development;GO:0072180 mesonephric duct morphogenesis;GO:0061209 cell proliferation involved in mesonephros development		Predicted intracellular proteins; Disease related genes; Cancer-related genes:Candidate cancer biomarkers	Plasma membrane (Supported)		(M5880)NABA ECM AFFILIATED; (M5885)NABA MATRISOME ASSOCIATED; (M5889)NABA MATRISOME	(M5891)HALLMARK HYPOXIA; (M5932)HALLMARK INFLAMMATORY RESPONSE; (M5937)HALLMARK GLYCOLYSIS	1.0	0.0	0.0	0.0	1.0	0.0	0.0	1.0	1.0	0.0	0.0	1.0	1.0	1.0	1.0	0.0	0.0	0.0	0.0	0.0
CCDC19	25790	gene_synonym	H. sapiens	25790	H. sapiens	CFAP45	cilia and flagella associated protein 45	GO:0061966 establishment of left/right asymmetry;GO:0060296 regulation of cilium beat frequency involved in ciliary motility;GO:0090660 cerebrospinal fluid circulation		Predicted intracellular proteins	Nucleoplasm (Enhanced)				0.0	0.0	0.0	0.0	0.0	0.0	0.0	0.0	0.0	0.0	0.0	1.0	0.0	0.0	0.0	0.0	0.0	0.0	0.0	0.0
C9orf69	90120	gene_synonym	H. sapiens	90120	H. sapiens	TMEM250	transmembrane protein 250	GO:0048524 positive regulation of viral process;GO:0061640 cytoskeleton-dependent cytokinesis;GO:0050792 regulation of viral process		Predicted intracellular proteins	Nucleoplasm (Supported)				0.0	0.0	0.0	0.0	0.0	0.0	0.0	0.0	0.0	0.0	0.0	0.0	0.0	0.0	0.0	0.0	0.0	0.0	0.0	0.0
TMEM185A	84548	symbol	H. sapiens	84548	H. sapiens	TMEM185A	transmembrane protein 185A				Endoplasmic reticulum (Approved)				0.0	0.0	0.0	0.0	0.0	0.0	0.0	0.0	0.0	0.0	0.0	0.0	0.0	0.0	0.0	0.0	0.0	0.0	0.0	0.0
CRYBB1	1414	symbol	H. sapiens	1414	H. sapiens	CRYBB1	crystallin beta B1	GO:0002088 lens development in camera-type eye;GO:0007601 visual perception;GO:0050953 sensory perception of light stimulus		Predicted intracellular proteins; Disease related genes					0.0	0.0	0.0	0.0	0.0	0.0	0.0	0.0	0.0	0.0	0.0	0.0	0.0	0.0	0.0	0.0	0.0	0.0	0.0	0.0
ENO1	2023	symbol	H. sapiens	2023	H. sapiens	ENO1	enolase 1	GO:1903297 regulation of hypoxia-induced intrinsic apoptotic signaling pathway;GO:1903298 negative regulation of hypoxia-induced intrinsic apoptotic signaling pathway;GO:0010756 positive regulation of plasminogen activation		Predicted intracellular proteins; ENZYME proteins:Lyases; Enzymes; Cancer-related genes:Candidate cancer biomarkers	Cytosol;Plasma membrane (Enhanced)	Zinc; Copper; Artenimol; Zinc acetate; Zinc chloride; Zinc sulfate, unspecified form	(M17)PID NOTCH PATHWAY; (M255)PID HIF1 TFPATHWAY; (M66)PID MYC ACTIV PATHWAY	(M5891)HALLMARK HYPOXIA; (M5924)HALLMARK MTORC1 SIGNALING; (M5937)HALLMARK GLYCOLYSIS	0.0	0.0	0.0	0.0	1.0	0.0	0.0	0.0	0.0	0.0	0.0	0.0	0.0	0.0	0.0	1.0	0.0	0.0	0.0	0.0
PDLIM2	64236	symbol	H. sapiens	64236	H. sapiens	PDLIM2	PDZ and LIM domain 2	GO:0007507 heart development;GO:0061061 muscle structure development;GO:0030036 actin cytoskeleton organization		Predicted intracellular proteins	Actin filaments;Focal adhesion sites (Supported)				0.0	0.0	1.0	0.0	0.0	0.0	0.0	0.0	0.0	1.0	0.0	0.0	0.0	0.0	1.0	0.0	0.0	0.0	0.0	0.0
MIER2	54531	symbol	H. sapiens	54531	H. sapiens	MIER2	MIER family member 2	GO:0016575 histone deacetylation;GO:0006476 protein deacetylation;GO:0035601 protein deacylation		Predicted intracellular proteins; Transcription factors:Helix-turn-helix domains	Cytosol;Nucleoplasm (Approved)				0.0	0.0	0.0	0.0	0.0	0.0	0.0	0.0	0.0	0.0	0.0	0.0	0.0	0.0	0.0	0.0	0.0	0.0	0.0	0.0
TOX2	84969	symbol	H. sapiens	84969	H. sapiens	TOX2	TOX high mobility group box family member 2	GO:0045944 positive regulation of transcription by RNA polymerase II;GO:0045893 positive regulation of transcription, DNA-templated;GO:1903508 positive regulation of nucleic acid-templated transcription		Predicted intracellular proteins; Transcription factors:Other all-alpha-helical DNA-binding domains	Nucleoplasm (Supported)				0.0	0.0	0.0	0.0	1.0	0.0	0.0	0.0	0.0	0.0	0.0	0.0	0.0	0.0	0.0	0.0	0.0	0.0	0.0	0.0
C8orf58	541565	symbol	H. sapiens	541565	H. sapiens	C8orf58	chromosome 8 open reading frame 58			Predicted intracellular proteins	Nuclear bodies (Approved)				0.0	0.0	0.0	0.0	0.0	0.0	0.0	0.0	0.0	0.0	0.0	0.0	0.0	0.0	0.0	0.0	0.0	0.0	0.0	0.0
RAB40C	57799	symbol	H. sapiens	57799	H. sapiens	RAB40C	RAB40C, member RAS oncogene family	GO:0072659 protein localization to plasma membrane;GO:1990778 protein localization to cell periphery;GO:0072657 protein localization to membrane		Predicted intracellular proteins	Vesicles (Approved)			(M5939)HALLMARK P53 PATHWAY	0.0	0.0	0.0	0.0	0.0	0.0	0.0	0.0	0.0	0.0	0.0	0.0	0.0	0.0	0.0	0.0	0.0	0.0	0.0	0.0
TMEM45A	55076	symbol	H. sapiens	55076	H. sapiens	TMEM45A	transmembrane protein 45A				Endoplasmic reticulum (Approved); Additional: Vesicles			(M5891)HALLMARK HYPOXIA	0.0	0.0	0.0	0.0	0.0	0.0	0.0	0.0	0.0	0.0	0.0	0.0	0.0	0.0	0.0	0.0	0.0	0.0	0.0	0.0
PFKL	5211	symbol	H. sapiens	5211	H. sapiens	PFKL	phosphofructokinase, liver type	GO:0030388 fructose 1,6-bisphosphate metabolic process;GO:0006735 NADH regeneration;GO:0061621 canonical glycolysis		Predicted intracellular proteins; Enzymes; ENZYME proteins:Transferases	Mitochondria;Nucleoli (Uncertain)		(M255)PID HIF1 TFPATHWAY	(M5891)HALLMARK HYPOXIA; (M5905)HALLMARK ADIPOGENESIS; (M5924)HALLMARK MTORC1 SIGNALING	0.0	0.0	0.0	0.0	1.0	0.0	0.0	0.0	0.0	0.0	0.0	0.0	0.0	0.0	0.0	1.0	0.0	0.0	1.0	1.0
AGPAT2	10555	symbol	H. sapiens	10555	H. sapiens	AGPAT2	1-acylglycerol-3-phosphate O-acyltransferase 2	GO:0016024 CDP-diacylglycerol biosynthetic process;GO:0046341 CDP-diacylglycerol metabolic process;GO:0006654 phosphatidic acid biosynthetic process		Potential drug targets; Disease related genes; Enzymes; ENZYME proteins:Transferases	Centrosome (Approved)				0.0	0.0	0.0	0.0	0.0	0.0	0.0	0.0	0.0	0.0	0.0	0.0	0.0	0.0	0.0	0.0	0.0	0.0	1.0	0.0
CABP1	9478	symbol	H. sapiens	9478	H. sapiens	CABP1	calcium binding protein 1	GO:0042308 negative regulation of protein import into nucleus;GO:1904590 negative regulation of protein import;GO:0046823 negative regulation of nucleocytoplasmic transport		Predicted intracellular proteins					0.0	0.0	0.0	0.0	0.0	0.0	0.0	0.0	0.0	0.0	0.0	0.0	0.0	0.0	0.0	0.0	0.0	0.0	0.0	0.0
TRAPPC9	83696	symbol	H. sapiens	83696	H. sapiens	TRAPPC9	trafficking protein particle complex subunit 9	GO:0021987 cerebral cortex development;GO:0051092 positive regulation of NF-kappaB transcription factor activity;GO:0021543 pallium development		Predicted intracellular proteins; Disease related genes	Golgi apparatus;Nucleoplasm;Vesicles (Approved)				0.0	0.0	0.0	0.0	0.0	0.0	0.0	0.0	0.0	0.0	0.0	0.0	0.0	0.0	0.0	0.0	0.0	0.0	0.0	0.0
SLC28A1	9154	symbol	H. sapiens	9154	H. sapiens	SLC28A1	solute carrier family 28 member 1	GO:0015861 cytidine transport;GO:1904823 purine nucleobase transmembrane transport;GO:0015855 pyrimidine nucleobase transport		Transporters:Electrochemical Potential-driven transporters	Plasma membrane (Approved); Additional: Cytosol;Nuclear speckles				0.0	0.0	0.0	0.0	0.0	0.0	0.0	0.0	0.0	0.0	0.0	0.0	0.0	0.0	0.0	0.0	0.0	0.0	0.0	0.0
NDRG1	10397	symbol	H. sapiens	10397	H. sapiens	NDRG1	N-myc downstream regulated 1	GO:0032287 peripheral nervous system myelin maintenance;GO:0043217 myelin maintenance;GO:0022011 myelination in peripheral nervous system		Predicted intracellular proteins; Disease related genes; Cancer-related genes:Candidate cancer biomarkers	Cytosol (Supported); Additional: Microtubules		(M254)PID MYC REPRESS PATHWAY; (M255)PID HIF1 TFPATHWAY; (M145)PID P53 DOWNSTREAM PATHWAY	(M5908)HALLMARK ANDROGEN RESPONSE; (M5947)HALLMARK IL2 STAT5 SIGNALING; (M5891)HALLMARK HYPOXIA	0.0	0.0	0.0	1.0	1.0	1.0	0.0	0.0	0.0	1.0	0.0	0.0	0.0	0.0	0.0	0.0	0.0	0.0	0.0	0.0
INPP5A	3632	symbol	H. sapiens	3632	H. sapiens	INPP5A	inositol polyphosphate-5-phosphatase A	GO:0046855 inositol phosphate dephosphorylation;GO:0046838 phosphorylated carbohydrate dephosphorylation;GO:0071545 inositol phosphate catabolic process		Predicted intracellular proteins; Enzymes; ENZYME proteins:Hydrolases	Cytosol (Approved); Additional: Plasma membrane				0.0	0.0	0.0	0.0	0.0	0.0	0.0	0.0	0.0	0.0	0.0	0.0	0.0	0.0	0.0	1.0	0.0	0.0	0.0	0.0
ACPT	93650	gene_synonym	H. sapiens	93650	H. sapiens	ACP4	acid phosphatase 4	GO:0038130 ERBB4 signaling pathway;GO:0120154 negative regulation of ERBB4 signaling pathway;GO:1990264 peptidyl-tyrosine dephosphorylation involved in inactivation of protein kinase activity		Potential drug targets; Disease related genes; Enzymes; ENZYME proteins:Hydrolases					0.0	0.0	0.0	0.0	0.0	1.0	0.0	0.0	0.0	0.0	0.0	0.0	0.0	0.0	0.0	0.0	0.0	0.0	0.0	0.0
CERK	64781	symbol	H. sapiens	64781	H. sapiens	CERK	ceramide kinase	GO:0046834 lipid phosphorylation;GO:0006687 glycosphingolipid metabolic process;GO:0006664 glycolipid metabolic process		Predicted intracellular proteins; Enzymes; ENZYME proteins:Transferases	Vesicles (Approved)				0.0	0.0	0.0	0.0	0.0	0.0	0.0	0.0	0.0	0.0	0.0	0.0	0.0	0.0	0.0	0.0	0.0	0.0	0.0	0.0

## Sheet: Enrichment
GroupID	Category	Term	Description	LogP	Log(q-value)	InTerm_InList	Genes	Symbols
1_Summary	GO Biological Processes	GO:0001568	blood vessel development	-25.356	-20.9951	52/765	285,358,581,947,1012,1282,1284,1464,1942,2022,2303,2321,2324,2701,2719,2737,2828,2852,3678,4017,4323,4855,5154,5155,5175,5228,5230,5315,6376,6678,6915,7040,7075,7422,8322,8463,9289,10052,23129,23166,25817,25960,28984,51162,54538,54567,54922,64094,80781,161198,441478,641700	ANGPT2,AQP1,BAX,CD34,CDH13,COL4A1,COL4A2,CSPG4,EFNA1,ENG,FOXC2,FLT1,FLT4,GJA4,GPC3,GLI3,GPR4,GPER1,ITGA5,LOXL2,MMP14,NOTCH4,PDGFA,PDGFB,PECAM1,PGF,PGK1,PKM,CX3CL1,SPARC,TBXA2R,TGFB1,TIE1,VEGFA,FZD4,TEAD2,ADGRG1,GJC1,PLXND1,STAB1,TAFA5,ADGRA2,RGCC,EGFL7,ROBO4,DLL4,RASIP1,SMOC2,COL18A1,CLEC14A,NRARP,ECSCR
1_Member	GO Biological Processes	GO:0001568	blood vessel development	-25.356	-20.9951	52/765	285,358,581,947,1012,1282,1284,1464,1942,2022,2303,2321,2324,2701,2719,2737,2828,2852,3678,4017,4323,4855,5154,5155,5175,5228,5230,5315,6376,6678,6915,7040,7075,7422,8322,8463,9289,10052,23129,23166,25817,25960,28984,51162,54538,54567,54922,64094,80781,161198,441478,641700	ANGPT2,AQP1,BAX,CD34,CDH13,COL4A1,COL4A2,CSPG4,EFNA1,ENG,FOXC2,FLT1,FLT4,GJA4,GPC3,GLI3,GPR4,GPER1,ITGA5,LOXL2,MMP14,NOTCH4,PDGFA,PDGFB,PECAM1,PGF,PGK1,PKM,CX3CL1,SPARC,TBXA2R,TGFB1,TIE1,VEGFA,FZD4,TEAD2,ADGRG1,GJC1,PLXND1,STAB1,TAFA5,ADGRA2,RGCC,EGFL7,ROBO4,DLL4,RASIP1,SMOC2,COL18A1,CLEC14A,NRARP,ECSCR
1_Member	GO Biological Processes	GO:0048514	blood vessel morphogenesis	-22.1226	-18.0628	46/687	285,358,581,947,1012,1282,1284,1464,1942,2022,2303,2321,2324,2828,3678,4017,4323,4855,5154,5228,5230,5315,6376,6678,6915,7040,7075,7422,8322,8463,9289,10052,23129,23166,25817,25960,28984,51162,54538,54567,54922,64094,80781,161198,441478,641700	ANGPT2,AQP1,BAX,CD34,CDH13,COL4A1,COL4A2,CSPG4,EFNA1,ENG,FOXC2,FLT1,FLT4,GPR4,ITGA5,LOXL2,MMP14,NOTCH4,PDGFA,PGF,PGK1,PKM,CX3CL1,SPARC,TBXA2R,TGFB1,TIE1,VEGFA,FZD4,TEAD2,ADGRG1,GJC1,PLXND1,STAB1,TAFA5,ADGRA2,RGCC,EGFL7,ROBO4,DLL4,RASIP1,SMOC2,COL18A1,CLEC14A,NRARP,ECSCR
1_Member	GO Biological Processes	GO:0001525	angiogenesis	-20.2213	-16.3375	41/593	285,358,947,1012,1282,1284,1464,1942,2022,2303,2321,2324,2828,3678,4017,4323,4855,5154,5228,5230,5315,6376,6678,6915,7075,7422,9289,23129,23166,25817,25960,28984,51162,54538,54567,54922,64094,80781,161198,441478,641700	ANGPT2,AQP1,CD34,CDH13,COL4A1,COL4A2,CSPG4,EFNA1,ENG,FOXC2,FLT1,FLT4,GPR4,ITGA5,LOXL2,MMP14,NOTCH4,PDGFA,PGF,PGK1,PKM,CX3CL1,SPARC,TBXA2R,TIE1,VEGFA,ADGRG1,PLXND1,STAB1,TAFA5,ADGRA2,RGCC,EGFL7,ROBO4,DLL4,RASIP1,SMOC2,COL18A1,CLEC14A,NRARP,ECSCR
1_Member	GO Biological Processes	GO:0045765	regulation of angiogenesis	-12.0631	-8.87827	24/344	285,358,947,1284,1942,2022,2303,2321,2828,3678,5228,5230,5315,6678,6915,7075,7422,23129,23166,25817,25960,28984,64094,641700	ANGPT2,AQP1,CD34,COL4A2,EFNA1,ENG,FOXC2,FLT1,GPR4,ITGA5,PGF,PGK1,PKM,SPARC,TBXA2R,TIE1,VEGFA,PLXND1,STAB1,TAFA5,ADGRA2,RGCC,SMOC2,ECSCR
1_Member	GO Biological Processes	GO:1901342	regulation of vasculature development	-11.9022	-8.74547	24/350	285,358,947,1284,1942,2022,2303,2321,2828,3678,5228,5230,5315,6678,6915,7075,7422,23129,23166,25817,25960,28984,64094,641700	ANGPT2,AQP1,CD34,COL4A2,EFNA1,ENG,FOXC2,FLT1,GPR4,ITGA5,PGF,PGK1,PKM,SPARC,TBXA2R,TIE1,VEGFA,PLXND1,STAB1,TAFA5,ADGRA2,RGCC,SMOC2,ECSCR
1_Member	GO Biological Processes	GO:0045766	positive regulation of angiogenesis	-6.94358	-4.71302	13/181	285,358,947,2022,2303,2321,3678,5228,5315,6915,7075,7422,64094	ANGPT2,AQP1,CD34,ENG,FOXC2,FLT1,ITGA5,PGF,PKM,TBXA2R,TIE1,VEGFA,SMOC2
1_Member	GO Biological Processes	GO:1904018	positive regulation of vasculature development	-6.94358	-4.71302	13/181	285,358,947,2022,2303,2321,3678,5228,5315,6915,7075,7422,64094	ANGPT2,AQP1,CD34,ENG,FOXC2,FLT1,ITGA5,PGF,PKM,TBXA2R,TIE1,VEGFA,SMOC2
1_Member	GO Biological Processes	GO:0016525	negative regulation of angiogenesis	-5.21196	-3.249	10/149	285,1284,2828,5230,6678,7075,23166,25817,28984,641700	ANGPT2,COL4A2,GPR4,PGK1,SPARC,TIE1,STAB1,TAFA5,RGCC,ECSCR
1_Member	GO Biological Processes	GO:2000181	negative regulation of blood vessel morphogenesis	-5.16059	-3.20453	10/151	285,1284,2828,5230,6678,7075,23166,25817,28984,641700	ANGPT2,COL4A2,GPR4,PGK1,SPARC,TIE1,STAB1,TAFA5,RGCC,ECSCR
1_Member	GO Biological Processes	GO:1901343	negative regulation of vasculature development	-5.13522	-3.18256	10/152	285,1284,2828,5230,6678,7075,23166,25817,28984,641700	ANGPT2,COL4A2,GPR4,PGK1,SPARC,TIE1,STAB1,TAFA5,RGCC,ECSCR
2_Summary	GO Biological Processes	GO:0030198	extracellular matrix organization	-15.1244	-11.4388	26/304	649,858,871,1282,1284,1308,2022,2303,4017,4320,4323,4811,6624,7040,7075,10549,11173,25903,28984,50509,64094,64856,79709,80781,85301,169611,2,633,1292,3678,5154,5155,5175,5351,6678,64175,375790	BMP1,CAV2,SERPINH1,COL4A1,COL4A2,COL17A1,ENG,FOXC2,LOXL2,MMP11,MMP14,NID1,FSCN1,TGFB1,TIE1,PRDX4,ADAMTS7,OLFML2B,RGCC,COL5A3,SMOC2,VWA1,COLGALT1,COL18A1,COL27A1,OLFML2A,A2M,BGN,COL6A2,ITGA5,PDGFA,PDGFB,PECAM1,PLOD1,SPARC,P3H1,AGRN
2_Member	GO Biological Processes	GO:0030198	extracellular matrix organization	-15.1244	-11.4388	26/304	649,858,871,1282,1284,1308,2022,2303,4017,4320,4323,4811,6624,7040,7075,10549,11173,25903,28984,50509,64094,64856,79709,80781,85301,169611	BMP1,CAV2,SERPINH1,COL4A1,COL4A2,COL17A1,ENG,FOXC2,LOXL2,MMP11,MMP14,NID1,FSCN1,TGFB1,TIE1,PRDX4,ADAMTS7,OLFML2B,RGCC,COL5A3,SMOC2,VWA1,COLGALT1,COL18A1,COL27A1,OLFML2A
2_Member	GO Biological Processes	GO:0043062	extracellular structure organization	-15.09	-11.4388	26/305	649,858,871,1282,1284,1308,2022,2303,4017,4320,4323,4811,6624,7040,7075,10549,11173,25903,28984,50509,64094,64856,79709,80781,85301,169611	BMP1,CAV2,SERPINH1,COL4A1,COL4A2,COL17A1,ENG,FOXC2,LOXL2,MMP11,MMP14,NID1,FSCN1,TGFB1,TIE1,PRDX4,ADAMTS7,OLFML2B,RGCC,COL5A3,SMOC2,VWA1,COLGALT1,COL18A1,COL27A1,OLFML2A
2_Member	GO Biological Processes	GO:0045229	external encapsulating structure organization	-15.0215	-11.4388	26/307	649,858,871,1282,1284,1308,2022,2303,4017,4320,4323,4811,6624,7040,7075,10549,11173,25903,28984,50509,64094,64856,79709,80781,85301,169611	BMP1,CAV2,SERPINH1,COL4A1,COL4A2,COL17A1,ENG,FOXC2,LOXL2,MMP11,MMP14,NID1,FSCN1,TGFB1,TIE1,PRDX4,ADAMTS7,OLFML2B,RGCC,COL5A3,SMOC2,VWA1,COLGALT1,COL18A1,COL27A1,OLFML2A
2_Member	Reactome Gene Sets	R-HSA-1474244	Extracellular matrix organization	-14.2661	-10.7503	25/301	2,633,649,871,1282,1284,1292,1308,3678,4017,4320,4323,4811,5154,5155,5175,5351,6678,7040,50509,64175,79709,80781,85301,375790	A2M,BGN,BMP1,SERPINH1,COL4A1,COL4A2,COL6A2,COL17A1,ITGA5,LOXL2,MMP11,MMP14,NID1,PDGFA,PDGFB,PECAM1,PLOD1,SPARC,TGFB1,COL5A3,P3H1,COLGALT1,COL18A1,COL27A1,AGRN
2_Member	GO Biological Processes	GO:0030199	collagen fibril organization	-5.33335	-3.35806	7/61	649,871,2303,4017,4320,50509,79709	BMP1,SERPINH1,FOXC2,LOXL2,MMP11,COL5A3,COLGALT1
2_Member	WikiPathways	WP4786	Type I collagen synthesis in the context of osteogenesis imperfecta	-4.55098	-2.67153	5/33	649,871,5351,64175,79709	BMP1,SERPINH1,PLOD1,P3H1,COLGALT1
2_Member	Canonical Pathways	M3468	NABA ECM REGULATORS	-2.88029	-1.31873	9/238	2,649,871,4017,4320,4323,5351,11173,64175	A2M,BMP1,SERPINH1,LOXL2,MMP11,MMP14,PLOD1,ADAMTS7,P3H1
3_Summary	GO Biological Processes	GO:0030029	actin filament-based process	-14.1486	-10.6908	39/799	226,358,397,832,1466,2275,4637,4739,5154,5216,6376,6525,6624,6781,7408,7791,9535,9639,9948,10008,10052,10095,10435,11211,22899,23406,28984,30846,50507,51225,57580,64236,64857,65108,84952,85360,90952,148170,359845,581,637,649,871,2280,2303,4017,4320,50509,79709,1978,7040,7422,8543,9780,54922,55011,1910,1956,2852,6405,6915,79890,114908,9079,10155,375790,3643,5155	ALDOA,AQP1,ARHGDIB,CAPZB,CSRP2,FHL3,MYL6,NEDD9,PDGFA,PFN1,CX3CL1,SMTN,FSCN1,STC1,VASP,ZYX,GMFG,ARHGEF10,WDR1,KCNE3,GJC1,ARPC1B,CDC42EP2,FZD10,ARHGEF15,COTL1,RGCC,EHD2,NOX4,ABI3,PREX1,PDLIM2,PLEKHG2,MARCKSL1,CGNL1,SYDE1,ESAM,CDC42EP5,RFLNB,BAX,BID,BMP1,SERPINH1,FKBP1A,FOXC2,LOXL2,MMP11,COL5A3,COLGALT1,EIF4EBP1,TGFB1,VEGFA,LMO4,PIEZO1,RASIP1,PIH1D1,EDNRB,EGFR,GPER1,SEMA3F,TBXA2R,RIN3,TMEM123,LDB2,T…
3_Member	GO Biological Processes	GO:0030029	actin filament-based process	-14.1486	-10.6908	39/799	226,358,397,832,1466,2275,4637,4739,5154,5216,6376,6525,6624,6781,7408,7791,9535,9639,9948,10008,10052,10095,10435,11211,22899,23406,28984,30846,50507,51225,57580,64236,64857,65108,84952,85360,90952,148170,359845	ALDOA,AQP1,ARHGDIB,CAPZB,CSRP2,FHL3,MYL6,NEDD9,PDGFA,PFN1,CX3CL1,SMTN,FSCN1,STC1,VASP,ZYX,GMFG,ARHGEF10,WDR1,KCNE3,GJC1,ARPC1B,CDC42EP2,FZD10,ARHGEF15,COTL1,RGCC,EHD2,NOX4,ABI3,PREX1,PDLIM2,PLEKHG2,MARCKSL1,CGNL1,SYDE1,ESAM,CDC42EP5,RFLNB
3_Member	GO Biological Processes	GO:0030036	actin cytoskeleton organization	-12.7942	-9.51253	35/713	226,358,397,832,1466,2275,4739,5154,5216,6376,6525,6624,7408,7791,9535,9639,9948,10095,10435,11211,22899,23406,28984,30846,50507,51225,57580,64236,64857,65108,84952,85360,90952,148170,359845	ALDOA,AQP1,ARHGDIB,CAPZB,CSRP2,FHL3,NEDD9,PDGFA,PFN1,CX3CL1,SMTN,FSCN1,VASP,ZYX,GMFG,ARHGEF10,WDR1,ARPC1B,CDC42EP2,FZD10,ARHGEF15,COTL1,RGCC,EHD2,NOX4,ABI3,PREX1,PDLIM2,PLEKHG2,MARCKSL1,CGNL1,SYDE1,ESAM,CDC42EP5,RFLNB
3_Member	GO Biological Processes	GO:0097435	supramolecular fiber organization	-12.2794	-9.03245	35/743	226,581,637,649,832,871,1466,2280,2303,4017,4320,4739,5216,6376,6624,7408,7791,9535,9639,9948,10095,10435,22899,23406,28984,50507,50509,57580,64857,65108,79709,84952,90952,148170,359845	ALDOA,BAX,BID,BMP1,CAPZB,SERPINH1,CSRP2,FKBP1A,FOXC2,LOXL2,MMP11,NEDD9,PFN1,CX3CL1,FSCN1,VASP,ZYX,GMFG,ARHGEF10,WDR1,ARPC1B,CDC42EP2,ARHGEF15,COTL1,RGCC,NOX4,COL5A3,PREX1,PLEKHG2,MARCKSL1,COLGALT1,CGNL1,ESAM,CDC42EP5,RFLNB
3_Member	GO Biological Processes	GO:0032956	regulation of actin cytoskeleton organization	-10.8275	-7.87107	23/359	397,832,5154,5216,6376,6624,7408,9535,9639,9948,10095,10435,11211,22899,23406,28984,50507,51225,57580,64857,84952,90952,148170	ARHGDIB,CAPZB,PDGFA,PFN1,CX3CL1,FSCN1,VASP,GMFG,ARHGEF10,WDR1,ARPC1B,CDC42EP2,FZD10,ARHGEF15,COTL1,RGCC,NOX4,ABI3,PREX1,PLEKHG2,CGNL1,ESAM,CDC42EP5
3_Member	GO Biological Processes	GO:0032970	regulation of actin filament-based process	-10.7248	-7.79531	24/398	397,832,5154,5216,6376,6624,6781,7408,9535,9639,9948,10095,10435,11211,22899,23406,28984,50507,51225,57580,64857,84952,90952,148170	ARHGDIB,CAPZB,PDGFA,PFN1,CX3CL1,FSCN1,STC1,VASP,GMFG,ARHGEF10,WDR1,ARPC1B,CDC42EP2,FZD10,ARHGEF15,COTL1,RGCC,NOX4,ABI3,PREX1,PLEKHG2,CGNL1,ESAM,CDC42EP5
3_Member	GO Biological Processes	GO:0007015	actin filament organization	-9.74926	-7.02183	24/444	226,832,4739,5216,6376,6624,7408,7791,9535,9639,9948,10095,10435,22899,23406,28984,50507,57580,64857,65108,84952,90952,148170,359845	ALDOA,CAPZB,NEDD9,PFN1,CX3CL1,FSCN1,VASP,ZYX,GMFG,ARHGEF10,WDR1,ARPC1B,CDC42EP2,ARHGEF15,COTL1,RGCC,NOX4,PREX1,PLEKHG2,MARCKSL1,CGNL1,ESAM,CDC42EP5,RFLNB
3_Member	GO Biological Processes	GO:0110053	regulation of actin filament organization	-8.66748	-6.05477	18/278	832,5216,6376,7408,9535,9639,9948,10095,10435,22899,23406,28984,50507,57580,64857,84952,90952,148170	CAPZB,PFN1,CX3CL1,VASP,GMFG,ARHGEF10,WDR1,ARPC1B,CDC42EP2,ARHGEF15,COTL1,RGCC,NOX4,PREX1,PLEKHG2,CGNL1,ESAM,CDC42EP5
3_Member	GO Biological Processes	GO:0051493	regulation of cytoskeleton organization	-8.2426	-5.74503	24/529	397,832,5154,5216,6376,6624,7408,9535,9639,9948,10095,10435,11211,22899,23406,28984,50507,51225,57580,64857,84952,85360,90952,148170	ARHGDIB,CAPZB,PDGFA,PFN1,CX3CL1,FSCN1,VASP,GMFG,ARHGEF10,WDR1,ARPC1B,CDC42EP2,FZD10,ARHGEF15,COTL1,RGCC,NOX4,ABI3,PREX1,PLEKHG2,CGNL1,SYDE1,ESAM,CDC42EP5
3_Member	GO Biological Processes	GO:0043254	regulation of protein-containing complex assembly	-7.82669	-5.40029	21/430	581,637,832,1978,5216,6624,7040,7408,7422,8543,9535,9780,10095,10435,23406,54922,55011,57580,64857,90952,148170	BAX,BID,CAPZB,EIF4EBP1,PFN1,FSCN1,TGFB1,VASP,VEGFA,LMO4,GMFG,PIEZO1,ARPC1B,CDC42EP2,COTL1,RASIP1,PIH1D1,PREX1,PLEKHG2,ESAM,CDC42EP5
3_Member	GO Biological Processes	GO:1902903	regulation of supramolecular fiber organization	-7.24146	-4.95899	19/383	832,5216,6376,7408,9535,9639,9948,10095,10435,22899,23406,28984,50507,57580,64857,79709,84952,90952,148170	CAPZB,PFN1,CX3CL1,VASP,GMFG,ARHGEF10,WDR1,ARPC1B,CDC42EP2,ARHGEF15,COTL1,RGCC,NOX4,PREX1,PLEKHG2,COLGALT1,CGNL1,ESAM,CDC42EP5
3_Member	GO Biological Processes	GO:0090066	regulation of anatomical structure size	-7.08359	-4.8299	22/519	358,832,1910,1956,2303,2852,5216,6405,6915,7408,7422,9535,9948,10095,10435,23406,57580,64857,79890,90952,114908,148170	AQP1,CAPZB,EDNRB,EGFR,FOXC2,GPER1,PFN1,SEMA3F,TBXA2R,VASP,VEGFA,GMFG,WDR1,ARPC1B,CDC42EP2,COTL1,PREX1,PLEKHG2,RIN3,ESAM,TMEM123,CDC42EP5
3_Member	GO Biological Processes	GO:0044089	positive regulation of cellular component biogenesis	-7.0691	-4.82548	22/520	581,637,5216,6376,6624,7040,7408,7422,9079,9535,9639,9780,10095,10155,10435,22899,28984,50507,54922,55011,148170,375790	BAX,BID,PFN1,CX3CL1,FSCN1,TGFB1,VASP,VEGFA,LDB2,GMFG,ARHGEF10,PIEZO1,ARPC1B,TRIM28,CDC42EP2,ARHGEF15,RGCC,NOX4,RASIP1,PIH1D1,CDC42EP5,AGRN
3_Member	GO Biological Processes	GO:0031334	positive regulation of protein-containing complex assembly	-6.36332	-4.2054	14/238	581,637,5216,6624,7040,7408,7422,9535,9780,10095,10435,54922,55011,148170	BAX,BID,PFN1,FSCN1,TGFB1,VASP,VEGFA,GMFG,PIEZO1,ARPC1B,CDC42EP2,RASIP1,PIH1D1,CDC42EP5
3_Member	GO Biological Processes	GO:1902905	positive regulation of supramolecular fiber organization	-6.22409	-4.09619	13/209	5216,6376,7408,9535,9639,9948,10095,10435,22899,28984,50507,79709,148170	PFN1,CX3CL1,VASP,GMFG,ARHGEF10,WDR1,ARPC1B,CDC42EP2,ARHGEF15,RGCC,NOX4,COLGALT1,CDC42EP5
3_Member	GO Biological Processes	GO:0008064	regulation of actin polymerization or depolymerization	-5.90821	-3.83957	12/188	832,5216,7408,9535,9948,10095,10435,23406,57580,64857,90952,148170	CAPZB,PFN1,VASP,GMFG,WDR1,ARPC1B,CDC42EP2,COTL1,PREX1,PLEKHG2,ESAM,CDC42EP5
3_Member	GO Biological Processes	GO:0030832	regulation of actin filament length	-5.88394	-3.8219	12/189	832,5216,7408,9535,9948,10095,10435,23406,57580,64857,90952,148170	CAPZB,PFN1,VASP,GMFG,WDR1,ARPC1B,CDC42EP2,COTL1,PREX1,PLEKHG2,ESAM,CDC42EP5
3_Member	GO Biological Processes	GO:0032535	regulation of cellular component size	-5.87217	-3.81231	17/383	358,832,5216,6405,7408,7422,9535,9948,10095,10435,23406,57580,64857,79890,90952,114908,148170	AQP1,CAPZB,PFN1,SEMA3F,VASP,VEGFA,GMFG,WDR1,ARPC1B,CDC42EP2,COTL1,PREX1,PLEKHG2,RIN3,ESAM,TMEM123,CDC42EP5
3_Member	GO Biological Processes	GO:0030833	regulation of actin filament polymerization	-5.47227	-3.46548	11/172	832,5216,7408,9535,10095,10435,23406,57580,64857,90952,148170	CAPZB,PFN1,VASP,GMFG,ARPC1B,CDC42EP2,COTL1,PREX1,PLEKHG2,ESAM,CDC42EP5
3_Member	GO Biological Processes	GO:0010638	positive regulation of organelle organization	-5.43377	-3.43287	19/505	581,637,2852,3643,5155,5216,6376,6624,7408,9535,9639,9948,10095,10155,10435,22899,28984,50507,148170	BAX,BID,GPER1,INSR,PDGFB,PFN1,CX3CL1,FSCN1,VASP,GMFG,ARHGEF10,WDR1,ARPC1B,TRIM28,CDC42EP2,ARHGEF15,RGCC,NOX4,CDC42EP5
3_Member	GO Biological Processes	GO:0008154	actin polymerization or depolymerization	-5.24146	-3.27378	12/218	832,5216,7408,9535,9948,10095,10435,23406,57580,64857,90952,148170	CAPZB,PFN1,VASP,GMFG,WDR1,ARPC1B,CDC42EP2,COTL1,PREX1,PLEKHG2,ESAM,CDC42EP5
3_Member	GO Biological Processes	GO:0051495	positive regulation of cytoskeleton organization	-5.08256	-3.14162	12/226	5216,6376,7408,9535,9639,9948,10095,10435,22899,28984,50507,148170	PFN1,CX3CL1,VASP,GMFG,ARHGEF10,WDR1,ARPC1B,CDC42EP2,ARHGEF15,RGCC,NOX4,CDC42EP5
3_Member	GO Biological Processes	GO:0030041	actin filament polymerization	-5.03715	-3.10114	11/191	832,5216,7408,9535,10095,10435,23406,57580,64857,90952,148170	CAPZB,PFN1,VASP,GMFG,ARPC1B,CDC42EP2,COTL1,PREX1,PLEKHG2,ESAM,CDC42EP5
3_Member	GO Biological Processes	GO:0032271	regulation of protein polymerization	-4.24038	-2.40968	11/233	832,5216,7408,9535,10095,10435,23406,57580,64857,90952,148170	CAPZB,PFN1,VASP,GMFG,ARPC1B,CDC42EP2,COTL1,PREX1,PLEKHG2,ESAM,CDC42EP5
3_Member	GO Biological Processes	GO:0051258	protein polymerization	-3.31351	-1.65071	11/298	832,5216,7408,9535,10095,10435,23406,57580,64857,90952,148170	CAPZB,PFN1,VASP,GMFG,ARPC1B,CDC42EP2,COTL1,PREX1,PLEKHG2,ESAM,CDC42EP5
3_Member	GO Biological Processes	GO:0030838	positive regulation of actin filament polymerization	-3.10564	-1.48573	6/99	5216,7408,9535,10095,10435,148170	PFN1,VASP,GMFG,ARPC1B,CDC42EP2,CDC42EP5
3_Member	GO Biological Processes	GO:0032273	positive regulation of protein polymerization	-2.37445	-0.953943	6/138	5216,7408,9535,10095,10435,148170	PFN1,VASP,GMFG,ARPC1B,CDC42EP2,CDC42EP5
4_Summary	WikiPathways	WP3888	VEGFA-VEGFR2 signaling pathway	-13.8673	-10.4606	29/439	226,813,832,1445,1466,2022,2078,2321,2597,3142,3490,4323,4772,4855,5216,5228,5230,5321,6624,7004,7422,9079,10397,22899,24147,50507,54567,84952,441478	ALDOA,CALU,CAPZB,CSK,CSRP2,ENG,ERG,FLT1,GAPDH,HLX,IGFBP7,MMP14,NFATC1,NOTCH4,PFN1,PGF,PGK1,PLA2G4A,FSCN1,TEAD4,VEGFA,LDB2,NDRG1,ARHGEF15,FJX1,NOX4,DLL4,CGNL1,NRARP
4_Member	WikiPathways	WP3888	VEGFA-VEGFR2 signaling pathway	-13.8673	-10.4606	29/439	226,813,832,1445,1466,2022,2078,2321,2597,3142,3490,4323,4772,4855,5216,5228,5230,5321,6624,7004,7422,9079,10397,22899,24147,50507,54567,84952,441478	ALDOA,CALU,CAPZB,CSK,CSRP2,ENG,ERG,FLT1,GAPDH,HLX,IGFBP7,MMP14,NFATC1,NOTCH4,PFN1,PGF,PGK1,PLA2G4A,FSCN1,TEAD4,VEGFA,LDB2,NDRG1,ARHGEF15,FJX1,NOX4,DLL4,CGNL1,NRARP
5_Summary	WikiPathways	WP4018	Clear cell renal cell carcinoma pathways	-13.4376	-10.0767	15/87	226,1012,1956,2023,2321,2597,5155,5211,5230,5236,5315,7040,7167,7422,84969,5223,6515,204,3643,2022,10397,10165,637,7388,440567,285,1978,100,3614,6999,23417,64834,633,1464,2719,2997,8704,375790,4521,978,10924,3487,10295,114897,4017,50507,51294,83931,4282,5321,11313,11343,387521,2852	ALDOA,CDH13,EGFR,ENO1,FLT1,GAPDH,PDGFB,PFKL,PGK1,PGM1,PKM,TGFB1,TPI1,VEGFA,TOX2,PGAM1,SLC2A3,AK2,INSR,ENG,NDRG1,SLC25A13,BID,UQCRH,UQCRHL,ANGPT2,EIF4EBP1,ADA,IMPDH1,TDO2,MLYCD,ELOVL1,BGN,CSPG4,GPC3,GYS1,B4GALT2,AGRN,NUDT1,CDA,SMPDL3A,IGFBP4,BCKDK,C1QTNF1,LOXL2,NOX4,PCDH12,STK40,MIF,PLA2G4A,LYPLA2,MGLL,PEDS1,GPER1
5_Member	WikiPathways	WP4018	Clear cell renal cell carcinoma pathways	-13.4376	-10.0767	15/87	226,1012,1956,2023,2321,2597,5155,5211,5230,5236,5315,7040,7167,7422,84969	ALDOA,CDH13,EGFR,ENO1,FLT1,GAPDH,PDGFB,PFKL,PGK1,PGM1,PKM,TGFB1,TPI1,VEGFA,TOX2
5_Member	KEGG Pathway	M00001	Glycolysis (Embden-Meyerhof pathway), glucose => pyruvate	-9.75921	-7.02183	8/25	226,2023,2597,5211,5223,5230,5315,7167	ALDOA,ENO1,GAPDH,PFKL,PGAM1,PGK1,PKM,TPI1
5_Member	KEGG Pathway	hsa_M00001	Glycolysis (Embden-Meyerhof pathway), glucose => pyruvate	-9.75921	-7.02183	8/25	226,2023,2597,5211,5223,5230,5315,7167	ALDOA,ENO1,GAPDH,PFKL,PGAM1,PGK1,PKM,TPI1
5_Member	WikiPathways	WP534	Glycolysis and gluconeogenesis	-8.89706	-6.22636	9/45	226,2023,2597,5211,5223,5230,5315,6515,7167	ALDOA,ENO1,GAPDH,PFKL,PGAM1,PGK1,PKM,SLC2A3,TPI1
5_Member	KEGG Pathway	M00002	Glycolysis, core module involving three-carbon compounds	-8.84271	-6.20609	6/12	2023,2597,5223,5230,5315,7167	ENO1,GAPDH,PGAM1,PGK1,PKM,TPI1
5_Member	WikiPathways	WP4629	Aerobic glycolysis	-8.84271	-6.20609	6/12	226,2023,2597,5230,5315,7167	ALDOA,ENO1,GAPDH,PGK1,PKM,TPI1
5_Member	KEGG Pathway	hsa_M00002	Glycolysis, core module involving three-carbon compounds	-8.84271	-6.20609	6/12	2023,2597,5223,5230,5315,7167	ENO1,GAPDH,PGAM1,PGK1,PKM,TPI1
5_Member	GO Biological Processes	GO:0046031	ADP metabolic process	-8.35561	-5.82723	11/90	204,226,2023,2597,3643,5211,5223,5230,5236,5315,7167	AK2,ALDOA,ENO1,GAPDH,INSR,PFKL,PGAM1,PGK1,PGM1,PKM,TPI1
5_Member	KEGG Pathway	M00003	Gluconeogenesis, oxaloacetate => fructose-6P	-7.73587	-5.35114	6/17	226,2023,2597,5223,5230,7167	ALDOA,ENO1,GAPDH,PGAM1,PGK1,TPI1
5_Member	KEGG Pathway	hsa_M00003	Gluconeogenesis, oxaloacetate => fructose-6P	-7.73587	-5.35114	6/17	226,2023,2597,5223,5230,7167	ALDOA,ENO1,GAPDH,PGAM1,PGK1,TPI1
5_Member	GO Biological Processes	GO:0009135	purine nucleoside diphosphate metabolic process	-7.72976	-5.35114	11/103	204,226,2023,2597,3643,5211,5223,5230,5236,5315,7167	AK2,ALDOA,ENO1,GAPDH,INSR,PFKL,PGAM1,PGK1,PGM1,PKM,TPI1
5_Member	GO Biological Processes	GO:0009179	purine ribonucleoside diphosphate metabolic process	-7.72976	-5.35114	11/103	204,226,2023,2597,3643,5211,5223,5230,5236,5315,7167	AK2,ALDOA,ENO1,GAPDH,INSR,PFKL,PGAM1,PGK1,PGM1,PKM,TPI1
5_Member	GO Biological Processes	GO:0006096	glycolytic process	-7.69153	-5.33495	10/81	226,2023,2597,3643,5211,5223,5230,5236,5315,7167	ALDOA,ENO1,GAPDH,INSR,PFKL,PGAM1,PGK1,PGM1,PKM,TPI1
5_Member	GO Biological Processes	GO:0006757	ATP generation from ADP	-7.63924	-5.29953	10/82	226,2023,2597,3643,5211,5223,5230,5236,5315,7167	ALDOA,ENO1,GAPDH,INSR,PFKL,PGAM1,PGK1,PGM1,PKM,TPI1
5_Member	GO Biological Processes	GO:0009185	ribonucleoside diphosphate metabolic process	-7.59822	-5.26671	11/106	204,226,2023,2597,3643,5211,5223,5230,5236,5315,7167	AK2,ALDOA,ENO1,GAPDH,INSR,PFKL,PGAM1,PGK1,PGM1,PKM,TPI1
5_Member	Canonical Pathways	M255	PID HIF1 TFPATHWAY	-7.36376	-5.05594	9/66	226,2022,2023,5211,5230,5236,5315,7422,10397	ALDOA,ENG,ENO1,PFKL,PGK1,PGM1,PKM,VEGFA,NDRG1
5_Member	KEGG Pathway	ko00010	Glycolysis / Gluconeogenesis	-7.30528	-5.00508	9/67	226,2023,2597,5211,5223,5230,5236,5315,7167	ALDOA,ENO1,GAPDH,PFKL,PGAM1,PGK1,PGM1,PKM,TPI1
5_Member	Reactome Gene Sets	R-HSA-70263	Gluconeogenesis	-7.13245	-4.87192	7/34	226,2023,2597,5223,5230,7167,10165	ALDOA,ENO1,GAPDH,PGAM1,PGK1,TPI1,SLC25A13
5_Member	GO Biological Processes	GO:0046034	ATP metabolic process	-7.07976	-4.82945	16/277	204,226,637,2023,2597,3643,5211,5223,5230,5236,5315,7040,7167,7388,10165,440567	AK2,ALDOA,BID,ENO1,GAPDH,INSR,PFKL,PGAM1,PGK1,PGM1,PKM,TGFB1,TPI1,UQCRH,SLC25A13,UQCRHL
5_Member	KEGG Pathway	hsa04066	HIF-1 signaling pathway	-7.07411	-4.82716	11/119	226,285,1956,1978,2023,2321,2597,3643,5211,5230,7422	ALDOA,ANGPT2,EGFR,EIF4EBP1,ENO1,FLT1,GAPDH,INSR,PFKL,PGK1,VEGFA
5_Member	GO Biological Processes	GO:0009132	nucleoside diphosphate metabolic process	-6.88996	-4.66261	11/124	204,226,2023,2597,3643,5211,5223,5230,5236,5315,7167	AK2,ALDOA,ENO1,GAPDH,INSR,PFKL,PGAM1,PGK1,PGM1,PKM,TPI1
5_Member	GO Biological Processes	GO:0006165	nucleoside diphosphate phosphorylation	-6.84825	-4.62723	10/99	226,2023,2597,3643,5211,5223,5230,5236,5315,7167	ALDOA,ENO1,GAPDH,INSR,PFKL,PGAM1,PGK1,PGM1,PKM,TPI1
5_Member	GO Biological Processes	GO:0009150	purine ribonucleotide metabolic process	-6.78213	-4.56737	18/369	100,204,226,2023,2597,3614,3643,5211,5223,5230,5236,5315,6999,7040,7167,10165,23417,64834	ADA,AK2,ALDOA,ENO1,GAPDH,IMPDH1,INSR,PFKL,PGAM1,PGK1,PGM1,PKM,TDO2,TGFB1,TPI1,SLC25A13,MLYCD,ELOVL1
5_Member	GO Biological Processes	GO:0046939	nucleotide phosphorylation	-6.7656	-4.55392	10/101	226,2023,2597,3643,5211,5223,5230,5236,5315,7167	ALDOA,ENO1,GAPDH,INSR,PFKL,PGAM1,PGK1,PGM1,PKM,TPI1
5_Member	Reactome Gene Sets	R-HSA-71387	Metabolism of carbohydrates	-6.70723	-4.50771	16/295	226,633,1464,2023,2597,2719,2997,5211,5223,5230,5236,5315,7167,8704,10165,375790	ALDOA,BGN,CSPG4,ENO1,GAPDH,GPC3,GYS1,PFKL,PGAM1,PGK1,PGM1,PKM,TPI1,B4GALT2,SLC25A13,AGRN
5_Member	GO Biological Processes	GO:0072521	purine-containing compound metabolic process	-6.6849	-4.49176	19/416	100,204,226,2023,2597,3614,3643,4521,5211,5223,5230,5236,5315,6999,7040,7167,10165,23417,64834	ADA,AK2,ALDOA,ENO1,GAPDH,IMPDH1,INSR,NUDT1,PFKL,PGAM1,PGK1,PGM1,PKM,TDO2,TGFB1,TPI1,SLC25A13,MLYCD,ELOVL1
5_Member	GO Biological Processes	GO:0006090	pyruvate metabolic process	-6.56697	-4.38792	10/106	226,2023,2597,3643,5211,5223,5230,5236,5315,7167	ALDOA,ENO1,GAPDH,INSR,PFKL,PGAM1,PGK1,PGM1,PKM,TPI1
5_Member	GO Biological Processes	GO:0009259	ribonucleotide metabolic process	-6.49459	-4.32403	18/386	100,204,226,2023,2597,3614,3643,5211,5223,5230,5236,5315,6999,7040,7167,10165,23417,64834	ADA,AK2,ALDOA,ENO1,GAPDH,IMPDH1,INSR,PFKL,PGAM1,PGK1,PGM1,PKM,TDO2,TGFB1,TPI1,SLC25A13,MLYCD,ELOVL1
5_Member	KEGG Pathway	hsa00010	Glycolysis / Gluconeogenesis	-6.44105	-4.27881	9/84	226,2023,2597,5211,5223,5230,5236,5315,7167	ALDOA,ENO1,GAPDH,PFKL,PGAM1,PGK1,PGM1,PKM,TPI1
5_Member	GO Biological Processes	GO:0006163	purine nucleotide metabolic process	-6.31708	-4.18149	18/397	100,204,226,2023,2597,3614,3643,5211,5223,5230,5236,5315,6999,7040,7167,10165,23417,64834	ADA,AK2,ALDOA,ENO1,GAPDH,IMPDH1,INSR,PFKL,PGAM1,PGK1,PGM1,PKM,TDO2,TGFB1,TPI1,SLC25A13,MLYCD,ELOVL1
5_Member	GO Biological Processes	GO:0019693	ribose phosphate metabolic process	-6.31708	-4.18149	18/397	100,204,226,2023,2597,3614,3643,5211,5223,5230,5236,5315,6999,7040,7167,10165,23417,64834	ADA,AK2,ALDOA,ENO1,GAPDH,IMPDH1,INSR,PFKL,PGAM1,PGK1,PGM1,PKM,TDO2,TGFB1,TPI1,SLC25A13,MLYCD,ELOVL1
5_Member	Reactome Gene Sets	R-HSA-70326	Glucose metabolism	-6.14199	-4.02906	9/91	226,2023,2597,5211,5223,5230,5315,7167,10165	ALDOA,ENO1,GAPDH,PFKL,PGAM1,PGK1,PKM,TPI1,SLC25A13
5_Member	GO Biological Processes	GO:0006753	nucleoside phosphate metabolic process	-6.12381	-4.01333	20/498	100,204,226,978,2023,2597,3614,3643,5211,5223,5230,5236,5315,6999,7040,7167,10165,10924,23417,64834	ADA,AK2,ALDOA,CDA,ENO1,GAPDH,IMPDH1,INSR,PFKL,PGAM1,PGK1,PGM1,PKM,TDO2,TGFB1,TPI1,SLC25A13,SMPDL3A,MLYCD,ELOVL1
5_Member	WikiPathways	WP1946	Cori cycle	-6.07237	-3.97393	5/17	226,2597,5223,5230,7167	ALDOA,GAPDH,PGAM1,PGK1,TPI1
5_Member	GO Biological Processes	GO:0005996	monosaccharide metabolic process	-5.96437	-3.88677	14/257	226,2023,2597,3487,3643,5211,5230,5236,6515,7167,10165,10295,23417,114897	ALDOA,ENO1,GAPDH,IGFBP4,INSR,PFKL,PGK1,PGM1,SLC2A3,TPI1,SLC25A13,BCKDK,MLYCD,C1QTNF1
5_Member	Reactome Gene Sets	R-HSA-70171	Glycolysis	-5.95627	-3.88093	8/71	226,2023,2597,5211,5223,5230,5315,7167	ALDOA,ENO1,GAPDH,PFKL,PGAM1,PGK1,PKM,TPI1
5_Member	GO Biological Processes	GO:0055086	nucleobase-containing small molecule metabolic process	-5.80249	-3.75123	21/570	100,204,226,978,2023,2597,3614,3643,4521,5211,5223,5230,5236,5315,6999,7040,7167,10165,10924,23417,64834	ADA,AK2,ALDOA,CDA,ENO1,GAPDH,IMPDH1,INSR,NUDT1,PFKL,PGAM1,PGK1,PGM1,PKM,TDO2,TGFB1,TPI1,SLC25A13,SMPDL3A,MLYCD,ELOVL1
5_Member	KEGG Pathway	hsa01230	Biosynthesis of amino acids	-5.7725	-3.72548	8/75	226,2023,2597,5211,5223,5230,5315,7167	ALDOA,ENO1,GAPDH,PFKL,PGAM1,PGK1,PKM,TPI1
5_Member	KEGG Pathway	ko01230	Biosynthesis of amino acids	-5.7725	-3.72548	8/75	226,2023,2597,5211,5223,5230,5315,7167	ALDOA,ENO1,GAPDH,PFKL,PGAM1,PGK1,PKM,TPI1
5_Member	GO Biological Processes	GO:0006006	glucose metabolic process	-5.71834	-3.68172	12/196	2023,2597,3487,3643,5211,5230,5236,7167,10165,10295,23417,114897	ENO1,GAPDH,IGFBP4,INSR,PFKL,PGK1,PGM1,TPI1,SLC25A13,BCKDK,MLYCD,C1QTNF1
5_Member	GO Biological Processes	GO:0006091	generation of precursor metabolites and energy	-5.62301	-3.59657	19/490	226,637,2023,2597,2997,3643,4017,5211,5223,5230,5236,5315,7167,7388,10165,50507,51294,83931,440567	ALDOA,BID,ENO1,GAPDH,GYS1,INSR,LOXL2,PFKL,PGAM1,PGK1,PGM1,PKM,TPI1,UQCRH,SLC25A13,NOX4,PCDH12,STK40,UQCRHL
5_Member	GO Biological Processes	GO:0009117	nucleotide metabolic process	-5.62301	-3.59657	19/490	100,204,226,978,2023,2597,3614,3643,5211,5223,5230,5236,5315,6999,7040,7167,10165,23417,64834	ADA,AK2,ALDOA,CDA,ENO1,GAPDH,IMPDH1,INSR,PFKL,PGAM1,PGK1,PGM1,PKM,TDO2,TGFB1,TPI1,SLC25A13,MLYCD,ELOVL1
5_Member	GO Biological Processes	GO:0019318	hexose metabolic process	-5.61305	-3.58862	13/237	226,2023,2597,3487,3643,5211,5230,5236,7167,10165,10295,23417,114897	ALDOA,ENO1,GAPDH,IGFBP4,INSR,PFKL,PGK1,PGM1,TPI1,SLC25A13,BCKDK,MLYCD,C1QTNF1
5_Member	WikiPathways	WP5049	Glycolysis in senescence	-5.35882	-3.37593	4/11	2023,2597,5230,5315	ENO1,GAPDH,PGK1,PKM
5_Member	WikiPathways	WP4290	Metabolic reprogramming in colon cancer	-5.0878	-3.14354	6/44	2023,2597,5211,5223,5230,5315	ENO1,GAPDH,PFKL,PGAM1,PGK1,PKM
5_Member	GO Biological Processes	GO:0016052	carbohydrate catabolic process	-5.08505	-3.14246	10/154	226,2023,2597,3643,5211,5223,5230,5236,5315,7167	ALDOA,ENO1,GAPDH,INSR,PFKL,PGAM1,PGK1,PGM1,PKM,TPI1
5_Member	KEGG Pathway	hsa01200	Carbon metabolism	-4.41924	-2.55673	8/114	226,2023,2597,5211,5223,5230,5315,7167	ALDOA,ENO1,GAPDH,PFKL,PGAM1,PGK1,PKM,TPI1
5_Member	KEGG Pathway	ko01200	Carbon metabolism	-4.41924	-2.55673	8/114	226,2023,2597,5211,5223,5230,5315,7167	ALDOA,ENO1,GAPDH,PFKL,PGAM1,PGK1,PKM,TPI1
5_Member	GO Biological Processes	GO:0032787	monocarboxylic acid metabolic process	-3.46734	-1.76676	17/595	226,2023,2597,3643,4282,5211,5223,5230,5236,5315,5321,7167,11313,11343,23417,64834,387521	ALDOA,ENO1,GAPDH,INSR,MIF,PFKL,PGAM1,PGK1,PGM1,PKM,PLA2G4A,TPI1,LYPLA2,MGLL,MLYCD,ELOVL1,PEDS1
5_Member	GO Biological Processes	GO:0016051	carbohydrate biosynthetic process	-3.36991	-1.69297	9/203	2852,2997,3643,5155,5230,5236,7040,7167,10165	GPER1,GYS1,INSR,PDGFB,PGK1,PGM1,TGFB1,TPI1,SLC25A13
5_Member	GO Biological Processes	GO:0006094	gluconeogenesis	-2.03081	-0.68861	4/75	5230,5236,7167,10165	PGK1,PGM1,TPI1,SLC25A13
6_Summary	GO Biological Processes	GO:0007169	transmembrane receptor protein tyrosine kinase signaling pathway	-12.8572	-9.53765	33/630	285,858,1012,1282,1284,1435,1464,1942,1956,1979,2303,2321,2324,2852,3487,3643,3678,4739,5154,5155,5228,7040,7075,7422,8322,8527,11156,25960,64094,79652,84058,93650,161198,1292,1978,2783,2997,3563,3566,4893,6515,50509,369,1445,1910,2022,4282,5175,5912,6376,9500,9802,11211,11314,28984,50507,55011,55890,4323,5216,6405,6678,57580,83483,85360,284119,581,7004,8463,10397,6494,7408,25780,8543,7791,10627,…	ANGPT2,CAV2,CDH13,COL4A1,COL4A2,CSF1,CSPG4,EFNA1,EGFR,EIF4EBP2,FOXC2,FLT1,FLT4,GPER1,IGFBP4,INSR,ITGA5,NEDD9,PDGFA,PDGFB,PGF,TGFB1,TIE1,VEGFA,FZD4,DGKD,PTP4A3,ADGRA2,SMOC2,TMEM204,WDR54,ACP4,CLEC14A,COL6A2,EIF4EBP1,GNB2,GYS1,IL3RA,IL4R,NRAS,SLC2A3,COL5A3,ARAF,CSK,EDNRB,ENG,MIF,PECAM1,RAP2B,CX3CL1,MAGED1,DAZAP2,FZD10,CD300A,RGCC,NOX4,PIH1D1,GPRC5C,MMP14,PFN1,SEMA3F,SPARC,PREX1,PLVAP,SYDE1,CAVIN1,B…
6_Member	GO Biological Processes	GO:0007169	transmembrane receptor protein tyrosine kinase signaling pathway	-12.8572	-9.53765	33/630	285,858,1012,1282,1284,1435,1464,1942,1956,1979,2303,2321,2324,2852,3487,3643,3678,4739,5154,5155,5228,7040,7075,7422,8322,8527,11156,25960,64094,79652,84058,93650,161198	ANGPT2,CAV2,CDH13,COL4A1,COL4A2,CSF1,CSPG4,EFNA1,EGFR,EIF4EBP2,FOXC2,FLT1,FLT4,GPER1,IGFBP4,INSR,ITGA5,NEDD9,PDGFA,PDGFB,PGF,TGFB1,TIE1,VEGFA,FZD4,DGKD,PTP4A3,ADGRA2,SMOC2,TMEM204,WDR54,ACP4,CLEC14A
6_Member	WikiPathways	WP3932	Focal adhesion: PI3K-Akt-mTOR-signaling pathway	-12.1636	-8.94881	23/309	285,1282,1284,1292,1435,1942,1956,1978,2321,2324,2783,2997,3563,3566,3643,3678,4893,5154,5155,5228,6515,7422,50509	ANGPT2,COL4A1,COL4A2,COL6A2,CSF1,EFNA1,EGFR,EIF4EBP1,FLT1,FLT4,GNB2,GYS1,IL3RA,IL4R,INSR,ITGA5,NRAS,PDGFA,PDGFB,PGF,SLC2A3,VEGFA,COL5A3
6_Member	GO Biological Processes	GO:0001934	positive regulation of protein phosphorylation	-10.48	-7.61043	32/728	369,1435,1445,1464,1910,1942,1956,2022,2321,2324,2852,3643,3678,4282,4739,5154,5155,5175,5228,5912,6376,7040,7422,8322,9500,9802,11211,11314,28984,50507,55011,55890	ARAF,CSF1,CSK,CSPG4,EDNRB,EFNA1,EGFR,ENG,FLT1,FLT4,GPER1,INSR,ITGA5,MIF,NEDD9,PDGFA,PDGFB,PECAM1,PGF,RAP2B,CX3CL1,TGFB1,VEGFA,FZD4,MAGED1,DAZAP2,FZD10,CD300A,RGCC,NOX4,PIH1D1,GPRC5C
6_Member	GO Biological Processes	GO:2000147	positive regulation of cell motility	-10.0958	-7.27895	28/583	1012,1435,1956,2303,2321,2324,2852,3643,4323,4739,5154,5155,5175,5216,5228,6376,6405,6678,7040,7422,8322,25960,50507,57580,64094,83483,85360,284119	CDH13,CSF1,EGFR,FOXC2,FLT1,FLT4,GPER1,INSR,MMP14,NEDD9,PDGFA,PDGFB,PECAM1,PFN1,PGF,CX3CL1,SEMA3F,SPARC,TGFB1,VEGFA,FZD4,ADGRA2,NOX4,PREX1,SMOC2,PLVAP,SYDE1,CAVIN1
6_Member	GO Biological Processes	GO:0051272	positive regulation of cellular component movement	-9.89338	-7.11226	28/595	1012,1435,1956,2303,2321,2324,2852,3643,4323,4739,5154,5155,5175,5216,5228,6376,6405,6678,7040,7422,8322,25960,50507,57580,64094,83483,85360,284119	CDH13,CSF1,EGFR,FOXC2,FLT1,FLT4,GPER1,INSR,MMP14,NEDD9,PDGFA,PDGFB,PECAM1,PFN1,PGF,CX3CL1,SEMA3F,SPARC,TGFB1,VEGFA,FZD4,ADGRA2,NOX4,PREX1,SMOC2,PLVAP,SYDE1,CAVIN1
6_Member	GO Biological Processes	GO:0040017	positive regulation of locomotion	-9.86015	-7.09032	28/597	1012,1435,1956,2303,2321,2324,2852,3643,4323,4739,5154,5155,5175,5216,5228,6376,6405,6678,7040,7422,8322,25960,50507,57580,64094,83483,85360,284119	CDH13,CSF1,EGFR,FOXC2,FLT1,FLT4,GPER1,INSR,MMP14,NEDD9,PDGFA,PDGFB,PECAM1,PFN1,PGF,CX3CL1,SEMA3F,SPARC,TGFB1,VEGFA,FZD4,ADGRA2,NOX4,PREX1,SMOC2,PLVAP,SYDE1,CAVIN1
6_Member	GO Biological Processes	GO:0030335	positive regulation of cell migration	-9.84107	-7.08223	27/557	1012,1435,1956,2303,2321,2324,2852,3643,4323,4739,5154,5155,5175,5216,5228,6376,6405,6678,7040,7422,8322,25960,50507,57580,64094,83483,85360	CDH13,CSF1,EGFR,FOXC2,FLT1,FLT4,GPER1,INSR,MMP14,NEDD9,PDGFA,PDGFB,PECAM1,PFN1,PGF,CX3CL1,SEMA3F,SPARC,TGFB1,VEGFA,FZD4,ADGRA2,NOX4,PREX1,SMOC2,PLVAP,SYDE1
6_Member	KEGG Pathway	ko04151	PI3K-Akt signaling pathway	-9.59453	-6.88684	21/342	285,1282,1284,1292,1435,1942,1956,1978,2321,2324,2783,2997,3563,3566,3643,3678,4893,5154,5155,5228,7422	ANGPT2,COL4A1,COL4A2,COL6A2,CSF1,EFNA1,EGFR,EIF4EBP1,FLT1,FLT4,GNB2,GYS1,IL3RA,IL4R,INSR,ITGA5,NRAS,PDGFA,PDGFB,PGF,VEGFA
6_Member	WikiPathways	WP4172	PI3K-Akt signaling pathway	-9.52531	-6.82717	21/345	285,1282,1284,1292,1435,1942,1956,1978,2321,2324,2783,2997,3563,3566,3643,3678,4893,5154,5155,5228,7422	ANGPT2,COL4A1,COL4A2,COL6A2,CSF1,EFNA1,EGFR,EIF4EBP1,FLT1,FLT4,GNB2,GYS1,IL3RA,IL4R,INSR,ITGA5,NRAS,PDGFA,PDGFB,PGF,VEGFA
6_Member	WikiPathways	WP5087	Malignant pleural mesothelioma	-9.29593	-6.61628	23/429	285,581,1012,1282,1284,1435,1942,1956,1978,2321,2324,3643,4323,5154,5155,5228,6678,7004,7040,7422,8463,10397,11211	ANGPT2,BAX,CDH13,COL4A1,COL4A2,CSF1,EFNA1,EGFR,EIF4EBP1,FLT1,FLT4,INSR,MMP14,PDGFA,PDGFB,PGF,SPARC,TEAD4,TGFB1,VEGFA,TEAD2,NDRG1,FZD10
6_Member	KEGG Pathway	ko04015	Rap1 signaling pathway	-8.78039	-6.15189	16/210	285,1435,1942,1956,2321,2324,3643,4893,5154,5155,5216,5228,6494,7408,7422,25780	ANGPT2,CSF1,EFNA1,EGFR,FLT1,FLT4,INSR,NRAS,PDGFA,PDGFB,PFN1,PGF,SIPA1,VASP,VEGFA,RASGRP3
6_Member	KEGG Pathway	hsa04151	PI3K-Akt signaling pathway	-8.76871	-6.14817	21/380	285,1282,1284,1292,1435,1942,1956,1978,2321,2324,2783,2997,3563,3566,3643,3678,4893,5154,5155,5228,7422	ANGPT2,COL4A1,COL4A2,COL6A2,CSF1,EFNA1,EGFR,EIF4EBP1,FLT1,FLT4,GNB2,GYS1,IL3RA,IL4R,INSR,ITGA5,NRAS,PDGFA,PDGFB,PGF,VEGFA
6_Member	GO Biological Processes	GO:0033674	positive regulation of kinase activity	-8.55419	-5.97363	23/469	1435,1445,1942,1956,2321,2324,3643,4739,5154,5155,7040,7075,7422,8322,8543,9500,9802,11211,11314,28984,50507,55011,55890	CSF1,CSK,EFNA1,EGFR,FLT1,FLT4,INSR,NEDD9,PDGFA,PDGFB,TGFB1,TIE1,VEGFA,FZD4,LMO4,MAGED1,DAZAP2,FZD10,CD300A,RGCC,NOX4,PIH1D1,GPRC5C
6_Member	KEGG Pathway	hsa04015	Rap1 signaling pathway	-8.26531	-5.75567	16/228	285,1435,1942,1956,2321,2324,3643,4893,5154,5155,5216,5228,6494,7408,7422,25780	ANGPT2,CSF1,EFNA1,EGFR,FLT1,FLT4,INSR,NRAS,PDGFA,PDGFB,PFN1,PGF,SIPA1,VASP,VEGFA,RASGRP3
6_Member	KEGG Pathway	ko04510	Focal adhesion	-8.20497	-5.7133	15/199	858,1282,1284,1292,1956,2321,2324,3678,5154,5155,5228,7408,7422,7791,10627	CAV2,COL4A1,COL4A2,COL6A2,EGFR,FLT1,FLT4,ITGA5,PDGFA,PDGFB,PGF,VASP,VEGFA,ZYX,MYL12A
6_Member	WikiPathways	WP306	Focal adhesion	-8.11672	-5.64231	15/202	858,1282,1284,1292,1956,2321,3678,5154,5155,5228,7408,7422,7791,10627,50509	CAV2,COL4A1,COL4A2,COL6A2,EGFR,FLT1,ITGA5,PDGFA,PDGFB,PGF,VASP,VEGFA,ZYX,MYL12A,COL5A3
6_Member	GO Biological Processes	GO:0018108	peptidyl-tyrosine phosphorylation	-8.09742	-5.62862	20/376	1445,1464,1942,1956,2321,2324,3643,3678,4282,4739,5154,5155,5175,5912,7040,7075,7422,11314,50507,51225	CSK,CSPG4,EFNA1,EGFR,FLT1,FLT4,INSR,ITGA5,MIF,NEDD9,PDGFA,PDGFB,PECAM1,RAP2B,TGFB1,TIE1,VEGFA,CD300A,NOX4,ABI3
6_Member	GO Biological Processes	GO:0018212	peptidyl-tyrosine modification	-8.03945	-5.58164	20/379	1445,1464,1942,1956,2321,2324,3643,3678,4282,4739,5154,5155,5175,5912,7040,7075,7422,11314,50507,51225	CSK,CSPG4,EFNA1,EGFR,FLT1,FLT4,INSR,ITGA5,MIF,NEDD9,PDGFA,PDGFB,PECAM1,RAP2B,TGFB1,TIE1,VEGFA,CD300A,NOX4,ABI3
6_Member	GO Biological Processes	GO:0000165	MAPK cascade	-7.89984	-5.46322	29/780	369,858,1445,1464,1942,1956,2321,2324,2852,3487,3643,4282,4893,5154,5155,6376,7040,7422,8322,9500,10318,11211,11314,25780,83483,83931,84058,114897,148170	ARAF,CAV2,CSK,CSPG4,EFNA1,EGFR,FLT1,FLT4,GPER1,IGFBP4,INSR,MIF,NRAS,PDGFA,PDGFB,CX3CL1,TGFB1,VEGFA,FZD4,MAGED1,TNIP1,FZD10,CD300A,RASGRP3,PLVAP,STK40,WDR54,C1QTNF1,CDC42EP5
6_Member	GO Biological Processes	GO:0045860	positive regulation of protein kinase activity	-7.86893	-5.43745	20/388	1435,1445,1942,1956,2321,3643,4739,5154,5155,7040,7422,8322,9500,9802,11211,11314,28984,50507,55011,55890	CSF1,CSK,EFNA1,EGFR,FLT1,INSR,NEDD9,PDGFA,PDGFB,TGFB1,VEGFA,FZD4,MAGED1,DAZAP2,FZD10,CD300A,RGCC,NOX4,PIH1D1,GPRC5C
6_Member	KEGG Pathway	hsa04510	Focal adhesion	-7.75157	-5.35114	15/215	858,1282,1284,1292,1956,2321,2324,3678,5154,5155,5228,7408,7422,7791,10627	CAV2,COL4A1,COL4A2,COL6A2,EGFR,FLT1,FLT4,ITGA5,PDGFA,PDGFB,PGF,VASP,VEGFA,ZYX,MYL12A
6_Member	KEGG Pathway	hsa04010	MAPK signaling pathway	-7.71474	-5.34507	18/320	285,369,1435,1942,1956,2321,2324,3643,4772,4893,5154,5155,5228,5321,7040,7422,8912,25780	ANGPT2,ARAF,CSF1,EFNA1,EGFR,FLT1,FLT4,INSR,NFATC1,NRAS,PDGFA,PDGFB,PGF,PLA2G4A,TGFB1,VEGFA,CACNA1H,RASGRP3
6_Member	GO Biological Processes	GO:0043549	regulation of kinase activity	-7.5846	-5.25713	28/758	1435,1445,1942,1956,2321,2324,3643,4739,5154,5155,5912,6895,7040,7075,7422,8322,8543,9079,9500,9802,11211,11314,28984,50507,54922,55011,55890,93650	CSF1,CSK,EFNA1,EGFR,FLT1,FLT4,INSR,NEDD9,PDGFA,PDGFB,RAP2B,TARBP2,TGFB1,TIE1,VEGFA,FZD4,LMO4,LDB2,MAGED1,DAZAP2,FZD10,CD300A,RGCC,NOX4,RASIP1,PIH1D1,GPRC5C,ACP4
6_Member	GO Biological Processes	GO:0043406	positive regulation of MAP kinase activity	-7.26747	-4.97103	11/114	1445,1956,2321,3643,5154,5155,7040,7422,8322,9500,11211	CSK,EGFR,FLT1,INSR,PDGFA,PDGFB,TGFB1,VEGFA,FZD4,MAGED1,FZD10
6_Member	GO Biological Processes	GO:0051347	positive regulation of transferase activity	-7.2459	-4.95899	23/552	1435,1445,1942,1956,2321,2324,3643,4739,5154,5155,7040,7075,7422,8322,8543,9500,9802,11211,11314,28984,50507,55011,55890	CSF1,CSK,EFNA1,EGFR,FLT1,FLT4,INSR,NEDD9,PDGFA,PDGFB,TGFB1,TIE1,VEGFA,FZD4,LMO4,MAGED1,DAZAP2,FZD10,CD300A,RGCC,NOX4,PIH1D1,GPRC5C
6_Member	GO Biological Processes	GO:0071902	positive regulation of protein serine/threonine kinase activity	-7.23818	-4.95899	14/202	1445,1956,2321,3643,5154,5155,7040,7422,8322,9500,9802,11211,28984,55011	CSK,EGFR,FLT1,INSR,PDGFA,PDGFB,TGFB1,VEGFA,FZD4,MAGED1,DAZAP2,FZD10,RGCC,PIH1D1
6_Member	GO Biological Processes	GO:0045859	regulation of protein kinase activity	-6.72944	-4.5269	24/637	1435,1445,1942,1956,2321,3643,4739,5154,5155,5912,6895,7040,7422,8322,9500,9802,11211,11314,28984,50507,54922,55011,55890,93650	CSF1,CSK,EFNA1,EGFR,FLT1,INSR,NEDD9,PDGFA,PDGFB,RAP2B,TARBP2,TGFB1,VEGFA,FZD4,MAGED1,DAZAP2,FZD10,CD300A,RGCC,NOX4,RASIP1,PIH1D1,GPRC5C,ACP4
6_Member	KEGG Pathway	hsa04014	Ras signaling pathway	-6.68871	-4.49217	15/259	285,1435,1942,1956,2321,2324,2783,3643,4893,5154,5155,5228,5321,7422,25780	ANGPT2,CSF1,EFNA1,EGFR,FLT1,FLT4,GNB2,INSR,NRAS,PDGFA,PDGFB,PGF,PLA2G4A,VEGFA,RASGRP3
6_Member	GO Biological Processes	GO:0043410	positive regulation of MAPK cascade	-6.34457	-4.19586	20/482	858,1445,1464,1942,1956,2321,2324,2852,3487,3643,4282,5154,5155,6376,7040,7422,8322,9500,11211,114897	CAV2,CSK,CSPG4,EFNA1,EGFR,FLT1,FLT4,GPER1,IGFBP4,INSR,MIF,PDGFA,PDGFB,CX3CL1,TGFB1,VEGFA,FZD4,MAGED1,FZD10,C1QTNF1
6_Member	GO Biological Processes	GO:0043408	regulation of MAPK cascade	-6.22069	-4.09532	24/680	858,1445,1464,1942,1956,2321,2324,2852,3487,3643,4282,5154,5155,6376,7040,7422,8322,9500,10318,11211,11314,83931,84058,114897	CAV2,CSK,CSPG4,EFNA1,EGFR,FLT1,FLT4,GPER1,IGFBP4,INSR,MIF,PDGFA,PDGFB,CX3CL1,TGFB1,VEGFA,FZD4,MAGED1,TNIP1,FZD10,CD300A,STK40,WDR54,C1QTNF1
6_Member	GO Biological Processes	GO:0043405	regulation of MAP kinase activity	-6.08254	-3.97932	12/181	1445,1956,2321,3643,5154,5155,7040,7422,8322,9500,11211,11314	CSK,EGFR,FLT1,INSR,PDGFA,PDGFB,TGFB1,VEGFA,FZD4,MAGED1,FZD10,CD300A
6_Member	GO Biological Processes	GO:0050730	regulation of peptidyl-tyrosine phosphorylation	-5.8265	-3.77096	14/264	1464,1942,1956,3678,4282,4739,5154,5155,5175,5912,7040,7422,11314,50507	CSPG4,EFNA1,EGFR,ITGA5,MIF,NEDD9,PDGFA,PDGFB,PECAM1,RAP2B,TGFB1,VEGFA,CD300A,NOX4
6_Member	Canonical Pathways	M50	PID PTP1B PATHWAY	-5.81011	-3.75671	7/52	1435,1445,1956,3643,4904,5155,50507	CSF1,CSK,EGFR,INSR,YBX1,PDGFB,NOX4
6_Member	GO Biological Processes	GO:0071900	regulation of protein serine/threonine kinase activity	-5.52187	-3.50928	16/363	1445,1956,2321,3643,5154,5155,7040,7422,8322,9500,9802,11211,11314,28984,54922,55011	CSK,EGFR,FLT1,INSR,PDGFA,PDGFB,TGFB1,VEGFA,FZD4,MAGED1,DAZAP2,FZD10,CD300A,RGCC,RASIP1,PIH1D1
6_Member	Reactome Gene Sets	R-HSA-9006934	Signaling by Receptor Tyrosine Kinases	-5.24022	-3.27378	19/521	581,1282,1284,1292,1445,1956,2321,2324,3399,3643,4893,5154,5155,5228,6678,7422,10750,50509,85301	BAX,COL4A1,COL4A2,COL6A2,CSK,EGFR,FLT1,FLT4,ID3,INSR,NRAS,PDGFA,PDGFB,PGF,SPARC,VEGFA,GRAP,COL5A3,COL27A1
6_Member	GO Biological Processes	GO:0050920	regulation of chemotaxis	-5.14132	-3.18696	12/223	285,1012,1435,4282,5155,5228,6405,7040,7422,25960,64094,79890	ANGPT2,CDH13,CSF1,MIF,PDGFB,PGF,SEMA3F,TGFB1,VEGFA,ADGRA2,SMOC2,RIN3
6_Member	GO Biological Processes	GO:0046777	protein autophosphorylation	-4.34267	-2.49633	11/227	1445,1956,2022,2321,2324,3643,5154,5155,5912,7422,10155	CSK,EGFR,ENG,FLT1,FLT4,INSR,PDGFA,PDGFB,RAP2B,VEGFA,TRIM28
6_Member	GO Biological Processes	GO:0050731	positive regulation of peptidyl-tyrosine phosphorylation	-4.24068	-2.40968	10/193	1464,1942,3678,4282,4739,5155,5175,7040,7422,50507	CSPG4,EFNA1,ITGA5,MIF,NEDD9,PDGFB,PECAM1,TGFB1,VEGFA,NOX4
6_Member	Canonical Pathways	M91	PID TCPTP PATHWAY	-4.03159	-2.22464	5/42	1435,1956,3643,5155,7422	CSF1,EGFR,INSR,PDGFB,VEGFA
6_Member	KEGG Pathway	ko04060	Cytokine-cytokine receptor interaction	-3.67657	-1.93685	11/270	1435,1956,2321,2324,3563,3566,5154,5155,6376,7040,7422	CSF1,EGFR,FLT1,FLT4,IL3RA,IL4R,PDGFA,PDGFB,CX3CL1,TGFB1,VEGFA
6_Member	GO Biological Processes	GO:0032103	positive regulation of response to external stimulus	-3.53493	-1.82044	14/427	912,1012,1435,1956,2828,5155,5228,6376,7040,7422,8578,10318,64094,340061	CD1D,CDH13,CSF1,EGFR,GPR4,PDGFB,PGF,CX3CL1,TGFB1,VEGFA,SCARF1,TNIP1,SMOC2,STING1
6_Member	GO Biological Processes	GO:0050921	positive regulation of chemotaxis	-3.01987	-1.41864	7/141	1012,1435,5155,5228,7040,7422,64094	CDH13,CSF1,PDGFB,PGF,TGFB1,VEGFA,SMOC2
6_Member	KEGG Pathway	hsa04060	Cytokine-cytokine receptor interaction	-2.97268	-1.3863	11/328	1435,1956,2321,2324,3563,3566,5154,5155,6376,7040,7422	CSF1,EGFR,FLT1,FLT4,IL3RA,IL4R,PDGFA,PDGFB,CX3CL1,TGFB1,VEGFA
6_Member	GO Biological Processes	GO:0014066	regulation of phosphatidylinositol 3-kinase signaling	-2.84751	-1.29323	6/111	1956,2321,2852,3643,5154,5155	EGFR,FLT1,GPER1,INSR,PDGFA,PDGFB
6_Member	GO Biological Processes	GO:0014068	positive regulation of phosphatidylinositol 3-kinase signaling	-2.75151	-1.2212	5/79	2321,2852,3643,5154,5155	FLT1,GPER1,INSR,PDGFA,PDGFB
6_Member	GO Biological Processes	GO:0014065	phosphatidylinositol 3-kinase signaling	-2.28503	-0.888866	6/144	1956,2321,2852,3643,5154,5155	EGFR,FLT1,GPER1,INSR,PDGFA,PDGFB
7_Summary	Reactome Gene Sets	R-HSA-109582	Hemostasis	-11.5597	-8.42929	31/621	2,226,285,813,832,1445,2783,3678,3705,4282,4893,5154,5155,5175,5216,5321,6678,6915,7035,7040,7422,8527,9630,9948,11343,30846,54863,57572,84617,84876,90952	A2M,ALDOA,ANGPT2,CALU,CAPZB,CSK,GNB2,ITGA5,ITPK1,MIF,NRAS,PDGFA,PDGFB,PECAM1,PFN1,PLA2G4A,SPARC,TBXA2R,TFPI,TGFB1,VEGFA,DGKD,GNA14,WDR1,MGLL,EHD2,TOR4A,DOCK6,TUBB6,ORAI1,ESAM
7_Member	Reactome Gene Sets	R-HSA-109582	Hemostasis	-11.5597	-8.42929	31/621	2,226,285,813,832,1445,2783,3678,3705,4282,4893,5154,5155,5175,5216,5321,6678,6915,7035,7040,7422,8527,9630,9948,11343,30846,54863,57572,84617,84876,90952	A2M,ALDOA,ANGPT2,CALU,CAPZB,CSK,GNB2,ITGA5,ITPK1,MIF,NRAS,PDGFA,PDGFB,PECAM1,PFN1,PLA2G4A,SPARC,TBXA2R,TFPI,TGFB1,VEGFA,DGKD,GNA14,WDR1,MGLL,EHD2,TOR4A,DOCK6,TUBB6,ORAI1,ESAM
7_Member	Reactome Gene Sets	R-HSA-76002	Platelet activation, signaling and aggregation	-9.9212	-7.12851	19/263	2,226,813,1445,2783,5154,5155,5175,5216,5321,6678,6915,7040,7422,8527,9630,9948,11343,54863	A2M,ALDOA,CALU,CSK,GNB2,PDGFA,PDGFB,PECAM1,PFN1,PLA2G4A,SPARC,TBXA2R,TGFB1,VEGFA,DGKD,GNA14,WDR1,MGLL,TOR4A
7_Member	Reactome Gene Sets	R-HSA-114608	Platelet degranulation	-7.69491	-5.33495	12/129	2,226,813,5154,5155,5175,5216,6678,7040,7422,9948,54863	A2M,ALDOA,CALU,PDGFA,PDGFB,PECAM1,PFN1,SPARC,TGFB1,VEGFA,WDR1,TOR4A
7_Member	Reactome Gene Sets	R-HSA-76005	Response to elevated platelet cytosolic Ca2+	-7.50909	-5.18959	12/134	2,226,813,5154,5155,5175,5216,6678,7040,7422,9948,54863	A2M,ALDOA,CALU,PDGFA,PDGFB,PECAM1,PFN1,SPARC,TGFB1,VEGFA,WDR1,TOR4A
8_Summary	GO Biological Processes	GO:0030155	regulation of cell adhesion	-11.4619	-8.35628	34/751	100,285,397,912,1012,1435,1445,1942,2303,2615,2737,2828,3142,3566,3714,4323,4739,4811,4855,5155,6376,6494,7040,7422,8322,9289,9780,11314,23129,28984,55920,57580,114897,441478,2852,5154,6664,581,760,974,2719,4242,54567,55509,2,4282,6397,6895,79890,5321,8543,1650,2280,1910,1956,2300,5175,10318	ADA,ANGPT2,ARHGDIB,CD1D,CDH13,CSF1,CSK,EFNA1,FOXC2,LRRC32,GLI3,GPR4,HLX,IL4R,JAG2,MMP14,NEDD9,NID1,NOTCH4,PDGFB,CX3CL1,SIPA1,TGFB1,VEGFA,FZD4,ADGRG1,PIEZO1,CD300A,PLXND1,RGCC,RCC2,PREX1,C1QTNF1,NRARP,GPER1,PDGFA,SOX11,BAX,CA2,CD79B,GPC3,MFNG,DLL4,BATF3,A2M,MIF,SEC14L1,TARBP2,RIN3,PLA2G4A,LMO4,DDOST,FKBP1A,EDNRB,EGFR,FOXL1,PECAM1,TNIP1
8_Member	GO Biological Processes	GO:0030155	regulation of cell adhesion	-11.4619	-8.35628	34/751	100,285,397,912,1012,1435,1445,1942,2303,2615,2737,2828,3142,3566,3714,4323,4739,4811,4855,5155,6376,6494,7040,7422,8322,9289,9780,11314,23129,28984,55920,57580,114897,441478	ADA,ANGPT2,ARHGDIB,CD1D,CDH13,CSF1,CSK,EFNA1,FOXC2,LRRC32,GLI3,GPR4,HLX,IL4R,JAG2,MMP14,NEDD9,NID1,NOTCH4,PDGFB,CX3CL1,SIPA1,TGFB1,VEGFA,FZD4,ADGRG1,PIEZO1,CD300A,PLXND1,RGCC,RCC2,PREX1,C1QTNF1,NRARP
8_Member	GO Biological Processes	GO:0007162	negative regulation of cell adhesion	-9.71457	-6.99712	20/303	285,397,1012,2615,2737,3142,3566,4323,4855,6376,6494,7040,7422,8322,11314,23129,28984,55920,114897,441478	ANGPT2,ARHGDIB,CDH13,LRRC32,GLI3,HLX,IL4R,MMP14,NOTCH4,CX3CL1,SIPA1,TGFB1,VEGFA,FZD4,CD300A,PLXND1,RGCC,RCC2,C1QTNF1,NRARP
8_Member	GO Biological Processes	GO:0050866	negative regulation of cell activation	-5.40775	-3.41421	12/210	2615,2737,2852,3142,3566,5154,5155,6376,6664,11314,114897,441478	LRRC32,GLI3,GPER1,HLX,IL4R,PDGFA,PDGFB,CX3CL1,SOX11,CD300A,C1QTNF1,NRARP
8_Member	GO Biological Processes	GO:0002521	leukocyte differentiation	-4.98714	-3.05275	19/543	100,581,760,912,974,1435,2719,2737,3142,3566,3714,4242,4323,7040,7422,54567,55509,57580,441478	ADA,BAX,CA2,CD1D,CD79B,CSF1,GPC3,GLI3,HLX,IL4R,JAG2,MFNG,MMP14,TGFB1,VEGFA,DLL4,BATF3,PREX1,NRARP
8_Member	GO Biological Processes	GO:0022408	negative regulation of cell-cell adhesion	-4.93138	-3.00981	11/196	2615,2737,3142,3566,4855,7040,7422,11314,28984,114897,441478	LRRC32,GLI3,HLX,IL4R,NOTCH4,TGFB1,VEGFA,CD300A,RGCC,C1QTNF1,NRARP
8_Member	GO Biological Processes	GO:1903131	mononuclear cell differentiation	-4.64416	-2.75013	16/427	100,581,912,974,1435,2737,3142,3566,3714,4242,4323,7422,54567,55509,57580,441478	ADA,BAX,CD1D,CD79B,CSF1,GLI3,HLX,IL4R,JAG2,MFNG,MMP14,VEGFA,DLL4,BATF3,PREX1,NRARP
8_Member	GO Biological Processes	GO:0002683	negative regulation of immune system process	-4.55896	-2.67807	16/434	2,100,2615,2737,2852,3142,3566,4282,6376,6397,6664,6895,7040,11314,79890,441478	A2M,ADA,LRRC32,GLI3,GPER1,HLX,IL4R,MIF,CX3CL1,SEC14L1,SOX11,TARBP2,TGFB1,CD300A,RIN3,NRARP
8_Member	GO Biological Processes	GO:0050865	regulation of cell activation	-4.4212	-2.55673	20/650	100,912,1445,2615,2737,2852,3142,3566,4282,4323,5154,5155,5321,6376,6664,7040,8543,11314,114897,441478	ADA,CD1D,CSK,LRRC32,GLI3,GPER1,HLX,IL4R,MIF,MMP14,PDGFA,PDGFB,PLA2G4A,CX3CL1,SOX11,TGFB1,LMO4,CD300A,C1QTNF1,NRARP
8_Member	GO Biological Processes	GO:0022407	regulation of cell-cell adhesion	-4.37113	-2.51943	16/450	100,912,1445,2615,2737,3142,3566,4855,6376,7040,7422,9780,11314,28984,114897,441478	ADA,CD1D,CSK,LRRC32,GLI3,HLX,IL4R,NOTCH4,CX3CL1,TGFB1,VEGFA,PIEZO1,CD300A,RGCC,C1QTNF1,NRARP
8_Member	GO Biological Processes	GO:0046649	lymphocyte activation	-3.83515	-2.05404	21/775	100,581,912,974,1445,1650,2280,2615,2737,3142,3566,3714,4242,4282,4323,6664,7040,11314,54567,57580,441478	ADA,BAX,CD1D,CD79B,CSK,DDOST,FKBP1A,LRRC32,GLI3,HLX,IL4R,JAG2,MFNG,MIF,MMP14,SOX11,TGFB1,CD300A,DLL4,PREX1,NRARP
8_Member	GO Biological Processes	GO:0002695	negative regulation of leukocyte activation	-3.63171	-1.90022	9/187	2615,2737,2852,3142,3566,6376,6664,11314,441478	LRRC32,GLI3,GPER1,HLX,IL4R,CX3CL1,SOX11,CD300A,NRARP
8_Member	GO Biological Processes	GO:0030098	lymphocyte differentiation	-3.56227	-1.84483	13/374	100,581,912,974,2737,3142,3566,3714,4242,4323,54567,57580,441478	ADA,BAX,CD1D,CD79B,GLI3,HLX,IL4R,JAG2,MFNG,MMP14,DLL4,PREX1,NRARP
8_Member	GO Biological Processes	GO:0048566	embryonic digestive tract development	-3.45455	-1.75923	4/31	100,2737,3142,6664	ADA,GLI3,HLX,SOX11
8_Member	GO Biological Processes	GO:0042110	T cell activation	-3.44081	-1.7483	15/489	100,581,912,1445,1650,2280,2615,2737,3142,3566,3714,11314,54567,57580,441478	ADA,BAX,CD1D,CSK,DDOST,FKBP1A,LRRC32,GLI3,HLX,IL4R,JAG2,CD300A,DLL4,PREX1,NRARP
8_Member	GO Biological Processes	GO:1902107	positive regulation of leukocyte differentiation	-3.41591	-1.73043	8/159	100,760,1435,2737,3142,3566,4323,7040	ADA,CA2,CSF1,GLI3,HLX,IL4R,MMP14,TGFB1
8_Member	GO Biological Processes	GO:1903708	positive regulation of hemopoiesis	-3.41591	-1.73043	8/159	100,760,1435,2737,3142,3566,4323,7040	ADA,CA2,CSF1,GLI3,HLX,IL4R,MMP14,TGFB1
8_Member	GO Biological Processes	GO:0048565	digestive tract development	-3.28888	-1.63042	7/127	100,1910,1956,2300,2737,3142,6664	ADA,EDNRB,EGFR,FOXL1,GLI3,HLX,SOX11
8_Member	GO Biological Processes	GO:0048557	embryonic digestive tract morphogenesis	-3.18403	-1.54659	3/16	2737,3142,6664	GLI3,HLX,SOX11
8_Member	GO Biological Processes	GO:0055123	digestive system development	-3.09325	-1.47821	7/137	100,1910,1956,2300,2737,3142,6664	ADA,EDNRB,EGFR,FOXL1,GLI3,HLX,SOX11
8_Member	GO Biological Processes	GO:0002694	regulation of leukocyte activation	-2.93486	-1.35644	16/606	100,912,1445,2615,2737,2852,3142,3566,4282,4323,5321,6376,6664,7040,11314,441478	ADA,CD1D,CSK,LRRC32,GLI3,GPER1,HLX,IL4R,MIF,MMP14,PLA2G4A,CX3CL1,SOX11,TGFB1,CD300A,NRARP
8_Member	GO Biological Processes	GO:0046636	negative regulation of alpha-beta T cell activation	-2.90579	-1.33892	4/43	2737,3142,3566,11314	GLI3,HLX,IL4R,CD300A
8_Member	GO Biological Processes	GO:0045581	negative regulation of T cell differentiation	-2.76071	-1.22783	4/47	2737,3142,3566,441478	GLI3,HLX,IL4R,NRARP
8_Member	GO Biological Processes	GO:0051250	negative regulation of lymphocyte activation	-2.75047	-1.2208	7/157	2615,2737,3142,3566,6664,11314,441478	LRRC32,GLI3,HLX,IL4R,SOX11,CD300A,NRARP
8_Member	GO Biological Processes	GO:0046638	positive regulation of alpha-beta T cell differentiation	-2.66087	-1.1561	4/50	100,2737,3142,3566	ADA,GLI3,HLX,IL4R
8_Member	GO Biological Processes	GO:0030217	T cell differentiation	-2.6529	-1.15354	9/257	100,912,2737,3142,3566,3714,54567,57580,441478	ADA,CD1D,GLI3,HLX,IL4R,JAG2,DLL4,PREX1,NRARP
8_Member	GO Biological Processes	GO:0050868	negative regulation of T cell activation	-2.63913	-1.14096	6/122	2615,2737,3142,3566,11314,441478	LRRC32,GLI3,HLX,IL4R,CD300A,NRARP
8_Member	GO Biological Processes	GO:0007159	leukocyte cell-cell adhesion	-2.55406	-1.07968	11/371	100,912,1445,2615,2737,3142,3566,5175,10318,11314,441478	ADA,CD1D,CSK,LRRC32,GLI3,HLX,IL4R,PECAM1,TNIP1,CD300A,NRARP
8_Member	GO Biological Processes	GO:0046639	negative regulation of alpha-beta T cell differentiation	-2.55239	-1.07968	3/26	2737,3142,3566	GLI3,HLX,IL4R
8_Member	GO Biological Processes	GO:0045620	negative regulation of lymphocyte differentiation	-2.50889	-1.05077	4/55	2737,3142,3566,441478	GLI3,HLX,IL4R,NRARP
8_Member	GO Biological Processes	GO:0002825	regulation of T-helper 1 type immune response	-2.50475	-1.05077	3/27	3142,3566,5321	HLX,IL4R,PLA2G4A
8_Member	GO Biological Processes	GO:1902105	regulation of leukocyte differentiation	-2.39664	-0.971755	9/281	100,760,1435,2737,3142,3566,4323,7040,441478	ADA,CA2,CSF1,GLI3,HLX,IL4R,MMP14,TGFB1,NRARP
8_Member	GO Biological Processes	GO:1903038	negative regulation of leukocyte cell-cell adhesion	-2.32914	-0.920547	6/141	2615,2737,3142,3566,11314,441478	LRRC32,GLI3,HLX,IL4R,CD300A,NRARP
8_Member	GO Biological Processes	GO:0051249	regulation of lymphocyte activation	-2.32212	-0.915417	13/515	100,912,1445,2615,2737,3142,3566,4282,4323,6664,7040,11314,441478	ADA,CD1D,CSK,LRRC32,GLI3,HLX,IL4R,MIF,MMP14,SOX11,TGFB1,CD300A,NRARP
8_Member	GO Biological Processes	GO:0045621	positive regulation of lymphocyte differentiation	-2.23665	-0.849801	5/104	100,2737,3142,3566,4323	ADA,GLI3,HLX,IL4R,MMP14
8_Member	GO Biological Processes	GO:0046634	regulation of alpha-beta T cell activation	-2.23665	-0.849801	5/104	100,2737,3142,3566,11314	ADA,GLI3,HLX,IL4R,CD300A
8_Member	GO Biological Processes	GO:0046635	positive regulation of alpha-beta T cell activation	-2.20158	-0.823407	4/67	100,2737,3142,3566	ADA,GLI3,HLX,IL4R
8_Member	GO Biological Processes	GO:0046637	regulation of alpha-beta T cell differentiation	-2.17894	-0.807492	4/68	100,2737,3142,3566	ADA,GLI3,HLX,IL4R
8_Member	GO Biological Processes	GO:0002698	negative regulation of immune effector process	-2.13541	-0.773205	5/110	2,3142,3566,7040,11314	A2M,HLX,IL4R,TGFB1,CD300A
9_Summary	GO Biological Processes	GO:0001667	ameboidal-type cell migration	-11.3442	-8.26202	27/478	285,397,1012,1910,1942,2022,2303,2324,2719,4017,5155,5216,6405,6678,6781,6915,7040,7422,11156,23129,25960,28984,54567,55920,64094,85360,161198	ANGPT2,ARHGDIB,CDH13,EDNRB,EFNA1,ENG,FOXC2,FLT4,GPC3,LOXL2,PDGFB,PFN1,SEMA3F,SPARC,STC1,TBXA2R,TGFB1,VEGFA,PTP4A3,PLXND1,ADGRA2,RGCC,DLL4,RCC2,SMOC2,SYDE1,CLEC14A
9_Member	GO Biological Processes	GO:0001667	ameboidal-type cell migration	-11.3442	-8.26202	27/478	285,397,1012,1910,1942,2022,2303,2324,2719,4017,5155,5216,6405,6678,6781,6915,7040,7422,11156,23129,25960,28984,54567,55920,64094,85360,161198	ANGPT2,ARHGDIB,CDH13,EDNRB,EFNA1,ENG,FOXC2,FLT4,GPC3,LOXL2,PDGFB,PFN1,SEMA3F,SPARC,STC1,TBXA2R,TGFB1,VEGFA,PTP4A3,PLXND1,ADGRA2,RGCC,DLL4,RCC2,SMOC2,SYDE1,CLEC14A
9_Member	GO Biological Processes	GO:0043542	endothelial cell migration	-9.4331	-6.7443	19/281	285,1012,1942,2303,2324,4017,5155,6678,6781,6915,7040,7422,11156,23129,25960,28984,54567,64094,161198	ANGPT2,CDH13,EFNA1,FOXC2,FLT4,LOXL2,PDGFB,SPARC,STC1,TBXA2R,TGFB1,VEGFA,PTP4A3,PLXND1,ADGRA2,RGCC,DLL4,SMOC2,CLEC14A
9_Member	GO Biological Processes	GO:0010631	epithelial cell migration	-8.43722	-5.88611	20/359	285,1012,1942,2303,2324,4017,5155,5216,6678,6781,6915,7040,7422,11156,23129,25960,28984,54567,64094,161198	ANGPT2,CDH13,EFNA1,FOXC2,FLT4,LOXL2,PDGFB,PFN1,SPARC,STC1,TBXA2R,TGFB1,VEGFA,PTP4A3,PLXND1,ADGRA2,RGCC,DLL4,SMOC2,CLEC14A
9_Member	GO Biological Processes	GO:0090132	epithelium migration	-8.37582	-5.83447	20/362	285,1012,1942,2303,2324,4017,5155,5216,6678,6781,6915,7040,7422,11156,23129,25960,28984,54567,64094,161198	ANGPT2,CDH13,EFNA1,FOXC2,FLT4,LOXL2,PDGFB,PFN1,SPARC,STC1,TBXA2R,TGFB1,VEGFA,PTP4A3,PLXND1,ADGRA2,RGCC,DLL4,SMOC2,CLEC14A
9_Member	GO Biological Processes	GO:0090130	tissue migration	-8.27487	-5.75907	20/367	285,1012,1942,2303,2324,4017,5155,5216,6678,6781,6915,7040,7422,11156,23129,25960,28984,54567,64094,161198	ANGPT2,CDH13,EFNA1,FOXC2,FLT4,LOXL2,PDGFB,PFN1,SPARC,STC1,TBXA2R,TGFB1,VEGFA,PTP4A3,PLXND1,ADGRA2,RGCC,DLL4,SMOC2,CLEC14A
9_Member	GO Biological Processes	GO:0010594	regulation of endothelial cell migration	-6.47485	-4.30708	14/233	285,1942,2303,2324,5155,6678,6781,6915,7040,7422,25960,28984,54567,64094	ANGPT2,EFNA1,FOXC2,FLT4,PDGFB,SPARC,STC1,TBXA2R,TGFB1,VEGFA,ADGRA2,RGCC,DLL4,SMOC2
9_Member	GO Biological Processes	GO:0010632	regulation of epithelial cell migration	-6.0089	-3.92216	15/293	285,1942,2303,2324,5155,5216,6678,6781,6915,7040,7422,25960,28984,54567,64094	ANGPT2,EFNA1,FOXC2,FLT4,PDGFB,PFN1,SPARC,STC1,TBXA2R,TGFB1,VEGFA,ADGRA2,RGCC,DLL4,SMOC2
9_Member	GO Biological Processes	GO:0043534	blood vessel endothelial cell migration	-4.55934	-2.67807	10/177	285,1942,2303,5155,6915,7040,7422,28984,54567,161198	ANGPT2,EFNA1,FOXC2,PDGFB,TBXA2R,TGFB1,VEGFA,RGCC,DLL4,CLEC14A
9_Member	GO Biological Processes	GO:0043535	regulation of blood vessel endothelial cell migration	-4.31713	-2.4721	9/152	285,1942,2303,5155,6915,7040,7422,28984,54567	ANGPT2,EFNA1,FOXC2,PDGFB,TBXA2R,TGFB1,VEGFA,RGCC,DLL4
9_Member	GO Biological Processes	GO:0010595	positive regulation of endothelial cell migration	-3.92294	-2.13024	8/134	2303,2324,5155,6678,7040,7422,25960,64094	FOXC2,FLT4,PDGFB,SPARC,TGFB1,VEGFA,ADGRA2,SMOC2
9_Member	GO Biological Processes	GO:0010634	positive regulation of epithelial cell migration	-3.81017	-2.0381	9/177	2303,2324,5155,5216,6678,7040,7422,25960,64094	FOXC2,FLT4,PDGFB,PFN1,SPARC,TGFB1,VEGFA,ADGRA2,SMOC2
9_Member	GO Biological Processes	GO:0010596	negative regulation of endothelial cell migration	-3.15233	-1.52302	6/97	285,6781,6915,7040,28984,54567	ANGPT2,STC1,TBXA2R,TGFB1,RGCC,DLL4
9_Member	GO Biological Processes	GO:0010633	negative regulation of epithelial cell migration	-2.82754	-1.27998	6/112	285,6781,6915,7040,28984,54567	ANGPT2,STC1,TBXA2R,TGFB1,RGCC,DLL4
9_Member	GO Biological Processes	GO:0043537	negative regulation of blood vessel endothelial cell migration	-2.77605	-1.23602	5/78	285,6915,7040,28984,54567	ANGPT2,TBXA2R,TGFB1,RGCC,DLL4
10_Summary	GO Biological Processes	GO:0061061	muscle structure development	-11.2594	-8.19957	31/638	858,1466,1910,1938,2022,2275,2280,2303,2852,3142,3399,3566,4323,4637,4772,4904,5155,6525,6664,7004,7040,7422,8736,8912,9780,9948,26509,30846,54567,64236,79652,7075,10397,53947	CAV2,CSRP2,EDNRB,EEF2,ENG,FHL3,FKBP1A,FOXC2,GPER1,HLX,ID3,IL4R,MMP14,MYL6,NFATC1,YBX1,PDGFB,SMTN,SOX11,TEAD4,TGFB1,VEGFA,MYOM1,CACNA1H,PIEZO1,WDR1,MYOF,EHD2,DLL4,PDLIM2,TMEM204,TIE1,NDRG1,A4GALT
10_Member	GO Biological Processes	GO:0061061	muscle structure development	-11.2594	-8.19957	31/638	858,1466,1910,1938,2022,2275,2280,2303,2852,3142,3399,3566,4323,4637,4772,4904,5155,6525,6664,7004,7040,7422,8736,8912,9780,9948,26509,30846,54567,64236,79652	CAV2,CSRP2,EDNRB,EEF2,ENG,FHL3,FKBP1A,FOXC2,GPER1,HLX,ID3,IL4R,MMP14,MYL6,NFATC1,YBX1,PDGFB,SMTN,SOX11,TEAD4,TGFB1,VEGFA,MYOM1,CACNA1H,PIEZO1,WDR1,MYOF,EHD2,DLL4,PDLIM2,TMEM204
10_Member	GO Biological Processes	GO:0042692	muscle cell differentiation	-6.49459	-4.32403	18/386	858,1466,1910,2022,2852,3566,4323,4772,4904,5155,7040,7422,8912,9780,9948,26509,30846,79652	CAV2,CSRP2,EDNRB,ENG,GPER1,IL4R,MMP14,NFATC1,YBX1,PDGFB,TGFB1,VEGFA,CACNA1H,PIEZO1,WDR1,MYOF,EHD2,TMEM204
10_Member	GO Biological Processes	GO:0051146	striated muscle cell differentiation	-4.09507	-2.28195	12/285	858,1466,3566,4323,4904,7040,7422,8912,9780,9948,26509,30846	CAV2,CSRP2,IL4R,MMP14,YBX1,TGFB1,VEGFA,CACNA1H,PIEZO1,WDR1,MYOF,EHD2
10_Member	GO Biological Processes	GO:0014902	myotube differentiation	-3.45947	-1.76228	7/119	858,3566,4323,8912,9780,26509,30846	CAV2,IL4R,MMP14,CACNA1H,PIEZO1,MYOF,EHD2
10_Member	GO Biological Processes	GO:0007520	myoblast fusion	-2.94447	-1.36462	4/42	3566,8912,26509,30846	IL4R,CACNA1H,MYOF,EHD2
10_Member	GO Biological Processes	GO:0000768	syncytium formation by plasma membrane fusion	-2.37213	-0.953943	4/60	3566,8912,26509,30846	IL4R,CACNA1H,MYOF,EHD2
10_Member	GO Biological Processes	GO:0140253	cell-cell fusion	-2.37213	-0.953943	4/60	3566,8912,26509,30846	IL4R,CACNA1H,MYOF,EHD2
10_Member	GO Biological Processes	GO:0006949	syncytium formation	-2.32111	-0.915417	4/62	3566,8912,26509,30846	IL4R,CACNA1H,MYOF,EHD2
10_Member	GO Biological Processes	GO:0007009	plasma membrane organization	-2.2996	-0.895833	6/143	858,7075,10397,26509,30846,53947	CAV2,TIE1,NDRG1,MYOF,EHD2,A4GALT
11_Summary	Reactome Gene Sets	R-HSA-1650814	Collagen biosynthesis and modifying enzymes	-11.0718	-8.03307	12/67	649,871,1282,1284,1292,1308,5351,50509,64175,79709,80781,85301,4017,2,4320,4323,4811,1359,10008,633,6678,7040,375790,4893,5154,5155,3678,5175,8912,1464,7422,8578,23166,1435,25960,912,9630	BMP1,SERPINH1,COL4A1,COL4A2,COL6A2,COL17A1,PLOD1,COL5A3,P3H1,COLGALT1,COL18A1,COL27A1,LOXL2,A2M,MMP11,MMP14,NID1,CPA3,KCNE3,BGN,SPARC,TGFB1,AGRN,NRAS,PDGFA,PDGFB,ITGA5,PECAM1,CACNA1H,CSPG4,VEGFA,SCARF1,STAB1,CSF1,ADGRA2,CD1D,GNA14
11_Member	Reactome Gene Sets	R-HSA-1650814	Collagen biosynthesis and modifying enzymes	-11.0718	-8.03307	12/67	649,871,1282,1284,1292,1308,5351,50509,64175,79709,80781,85301	BMP1,SERPINH1,COL4A1,COL4A2,COL6A2,COL17A1,PLOD1,COL5A3,P3H1,COLGALT1,COL18A1,COL27A1
11_Member	Reactome Gene Sets	R-HSA-1474290	Collagen formation	-10.705	-7.79123	13/90	649,871,1282,1284,1292,1308,4017,5351,50509,64175,79709,80781,85301	BMP1,SERPINH1,COL4A1,COL4A2,COL6A2,COL17A1,LOXL2,PLOD1,COL5A3,P3H1,COLGALT1,COL18A1,COL27A1
11_Member	Reactome Gene Sets	R-HSA-2022090	Assembly of collagen fibrils and other multimeric structures	-7.6722	-5.32569	9/61	649,1282,1284,1292,1308,4017,50509,80781,85301	BMP1,COL4A1,COL4A2,COL6A2,COL17A1,LOXL2,COL5A3,COL18A1,COL27A1
11_Member	Reactome Gene Sets	R-HSA-1474228	Degradation of the extracellular matrix	-6.35432	-4.20294	11/140	2,649,1282,1284,1292,1308,4320,4323,4811,50509,80781	A2M,BMP1,COL4A1,COL4A2,COL6A2,COL17A1,MMP11,MMP14,NID1,COL5A3,COL18A1
11_Member	Canonical Pathways	M3005	NABA COLLAGENS	-6.32052	-4.18149	7/44	1282,1284,1292,1308,50509,80781,85301	COL4A1,COL4A2,COL6A2,COL17A1,COL5A3,COL18A1,COL27A1
11_Member	Reactome Gene Sets	R-HSA-8948216	Collagen chain trimerization	-6.32052	-4.18149	7/44	1282,1284,1292,1308,50509,80781,85301	COL4A1,COL4A2,COL6A2,COL17A1,COL5A3,COL18A1,COL27A1
11_Member	Reactome Gene Sets	R-HSA-1442490	Collagen degradation	-6.30831	-4.1753	8/64	1282,1284,1292,1308,4320,4323,50509,80781	COL4A1,COL4A2,COL6A2,COL17A1,MMP11,MMP14,COL5A3,COL18A1
11_Member	KEGG Pathway	ko04974	Protein digestion and absorption	-6.18306	-4.06767	9/90	1282,1284,1292,1308,1359,10008,50509,80781,85301	COL4A1,COL4A2,COL6A2,COL17A1,CPA3,KCNE3,COL5A3,COL18A1,COL27A1
11_Member	KEGG Pathway	hsa04974	Protein digestion and absorption	-6.02183	-3.93188	9/94	1282,1284,1292,1308,1359,10008,50509,80781,85301	COL4A1,COL4A2,COL6A2,COL17A1,CPA3,KCNE3,COL5A3,COL18A1,COL27A1
11_Member	Reactome Gene Sets	R-HSA-3000178	ECM proteoglycans	-5.72832	-3.68964	8/76	633,1282,1284,1292,6678,7040,50509,375790	BGN,COL4A1,COL4A2,COL6A2,SPARC,TGFB1,COL5A3,AGRN
11_Member	Reactome Gene Sets	R-HSA-186797	Signaling by PDGF	-5.48282	-3.47411	7/58	1282,1284,1292,4893,5154,5155,50509	COL4A1,COL4A2,COL6A2,NRAS,PDGFA,PDGFB,COL5A3
11_Member	Reactome Gene Sets	R-HSA-3000171	Non-integrin membrane-ECM interactions	-5.43204	-3.43287	7/59	1282,1284,5154,5155,7040,50509,375790	COL4A1,COL4A2,PDGFA,PDGFB,TGFB1,COL5A3,AGRN
11_Member	Reactome Gene Sets	R-HSA-216083	Integrin cell surface interactions	-5.35843	-3.37593	8/85	1282,1284,1292,3678,5175,50509,80781,375790	COL4A1,COL4A2,COL6A2,ITGA5,PECAM1,COL5A3,COL18A1,AGRN
11_Member	Canonical Pathways	M5887	NABA BASEMENT MEMBRANES	-5.33641	-3.35933	6/40	1282,1284,1292,4811,80781,375790	COL4A1,COL4A2,COL6A2,NID1,COL18A1,AGRN
11_Member	Reactome Gene Sets	R-HSA-375165	NCAM signaling for neurite out-growth	-5.2383	-3.2736	7/63	1282,1284,1292,4893,8912,50509,375790	COL4A1,COL4A2,COL6A2,NRAS,CACNA1H,COL5A3,AGRN
11_Member	Reactome Gene Sets	R-HSA-419037	NCAM1 interactions	-5.20874	-3.24752	6/42	1282,1284,1292,8912,50509,375790	COL4A1,COL4A2,COL6A2,CACNA1H,COL5A3,AGRN
11_Member	Canonical Pathways	M18	PID INTEGRIN1 PATHWAY	-5.102	-3.15607	7/66	1282,1292,1464,3678,4811,7422,80781	COL4A1,COL6A2,CSPG4,ITGA5,NID1,VEGFA,COL18A1
11_Member	Reactome Gene Sets	R-HSA-2243919	Crosslinking of collagen fibrils	-4.41794	-2.55673	4/18	649,1282,1284,4017	BMP1,COL4A1,COL4A2,LOXL2
11_Member	Reactome Gene Sets	R-HSA-2173782	Binding and Uptake of Ligands by Scavenger Receptors	-4.03159	-2.22464	5/42	1282,1284,6678,8578,23166	COL4A1,COL4A2,SPARC,SCARF1,STAB1
11_Member	Canonical Pathways	M160	PID AVB3 INTEGRIN PATHWAY	-3.78827	-2.02287	6/74	1282,1292,1308,1435,7422,25960	COL4A1,COL6A2,COL17A1,CSF1,VEGFA,ADGRA2
11_Member	Reactome Gene Sets	R-HSA-3000157	Laminin interactions	-3.51081	-1.80216	4/30	1282,1284,4811,80781	COL4A1,COL4A2,NID1,COL18A1
11_Member	Reactome Gene Sets	R-HSA-2214320	Anchoring fibril formation	-3.27069	-1.61651	3/15	649,1282,1284	BMP1,COL4A1,COL4A2
11_Member	WikiPathways	WP2911	miRNA targets in ECM and membrane receptors	-2.90579	-1.33892	4/43	1282,1284,1292,50509	COL4A1,COL4A2,COL6A2,COL5A3
11_Member	Canonical Pathways	M198	PID SYNDECAN 1 PATHWAY	-2.79563	-1.25296	4/46	1282,1292,1308,7040	COL4A1,COL6A2,COL17A1,TGFB1
11_Member	KEGG Pathway	ko04512	ECM-receptor interaction	-2.68002	-1.16977	5/82	1282,1284,1292,3678,375790	COL4A1,COL4A2,COL6A2,ITGA5,AGRN
11_Member	KEGG Pathway	hsa04512	ECM-receptor interaction	-2.58941	-1.10473	5/86	1282,1284,1292,3678,375790	COL4A1,COL4A2,COL6A2,ITGA5,AGRN
11_Member	KEGG Pathway	ko05146	Amoebiasis	-2.38345	-0.959569	5/96	912,1282,1284,7040,9630	CD1D,COL4A1,COL4A2,TGFB1,GNA14
11_Member	KEGG Pathway	hsa05146	Amoebiasis	-2.18514	-0.81014	5/107	912,1282,1284,7040,9630	CD1D,COL4A1,COL4A2,TGFB1,GNA14
12_Summary	GO Biological Processes	GO:0048729	tissue morphogenesis	-10.9691	-7.95066	30/614	1282,1435,2022,2280,2297,2300,2303,2719,2737,3678,3714,4323,4855,5154,5216,6664,6781,7040,7075,7408,7422,8463,8543,9500,9948,10155,23129,54567,54922,441478,285,581,760,947,2828,3399,4811,5155,5175,4188,4242,6405,9289,25790	COL4A1,CSF1,ENG,FKBP1A,FOXD1,FOXL1,FOXC2,GPC3,GLI3,ITGA5,JAG2,MMP14,NOTCH4,PDGFA,PFN1,SOX11,STC1,TGFB1,TIE1,VASP,VEGFA,TEAD2,LMO4,MAGED1,WDR1,TRIM28,PLXND1,DLL4,RASIP1,NRARP,ANGPT2,BAX,CA2,CD34,GPR4,ID3,NID1,PDGFB,PECAM1,MDFI,MFNG,SEMA3F,ADGRG1,CFAP45
12_Member	GO Biological Processes	GO:0048729	tissue morphogenesis	-10.9691	-7.95066	30/614	1282,1435,2022,2280,2297,2300,2303,2719,2737,3678,3714,4323,4855,5154,5216,6664,6781,7040,7075,7408,7422,8463,8543,9500,9948,10155,23129,54567,54922,441478	COL4A1,CSF1,ENG,FKBP1A,FOXD1,FOXL1,FOXC2,GPC3,GLI3,ITGA5,JAG2,MMP14,NOTCH4,PDGFA,PFN1,SOX11,STC1,TGFB1,TIE1,VASP,VEGFA,TEAD2,LMO4,MAGED1,WDR1,TRIM28,PLXND1,DLL4,RASIP1,NRARP
12_Member	GO Biological Processes	GO:0048754	branching morphogenesis of an epithelial tube	-10.9231	-7.92389	16/151	1282,1435,2022,2297,2303,2719,2737,4323,4855,7075,7422,9500,23129,54567,54922,441478	COL4A1,CSF1,ENG,FOXD1,FOXC2,GPC3,GLI3,MMP14,NOTCH4,TIE1,VEGFA,MAGED1,PLXND1,DLL4,RASIP1,NRARP
12_Member	GO Biological Processes	GO:0060562	epithelial tube morphogenesis	-10.8444	-7.87107	22/325	1282,1435,2022,2297,2303,2719,2737,4323,4855,5216,6664,7040,7075,7408,7422,8463,8543,9500,23129,54567,54922,441478	COL4A1,CSF1,ENG,FOXD1,FOXC2,GPC3,GLI3,MMP14,NOTCH4,PFN1,SOX11,TGFB1,TIE1,VASP,VEGFA,TEAD2,LMO4,MAGED1,PLXND1,DLL4,RASIP1,NRARP
12_Member	GO Biological Processes	GO:0002009	morphogenesis of an epithelium	-10.817	-7.87107	27/504	1282,1435,2022,2297,2303,2719,2737,3678,3714,4323,4855,5154,5216,6664,7040,7075,7408,7422,8463,8543,9500,9948,10155,23129,54567,54922,441478	COL4A1,CSF1,ENG,FOXD1,FOXC2,GPC3,GLI3,ITGA5,JAG2,MMP14,NOTCH4,PDGFA,PFN1,SOX11,TGFB1,TIE1,VASP,VEGFA,TEAD2,LMO4,MAGED1,WDR1,TRIM28,PLXND1,DLL4,RASIP1,NRARP
12_Member	GO Biological Processes	GO:0061138	morphogenesis of a branching epithelium	-10.684	-7.78548	17/182	1282,1435,2022,2297,2303,2719,2737,4323,4855,5154,7075,7422,9500,23129,54567,54922,441478	COL4A1,CSF1,ENG,FOXD1,FOXC2,GPC3,GLI3,MMP14,NOTCH4,PDGFA,TIE1,VEGFA,MAGED1,PLXND1,DLL4,RASIP1,NRARP
12_Member	GO Biological Processes	GO:0001763	morphogenesis of a branching structure	-10.1721	-7.32976	17/196	1282,1435,2022,2297,2303,2719,2737,4323,4855,5154,7075,7422,9500,23129,54567,54922,441478	COL4A1,CSF1,ENG,FOXD1,FOXC2,GPC3,GLI3,MMP14,NOTCH4,PDGFA,TIE1,VEGFA,MAGED1,PLXND1,DLL4,RASIP1,NRARP
12_Member	GO Biological Processes	GO:0072001	renal system development	-8.88531	-6.22338	19/303	285,581,760,947,1282,2297,2303,2719,2737,2828,3399,4811,5154,5155,5175,6664,7422,9500,23129	ANGPT2,BAX,CA2,CD34,COL4A1,FOXD1,FOXC2,GPC3,GLI3,GPR4,ID3,NID1,PDGFA,PDGFB,PECAM1,SOX11,VEGFA,MAGED1,PLXND1
12_Member	GO Biological Processes	GO:0001822	kidney development	-8.28497	-5.76293	18/294	285,581,760,947,2297,2303,2719,2737,2828,3399,4811,5154,5155,5175,6664,7422,9500,23129	ANGPT2,BAX,CA2,CD34,FOXD1,FOXC2,GPC3,GLI3,GPR4,ID3,NID1,PDGFA,PDGFB,PECAM1,SOX11,VEGFA,MAGED1,PLXND1
12_Member	GO Biological Processes	GO:0072006	nephron development	-8.16513	-5.68469	13/143	285,947,2297,2303,2719,2737,2828,4811,5154,5155,5175,7422,9500	ANGPT2,CD34,FOXD1,FOXC2,GPC3,GLI3,GPR4,NID1,PDGFA,PDGFB,PECAM1,VEGFA,MAGED1
12_Member	GO Biological Processes	GO:0001655	urogenital system development	-8.08605	-5.62278	19/339	285,581,760,947,1282,2297,2303,2719,2737,2828,3399,4811,5154,5155,5175,6664,7422,9500,23129	ANGPT2,BAX,CA2,CD34,COL4A1,FOXD1,FOXC2,GPC3,GLI3,GPR4,ID3,NID1,PDGFA,PDGFB,PECAM1,SOX11,VEGFA,MAGED1,PLXND1
12_Member	GO Biological Processes	GO:0001656	metanephros development	-5.35843	-3.37593	8/85	947,2297,2303,2719,2737,3399,5154,5155	CD34,FOXD1,FOXC2,GPC3,GLI3,ID3,PDGFA,PDGFB
12_Member	GO Biological Processes	GO:0072009	nephron epithelium development	-4.55969	-2.67807	8/109	947,2297,2303,2719,2737,5175,7422,9500	CD34,FOXD1,FOXC2,GPC3,GLI3,PECAM1,VEGFA,MAGED1
12_Member	WikiPathways	WP4823	Genes controlling nephrogenesis	-3.93329	-2.13942	5/44	2297,2303,2737,5155,7422	FOXD1,FOXC2,GLI3,PDGFB,VEGFA
12_Member	GO Biological Processes	GO:0072073	kidney epithelium development	-3.87826	-2.09054	8/136	947,2297,2303,2719,2737,5175,7422,9500	CD34,FOXD1,FOXC2,GPC3,GLI3,PECAM1,VEGFA,MAGED1
12_Member	GO Biological Processes	GO:0061333	renal tubule morphogenesis	-3.75602	-1.9987	6/75	1282,2297,2719,2737,7422,9500	COL4A1,FOXD1,GPC3,GLI3,VEGFA,MAGED1
12_Member	GO Biological Processes	GO:0001658	branching involved in ureteric bud morphogenesis	-3.43361	-1.74388	5/56	2297,2719,2737,7422,9500	FOXD1,GPC3,GLI3,VEGFA,MAGED1
12_Member	GO Biological Processes	GO:0001657	ureteric bud development	-3.29959	-1.63939	6/91	2297,2303,2719,2737,7422,9500	FOXD1,FOXC2,GPC3,GLI3,VEGFA,MAGED1
12_Member	GO Biological Processes	GO:0072163	mesonephric epithelium development	-3.27425	-1.61837	6/92	2297,2303,2719,2737,7422,9500	FOXD1,FOXC2,GPC3,GLI3,VEGFA,MAGED1
12_Member	GO Biological Processes	GO:0072164	mesonephric tubule development	-3.27425	-1.61837	6/92	2297,2303,2719,2737,7422,9500	FOXD1,FOXC2,GPC3,GLI3,VEGFA,MAGED1
12_Member	GO Biological Processes	GO:0060675	ureteric bud morphogenesis	-3.22789	-1.58299	5/62	2297,2719,2737,7422,9500	FOXD1,GPC3,GLI3,VEGFA,MAGED1
12_Member	GO Biological Processes	GO:0061326	renal tubule development	-3.22456	-1.58133	6/94	1282,2297,2719,2737,7422,9500	COL4A1,FOXD1,GPC3,GLI3,VEGFA,MAGED1
12_Member	GO Biological Processes	GO:0072171	mesonephric tubule morphogenesis	-3.19584	-1.55593	5/63	2297,2719,2737,7422,9500	FOXD1,GPC3,GLI3,VEGFA,MAGED1
12_Member	GO Biological Processes	GO:0001823	mesonephros development	-3.17611	-1.541	6/96	2297,2303,2719,2737,7422,9500	FOXD1,FOXC2,GPC3,GLI3,VEGFA,MAGED1
12_Member	GO Biological Processes	GO:0072078	nephron tubule morphogenesis	-2.95899	-1.3748	5/71	2297,2719,2737,7422,9500	FOXD1,GPC3,GLI3,VEGFA,MAGED1
12_Member	GO Biological Processes	GO:0007389	pattern specification process	-2.94375	-1.36461	13/436	2022,2297,2303,2719,2737,4188,4242,6405,6781,9289,25790,54567,441478	ENG,FOXD1,FOXC2,GPC3,GLI3,MDFI,MFNG,SEMA3F,STC1,ADGRG1,CFAP45,DLL4,NRARP
12_Member	GO Biological Processes	GO:0072088	nephron epithelium morphogenesis	-2.90463	-1.33892	5/73	2297,2719,2737,7422,9500	FOXD1,GPC3,GLI3,VEGFA,MAGED1
12_Member	GO Biological Processes	GO:0072028	nephron morphogenesis	-2.82629	-1.27998	5/76	2297,2719,2737,7422,9500	FOXD1,GPC3,GLI3,VEGFA,MAGED1
12_Member	GO Biological Processes	GO:2000027	regulation of animal organ morphogenesis	-2.5863	-1.10393	6/125	947,1435,2719,5154,7422,9500	CD34,CSF1,GPC3,PDGFA,VEGFA,MAGED1
12_Member	GO Biological Processes	GO:0072080	nephron tubule development	-2.48301	-1.03433	5/91	2297,2719,2737,7422,9500	FOXD1,GPC3,GLI3,VEGFA,MAGED1
12_Member	GO Biological Processes	GO:0060993	kidney morphogenesis	-2.4225	-0.99	5/94	2297,2719,2737,7422,9500	FOXD1,GPC3,GLI3,VEGFA,MAGED1
12_Member	GO Biological Processes	GO:0090183	regulation of kidney development	-2.33214	-0.921607	3/31	2297,7422,9500	FOXD1,VEGFA,MAGED1
13_Summary	GO Biological Processes	GO:0009611	response to wounding	-10.6443	-7.76051	28/552	581,947,1956,2303,2737,2828,3399,3678,3705,4855,5154,5155,5321,5912,6376,6678,6915,7035,7040,7422,8527,8578,9315,10627,25817,26509,64094,114897,100,358,1910,64834,2,285,2852,4282,6397,6405,6895,79890,2022,11314,2719,1464	BAX,CD34,EGFR,FOXC2,GLI3,GPR4,ID3,ITGA5,ITPK1,NOTCH4,PDGFA,PDGFB,PLA2G4A,RAP2B,CX3CL1,SPARC,TBXA2R,TFPI,TGFB1,VEGFA,DGKD,SCARF1,NREP,MYL12A,TAFA5,MYOF,SMOC2,C1QTNF1,ADA,AQP1,EDNRB,ELOVL1,A2M,ANGPT2,GPER1,MIF,SEC14L1,SEMA3F,TARBP2,RIN3,ENG,CD300A,GPC3,CSPG4
13_Member	GO Biological Processes	GO:0009611	response to wounding	-10.6443	-7.76051	28/552	581,947,1956,2303,2737,2828,3399,3678,3705,4855,5154,5155,5321,5912,6376,6678,6915,7035,7040,7422,8527,8578,9315,10627,25817,26509,64094,114897	BAX,CD34,EGFR,FOXC2,GLI3,GPR4,ID3,ITGA5,ITPK1,NOTCH4,PDGFA,PDGFB,PLA2G4A,RAP2B,CX3CL1,SPARC,TBXA2R,TFPI,TGFB1,VEGFA,DGKD,SCARF1,NREP,MYL12A,TAFA5,MYOF,SMOC2,C1QTNF1
13_Member	GO Biological Processes	GO:0042060	wound healing	-10.1573	-7.32788	24/424	947,1956,2303,2737,2828,3678,3705,4855,5154,5155,5321,5912,6376,6678,6915,7035,7040,7422,8527,10627,25817,26509,64094,114897	CD34,EGFR,FOXC2,GLI3,GPR4,ITGA5,ITPK1,NOTCH4,PDGFA,PDGFB,PLA2G4A,RAP2B,CX3CL1,SPARC,TBXA2R,TFPI,TGFB1,VEGFA,DGKD,MYL12A,TAFA5,MYOF,SMOC2,C1QTNF1
13_Member	GO Biological Processes	GO:0050878	regulation of body fluid levels	-5.88762	-3.82202	17/382	100,358,947,1910,1956,3705,5154,5155,5321,5912,6915,7035,7422,8527,10627,64834,114897	ADA,AQP1,CD34,EDNRB,EGFR,ITPK1,PDGFA,PDGFB,PLA2G4A,RAP2B,TBXA2R,TFPI,VEGFA,DGKD,MYL12A,ELOVL1,C1QTNF1
13_Member	GO Biological Processes	GO:1903034	regulation of response to wounding	-4.77707	-2.86949	10/167	947,2303,5154,5155,6915,7035,8578,25817,64094,114897	CD34,FOXC2,PDGFA,PDGFB,TBXA2R,TFPI,SCARF1,TAFA5,SMOC2,C1QTNF1
13_Member	GO Biological Processes	GO:0061041	regulation of wound healing	-4.74967	-2.84362	9/134	947,2303,5154,5155,6915,7035,25817,64094,114897	CD34,FOXC2,PDGFA,PDGFB,TBXA2R,TFPI,TAFA5,SMOC2,C1QTNF1
13_Member	GO Biological Processes	GO:0032102	negative regulation of response to external stimulus	-4.73129	-2.82828	16/420	2,100,285,947,2852,4282,5154,5155,6376,6397,6405,6895,7035,25817,79890,114897	A2M,ADA,ANGPT2,CD34,GPER1,MIF,PDGFA,PDGFB,CX3CL1,SEC14L1,SEMA3F,TARBP2,TFPI,TAFA5,RIN3,C1QTNF1
13_Member	GO Biological Processes	GO:0007596	blood coagulation	-4.50271	-2.62613	11/218	947,3705,5154,5155,5321,5912,6915,7035,8527,10627,114897	CD34,ITPK1,PDGFA,PDGFB,PLA2G4A,RAP2B,TBXA2R,TFPI,DGKD,MYL12A,C1QTNF1
13_Member	GO Biological Processes	GO:0007599	hemostasis	-4.4128	-2.55482	11/223	947,3705,5154,5155,5321,5912,6915,7035,8527,10627,114897	CD34,ITPK1,PDGFA,PDGFB,PLA2G4A,RAP2B,TBXA2R,TFPI,DGKD,MYL12A,C1QTNF1
13_Member	GO Biological Processes	GO:0050817	coagulation	-4.4128	-2.55482	11/223	947,3705,5154,5155,5321,5912,6915,7035,8527,10627,114897	CD34,ITPK1,PDGFA,PDGFB,PLA2G4A,RAP2B,TBXA2R,TFPI,DGKD,MYL12A,C1QTNF1
13_Member	GO Biological Processes	GO:0030193	regulation of blood coagulation	-4.06586	-2.25519	6/66	947,5154,5155,6915,7035,114897	CD34,PDGFA,PDGFB,TBXA2R,TFPI,C1QTNF1
13_Member	GO Biological Processes	GO:1900046	regulation of hemostasis	-3.99295	-2.19196	6/68	947,5154,5155,6915,7035,114897	CD34,PDGFA,PDGFB,TBXA2R,TFPI,C1QTNF1
13_Member	GO Biological Processes	GO:0031952	regulation of protein autophosphorylation	-3.98179	-2.182	5/43	2022,5154,5155,5912,7422	ENG,PDGFA,PDGFB,RAP2B,VEGFA
13_Member	GO Biological Processes	GO:0050818	regulation of coagulation	-3.88811	-2.09892	6/71	947,5154,5155,6915,7035,114897	CD34,PDGFA,PDGFB,TBXA2R,TFPI,C1QTNF1
13_Member	GO Biological Processes	GO:0030195	negative regulation of blood coagulation	-3.7082	-1.96436	5/49	947,5154,5155,7035,114897	CD34,PDGFA,PDGFB,TFPI,C1QTNF1
13_Member	GO Biological Processes	GO:0031954	positive regulation of protein autophosphorylation	-3.69313	-1.95187	4/27	5154,5155,5912,7422	PDGFA,PDGFB,RAP2B,VEGFA
13_Member	GO Biological Processes	GO:1900047	negative regulation of hemostasis	-3.66632	-1.92964	5/50	947,5154,5155,7035,114897	CD34,PDGFA,PDGFB,TFPI,C1QTNF1
13_Member	GO Biological Processes	GO:0061045	negative regulation of wound healing	-3.66222	-1.92767	6/78	947,5154,5155,7035,25817,114897	CD34,PDGFA,PDGFB,TFPI,TAFA5,C1QTNF1
13_Member	GO Biological Processes	GO:0048145	regulation of fibroblast proliferation	-3.602	-1.87731	6/80	358,581,4282,5154,5155,11314	AQP1,BAX,MIF,PDGFA,PDGFB,CD300A
13_Member	GO Biological Processes	GO:0048144	fibroblast proliferation	-3.57254	-1.85212	6/81	358,581,4282,5154,5155,11314	AQP1,BAX,MIF,PDGFA,PDGFB,CD300A
13_Member	GO Biological Processes	GO:0050819	negative regulation of coagulation	-3.5462	-1.83072	5/53	947,5154,5155,7035,114897	CD34,PDGFA,PDGFB,TFPI,C1QTNF1
13_Member	GO Biological Processes	GO:0030168	platelet activation	-3.35128	-1.67987	7/124	5154,5155,5321,5912,8527,10627,114897	PDGFA,PDGFB,PLA2G4A,RAP2B,DGKD,MYL12A,C1QTNF1
13_Member	GO Biological Processes	GO:1903035	negative regulation of response to wounding	-3.22456	-1.58133	6/94	947,5154,5155,7035,25817,114897	CD34,PDGFA,PDGFB,TFPI,TAFA5,C1QTNF1
13_Member	GO Biological Processes	GO:0010543	regulation of platelet activation	-3.02507	-1.42157	4/40	5154,5155,5321,114897	PDGFA,PDGFB,PLA2G4A,C1QTNF1
13_Member	GO Biological Processes	GO:0010544	negative regulation of platelet activation	-2.95646	-1.37372	3/19	5154,5155,114897	PDGFA,PDGFB,C1QTNF1
13_Member	GO Biological Processes	GO:0072111	cell proliferation involved in kidney development	-2.76581	-1.23034	3/22	2719,5154,5155	GPC3,PDGFA,PDGFB
13_Member	GO Biological Processes	GO:0048146	positive regulation of fibroblast proliferation	-2.72664	-1.20396	4/48	358,4282,5154,5155	AQP1,MIF,PDGFA,PDGFB
13_Member	GO Biological Processes	GO:0048008	platelet-derived growth factor receptor signaling pathway	-2.48041	-1.0328	4/56	1464,5154,5155,7422	CSPG4,PDGFA,PDGFB,VEGFA
13_Member	WikiPathways	WP2526	PDGF pathway	-2.02149	-0.682194	3/40	5154,5155,5321	PDGFA,PDGFB,PLA2G4A
14_Summary	GO Biological Processes	GO:0050673	epithelial cell proliferation	-10.4274	-7.5717	25/448	581,858,947,1012,1910,1956,2321,2324,2719,3487,4017,4323,4893,5155,5228,6664,6678,7040,7075,7422,9500,28984,51162,54567,441478,11156,25960,64094,8527,9289,83483,285,4282,6376,79890	BAX,CAV2,CD34,CDH13,EDNRB,EGFR,FLT1,FLT4,GPC3,IGFBP4,LOXL2,MMP14,NRAS,PDGFB,PGF,SOX11,SPARC,TGFB1,TIE1,VEGFA,MAGED1,RGCC,EGFL7,DLL4,NRARP,PTP4A3,ADGRA2,SMOC2,DGKD,ADGRG1,PLVAP,ANGPT2,MIF,CX3CL1,RIN3
14_Member	GO Biological Processes	GO:0050673	epithelial cell proliferation	-10.4274	-7.5717	25/448	581,858,947,1012,1910,1956,2321,2324,2719,3487,4017,4323,4893,5155,5228,6664,6678,7040,7075,7422,9500,28984,51162,54567,441478	BAX,CAV2,CD34,CDH13,EDNRB,EGFR,FLT1,FLT4,GPC3,IGFBP4,LOXL2,MMP14,NRAS,PDGFB,PGF,SOX11,SPARC,TGFB1,TIE1,VEGFA,MAGED1,RGCC,EGFL7,DLL4,NRARP
14_Member	GO Biological Processes	GO:0001935	endothelial cell proliferation	-10.0337	-7.22912	17/200	858,947,1012,2321,2324,4017,4323,4893,5155,5228,6678,7075,7422,28984,51162,54567,441478	CAV2,CD34,CDH13,FLT1,FLT4,LOXL2,MMP14,NRAS,PDGFB,PGF,SPARC,TIE1,VEGFA,RGCC,EGFL7,DLL4,NRARP
14_Member	GO Biological Processes	GO:0050678	regulation of epithelial cell proliferation	-8.56827	-5.97823	21/390	581,858,1012,1910,1956,2321,2324,2719,4893,5155,5228,6664,6678,7040,7075,7422,9500,28984,51162,54567,441478	BAX,CAV2,CDH13,EDNRB,EGFR,FLT1,FLT4,GPC3,NRAS,PDGFB,PGF,SOX11,SPARC,TGFB1,TIE1,VEGFA,MAGED1,RGCC,EGFL7,DLL4,NRARP
14_Member	GO Biological Processes	GO:0001936	regulation of endothelial cell proliferation	-7.71918	-5.34507	14/185	858,1012,2321,2324,4893,5155,5228,6678,7075,7422,28984,51162,54567,441478	CAV2,CDH13,FLT1,FLT4,NRAS,PDGFB,PGF,SPARC,TIE1,VEGFA,RGCC,EGFL7,DLL4,NRARP
14_Member	Reactome Gene Sets	R-HSA-194313	VEGF ligand-receptor interactions	-6.02093	-3.93188	4/8	2321,2324,5228,7422	FLT1,FLT4,PGF,VEGFA
14_Member	Reactome Gene Sets	R-HSA-195399	VEGF binds to VEGFR leading to receptor dimerization	-6.02093	-3.93188	4/8	2321,2324,5228,7422	FLT1,FLT4,PGF,VEGFA
14_Member	GO Biological Processes	GO:0038084	vascular endothelial growth factor signaling pathway	-5.99031	-3.90817	7/49	2321,2324,5228,7422,11156,25960,64094	FLT1,FLT4,PGF,VEGFA,PTP4A3,ADGRA2,SMOC2
14_Member	GO Biological Processes	GO:0070528	protein kinase C signaling	-5.93135	-3.85825	6/32	2324,5155,7422,8527,9289,83483	FLT4,PDGFB,VEGFA,DGKD,ADGRG1,PLVAP
14_Member	GO Biological Processes	GO:0035924	cellular response to vascular endothelial growth factor stimulus	-5.86294	-3.80524	8/73	2321,2324,5228,7422,11156,25960,54567,64094	FLT1,FLT4,PGF,VEGFA,PTP4A3,ADGRA2,DLL4,SMOC2
14_Member	Canonical Pathways	M137	PID VEGF VEGFR PATHWAY	-5.55135	-3.53484	4/10	2321,2324,5228,7422	FLT1,FLT4,PGF,VEGFA
14_Member	GO Biological Processes	GO:0001938	positive regulation of endothelial cell proliferation	-5.4157	-3.41842	9/111	858,1012,2324,4893,5155,5228,7422,51162,441478	CAV2,CDH13,FLT4,NRAS,PDGFB,PGF,VEGFA,EGFL7,NRARP
14_Member	GO Biological Processes	GO:0050918	positive chemotaxis	-5.102	-3.15607	7/66	285,1012,4282,5155,5228,6376,7422	ANGPT2,CDH13,MIF,PDGFB,PGF,CX3CL1,VEGFA
14_Member	GO Biological Processes	GO:0050679	positive regulation of epithelial cell proliferation	-4.70996	-2.80996	11/207	858,1012,1956,2324,4893,5155,5228,6664,7422,51162,441478	CAV2,CDH13,EGFR,FLT4,NRAS,PDGFB,PGF,SOX11,VEGFA,EGFL7,NRARP
14_Member	GO Biological Processes	GO:0060753	regulation of mast cell chemotaxis	-4.15578	-2.33895	3/8	5228,7422,79890	PGF,VEGFA,RIN3
14_Member	GO Biological Processes	GO:0050926	regulation of positive chemotaxis	-3.75902	-1.9991	4/26	285,1012,5228,7422	ANGPT2,CDH13,PGF,VEGFA
14_Member	GO Biological Processes	GO:0002551	mast cell chemotaxis	-3.46528	-1.76676	3/13	5228,7422,79890	PGF,VEGFA,RIN3
14_Member	GO Biological Processes	GO:0097531	mast cell migration	-3.36407	-1.68891	3/14	5228,7422,79890	PGF,VEGFA,RIN3
14_Member	GO Biological Processes	GO:0090036	regulation of protein kinase C signaling	-3.10324	-1.48573	3/17	2324,7422,8527	FLT4,VEGFA,DGKD
14_Member	GO Biological Processes	GO:0050927	positive regulation of positive chemotaxis	-2.60213	-1.11456	3/25	1012,5228,7422	CDH13,PGF,VEGFA
14_Member	Canonical Pathways	M226	PID VEGFR1 PATHWAY	-2.55239	-1.07968	3/26	2321,5228,7422	FLT1,PGF,VEGFA
14_Member	Reactome Gene Sets	R-HSA-194138	Signaling by VEGF	-2.16837	-0.799147	5/108	2321,2324,4893,5228,7422	FLT1,FLT4,NRAS,PGF,VEGFA
15_Summary	GO Biological Processes	GO:0007507	heart development	-8.62329	-6.01827	26/590	1942,1956,2022,2280,2300,2303,2719,2737,2852,2997,3399,3643,4772,5155,6664,6678,7040,7075,7422,8463,8543,10052,10848,23129,54567,64236,1282,4855,441478,285,858,1284,1938,2297,2321,2324,2615,3678,5228,7791,8322,9315,11156,11173,25960,50507,64094,79652,2275,3142,4637,6525,7004,8736,8912,1466,60436	EFNA1,EGFR,ENG,FKBP1A,FOXL1,FOXC2,GPC3,GLI3,GPER1,GYS1,ID3,INSR,NFATC1,PDGFB,SOX11,SPARC,TGFB1,TIE1,VEGFA,TEAD2,LMO4,GJC1,PPP1R13L,PLXND1,DLL4,PDLIM2,COL4A1,NOTCH4,NRARP,ANGPT2,CAV2,COL4A2,EEF2,FOXD1,FLT1,FLT4,LRRC32,ITGA5,PGF,ZYX,FZD4,NREP,PTP4A3,ADAMTS7,ADGRA2,NOX4,SMOC2,TMEM204,FHL3,HLX,MYL6,SMTN,TEAD4,MYOM1,CACNA1H,CSRP2,TGIF2
15_Member	GO Biological Processes	GO:0007507	heart development	-8.62329	-6.01827	26/590	1942,1956,2022,2280,2300,2303,2719,2737,2852,2997,3399,3643,4772,5155,6664,6678,7040,7075,7422,8463,8543,10052,10848,23129,54567,64236	EFNA1,EGFR,ENG,FKBP1A,FOXL1,FOXC2,GPC3,GLI3,GPER1,GYS1,ID3,INSR,NFATC1,PDGFB,SOX11,SPARC,TGFB1,TIE1,VEGFA,TEAD2,LMO4,GJC1,PPP1R13L,PLXND1,DLL4,PDLIM2
15_Member	GO Biological Processes	GO:0001569	branching involved in blood vessel morphogenesis	-8.4629	-5.89439	8/35	1282,2022,2303,4855,7422,23129,54567,441478	COL4A1,ENG,FOXC2,NOTCH4,VEGFA,PLXND1,DLL4,NRARP
15_Member	GO Biological Processes	GO:0071363	cellular response to growth factor stimulus	-8.44503	-5.88611	28/691	285,858,1284,1938,1956,2022,2280,2297,2321,2324,2615,2719,3678,5155,5228,6664,7040,7422,7791,8322,9315,11156,11173,25960,50507,54567,64094,79652	ANGPT2,CAV2,COL4A2,EEF2,EGFR,ENG,FKBP1A,FOXD1,FLT1,FLT4,LRRC32,GPC3,ITGA5,PDGFB,PGF,SOX11,TGFB1,VEGFA,ZYX,FZD4,NREP,PTP4A3,ADAMTS7,ADGRA2,NOX4,DLL4,SMOC2,TMEM204
15_Member	GO Biological Processes	GO:0070848	response to growth factor	-8.03342	-5.58101	28/722	285,858,1284,1938,1956,2022,2280,2297,2321,2324,2615,2719,3678,5155,5228,6664,7040,7422,7791,8322,9315,11156,11173,25960,50507,54567,64094,79652	ANGPT2,CAV2,COL4A2,EEF2,EGFR,ENG,FKBP1A,FOXD1,FLT1,FLT4,LRRC32,GPC3,ITGA5,PDGFB,PGF,SOX11,TGFB1,VEGFA,ZYX,FZD4,NREP,PTP4A3,ADAMTS7,ADGRA2,NOX4,DLL4,SMOC2,TMEM204
15_Member	GO Biological Processes	GO:0007517	muscle organ development	-6.11033	-4.00229	16/327	858,1938,2022,2275,2280,2303,3142,3399,4637,6525,6664,7004,7040,8736,8912,54567	CAV2,EEF2,ENG,FHL3,FKBP1A,FOXC2,HLX,ID3,MYL6,SMTN,SOX11,TEAD4,TGFB1,MYOM1,CACNA1H,DLL4
15_Member	GO Biological Processes	GO:0090287	regulation of cellular response to growth factor stimulus	-5.1021	-3.15607	14/305	858,2022,2280,2297,2719,3678,6664,7040,8322,9315,11156,25960,64094,79652	CAV2,ENG,FKBP1A,FOXD1,GPC3,ITGA5,SOX11,TGFB1,FZD4,NREP,PTP4A3,ADGRA2,SMOC2,TMEM204
15_Member	GO Biological Processes	GO:0003208	cardiac ventricle morphogenesis	-4.84953	-2.93734	7/72	2022,2280,2303,6664,7040,10848,54567	ENG,FKBP1A,FOXC2,SOX11,TGFB1,PPP1R13L,DLL4
15_Member	GO Biological Processes	GO:0003007	heart morphogenesis	-4.69686	-2.79836	12/247	1942,2022,2280,2303,3643,6664,7040,7422,8463,10848,23129,54567	EFNA1,ENG,FKBP1A,FOXC2,INSR,SOX11,TGFB1,VEGFA,TEAD2,PPP1R13L,PLXND1,DLL4
15_Member	GO Biological Processes	GO:0003229	ventricular cardiac muscle tissue development	-4.51819	-2.64016	6/55	2022,2280,2303,7040,10848,54567	ENG,FKBP1A,FOXC2,TGFB1,PPP1R13L,DLL4
15_Member	GO Biological Processes	GO:0060537	muscle tissue development	-4.34433	-2.49665	15/404	858,1466,1938,2022,2280,2303,3142,4637,6664,7040,7422,8736,10052,10848,54567	CAV2,CSRP2,EEF2,ENG,FKBP1A,FOXC2,HLX,MYL6,SOX11,TGFB1,VEGFA,MYOM1,GJC1,PPP1R13L,DLL4
15_Member	GO Biological Processes	GO:0003231	cardiac ventricle development	-4.18396	-2.36465	8/123	2022,2280,2303,6664,7040,8543,10848,54567	ENG,FKBP1A,FOXC2,SOX11,TGFB1,LMO4,PPP1R13L,DLL4
15_Member	GO Biological Processes	GO:0003205	cardiac chamber development	-4.12352	-2.30917	9/161	2022,2280,2303,6664,7040,8543,10848,23129,54567	ENG,FKBP1A,FOXC2,SOX11,TGFB1,LMO4,PPP1R13L,PLXND1,DLL4
15_Member	GO Biological Processes	GO:0014706	striated muscle tissue development	-3.99723	-2.19504	14/385	858,1938,2022,2280,2303,3142,4637,6664,7040,7422,8736,10052,10848,54567	CAV2,EEF2,ENG,FKBP1A,FOXC2,HLX,MYL6,SOX11,TGFB1,VEGFA,MYOM1,GJC1,PPP1R13L,DLL4
15_Member	GO Biological Processes	GO:0055010	ventricular cardiac muscle tissue morphogenesis	-3.83993	-2.05652	5/46	2022,2280,2303,7040,54567	ENG,FKBP1A,FOXC2,TGFB1,DLL4
15_Member	GO Biological Processes	GO:0003206	cardiac chamber morphogenesis	-3.41555	-1.73043	7/121	2022,2280,2303,6664,7040,10848,54567	ENG,FKBP1A,FOXC2,SOX11,TGFB1,PPP1R13L,DLL4
15_Member	GO Biological Processes	GO:0055008	cardiac muscle tissue morphogenesis	-3.29381	-1.63448	5/60	2022,2280,2303,7040,54567	ENG,FKBP1A,FOXC2,TGFB1,DLL4
15_Member	GO Biological Processes	GO:0071560	cellular response to transforming growth factor beta stimulus	-3.27622	-1.61861	10/254	858,1284,2022,2280,2615,6664,7040,7791,9315,50507	CAV2,COL4A2,ENG,FKBP1A,LRRC32,SOX11,TGFB1,ZYX,NREP,NOX4
15_Member	GO Biological Processes	GO:0071559	response to transforming growth factor beta	-3.19785	-1.55711	10/260	858,1284,2022,2280,2615,6664,7040,7791,9315,50507	CAV2,COL4A2,ENG,FKBP1A,LRRC32,SOX11,TGFB1,ZYX,NREP,NOX4
15_Member	GO Biological Processes	GO:0030513	positive regulation of BMP signaling pathway	-3.15494	-1.52321	4/37	2022,2297,2719,6664	ENG,FOXD1,GPC3,SOX11
15_Member	GO Biological Processes	GO:0060840	artery development	-3.08272	-1.46924	6/100	2022,2303,2737,7422,23129,54567	ENG,FOXC2,GLI3,VEGFA,PLXND1,DLL4
15_Member	GO Biological Processes	GO:0060415	muscle tissue morphogenesis	-2.95899	-1.3748	5/71	2022,2280,2303,7040,54567	ENG,FKBP1A,FOXC2,TGFB1,DLL4
15_Member	GO Biological Processes	GO:0003151	outflow tract morphogenesis	-2.85199	-1.29659	5/75	2022,2303,6664,7422,23129	ENG,FOXC2,SOX11,VEGFA,PLXND1
15_Member	GO Biological Processes	GO:0007519	skeletal muscle tissue development	-2.7822	-1.24019	7/155	858,1938,3142,4637,6664,7040,8736	CAV2,EEF2,HLX,MYL6,SOX11,TGFB1,MYOM1
15_Member	GO Biological Processes	GO:0048644	muscle organ morphogenesis	-2.77605	-1.23602	5/78	2022,2280,2303,7040,54567	ENG,FKBP1A,FOXC2,TGFB1,DLL4
15_Member	GO Biological Processes	GO:0007179	transforming growth factor beta receptor signaling pathway	-2.74235	-1.21419	8/202	858,2022,2280,2615,6664,7040,7791,9315	CAV2,ENG,FKBP1A,LRRC32,SOX11,TGFB1,ZYX,NREP
15_Member	GO Biological Processes	GO:0007178	transmembrane receptor protein serine/threonine kinase signaling pathway	-2.65425	-1.15418	11/360	858,2022,2280,2297,2615,2719,6664,7040,7791,9315,60436	CAV2,ENG,FKBP1A,FOXD1,LRRC32,GPC3,SOX11,TGFB1,ZYX,NREP,TGIF2
15_Member	GO Biological Processes	GO:0060538	skeletal muscle organ development	-2.61378	-1.12051	7/166	858,1938,3142,4637,6664,7040,8736	CAV2,EEF2,HLX,MYL6,SOX11,TGFB1,MYOM1
15_Member	GO Biological Processes	GO:0017015	regulation of transforming growth factor beta receptor signaling pathway	-2.51827	-1.05665	6/129	858,2022,2280,6664,7040,9315	CAV2,ENG,FKBP1A,SOX11,TGFB1,NREP
15_Member	GO Biological Processes	GO:1903844	regulation of cellular response to transforming growth factor beta stimulus	-2.46896	-1.02241	6/132	858,2022,2280,6664,7040,9315	CAV2,ENG,FKBP1A,SOX11,TGFB1,NREP
15_Member	GO Biological Processes	GO:0061384	heart trabecula morphogenesis	-2.37285	-0.953943	3/30	2022,2280,54567	ENG,FKBP1A,DLL4
15_Member	GO Biological Processes	GO:0048738	cardiac muscle tissue development	-2.3196	-0.914389	8/237	2022,2280,2303,7040,7422,10052,10848,54567	ENG,FKBP1A,FOXC2,TGFB1,VEGFA,GJC1,PPP1R13L,DLL4
15_Member	GO Biological Processes	GO:0090092	regulation of transmembrane receptor protein serine/threonine kinase signaling pathway	-2.10493	-0.749639	8/258	858,2022,2280,2297,2719,6664,7040,9315	CAV2,ENG,FKBP1A,FOXD1,GPC3,SOX11,TGFB1,NREP
15_Member	GO Biological Processes	GO:0090100	positive regulation of transmembrane receptor protein serine/threonine kinase signaling pathway	-2.07167	-0.724169	5/114	2022,2297,2719,6664,7040	ENG,FOXD1,GPC3,SOX11,TGFB1
15_Member	GO Biological Processes	GO:0048844	artery morphogenesis	-2.05093	-0.70665	4/74	2022,2303,7422,54567	ENG,FOXC2,VEGFA,DLL4
15_Member	GO Biological Processes	GO:0071772	response to BMP	-2.00639	-0.670387	6/165	2022,2297,2719,6664,7040,11173	ENG,FOXD1,GPC3,SOX11,TGFB1,ADAMTS7
15_Member	GO Biological Processes	GO:0071773	cellular response to BMP stimulus	-2.00639	-0.670387	6/165	2022,2297,2719,6664,7040,11173	ENG,FOXD1,GPC3,SOX11,TGFB1,ADAMTS7
16_Summary	GO Biological Processes	GO:0005975	carbohydrate metabolic process	-8.57761	-5.98014	26/593	226,2023,2597,2852,2997,3487,3632,3643,3705,5155,5211,5223,5230,5236,5315,5321,6515,7040,7167,8704,10165,10295,23417,51294,83931,114897	ALDOA,ENO1,GAPDH,GPER1,GYS1,IGFBP4,INPP5A,INSR,ITPK1,PDGFB,PFKL,PGAM1,PGK1,PGM1,PKM,PLA2G4A,SLC2A3,TGFB1,TPI1,B4GALT2,SLC25A13,BCKDK,MLYCD,PCDH12,STK40,C1QTNF1
16_Member	GO Biological Processes	GO:0005975	carbohydrate metabolic process	-8.57761	-5.98014	26/593	226,2023,2597,2852,2997,3487,3632,3643,3705,5155,5211,5223,5230,5236,5315,5321,6515,7040,7167,8704,10165,10295,23417,51294,83931,114897	ALDOA,ENO1,GAPDH,GPER1,GYS1,IGFBP4,INPP5A,INSR,ITPK1,PDGFB,PFKL,PGAM1,PGK1,PGM1,PKM,PLA2G4A,SLC2A3,TGFB1,TPI1,B4GALT2,SLC25A13,BCKDK,MLYCD,PCDH12,STK40,C1QTNF1
16_Member	GO Biological Processes	GO:0044262	cellular carbohydrate metabolic process	-5.45657	-3.4536	14/284	2852,2997,3487,3632,3643,3705,5223,5321,7167,10295,23417,51294,83931,114897	GPER1,GYS1,IGFBP4,INPP5A,INSR,ITPK1,PGAM1,PLA2G4A,TPI1,BCKDK,MLYCD,PCDH12,STK40,C1QTNF1
16_Member	GO Biological Processes	GO:0006109	regulation of carbohydrate metabolic process	-3.79176	-2.02525	9/178	2852,3487,3643,5155,5223,7040,10295,23417,114897	GPER1,IGFBP4,INSR,PDGFB,PGAM1,TGFB1,BCKDK,MLYCD,C1QTNF1
16_Member	GO Biological Processes	GO:0010675	regulation of cellular carbohydrate metabolic process	-2.93172	-1.3562	7/146	2852,3487,3643,5223,10295,23417,114897	GPER1,IGFBP4,INSR,PGAM1,BCKDK,MLYCD,C1QTNF1
17_Summary	Reactome Gene Sets	R-HSA-422475	Axon guidance	-8.54919	-5.97363	25/552	1282,1284,1292,1942,1956,3678,4637,4893,5216,5690,6134,6135,6175,6193,6203,7223,7408,8912,10095,10627,11313,23129,50509,84617,375790	COL4A1,COL4A2,COL6A2,EFNA1,EGFR,ITGA5,MYL6,NRAS,PFN1,PSMB2,RPL10,RPL11,RPLP0,RPS5,RPS9,TRPC4,VASP,CACNA1H,ARPC1B,MYL12A,LYPLA2,PLXND1,COL5A3,TUBB6,AGRN
17_Member	Reactome Gene Sets	R-HSA-422475	Axon guidance	-8.54919	-5.97363	25/552	1282,1284,1292,1942,1956,3678,4637,4893,5216,5690,6134,6135,6175,6193,6203,7223,7408,8912,10095,10627,11313,23129,50509,84617,375790	COL4A1,COL4A2,COL6A2,EFNA1,EGFR,ITGA5,MYL6,NRAS,PFN1,PSMB2,RPL10,RPL11,RPLP0,RPS5,RPS9,TRPC4,VASP,CACNA1H,ARPC1B,MYL12A,LYPLA2,PLXND1,COL5A3,TUBB6,AGRN
17_Member	Reactome Gene Sets	R-HSA-9675108	Nervous system development	-8.16477	-5.68469	25/577	1282,1284,1292,1942,1956,3678,4637,4893,5216,5690,6134,6135,6175,6193,6203,7223,7408,8912,10095,10627,11313,23129,50509,84617,375790	COL4A1,COL4A2,COL6A2,EFNA1,EGFR,ITGA5,MYL6,NRAS,PFN1,PSMB2,RPL10,RPL11,RPLP0,RPS5,RPS9,TRPC4,VASP,CACNA1H,ARPC1B,MYL12A,LYPLA2,PLXND1,COL5A3,TUBB6,AGRN
18_Summary	GO Biological Processes	GO:0061448	connective tissue development	-8.43409	-5.88611	17/254	633,649,871,947,1435,2297,2303,2737,2828,4017,5154,5155,6781,7040,11173,85301,359845	BGN,BMP1,SERPINH1,CD34,CSF1,FOXD1,FOXC2,GLI3,GPR4,LOXL2,PDGFA,PDGFB,STC1,TGFB1,ADAMTS7,COL27A1,RFLNB
18_Member	GO Biological Processes	GO:0061448	connective tissue development	-8.43409	-5.88611	17/254	633,649,871,947,1435,2297,2303,2737,2828,4017,5154,5155,6781,7040,11173,85301,359845	BGN,BMP1,SERPINH1,CD34,CSF1,FOXD1,FOXC2,GLI3,GPR4,LOXL2,PDGFA,PDGFB,STC1,TGFB1,ADAMTS7,COL27A1,RFLNB
18_Member	GO Biological Processes	GO:0051216	cartilage development	-4.29788	-2.45812	10/190	633,649,871,2737,4017,6781,7040,11173,85301,359845	BGN,BMP1,SERPINH1,GLI3,LOXL2,STC1,TGFB1,ADAMTS7,COL27A1,RFLNB
18_Member	GO Biological Processes	GO:0002062	chondrocyte differentiation	-3.74317	-1.99293	7/107	871,2737,4017,7040,11173,85301,359845	SERPINH1,GLI3,LOXL2,TGFB1,ADAMTS7,COL27A1,RFLNB
18_Member	WikiPathways	WP3874	Canonical and non-canonical TGF-B signaling	-3.10324	-1.48573	3/17	649,4017,7040	BMP1,LOXL2,TGFB1
18_Member	GO Biological Processes	GO:0061035	regulation of cartilage development	-2.90463	-1.33892	5/73	649,2737,4017,11173,359845	BMP1,GLI3,LOXL2,ADAMTS7,RFLNB
18_Member	GO Biological Processes	GO:0032330	regulation of chondrocyte differentiation	-2.53798	-1.06896	4/54	2737,4017,11173,359845	GLI3,LOXL2,ADAMTS7,RFLNB
18_Member	GO Biological Processes	GO:0061036	positive regulation of cartilage development	-2.29288	-0.89388	3/32	649,2737,4017	BMP1,GLI3,LOXL2
19_Summary	Reactome Gene Sets	R-HSA-6798695	Neutrophil degranulation	-8.3642	-5.82938	23/480	226,978,1650,1938,3614,4282,4893,5175,5211,5223,5236,5315,5912,6515,9535,10549,10555,11314,11322,11333,23406,81619,340061	ALDOA,CDA,DDOST,EEF2,IMPDH1,MIF,NRAS,PECAM1,PFKL,PGAM1,PGM1,PKM,RAP2B,SLC2A3,GMFG,PRDX4,AGPAT2,CD300A,TMC6,PDAP1,COTL1,TSPAN14,STING1
19_Member	Reactome Gene Sets	R-HSA-6798695	Neutrophil degranulation	-8.3642	-5.82938	23/480	226,978,1650,1938,3614,4282,4893,5175,5211,5223,5236,5315,5912,6515,9535,10549,10555,11314,11322,11333,23406,81619,340061	ALDOA,CDA,DDOST,EEF2,IMPDH1,MIF,NRAS,PECAM1,PFKL,PGAM1,PGM1,PKM,RAP2B,SLC2A3,GMFG,PRDX4,AGPAT2,CD300A,TMC6,PDAP1,COTL1,TSPAN14,STING1
20_Summary	WikiPathways	WP3614	Photodynamic therapy-induced HIF-1 survival signaling	-8.25622	-5.75265	8/37	285,581,637,5211,5230,5315,6515,7422,3678	ANGPT2,BAX,BID,PFKL,PGK1,PKM,SLC2A3,VEGFA,ITGA5
20_Member	WikiPathways	WP3614	Photodynamic therapy-induced HIF-1 survival signaling	-8.25622	-5.75265	8/37	285,581,637,5211,5230,5315,6515,7422	ANGPT2,BAX,BID,PFKL,PGK1,PKM,SLC2A3,VEGFA
20_Member	GO Biological Processes	GO:1903672	positive regulation of sprouting angiogenesis	-2.45903	-1.01773	3/28	3678,5315,7422	ITGA5,PKM,VEGFA
