# Supplementary material for: Differential HIF2α Protein Expression in Human Carotid Body and Adrenal Medulla under Physiologic and Tumorigenic Conditions
Source: Cancers (Basel). 2022 Jun 17;14(12):2986. doi: 10.3390/cancers14122986 (PMC9221385; doi:10.3390/cancers14122986)
Supplement: Supplementary file 1 [file cancers-14-02986-s001.zip › Suppl Table S6.xlsx]

## Sheet: HIF-genes_VHL-PPGL
MyList	Gene ID	Type	Tax ID	Homologene Gene ID	Homologene Gene Tax ID	Gene Symbol	Description	Biological Process (GO)	Kinase Class (UniProt)	Protein Function (Protein Atlas)	Subcellular Location (Protein Atlas)	Drug (DrugBank)	Canonical Pathways_x000D_	Hallmark Gene Sets_x000D_	WP534 Glycolysis and gluconeogenesis	GO:0036293 response to decreased oxygen l	WP3614 Photodynamic therapy-induced H	ko05230 Central carbon metabolism in c	GO:0019511 peptidyl-proline hydroxylation	R-HSA-6798695 Neutrophil degranulation	hsa04152 AMPK signaling pathway	M44 PID HIF2PATHWAY	GO:0006820 anion transport	GO:0072522 purine-containing compound bio	GO:0007420 brain development	R-HSA-70268 Pyruvate metabolism	GO:0015980 energy derivation by oxidation	ko00500 Starch and sucrose metabolism	GO:0044262 cellular carbohydrate metaboli	GO:0003356 regulation of cilium beat freq	GO:0051604 protein maturation	GO:0033574 response to testosterone	M00049 Adenine ribonucleotide biosynt	GO:0010035 response to inorganic substanc
PTP4A3	11156	symbol	H. sapiens	11156	H. sapiens	PTP4A3	protein tyrosine phosphatase 4A3	GO:0043117 positive regulation of vascular permeability;GO:1900746 regulation of vascular endothelial growth factor signaling pathway;GO:1902547 regulation of cellular response to vascular endothelial growth factor stimulus		Predicted intracellular proteins; Enzymes; ENZYME proteins:Hydrolases			(M11)PID PRL SIGNALING EVENTS PATHWAY	(M5909)HALLMARK MYOGENESIS	1.0	0.0	0.0	0.0	0.0	0.0	0.0	0.0	0.0	0.0	0.0	0.0	0.0	0.0	0.0	0.0	0.0	0.0	0.0	0.0
PGF	5228	symbol	H. sapiens	5228	H. sapiens	PGF	placental growth factor	GO:0060754 positive regulation of mast cell chemotaxis;GO:0060753 regulation of mast cell chemotaxis;GO:0002551 mast cell chemotaxis		FDA approved drug targets:Biotech drugs; RAS pathway related proteins; Cancer-related genes:Candidate cancer biomarkers; Candidate cardiovascular disease genes; Predicted secreted proteins	Nucleoplasm (Approved); Additional: Cytosol;Mitochondria	Aflibercept	(M137)PID VEGF VEGFR PATHWAY; (M226)PID VEGFR1 PATHWAY; (M5883)NABA SECRETED FACTORS	(M5891)HALLMARK HYPOXIA	0.0	1.0	0.0	0.0	0.0	0.0	0.0	0.0	0.0	0.0	0.0	0.0	0.0	0.0	0.0	0.0	0.0	0.0	0.0	0.0
FAM19A5	25817	gene_synonym	H. sapiens	25817	H. sapiens	TAFA5	TAFA chemokine like family member 5	GO:0061044 negative regulation of vascular wound healing;GO:0061043 regulation of vascular wound healing;GO:0061042 vascular wound healing		Predicted intracellular proteins; Predicted secreted proteins					0.0	0.0	0.0	0.0	0.0	0.0	0.0	0.0	0.0	0.0	0.0	0.0	0.0	0.0	0.0	0.0	0.0	0.0	0.0	0.0
GPR56	9289	gene_synonym	H. sapiens	9289	H. sapiens	ADGRG1	adhesion G protein-coupled receptor G1	GO:0021796 cerebral cortex regionalization;GO:2001223 negative regulation of neuron migration;GO:0072520 seminiferous tubule development		Disease related genes; G-protein coupled receptors:Family 2 (B) receptors; Predicted intracellular proteins; G-protein coupled receptors:GPCRs excl olfactory receptors; Potential drug targets; Predicted secreted proteins				(M5919)HALLMARK HEDGEHOG SIGNALING	0.0	0.0	0.0	0.0	0.0	0.0	0.0	0.0	0.0	0.0	1.0	0.0	0.0	0.0	0.0	1.0	0.0	0.0	0.0	0.0
TOX2	84969	symbol	H. sapiens	84969	H. sapiens	TOX2	TOX high mobility group box family member 2	GO:0045944 positive regulation of transcription by RNA polymerase II;GO:0045893 positive regulation of transcription, DNA-templated;GO:1903508 positive regulation of nucleic acid-templated transcription		Predicted intracellular proteins; Transcription factors:Other all-alpha-helical DNA-binding domains	Nucleoplasm (Supported)				1.0	0.0	0.0	0.0	0.0	0.0	0.0	0.0	0.0	0.0	0.0	0.0	0.0	0.0	0.0	0.0	0.0	0.0	0.0	0.0
LMO4	8543	symbol	H. sapiens	8543	H. sapiens	LMO4	LIM domain only 4	GO:0021527 spinal cord association neuron differentiation;GO:0042659 regulation of cell fate specification;GO:0021514 ventral spinal cord interneuron differentiation		Predicted intracellular proteins	Nucleoplasm (Supported); Additional: Midbody ring		(M183)PID IL6 7 PATHWAY; (M100)PID SHP2 PATHWAY; (M200)PID ERA GENOMIC PATHWAY		0.0	0.0	0.0	0.0	0.0	0.0	0.0	0.0	0.0	0.0	0.0	0.0	0.0	0.0	0.0	0.0	0.0	0.0	0.0	0.0
DDIT4L	115265	symbol	H. sapiens	115265	H. sapiens	DDIT4L	DNA damage inducible transcript 4 like	GO:0009968 negative regulation of signal transduction;GO:0010648 negative regulation of cell communication;GO:0023057 negative regulation of signaling		Predicted intracellular proteins	Plasma membrane (Uncertain); Additional: Actin filaments;Nucleoplasm				0.0	0.0	0.0	0.0	0.0	0.0	0.0	0.0	0.0	0.0	0.0	0.0	0.0	0.0	0.0	0.0	0.0	0.0	0.0	0.0
ARHGEF10	9639	symbol	H. sapiens	9639	H. sapiens	ARHGEF10	Rho guanine nucleotide exchange factor 10	GO:0022011 myelination in peripheral nervous system;GO:0032292 peripheral nervous system axon ensheathment;GO:0014044 Schwann cell development		Predicted intracellular proteins; Disease related genes	Nucleoplasm (Approved)		(M68)PID RHOA REG PATHWAY		0.0	0.0	0.0	0.0	0.0	0.0	0.0	0.0	0.0	0.0	0.0	0.0	0.0	0.0	0.0	0.0	0.0	0.0	0.0	0.0
hsa-miR-4662a-5p						None	None	None	None	None	None	None	None	None	nan	nan	nan	nan	nan	nan	nan	nan	nan	nan	nan	nan	nan	nan	nan	nan	nan	nan	nan	nan
hsa-miR-653-5p						None	None	None	None	None	None	None	None	None	nan	nan	nan	nan	nan	nan	nan	nan	nan	nan	nan	nan	nan	nan	nan	nan	nan	nan	nan	nan
EGFL7	51162	symbol	H. sapiens	51162	H. sapiens	EGFL7	EGF like domain multiple 7	GO:0045746 negative regulation of Notch signaling pathway;GO:0001570 vasculogenesis;GO:0008593 regulation of Notch signaling pathway		Predicted secreted proteins			(M5883)NABA SECRETED FACTORS; (M5885)NABA MATRISOME ASSOCIATED; (M5889)NABA MATRISOME		0.0	0.0	0.0	0.0	0.0	0.0	0.0	0.0	0.0	0.0	0.0	0.0	0.0	0.0	0.0	0.0	0.0	0.0	0.0	0.0
NRAS	4893	symbol	H. sapiens	4893	H. sapiens	NRAS	NRAS proto-oncogene, GTPase	GO:0001938 positive regulation of endothelial cell proliferation;GO:0001936 regulation of endothelial cell proliferation;GO:0001935 endothelial cell proliferation		Disease related genes; Predicted intracellular proteins; RAS pathway related proteins; Cancer-related genes:Mutational cancer driver genes; Cancer-related genes:Mutated cancer genes	Plasma membrane (Supported)		(M134)PID TCR RAS PATHWAY; (M269)PID RAS PATHWAY; (M270)PID MAPK TRK PATHWAY		0.0	0.0	0.0	1.0	0.0	1.0	1.0	1.0	0.0	0.0	0.0	0.0	0.0	0.0	0.0	0.0	0.0	0.0	0.0	0.0
PPP4R1	9989	symbol	H. sapiens	9989	H. sapiens	PPP4R1	protein phosphatase 4 regulatory subunit 1	GO:0006470 protein dephosphorylation;GO:0016311 dephosphorylation;GO:0006468 protein phosphorylation		Predicted intracellular proteins	Nucleoplasm (Approved)				0.0	0.0	0.0	0.0	0.0	0.0	0.0	0.0	0.0	0.0	0.0	0.0	0.0	0.0	0.0	0.0	0.0	0.0	0.0	0.0
SMPDL3A	10924	symbol	H. sapiens	10924	H. sapiens	SMPDL3A	sphingomyelin phosphodiesterase acid like 3A	GO:0006685 sphingomyelin catabolic process;GO:0009143 nucleoside triphosphate catabolic process;GO:0006684 sphingomyelin metabolic process		Predicted intracellular proteins; Predicted secreted proteins	Mitochondria;Nucleoli;Nucleoplasm (Approved)			(M5947)HALLMARK IL2 STAT5 SIGNALING	1.0	0.0	0.0	0.0	0.0	0.0	0.0	0.0	0.0	1.0	0.0	0.0	0.0	0.0	0.0	0.0	0.0	0.0	0.0	0.0
YBX1	4904	symbol	H. sapiens	4904	H. sapiens	YBX1	Y-box binding protein 1	GO:1990428 miRNA transport;GO:0070934 CRD-mediated mRNA stabilization;GO:0051031 tRNA transport		Predicted intracellular proteins; Transcription factors:beta-Barrel DNA-binding domains; Cancer-related genes:Candidate cancer biomarkers	Cytosol (Enhanced); Additional: Vesicles		(M50)PID PTP1B PATHWAY		0.0	0.0	0.0	0.0	0.0	0.0	0.0	0.0	0.0	0.0	0.0	0.0	0.0	0.0	0.0	0.0	0.0	0.0	0.0	0.0
SERBP1	26135	symbol	H. sapiens	26135	H. sapiens	SERBP1	SERPINE1 mRNA binding protein 1	GO:0030578 PML body organization;GO:0030575 nuclear body organization;GO:0006997 nucleus organization		Predicted intracellular proteins	Cytosol (Enhanced)			(M5926)HALLMARK MYC TARGETS V1	0.0	0.0	0.0	0.0	0.0	0.0	0.0	0.0	0.0	0.0	0.0	0.0	0.0	0.0	0.0	0.0	0.0	0.0	0.0	0.0
TNIP1	10318	symbol	H. sapiens	10318	H. sapiens	TNIP1	TNFAIP3 interacting protein 1	GO:0044501 modulation of signal transduction in other organism;GO:0052027 modulation by symbiont of host signal transduction pathway;GO:0085032 modulation by symbiont of host I-kappaB kinase/NF-kappaB cascade		Predicted intracellular proteins	Nucleoplasm (Supported); Additional: Cytosol			(M5890)HALLMARK TNFA SIGNALING VIA NFKB	0.0	0.0	0.0	0.0	0.0	0.0	0.0	0.0	0.0	1.0	0.0	0.0	0.0	0.0	0.0	0.0	0.0	0.0	0.0	0.0
ELOVL1	64834	symbol	H. sapiens	64834	H. sapiens	ELOVL1	ELOVL fatty acid elongase 1	GO:0019367 fatty acid elongation, saturated fatty acid;GO:0019368 fatty acid elongation, unsaturated fatty acid;GO:0034625 fatty acid elongation, monounsaturated fatty acid		Enzymes; ENZYME proteins:Transferases	Endoplasmic reticulum (Supported)				1.0	0.0	0.0	0.0	0.0	0.0	0.0	0.0	0.0	1.0	0.0	0.0	0.0	1.0	0.0	0.0	0.0	0.0	0.0	0.0
hsa-miR-148a-3p						None	None	None	None	None	None	None	None	None	nan	nan	nan	nan	nan	nan	nan	nan	nan	nan	nan	nan	nan	nan	nan	nan	nan	nan	nan	nan
EIF4EBP2	1979	symbol	H. sapiens	1979	H. sapiens	EIF4EBP2	eukaryotic translation initiation factor 4E binding protein 2	GO:0045947 negative regulation of translational initiation;GO:0035176 social behavior;GO:0051703 biological process involved in intraspecies interaction between organisms		Predicted intracellular proteins	Mitochondria;Nucleoplasm (Approved)				0.0	0.0	0.0	0.0	0.0	0.0	1.0	0.0	0.0	0.0	0.0	1.0	0.0	0.0	0.0	0.0	0.0	0.0	0.0	0.0
LEPRE1	64175	gene_synonym	H. sapiens	64175	H. sapiens	P3H1	prolyl 3-hydroxylase 1	GO:1901874 negative regulation of post-translational protein modification;GO:1901873 regulation of post-translational protein modification;GO:0019511 peptidyl-proline hydroxylation		Disease related genes; Predicted intracellular proteins; ENZYME proteins:Oxidoreductases; Potential drug targets; Enzymes	Vesicles (Approved); Additional: Nucleoli	Ascorbic acid; Proline	(M3468)NABA ECM REGULATORS; (M5885)NABA MATRISOME ASSOCIATED; (M5889)NABA MATRISOME	(M5930)HALLMARK EPITHELIAL MESENCHYMAL TRANSITION	0.0	0.0	0.0	0.0	1.0	0.0	0.0	0.0	0.0	0.0	0.0	0.0	0.0	0.0	0.0	0.0	0.0	0.0	0.0	0.0
C5orf13	9315	gene_synonym	H. sapiens	9315	H. sapiens	NREP	neuronal regeneration related protein	GO:0031103 axon regeneration;GO:0031102 neuron projection regeneration;GO:0048678 response to axon injury		Predicted intracellular proteins	Vesicles (Approved)				0.0	0.0	0.0	0.0	0.0	0.0	0.0	0.0	0.0	0.0	0.0	0.0	0.0	0.0	0.0	0.0	0.0	0.0	0.0	0.0
RCC2	55920	symbol	H. sapiens	55920	H. sapiens	RCC2	regulator of chromosome condensation 2	GO:0072356 chromosome passenger complex localization to kinetochore;GO:0051987 positive regulation of attachment of spindle microtubules to kinetochore;GO:0051988 regulation of attachment of spindle microtubules to kinetochore		Predicted intracellular proteins					0.0	0.0	0.0	0.0	0.0	0.0	0.0	0.0	0.0	0.0	0.0	0.0	0.0	0.0	0.0	0.0	0.0	0.0	0.0	0.0
AK2	204	symbol	H. sapiens	204	H. sapiens	AK2	adenylate kinase 2	GO:0006172 ADP biosynthetic process;GO:0009136 purine nucleoside diphosphate biosynthetic process;GO:0009180 purine ribonucleoside diphosphate biosynthetic process		Disease related genes; ENZYME proteins:Transferases; Predicted intracellular proteins; Potential drug targets; Enzymes	Mitochondria (Approved)	Bis(Adenosine)-5'-Pentaphosphate; Imidazole		(M5905)HALLMARK ADIPOGENESIS; (M5925)HALLMARK E2F TARGETS	1.0	0.0	0.0	0.0	0.0	0.0	0.0	0.0	0.0	1.0	0.0	0.0	0.0	0.0	0.0	0.0	0.0	0.0	1.0	0.0
NASP	4678	symbol	H. sapiens	4678	H. sapiens	NASP	nuclear autoantigenic sperm protein	GO:0034080 CENP-A containing nucleosome assembly;GO:0061641 CENP-A containing chromatin organization;GO:0031055 chromatin remodeling at centromere		Predicted intracellular proteins	Nucleoplasm (Enhanced)			(M5901)HALLMARK G2M CHECKPOINT; (M5925)HALLMARK E2F TARGETS; (M5937)HALLMARK GLYCOLYSIS	0.0	0.0	0.0	0.0	0.0	0.0	0.0	0.0	0.0	0.0	0.0	0.0	0.0	0.0	0.0	0.0	0.0	1.0	0.0	0.0
CAPZB	832	symbol	H. sapiens	832	H. sapiens	CAPZB	capping actin protein of muscle Z-line subunit beta	GO:0051490 negative regulation of filopodium assembly;GO:0051016 barbed-end actin filament capping;GO:0120033 negative regulation of plasma membrane bounded cell projection assembly		Predicted intracellular proteins	Cytosol;Nucleoplasm (Approved); Additional: Vesicles			(M5893)HALLMARK MITOTIC SPINDLE	0.0	0.0	0.0	0.0	0.0	0.0	0.0	0.0	0.0	0.0	0.0	0.0	0.0	0.0	0.0	0.0	0.0	0.0	0.0	0.0
GPC3	2719	symbol	H. sapiens	2719	H. sapiens	GPC3	glypican 3	GO:0072138 mesenchymal cell proliferation involved in ureteric bud development;GO:0072180 mesonephric duct morphogenesis;GO:0061209 cell proliferation involved in mesonephros development		Predicted intracellular proteins; Disease related genes; Cancer-related genes:Candidate cancer biomarkers	Plasma membrane (Supported)		(M5880)NABA ECM AFFILIATED; (M5885)NABA MATRISOME ASSOCIATED; (M5889)NABA MATRISOME	(M5891)HALLMARK HYPOXIA; (M5932)HALLMARK INFLAMMATORY RESPONSE; (M5937)HALLMARK GLYCOLYSIS	1.0	0.0	0.0	0.0	0.0	0.0	0.0	0.0	0.0	0.0	0.0	0.0	0.0	0.0	0.0	1.0	0.0	0.0	0.0	0.0
UQCRH	7388	symbol	H. sapiens	7388	H. sapiens	UQCRH	ubiquinol-cytochrome c reductase hinge protein	GO:0006122 mitochondrial electron transport, ubiquinol to cytochrome c;GO:0019646 aerobic electron transport chain;GO:0042773 ATP synthesis coupled electron transport		Predicted intracellular proteins		2-Hexyloxy-6-Hydroxymethyl-Tetrahydro-Pyran-3,4,5-Triol; 6-Hydroxy-5-undecyl-4,7-benzothiazoledione; Azoxystrobin; (5S)-3-ANILINO-5-(2,4-DIFLUOROPHENYL)-5-METHYL-1,3-OXAZOLIDINE-2,4-DIONE; (S)-famoxadone; METHYL (2Z)-3-METHOXY-2-{2-[(E)-2-PHENYLVINYL]PHENYL}ACRYLATE; 2-Nonyl-4-quinolinol 1-oxide; Ubiquinone Q2		(M5936)HALLMARK OXIDATIVE PHOSPHORYLATION	1.0	0.0	0.0	0.0	0.0	0.0	0.0	0.0	0.0	0.0	0.0	1.0	1.0	0.0	0.0	0.0	0.0	0.0	0.0	0.0
LYPLA2	11313	symbol	H. sapiens	11313	H. sapiens	LYPLA2	lysophospholipase 2	GO:0062232 prostanoid catabolic process;GO:1905344 prostaglandin catabolic process;GO:1901523 icosanoid catabolic process		Predicted intracellular proteins	Cytosol (Uncertain); Additional: Nucleoplasm				1.0	0.0	0.0	0.0	0.0	0.0	0.0	0.0	0.0	0.0	0.0	0.0	0.0	0.0	0.0	0.0	0.0	0.0	0.0	0.0
LMAN2	10960	symbol	H. sapiens	10960	H. sapiens	LMAN2	lectin, mannose binding 2	GO:0006890 retrograde vesicle-mediated transport, Golgi to endoplasmic reticulum;GO:0050766 positive regulation of phagocytosis;GO:0007029 endoplasmic reticulum organization		Predicted intracellular proteins					0.0	0.0	0.0	0.0	0.0	0.0	0.0	0.0	0.0	0.0	0.0	0.0	0.0	0.0	0.0	0.0	0.0	0.0	0.0	0.0
UQCRHL	440567	symbol	H. sapiens	440567	H. sapiens	UQCRHL	ubiquinol-cytochrome c reductase hinge protein like	GO:0006122 mitochondrial electron transport, ubiquinol to cytochrome c;GO:0019646 aerobic electron transport chain;GO:0042773 ATP synthesis coupled electron transport		Predicted intracellular proteins					1.0	0.0	0.0	0.0	0.0	0.0	0.0	0.0	0.0	0.0	0.0	0.0	1.0	0.0	0.0	0.0	0.0	0.0	0.0	0.0
B4GALT2	8704	symbol	H. sapiens	8704	H. sapiens	B4GALT2	beta-1,4-galactosyltransferase 2	GO:0021680 cerebellar Purkinje cell layer development;GO:0008542 visual learning;GO:0021695 cerebellar cortex development		Predicted intracellular proteins; Enzymes; ENZYME proteins:Transferases	Golgi apparatus;Vesicles (Supported)			(M5937)HALLMARK GLYCOLYSIS	1.0	0.0	0.0	0.0	0.0	0.0	0.0	0.0	0.0	1.0	1.0	0.0	0.0	0.0	0.0	0.0	0.0	0.0	0.0	0.0
FAM60A	58516	gene_synonym	H. sapiens	58516	H. sapiens	SINHCAF	SIN3-HDAC complex associated factor	GO:0030336 negative regulation of cell migration;GO:2000146 negative regulation of cell motility;GO:0051271 negative regulation of cellular component movement		Predicted intracellular proteins	Nucleoplasm (Approved); Additional: Cytosol				0.0	0.0	0.0	0.0	0.0	0.0	0.0	0.0	0.0	0.0	0.0	0.0	0.0	0.0	0.0	0.0	0.0	0.0	0.0	0.0
PSMB2	5690	symbol	H. sapiens	5690	H. sapiens	PSMB2	proteasome 20S subunit beta 2	GO:0010498 proteasomal protein catabolic process;GO:0051603 proteolysis involved in cellular protein catabolic process;GO:0044257 cellular protein catabolic process		Peptidases:Threonine-type peptidases; Predicted intracellular proteins; ENZYME proteins:Hydrolases; FDA approved drug targets:Small molecule drugs; Enzymes	Nucleoplasm (Enhanced)	(3AR,6R,6AS)-6-((S)-((S)-CYCLOHEX-2-ENYL)(HYDROXY)METHYL)-6A-METHYL-4-OXO-HEXAHYDRO-2H-FURO[3,2-C]PYRROLE-6-CARBALDEHYDE; Carfilzomib		(M5913)HALLMARK INTERFERON GAMMA RESPONSE; (M5926)HALLMARK MYC TARGETS V1	0.0	0.0	0.0	0.0	0.0	0.0	0.0	0.0	1.0	0.0	0.0	0.0	0.0	0.0	0.0	0.0	0.0	1.0	0.0	0.0
KIAA2013	90231	symbol	H. sapiens	90231	H. sapiens	KIAA2013	KIAA2013				Golgi apparatus (Approved); Additional: Cytosol				0.0	0.0	0.0	0.0	0.0	0.0	0.0	0.0	0.0	0.0	0.0	0.0	0.0	0.0	0.0	0.0	0.0	0.0	0.0	0.0
TXNDC12	51060	symbol	H. sapiens	51060	H. sapiens	TXNDC12	thioredoxin domain containing 12	GO:1902236 negative regulation of endoplasmic reticulum stress-induced intrinsic apoptotic signaling pathway;GO:1902235 regulation of endoplasmic reticulum stress-induced intrinsic apoptotic signaling pathway;GO:1903573 negative regulation of response to endoplasmic reticulum stress		ENZYME proteins:Oxidoreductases; Predicted intracellular proteins; Enzymes					0.0	0.0	0.0	0.0	0.0	0.0	0.0	0.0	0.0	0.0	0.0	0.0	0.0	0.0	0.0	0.0	0.0	0.0	0.0	0.0
HSBP1	3281	symbol	H. sapiens	3281	H. sapiens	HSBP1	heat shock factor binding protein 1	GO:0010286 heat acclimation;GO:0070370 cellular heat acclimation;GO:0019896 axonal transport of mitochondrion		Predicted intracellular proteins					0.0	0.0	0.0	0.0	0.0	0.0	0.0	0.0	0.0	0.0	0.0	0.0	0.0	0.0	0.0	0.0	0.0	0.0	0.0	0.0
EFHD2	79180	symbol	H. sapiens	79180	H. sapiens	EFHD2	EF-hand domain family member D2			Predicted intracellular proteins	Cytosol (Approved)				0.0	0.0	0.0	0.0	0.0	0.0	0.0	0.0	0.0	0.0	0.0	0.0	0.0	0.0	0.0	0.0	0.0	0.0	0.0	0.0
STK40	83931	symbol	H. sapiens	83931	H. sapiens	STK40	serine/threonine kinase 40	GO:0003016 respiratory system process;GO:0048286 lung alveolus development;GO:0060425 lung morphogenesis	CAMK Ser/Thr protein kinase family	Kinases:CAMK Ser/Thr protein kinases; Enzymes; ENZYME proteins:Transferases	Cytosol (Supported); Additional: Nucleoplasm				1.0	0.0	0.0	0.0	0.0	0.0	0.0	0.0	0.0	0.0	0.0	0.0	1.0	0.0	1.0	0.0	0.0	0.0	0.0	0.0
MLYCD	23417	symbol	H. sapiens	23417	H. sapiens	MLYCD	malonyl-CoA decarboxylase	GO:2001294 malonyl-CoA catabolic process;GO:2001293 malonyl-CoA metabolic process;GO:0033869 nucleoside bisphosphate catabolic process		Disease related genes; ENZYME proteins:Lyases; Predicted intracellular proteins; Potential drug targets; Enzymes				(M5949)HALLMARK PEROXISOME; (M5948)HALLMARK BILE ACID METABOLISM; (M5935)HALLMARK FATTY ACID METABOLISM	1.0	0.0	0.0	0.0	0.0	0.0	1.0	0.0	0.0	1.0	0.0	0.0	0.0	1.0	1.0	0.0	0.0	0.0	0.0	0.0
KIAA0319L	79932	symbol	H. sapiens	79932	H. sapiens	KIAA0319L	KIAA0319 like			Predicted intracellular proteins	Golgi apparatus (Supported); Additional: Nucleoli				0.0	0.0	0.0	0.0	0.0	0.0	0.0	0.0	0.0	0.0	0.0	0.0	0.0	0.0	0.0	0.0	0.0	0.0	0.0	0.0
DDOST	1650	symbol	H. sapiens	1650	H. sapiens	DDOST	dolichyl-diphosphooligosaccharide--protein glycosyltransferase non-catalytic subunit	GO:0018279 protein N-linked glycosylation via asparagine;GO:0018196 peptidyl-asparagine modification;GO:0006487 protein N-linked glycosylation		Predicted intracellular proteins; Disease related genes	Endoplasmic reticulum (Supported)				0.0	0.0	0.0	0.0	0.0	1.0	0.0	0.0	0.0	1.0	0.0	0.0	0.0	0.0	0.0	0.0	0.0	0.0	0.0	0.0
SDF4	51150	symbol	H. sapiens	51150	H. sapiens	SDF4	stromal cell derived factor 4	GO:0070625 zymogen granule exocytosis;GO:0009650 UV protection;GO:0099558 maintenance of synapse structure		Transporters:Accessory Factors Involved in Transport; Predicted intracellular proteins	Golgi apparatus (Supported)				0.0	0.0	0.0	0.0	0.0	0.0	0.0	0.0	0.0	0.0	1.0	0.0	0.0	0.0	0.0	0.0	0.0	0.0	0.0	0.0
EDARADD	128178	symbol	H. sapiens	128178	H. sapiens	EDARADD	EDAR associated death domain	GO:1901224 positive regulation of NIK/NF-kappaB signaling;GO:1901222 regulation of NIK/NF-kappaB signaling;GO:0038061 NIK/NF-kappaB signaling		Predicted intracellular proteins; Disease related genes	Nucleoplasm (Approved); Additional: Cytosol				0.0	0.0	0.0	0.0	0.0	0.0	0.0	0.0	0.0	0.0	0.0	0.0	0.0	0.0	0.0	0.0	0.0	0.0	0.0	0.0
PGM1	5236	symbol	H. sapiens	5236	H. sapiens	PGM1	phosphoglucomutase 1	GO:0006094 gluconeogenesis;GO:0019319 hexose biosynthetic process;GO:0006096 glycolytic process		Disease related genes; Predicted intracellular proteins; Potential drug targets; ENZYME proteins:Isomerase; Enzymes	Cytosol (Approved)	Alpha-D-Glucose 1,6-Bisphosphate; Alpha-D-Glucose-1-Phosphate-6-Vanadate	(M255)PID HIF1 TFPATHWAY	(M5891)HALLMARK HYPOXIA; (M5905)HALLMARK ADIPOGENESIS; (M5924)HALLMARK MTORC1 SIGNALING	1.0	0.0	0.0	0.0	0.0	1.0	0.0	0.0	0.0	0.0	0.0	0.0	0.0	1.0	0.0	0.0	0.0	0.0	1.0	0.0
SLC25A13	10165	symbol	H. sapiens	10165	H. sapiens	SLC25A13	solute carrier family 25 member 13	GO:0043490 malate-aspartate shuttle;GO:0070778 L-aspartate transmembrane transport;GO:0015810 aspartate transmembrane transport		Potential drug targets; Disease related genes; Predicted intracellular proteins; Transporters:Electrochemical Potential-driven transporters	Mitochondria (Supported)	Aspartic acid		(M5937)HALLMARK GLYCOLYSIS	1.0	0.0	0.0	0.0	0.0	0.0	0.0	0.0	1.0	1.0	0.0	0.0	1.0	1.0	0.0	0.0	0.0	0.0	0.0	1.0
PRDX4	10549	symbol	H. sapiens	10549	H. sapiens	PRDX4	peroxiredoxin 4	GO:1905937 negative regulation of germ cell proliferation;GO:2000255 negative regulation of male germ cell proliferation;GO:1905936 regulation of germ cell proliferation		ENZYME proteins:Oxidoreductases; Predicted intracellular proteins; Enzymes; Cancer-related genes:Candidate cancer biomarkers	Cytosol;Endoplasmic reticulum (Supported)			(M5938)HALLMARK REACTIVE OXYGEN SPECIES PATHWAY; (M5925)HALLMARK E2F TARGETS; (M5926)HALLMARK MYC TARGETS V1	0.0	0.0	1.0	0.0	1.0	1.0	0.0	0.0	0.0	0.0	0.0	0.0	0.0	0.0	0.0	0.0	1.0	0.0	0.0	0.0
IPO4	79711	symbol	H. sapiens	79711	H. sapiens	IPO4	importin 4	GO:0006335 DNA replication-dependent nucleosome assembly;GO:0034723 DNA replication-dependent nucleosome organization;GO:0006336 DNA replication-independent nucleosome assembly		Predicted intracellular proteins; Transporters:Transporter channels and pores	Cytosol (Approved)			(M5928)HALLMARK MYC TARGETS V2	0.0	0.0	0.0	0.0	0.0	0.0	0.0	0.0	0.0	0.0	0.0	0.0	0.0	0.0	0.0	0.0	0.0	0.0	0.0	0.0
MAGED1	9500	symbol	H. sapiens	9500	H. sapiens	MAGED1	MAGE family member D1	GO:0090190 positive regulation of branching involved in ureteric bud morphogenesis;GO:0090189 regulation of branching involved in ureteric bud morphogenesis;GO:0090183 regulation of kidney development		Predicted intracellular proteins; Cancer-related genes:Candidate cancer biomarkers	Cytosol (Approved)		(M187)PID TRKR PATHWAY; (M153)PID P75 NTR PATHWAY		0.0	0.0	0.0	0.0	0.0	0.0	0.0	0.0	0.0	0.0	0.0	0.0	0.0	0.0	0.0	0.0	0.0	0.0	0.0	0.0
CCDC19	25790	gene_synonym	H. sapiens	25790	H. sapiens	CFAP45	cilia and flagella associated protein 45	GO:0061966 establishment of left/right asymmetry;GO:0060296 regulation of cilium beat frequency involved in ciliary motility;GO:0090660 cerebrospinal fluid circulation		Predicted intracellular proteins	Nucleoplasm (Enhanced)				0.0	0.0	0.0	0.0	0.0	0.0	0.0	0.0	0.0	0.0	0.0	0.0	0.0	0.0	0.0	1.0	0.0	0.0	0.0	0.0
SFRS9	8683	gene_synonym	H. sapiens	8683	H. sapiens	SRSF9	serine and arginine rich splicing factor 9	GO:0048025 negative regulation of mRNA splicing, via spliceosome;GO:0033119 negative regulation of RNA splicing;GO:0050686 negative regulation of mRNA processing		Predicted intracellular proteins	Nucleoplasm (Supported); Additional: Nucleoli				0.0	0.0	0.0	0.0	0.0	0.0	0.0	0.0	0.0	0.0	0.0	0.0	0.0	0.0	0.0	0.0	0.0	0.0	0.0	0.0
PGK1	5230	symbol	H. sapiens	5230	H. sapiens	PGK1	phosphoglycerate kinase 1	GO:0031639 plasminogen activation;GO:0031638 zymogen activation;GO:0006094 gluconeogenesis		Disease related genes; ENZYME proteins:Transferases; Predicted intracellular proteins; Potential drug targets; Enzymes		Adenosine-5'-[Beta, Gamma-Methylene]Triphosphate; 3-phospho-D-glyceric acid; Copper; Artenimol	(M44)PID HIF2PATHWAY; (M255)PID HIF1 TFPATHWAY	(M5891)HALLMARK HYPOXIA; (M5924)HALLMARK MTORC1 SIGNALING; (M5926)HALLMARK MYC TARGETS V1	1.0	1.0	1.0	0.0	0.0	0.0	0.0	1.0	0.0	0.0	0.0	0.0	0.0	1.0	0.0	0.0	1.0	0.0	0.0	0.0
ENO1	2023	symbol	H. sapiens	2023	H. sapiens	ENO1	enolase 1	GO:1903297 regulation of hypoxia-induced intrinsic apoptotic signaling pathway;GO:1903298 negative regulation of hypoxia-induced intrinsic apoptotic signaling pathway;GO:0010756 positive regulation of plasminogen activation		Predicted intracellular proteins; ENZYME proteins:Lyases; Enzymes; Cancer-related genes:Candidate cancer biomarkers	Cytosol;Plasma membrane (Enhanced)	Zinc; Copper; Artenimol; Zinc acetate; Zinc chloride; Zinc sulfate, unspecified form	(M17)PID NOTCH PATHWAY; (M255)PID HIF1 TFPATHWAY; (M66)PID MYC ACTIV PATHWAY	(M5891)HALLMARK HYPOXIA; (M5924)HALLMARK MTORC1 SIGNALING; (M5937)HALLMARK GLYCOLYSIS	1.0	1.0	0.0	1.0	0.0	0.0	0.0	0.0	0.0	1.0	0.0	0.0	0.0	0.0	0.0	0.0	1.0	0.0	0.0	0.0
PGAM1	5223	symbol	H. sapiens	5223	H. sapiens	PGAM1	phosphoglycerate mutase 1	GO:0043456 regulation of pentose-phosphate shunt;GO:1902031 regulation of NADP metabolic process;GO:0043471 regulation of cellular carbohydrate catabolic process		Predicted intracellular proteins; Candidate cardiovascular disease genes; ENZYME proteins:Isomerase; Enzymes	Nucleoplasm (Supported)	Copper; Artenimol		(M5937)HALLMARK GLYCOLYSIS	1.0	0.0	0.0	1.0	0.0	1.0	0.0	0.0	0.0	1.0	0.0	0.0	0.0	1.0	1.0	0.0	0.0	0.0	0.0	0.0
BYSL	705	symbol	H. sapiens	705	H. sapiens	BYSL	bystin like	GO:1904749 regulation of protein localization to nucleolus;GO:1902570 protein localization to nucleolus;GO:0001829 trophectodermal cell differentiation		Predicted intracellular proteins	Mitotic chromosome;Nucleoli;Nucleoli rim (Enhanced); Additional: Nucleoplasm			(M5928)HALLMARK MYC TARGETS V2	0.0	0.0	0.0	0.0	0.0	0.0	0.0	0.0	0.0	0.0	0.0	0.0	0.0	0.0	0.0	0.0	0.0	0.0	0.0	0.0
PKM2	5315	gene_synonym	H. sapiens	5315	H. sapiens	PKM	pyruvate kinase M1/2	GO:2000767 positive regulation of cytoplasmic translation;GO:2000765 regulation of cytoplasmic translation;GO:1903672 positive regulation of sprouting angiogenesis		Predicted intracellular proteins; Enzymes; Cancer-related genes:Candidate cancer biomarkers; ENZYME proteins:Transferases	Cytosol (Enhanced)	Pyruvic acid; L-Phospholactate; 2-Phosphoglycolic Acid; 6-(2-fluorobenzyl)-2,4-dimethyl-4,6-dihydro-5H-thieno[2',3':4,5]pyrrolo[2,3-d]pyridazin-5-one; 1-[(2,6-difluorophenyl)sulfonyl]-4-(2,3-dihydro-1,4-benzodioxin-6-ylsulfonyl)piperazine; 1-(2,3-dihydro-1,4-benzodioxin-6-ylsulfonyl)-4-[(4-methoxyphenyl)sulfonyl]piperazine; Copper; Artenimol	(M255)PID HIF1 TFPATHWAY	(M5937)HALLMARK GLYCOLYSIS	1.0	0.0	1.0	1.0	0.0	1.0	0.0	0.0	0.0	0.0	0.0	0.0	0.0	0.0	0.0	0.0	0.0	0.0	1.0	0.0
SEC61G	23480	symbol	H. sapiens	23480	H. sapiens	SEC61G	SEC61 translocon subunit gamma	GO:0031204 posttranslational protein targeting to membrane, translocation;GO:0006620 posttranslational protein targeting to endoplasmic reticulum membrane;GO:0045047 protein targeting to ER		Transporters:Primary Active Transporters					0.0	0.0	0.0	0.0	0.0	0.0	0.0	0.0	0.0	0.0	0.0	0.0	0.0	0.0	0.0	0.0	0.0	0.0	0.0	0.0
PDAP1	11333	symbol	H. sapiens	11333	H. sapiens	PDAP1	PDGFA associated protein 1	GO:0007165 signal transduction;GO:0023052 signaling;GO:0007154 cell communication		Cancer-related genes:Mutated cancer genes; Predicted intracellular proteins	Cytosol (Enhanced); Additional: Plasma membrane			(M5941)HALLMARK UV RESPONSE UP; (M5924)HALLMARK MTORC1 SIGNALING	0.0	0.0	0.0	0.0	0.0	1.0	0.0	0.0	0.0	0.0	0.0	0.0	0.0	0.0	0.0	0.0	0.0	0.0	0.0	0.0
GYS1	2997	symbol	H. sapiens	2997	H. sapiens	GYS1	glycogen synthase 1	GO:0005978 glycogen biosynthetic process;GO:0009250 glucan biosynthetic process;GO:0033692 cellular polysaccharide biosynthetic process		Disease related genes; ENZYME proteins:Transferases; Predicted intracellular proteins; Potential drug targets; Enzymes	Cytosol;Microtubules (Approved)		(M247)PID INSULIN GLUCOSE PATHWAY	(M5891)HALLMARK HYPOXIA; (M5937)HALLMARK GLYCOLYSIS	1.0	0.0	0.0	1.0	0.0	0.0	1.0	0.0	0.0	0.0	0.0	0.0	1.0	1.0	1.0	0.0	0.0	0.0	0.0	0.0
GNB2	2783	symbol	H. sapiens	2783	H. sapiens	GNB2	G protein subunit beta 2	GO:0007186 G protein-coupled receptor signaling pathway;GO:0007165 signal transduction;GO:0023052 signaling		Predicted intracellular proteins; RAS pathway related proteins	Plasma membrane (Supported)			(M5946)HALLMARK COAGULATION; (M5921)HALLMARK COMPLEMENT	0.0	0.0	0.0	0.0	0.0	0.0	0.0	0.0	1.0	0.0	0.0	0.0	0.0	0.0	0.0	0.0	0.0	0.0	0.0	0.0
CSK	1445	symbol	H. sapiens	1445	H. sapiens	CSK	C-terminal Src kinase	GO:0042997 negative regulation of Golgi to plasma membrane protein transport;GO:0060368 regulation of Fc receptor mediated stimulatory signaling pathway;GO:0042996 regulation of Golgi to plasma membrane protein transport	Tyr protein kinase family	Kinases:Tyr protein kinases; Predicted intracellular proteins; Enzymes; ENZYME proteins:Transferases	Cytosol;Vesicles (Enhanced)	Dasatinib; Staurosporine; TG-100801; Fostamatinib	(M8626)SIG BCR SIGNALING PATHWAY; (M50)PID PTP1B PATHWAY; (M88)PID CD8 TCR PATHWAY	(M5950)HALLMARK ALLOGRAFT REJECTION	0.0	0.0	0.0	0.0	0.0	0.0	0.0	0.0	0.0	0.0	1.0	0.0	0.0	0.0	0.0	0.0	0.0	0.0	0.0	0.0
CENPB	1059	symbol	H. sapiens	1059	H. sapiens	CENPB	centromere protein B			Predicted intracellular proteins	Nuclear bodies (Enhanced); Additional: Nucleoplasm		(M176)PID FOXM1 PATHWAY		0.0	0.0	0.0	0.0	0.0	0.0	0.0	0.0	0.0	0.0	0.0	0.0	0.0	0.0	0.0	0.0	0.0	0.0	0.0	0.0
ALDOA	226	symbol	H. sapiens	226	H. sapiens	ALDOA	aldolase, fructose-bisphosphate A	GO:0030388 fructose 1,6-bisphosphate metabolic process;GO:0006000 fructose metabolic process;GO:0046716 muscle cell cellular homeostasis		Disease related genes; ENZYME proteins:Lyases; Predicted intracellular proteins; Potential drug targets; Cancer-related genes:Candidate cancer biomarkers; Enzymes	Cytosol (Approved)	Zinc; 1,6-Fructose Diphosphate (Linear Form); Dihydroxyacetone phosphate; 1,6-DI-O-PHOSPHONO-D-MANNITOL; N-(4-CHLOROPHENYL)-3-(PHOSPHONOOXY)NAPHTHALENE-2-CARBOXAMIDE; Artenimol; Zinc acetate; Zinc chloride; Zinc sulfate, unspecified form	(M255)PID HIF1 TFPATHWAY	(M5935)HALLMARK FATTY ACID METABOLISM; (M5941)HALLMARK UV RESPONSE UP; (M5891)HALLMARK HYPOXIA	1.0	0.0	0.0	0.0	0.0	1.0	0.0	0.0	0.0	1.0	0.0	0.0	0.0	0.0	0.0	0.0	0.0	0.0	0.0	0.0
GAPDH	2597	symbol	H. sapiens	2597	H. sapiens	GAPDH	glyceraldehyde-3-phosphate dehydrogenase	GO:0035606 peptidyl-cysteine S-trans-nitrosylation;GO:0017014 protein nitrosylation;GO:0018119 peptidyl-cysteine S-nitrosylation		ENZYME proteins:Oxidoreductases; FDA approved drug targets:Small molecule drugs; Predicted intracellular proteins; Enzymes	Cytosol;Plasma membrane (Supported); Additional: Nuclear membrane;Vesicles	NADH; Adenosine-5-Diphosphoribose; Thionicotinamide-Adenine-Dinucleotide; 4-(2-Aminoethyl)Benzenesulfonyl Fluoride; Xanthinol; Copper; Artenimol	(M66)PID MYC ACTIV PATHWAY; (M5493)WNT SIGNALING	(M5891)HALLMARK HYPOXIA; (M5924)HALLMARK MTORC1 SIGNALING	1.0	0.0	0.0	1.0	0.0	0.0	0.0	0.0	0.0	0.0	0.0	0.0	1.0	0.0	0.0	0.0	0.0	0.0	0.0	0.0
TPI1	7167	symbol	H. sapiens	7167	H. sapiens	TPI1	triosephosphate isomerase 1	GO:0019242 methylglyoxal biosynthetic process;GO:0046166 glyceraldehyde-3-phosphate biosynthetic process;GO:0019682 glyceraldehyde-3-phosphate metabolic process		Disease related genes; Predicted intracellular proteins; Potential drug targets; Cancer-related genes:Candidate cancer biomarkers; ENZYME proteins:Isomerase; Enzymes	Nucleoplasm (Approved); Additional: Vesicles	Zinc; N-Hydroxy-4-Phosphono-Butanamide; 2-Phosphoglycolic Acid; Phosphoglycolohydroxamic Acid; 3-(2-Benzothiazolylthio)-1-Propanesulfonic Acid; [2(Formyl-Hydroxy-Amino)-Ethyl]-Phosphonic Acid; 5-fluorotryptophan; 2-Carboxyethylphosphonic Acid; tert-butanol; Dihydroxyacetone phosphate; 1,4-Dithiothreitol; 3-phospho-D-glyceric acid; 3-(BUTYLSULPHONYL)-PROPANOIC ACID; Artenimol; Zinc acetate; Zinc c…		(M5891)HALLMARK HYPOXIA; (M5924)HALLMARK MTORC1 SIGNALING; (M5937)HALLMARK GLYCOLYSIS	1.0	0.0	0.0	1.0	0.0	0.0	0.0	0.0	0.0	1.0	0.0	0.0	0.0	1.0	1.0	0.0	0.0	0.0	0.0	0.0
ARMC4	55130	gene_synonym	H. sapiens	55130	H. sapiens	ODAD2	outer dynein arm docking complex subunit 2	GO:0003356 regulation of cilium beat frequency;GO:0036158 outer dynein arm assembly;GO:0021591 ventricular system development		Predicted intracellular proteins; Disease related genes					0.0	0.0	0.0	0.0	0.0	0.0	0.0	0.0	0.0	0.0	1.0	0.0	0.0	0.0	0.0	1.0	0.0	0.0	0.0	0.0
WDR54	84058	symbol	H. sapiens	84058	H. sapiens	WDR54	WD repeat domain 54	GO:0002091 negative regulation of receptor internalization;GO:0048261 negative regulation of receptor-mediated endocytosis;GO:0045806 negative regulation of endocytosis		Predicted intracellular proteins	Cytosol;Vesicles (Approved)				0.0	0.0	0.0	0.0	0.0	0.0	0.0	0.0	0.0	0.0	0.0	0.0	0.0	0.0	0.0	0.0	0.0	0.0	0.0	0.0
TMEM45A	55076	symbol	H. sapiens	55076	H. sapiens	TMEM45A	transmembrane protein 45A				Endoplasmic reticulum (Approved); Additional: Vesicles			(M5891)HALLMARK HYPOXIA	0.0	0.0	0.0	0.0	0.0	0.0	0.0	0.0	0.0	0.0	0.0	0.0	0.0	0.0	0.0	0.0	0.0	0.0	0.0	0.0
NDRG1	10397	symbol	H. sapiens	10397	H. sapiens	NDRG1	N-myc downstream regulated 1	GO:0032287 peripheral nervous system myelin maintenance;GO:0043217 myelin maintenance;GO:0022011 myelination in peripheral nervous system		Predicted intracellular proteins; Disease related genes; Cancer-related genes:Candidate cancer biomarkers	Cytosol (Supported); Additional: Microtubules		(M254)PID MYC REPRESS PATHWAY; (M255)PID HIF1 TFPATHWAY; (M145)PID P53 DOWNSTREAM PATHWAY	(M5908)HALLMARK ANDROGEN RESPONSE; (M5947)HALLMARK IL2 STAT5 SIGNALING; (M5891)HALLMARK HYPOXIA	1.0	1.0	0.0	0.0	0.0	0.0	0.0	0.0	0.0	0.0	0.0	0.0	0.0	0.0	0.0	0.0	0.0	0.0	0.0	1.0
CRYBB1	1414	symbol	H. sapiens	1414	H. sapiens	CRYBB1	crystallin beta B1	GO:0002088 lens development in camera-type eye;GO:0007601 visual perception;GO:0050953 sensory perception of light stimulus		Predicted intracellular proteins; Disease related genes					0.0	0.0	0.0	0.0	0.0	0.0	0.0	0.0	0.0	0.0	0.0	0.0	0.0	0.0	0.0	0.0	0.0	0.0	0.0	0.0
R3HCC1	203069	symbol	H. sapiens	203069	H. sapiens	R3HCC1	R3H domain and coiled-coil containing 1			Predicted intracellular proteins	Cytosol (Approved); Additional: Nucleoplasm				0.0	0.0	0.0	0.0	0.0	0.0	0.0	0.0	0.0	0.0	0.0	0.0	0.0	0.0	0.0	0.0	0.0	0.0	0.0	0.0
ITPK1	3705	symbol	H. sapiens	3705	H. sapiens	ITPK1	inositol-tetrakisphosphate 1-kinase	GO:0052746 inositol phosphorylation;GO:0032957 inositol trisphosphate metabolic process;GO:0006020 inositol metabolic process		Predicted intracellular proteins; Enzymes; ENZYME proteins:Transferases	Mitochondria (Approved)			(M5906)HALLMARK ESTROGEN RESPONSE EARLY; (M5907)HALLMARK ESTROGEN RESPONSE LATE	1.0	0.0	0.0	0.0	0.0	0.0	0.0	0.0	0.0	0.0	0.0	0.0	0.0	0.0	1.0	0.0	0.0	0.0	0.0	0.0
ATG9A	79065	symbol	H. sapiens	79065	H. sapiens	ATG9A	autophagy related 9A	GO:0044805 late nucleophagy;GO:0034497 protein localization to phagophore assembly site;GO:0044804 autophagy of nucleus		Transporters	Vesicles (Supported)				0.0	0.0	0.0	0.0	0.0	0.0	0.0	0.0	0.0	0.0	0.0	0.0	0.0	0.0	0.0	0.0	0.0	0.0	0.0	0.0
EIF4EBP1	1978	symbol	H. sapiens	1978	H. sapiens	EIF4EBP1	eukaryotic translation initiation factor 4E binding protein 1	GO:0045947 negative regulation of translational initiation;GO:1990928 response to amino acid starvation;GO:0002931 response to ischemia		Predicted intracellular proteins; Cancer-related genes:Candidate cancer biomarkers	Cytosol;Nucleoplasm (Supported)		(M229)PID P38 ALPHA BETA DOWNSTREAM PATHWAY; (M16)PID INSULIN PATHWAY; (M121)PID MTOR 4PATHWAY	(M5922)HALLMARK UNFOLDED PROTEIN RESPONSE	1.0	1.0	1.0	0.0	0.0	0.0	1.0	0.0	0.0	0.0	0.0	0.0	0.0	0.0	0.0	0.0	0.0	0.0	0.0	0.0
TMEM185A	84548	symbol	H. sapiens	84548	H. sapiens	TMEM185A	transmembrane protein 185A				Endoplasmic reticulum (Approved)				0.0	0.0	0.0	0.0	0.0	0.0	0.0	0.0	0.0	0.0	0.0	0.0	0.0	0.0	0.0	0.0	0.0	0.0	0.0	0.0
MIF	4282	symbol	H. sapiens	4282	H. sapiens	MIF	macrophage migration inhibitory factor	GO:0010760 negative regulation of macrophage chemotaxis;GO:0010739 positive regulation of protein kinase A signaling;GO:1905522 negative regulation of macrophage migration		ENZYME proteins:Isomerase; Predicted intracellular proteins; Cancer-related genes:Candidate cancer biomarkers; Predicted secreted proteins; Enzymes	Cytosol (Supported); Additional: Nucleoplasm	3,4-Dihydroxycinnamic Acid; 7-Hydroxy-2-Oxo-Chromene-3-Carboxylic Acid Ethyl Ester; 4-Hydroxyphenylpyruvic acid; 3-(4-HYDROXYPHENYL)-4,5-DIHYDRO-5-ISOXAZOLE-ACETIC ACID METHYL ESTER; 4-HYDROXYBENZALDEHYDE O-(CYCLOHEXYLCARBONYL)OXIME; 3-FLUORO-4-HYDROXYBENZALDEHYDE O-(CYCLOHEXYLCARBONYL)OXIME; 4-HYDROXYBENZALDEHYDE O-(3,3-DIMETHYLBUTANOYL)OXIME; 6-HYDROXY-1,3-BENZOTHIAZOLE-2-SULFONAMIDE		(M5935)HALLMARK FATTY ACID METABOLISM; (M5891)HALLMARK HYPOXIA; (M5937)HALLMARK GLYCOLYSIS	1.0	0.0	0.0	0.0	0.0	1.0	0.0	0.0	0.0	0.0	0.0	0.0	0.0	1.0	0.0	0.0	0.0	0.0	0.0	0.0
C9orf69	90120	gene_synonym	H. sapiens	90120	H. sapiens	TMEM250	transmembrane protein 250	GO:0048524 positive regulation of viral process;GO:0061640 cytoskeleton-dependent cytokinesis;GO:0050792 regulation of viral process		Predicted intracellular proteins	Nucleoplasm (Supported)				0.0	0.0	0.0	0.0	0.0	0.0	0.0	0.0	0.0	0.0	0.0	0.0	0.0	0.0	0.0	0.0	0.0	0.0	0.0	0.0
TTYH3	80727	symbol	H. sapiens	80727	H. sapiens	TTYH3	tweety family member 3	GO:0006821 chloride transport;GO:0015698 inorganic anion transport;GO:0006820 anion transport							0.0	0.0	0.0	0.0	0.0	0.0	0.0	0.0	1.0	0.0	0.0	0.0	0.0	0.0	0.0	0.0	0.0	0.0	0.0	0.0
TRAPPC9	83696	symbol	H. sapiens	83696	H. sapiens	TRAPPC9	trafficking protein particle complex subunit 9	GO:0021987 cerebral cortex development;GO:0051092 positive regulation of NF-kappaB transcription factor activity;GO:0021543 pallium development		Predicted intracellular proteins; Disease related genes	Golgi apparatus;Nucleoplasm;Vesicles (Approved)				0.0	0.0	0.0	0.0	0.0	0.0	0.0	0.0	0.0	0.0	1.0	0.0	0.0	0.0	0.0	0.0	0.0	0.0	0.0	0.0
DTX2	113878	symbol	H. sapiens	113878	H. sapiens	DTX2	deltex E3 ubiquitin ligase 2	GO:0007219 Notch signaling pathway;GO:0016567 protein ubiquitination;GO:0032446 protein modification by small protein conjugation		Predicted intracellular proteins; Enzymes; ENZYME proteins:Transferases	Nuclear membrane;Nucleoplasm (Supported)			(M5903)HALLMARK NOTCH SIGNALING	0.0	0.0	0.0	0.0	0.0	0.0	0.0	0.0	0.0	0.0	0.0	0.0	0.0	0.0	0.0	0.0	0.0	0.0	0.0	0.0
C8orf58	541565	symbol	H. sapiens	541565	H. sapiens	C8orf58	chromosome 8 open reading frame 58			Predicted intracellular proteins	Nuclear bodies (Approved)				0.0	0.0	0.0	0.0	0.0	0.0	0.0	0.0	0.0	0.0	0.0	0.0	0.0	0.0	0.0	0.0	0.0	0.0	0.0	0.0
RAB40C	57799	symbol	H. sapiens	57799	H. sapiens	RAB40C	RAB40C, member RAS oncogene family	GO:0072659 protein localization to plasma membrane;GO:1990778 protein localization to cell periphery;GO:0072657 protein localization to membrane		Predicted intracellular proteins	Vesicles (Approved)			(M5939)HALLMARK P53 PATHWAY	0.0	0.0	0.0	0.0	0.0	0.0	0.0	0.0	0.0	0.0	0.0	0.0	0.0	0.0	0.0	0.0	0.0	0.0	0.0	0.0
AGPAT2	10555	symbol	H. sapiens	10555	H. sapiens	AGPAT2	1-acylglycerol-3-phosphate O-acyltransferase 2	GO:0016024 CDP-diacylglycerol biosynthetic process;GO:0046341 CDP-diacylglycerol metabolic process;GO:0006654 phosphatidic acid biosynthetic process		Potential drug targets; Disease related genes; Enzymes; ENZYME proteins:Transferases	Centrosome (Approved)				0.0	0.0	0.0	0.0	0.0	1.0	0.0	0.0	0.0	1.0	0.0	0.0	0.0	0.0	0.0	0.0	0.0	0.0	0.0	0.0
TARBP2	6895	symbol	H. sapiens	6895	H. sapiens	TARBP2	TARBP2 subunit of RISC loading complex	GO:0050689 negative regulation of defense response to virus by host;GO:0090065 regulation of production of siRNA involved in RNA interference;GO:0030423 targeting of mRNA for destruction involved in RNA interference		Predicted intracellular proteins	Nucleoplasm (Supported); Additional: Nuclear bodies			(M5898)HALLMARK DNA REPAIR	0.0	0.0	0.0	0.0	0.0	0.0	0.0	0.0	0.0	0.0	0.0	1.0	0.0	0.0	0.0	0.0	0.0	0.0	0.0	0.0
PDLIM2	64236	symbol	H. sapiens	64236	H. sapiens	PDLIM2	PDZ and LIM domain 2	GO:0007507 heart development;GO:0061061 muscle structure development;GO:0030036 actin cytoskeleton organization		Predicted intracellular proteins	Actin filaments;Focal adhesion sites (Supported)				0.0	0.0	0.0	0.0	0.0	0.0	0.0	0.0	0.0	0.0	0.0	0.0	0.0	0.0	0.0	0.0	0.0	0.0	0.0	0.0
MIER2	54531	symbol	H. sapiens	54531	H. sapiens	MIER2	MIER family member 2	GO:0016575 histone deacetylation;GO:0006476 protein deacetylation;GO:0035601 protein deacylation		Predicted intracellular proteins; Transcription factors:Helix-turn-helix domains	Cytosol;Nucleoplasm (Approved)				0.0	0.0	0.0	0.0	0.0	0.0	0.0	0.0	0.0	0.0	0.0	0.0	0.0	0.0	0.0	0.0	0.0	0.0	0.0	0.0
PFKL	5211	symbol	H. sapiens	5211	H. sapiens	PFKL	phosphofructokinase, liver type	GO:0030388 fructose 1,6-bisphosphate metabolic process;GO:0006735 NADH regeneration;GO:0061621 canonical glycolysis		Predicted intracellular proteins; Enzymes; ENZYME proteins:Transferases	Mitochondria;Nucleoli (Uncertain)		(M255)PID HIF1 TFPATHWAY	(M5891)HALLMARK HYPOXIA; (M5905)HALLMARK ADIPOGENESIS; (M5924)HALLMARK MTORC1 SIGNALING	1.0	0.0	1.0	1.0	0.0	1.0	1.0	0.0	0.0	0.0	0.0	0.0	0.0	0.0	0.0	0.0	0.0	0.0	0.0	0.0
GABRD	2563	symbol	H. sapiens	2563	H. sapiens	GABRD	gamma-aminobutyric acid type A receptor subunit delta	GO:1902476 chloride transmembrane transport;GO:0098661 inorganic anion transmembrane transport;GO:0006821 chloride transport		FDA approved drug targets:Small molecule drugs; Predicted intracellular proteins; Disease related genes	Golgi apparatus;Vesicles (Uncertain)	Ethanol; Fludiazepam			0.0	0.0	0.0	0.0	0.0	0.0	0.0	0.0	1.0	0.0	0.0	1.0	0.0	0.0	0.0	0.0	0.0	0.0	0.0	0.0
CABP1	9478	symbol	H. sapiens	9478	H. sapiens	CABP1	calcium binding protein 1	GO:0042308 negative regulation of protein import into nucleus;GO:1904590 negative regulation of protein import;GO:0046823 negative regulation of nucleocytoplasmic transport		Predicted intracellular proteins					0.0	0.0	0.0	0.0	0.0	0.0	0.0	0.0	0.0	0.0	0.0	0.0	0.0	0.0	0.0	0.0	0.0	0.0	0.0	0.0
INPP5A	3632	symbol	H. sapiens	3632	H. sapiens	INPP5A	inositol polyphosphate-5-phosphatase A	GO:0046855 inositol phosphate dephosphorylation;GO:0046838 phosphorylated carbohydrate dephosphorylation;GO:0071545 inositol phosphate catabolic process		Predicted intracellular proteins; Enzymes; ENZYME proteins:Hydrolases	Cytosol (Approved); Additional: Plasma membrane				1.0	0.0	0.0	0.0	0.0	0.0	0.0	0.0	0.0	0.0	0.0	0.0	0.0	0.0	1.0	0.0	0.0	0.0	0.0	0.0
ACPT	93650	gene_synonym	H. sapiens	93650	H. sapiens	ACP4	acid phosphatase 4	GO:0038130 ERBB4 signaling pathway;GO:0120154 negative regulation of ERBB4 signaling pathway;GO:1990264 peptidyl-tyrosine dephosphorylation involved in inactivation of protein kinase activity		Potential drug targets; Disease related genes; Enzymes; ENZYME proteins:Hydrolases					0.0	0.0	0.0	0.0	0.0	0.0	0.0	0.0	0.0	0.0	0.0	0.0	0.0	0.0	0.0	0.0	1.0	0.0	0.0	0.0
LOXL3	84695	symbol	H. sapiens	84695	H. sapiens	LOXL3	lysyl oxidase like 3	GO:1905590 fibronectin fibril organization;GO:2000329 negative regulation of T-helper 17 cell lineage commitment;GO:0018057 peptidyl-lysine oxidation		Disease related genes; Predicted intracellular proteins; ENZYME proteins:Oxidoreductases; Potential drug targets; Predicted secreted proteins; Enzymes			(M3468)NABA ECM REGULATORS; (M5885)NABA MATRISOME ASSOCIATED; (M5889)NABA MATRISOME		0.0	0.0	0.0	0.0	0.0	0.0	0.0	0.0	0.0	0.0	0.0	0.0	0.0	0.0	0.0	0.0	0.0	0.0	0.0	0.0
FAM57A	79850	gene_synonym	H. sapiens	79850	H. sapiens	TLCD3A	TLC domain containing 3A	GO:0055088 lipid homeostasis;GO:0048878 chemical homeostasis;GO:0042592 homeostatic process		Predicted intracellular proteins					0.0	0.0	0.0	0.0	0.0	0.0	0.0	0.0	0.0	0.0	0.0	0.0	0.0	0.0	0.0	0.0	0.0	0.0	0.0	0.0
COX4I2	84701	symbol	H. sapiens	84701	H. sapiens	COX4I2	cytochrome c oxidase subunit 4I2	GO:0006123 mitochondrial electron transport, cytochrome c to oxygen;GO:0019646 aerobic electron transport chain;GO:0042773 ATP synthesis coupled electron transport		Transporters:Primary Active Transporters; Potential drug targets; Disease related genes					1.0	1.0	0.0	0.0	0.0	0.0	0.0	0.0	0.0	0.0	0.0	0.0	1.0	0.0	0.0	0.0	0.0	0.0	0.0	0.0
SLC28A1	9154	symbol	H. sapiens	9154	H. sapiens	SLC28A1	solute carrier family 28 member 1	GO:0015861 cytidine transport;GO:1904823 purine nucleobase transmembrane transport;GO:0015855 pyrimidine nucleobase transport		Transporters:Electrochemical Potential-driven transporters	Plasma membrane (Approved); Additional: Cytosol;Nuclear speckles				0.0	0.0	0.0	0.0	0.0	0.0	0.0	0.0	1.0	0.0	0.0	0.0	0.0	0.0	0.0	0.0	0.0	0.0	0.0	0.0
SYNM	23336	symbol	H. sapiens	23336	H. sapiens	SYNM	synemin	GO:0031443 fast-twitch skeletal muscle fiber contraction;GO:0003010 voluntary skeletal muscle contraction;GO:0014721 twitch skeletal muscle contraction		Predicted intracellular proteins	Intermediate filaments (Supported)				0.0	0.0	0.0	0.0	0.0	0.0	0.0	0.0	0.0	0.0	0.0	0.0	0.0	0.0	0.0	0.0	0.0	0.0	0.0	0.0
ADORA2A	135	symbol	H. sapiens	135	H. sapiens	ADORA2A	adenosine A2a receptor	GO:0014057 positive regulation of acetylcholine secretion, neurotransmission;GO:0014055 acetylcholine secretion, neurotransmission;GO:0014056 regulation of acetylcholine secretion, neurotransmission		G-protein coupled receptors:Adenosine and adenine nucleotide receptors; Predicted intracellular proteins; G-protein coupled receptors:GPCRs excl olfactory receptors; Cancer-related genes:Mutational cancer driver genes; Transporters; FDA approved drug targets:Small molecule drugs		Caffeine; Theophylline; Mefloquine; Lamotrigine; Adenosine; Dyphylline; Pentoxifylline; Enprofylline; Oxtriphylline; Theobromine; Binodenoson; Defibrotide; Apadenoson; Atl146e; Regadenoson; 4-{2-[(7-amino-2-furan-2-yl[1,2,4]triazolo[1,5-a][1,3,5]triazin-5-yl)amino]ethyl}phenol; Doxofylline; Istradefylline; 8-chlorotheophylline	(M44)PID HIF2PATHWAY		0.0	0.0	0.0	0.0	0.0	0.0	0.0	1.0	1.0	0.0	0.0	0.0	1.0	0.0	0.0	0.0	0.0	0.0	0.0	0.0
NDUFA4L2	56901	symbol	H. sapiens	56901	H. sapiens	NDUFA4L2	NDUFA4 mitochondrial complex associated like 2				Mitochondria (Uncertain)	NADH			0.0	0.0	0.0	0.0	0.0	0.0	0.0	0.0	0.0	0.0	0.0	0.0	1.0	0.0	0.0	0.0	0.0	0.0	0.0	0.0
LAYN	143903	symbol	H. sapiens	143903	H. sapiens	LAYN	layilin			Predicted intracellular proteins	Cytosol (Approved)	Hyaluronic acid		(M5915)HALLMARK APICAL JUNCTION	0.0	0.0	0.0	0.0	0.0	0.0	0.0	0.0	0.0	0.0	0.0	0.0	0.0	0.0	0.0	0.0	0.0	0.0	0.0	0.0
SPCS3	60559	symbol	H. sapiens	60559	H. sapiens	SPCS3	signal peptidase complex subunit 3	GO:0006465 signal peptide processing;GO:0019082 viral protein processing;GO:0045047 protein targeting to ER		Predicted intracellular proteins				(M5908)HALLMARK ANDROGEN RESPONSE; (M5922)HALLMARK UNFOLDED PROTEIN RESPONSE	0.0	0.0	0.0	0.0	0.0	0.0	0.0	0.0	0.0	0.0	0.0	0.0	0.0	0.0	0.0	0.0	1.0	0.0	0.0	0.0
hsa-miR-9-5p						None	None	None	None	None	None	None	None	None	nan	nan	nan	nan	nan	nan	nan	nan	nan	nan	nan	nan	nan	nan	nan	nan	nan	nan	nan	nan
SFXN3	81855	symbol	H. sapiens	81855	H. sapiens	SFXN3	sideroflexin 3	GO:0140300 serine import into mitochondrion;GO:0032329 serine transport;GO:0006730 one-carbon metabolic process			Mitochondria (Enhanced)		(M254)PID MYC REPRESS PATHWAY		0.0	0.0	0.0	0.0	0.0	0.0	0.0	0.0	1.0	0.0	0.0	0.0	0.0	0.0	0.0	0.0	0.0	0.0	0.0	0.0
C9orf135	138255	gene_synonym	H. sapiens	138255	H. sapiens	CFAP95	cilia and flagella associated protein 95			Predicted intracellular proteins					0.0	0.0	0.0	0.0	0.0	0.0	0.0	0.0	0.0	0.0	0.0	0.0	0.0	0.0	0.0	0.0	0.0	0.0	0.0	0.0
hsa-miR-3613-5p						None	None	None	None	None	None	None	None	None	nan	nan	nan	nan	nan	nan	nan	nan	nan	nan	nan	nan	nan	nan	nan	nan	nan	nan	nan	nan
C5orf62	85027	gene_synonym	H. sapiens	85027	H. sapiens	SMIM3	small integral membrane protein 3				Vesicles (Approved)				0.0	0.0	0.0	0.0	0.0	0.0	0.0	0.0	0.0	0.0	0.0	0.0	0.0	0.0	0.0	0.0	0.0	0.0	0.0	0.0
SOBP	55084	symbol	H. sapiens	55084	H. sapiens	SOBP	sine oculis binding protein homolog	GO:0090102 cochlea development;GO:0042472 inner ear morphogenesis;GO:0042471 ear morphogenesis		Predicted intracellular proteins; Disease related genes	Nucleoplasm (Approved); Additional: Vesicles				0.0	0.0	0.0	0.0	0.0	0.0	0.0	0.0	0.0	0.0	0.0	0.0	0.0	0.0	0.0	0.0	0.0	0.0	0.0	0.0
RGS4	5999	symbol	H. sapiens	5999	H. sapiens	RGS4	regulator of G protein signaling 4	GO:1900923 regulation of glycine import across plasma membrane;GO:1900924 negative regulation of glycine import across plasma membrane;GO:0060160 negative regulation of dopamine receptor signaling pathway		Predicted intracellular proteins; Disease related genes	Intermediate filaments (Approved)			(M5942)HALLMARK UV RESPONSE DN; (M5930)HALLMARK EPITHELIAL MESENCHYMAL TRANSITION	0.0	0.0	0.0	0.0	0.0	0.0	0.0	0.0	1.0	0.0	1.0	0.0	0.0	0.0	0.0	0.0	0.0	0.0	0.0	0.0
CERK	64781	symbol	H. sapiens	64781	H. sapiens	CERK	ceramide kinase	GO:0046834 lipid phosphorylation;GO:0006687 glycosphingolipid metabolic process;GO:0006664 glycolipid metabolic process		Predicted intracellular proteins; Enzymes; ENZYME proteins:Transferases	Vesicles (Approved)				0.0	0.0	0.0	0.0	0.0	0.0	0.0	0.0	0.0	0.0	0.0	0.0	0.0	0.0	0.0	0.0	0.0	0.0	0.0	0.0
EEF2	1938	symbol	H. sapiens	1938	H. sapiens	EEF2	eukaryotic translation elongation factor 2	GO:2000767 positive regulation of cytoplasmic translation;GO:0051593 response to folic acid;GO:1990416 cellular response to brain-derived neurotrophic factor stimulus		Predicted intracellular proteins; Disease related genes; Cancer-related genes:Candidate cancer biomarkers	Cytosol;Plasma membrane (Enhanced)	Adenosine-5-Diphosphoribose; Diphthamide; Guanosine-5'-Diphosphate; N~2~,N~2~-DIMETHYL-N~1~-(6-OXO-5,6-DIHYDROPHENANTHRIDIN-2-YL)GLYCINAMIDE; Esketamine; Moxetumomab Pasudotox	(M121)PID MTOR 4PATHWAY	(M5922)HALLMARK UNFOLDED PROTEIN RESPONSE	0.0	0.0	1.0	0.0	0.0	1.0	1.0	0.0	0.0	0.0	0.0	0.0	0.0	0.0	0.0	0.0	0.0	0.0	0.0	1.0
NTNG2	84628	symbol	H. sapiens	84628	H. sapiens	NTNG2	netrin G2	GO:0070831 basement membrane assembly;GO:0150011 regulation of neuron projection arborization;GO:0098698 postsynaptic specialization assembly		Predicted intracellular proteins	Plasma membrane (Approved); Additional: Cytokinetic bridge;Midbody ring		(M5887)NABA BASEMENT MEMBRANES; (M3008)NABA ECM GLYCOPROTEINS; (M5884)NABA CORE MATRISOME		0.0	0.0	0.0	0.0	0.0	0.0	0.0	0.0	0.0	0.0	0.0	0.0	0.0	0.0	0.0	0.0	0.0	0.0	0.0	0.0
SHMT2	6472	symbol	H. sapiens	6472	H. sapiens	SHMT2	serine hydroxymethyltransferase 2	GO:0019264 glycine biosynthetic process from serine;GO:0006565 L-serine catabolic process;GO:0006545 glycine biosynthetic process		Predicted intracellular proteins; Enzymes; ENZYME proteins:Transferases	Mitochondria (Supported); Additional: Microtubules	Pyridoxal phosphate; Tetrahydrofolic acid; Glycine; Artenimol		(M5924)HALLMARK MTORC1 SIGNALING; (M5934)HALLMARK XENOBIOTIC METABOLISM	1.0	0.0	0.0	0.0	0.0	0.0	0.0	0.0	0.0	1.0	0.0	0.0	1.0	1.0	0.0	0.0	0.0	0.0	0.0	0.0
IRGM	345611	symbol	H. sapiens	345611	H. sapiens	IRGM	immunity related GTPase M	GO:0061739 protein lipidation involved in autophagosome assembly;GO:1901098 positive regulation of autophagosome maturation;GO:0060332 positive regulation of response to interferon-gamma		Predicted intracellular proteins; Disease related genes					0.0	0.0	0.0	0.0	0.0	0.0	0.0	0.0	0.0	0.0	0.0	0.0	0.0	0.0	0.0	0.0	0.0	0.0	0.0	0.0
LDHA	3939	symbol	H. sapiens	3939	H. sapiens	LDHA	lactate dehydrogenase A	GO:0006089 lactate metabolic process;GO:0048569 post-embryonic animal organ development;GO:0019674 NAD metabolic process		Disease related genes; Predicted intracellular proteins; ENZYME proteins:Oxidoreductases; Cancer-related genes:Candidate cancer biomarkers; FDA approved drug targets:Small molecule drugs; Enzymes	Cytosol (Supported); Additional: Vesicles	NADH; Etheno-NAD; Nicotinamide; Oxamic Acid; Stiripentol; Copper; Artenimol	(M255)PID HIF1 TFPATHWAY; (M66)PID MYC ACTIV PATHWAY	(M5935)HALLMARK FATTY ACID METABOLISM; (M5891)HALLMARK HYPOXIA; (M5924)HALLMARK MTORC1 SIGNALING	1.0	1.0	1.0	1.0	0.0	0.0	0.0	0.0	0.0	0.0	0.0	1.0	0.0	0.0	0.0	0.0	0.0	0.0	0.0	1.0
DGCR10	26220	gene_synonym	H. sapiens	26220	H. sapiens	DGCR5	DiGeorge syndrome critical region gene 5								0.0	0.0	0.0	0.0	0.0	0.0	0.0	0.0	0.0	0.0	0.0	0.0	0.0	0.0	0.0	0.0	0.0	0.0	0.0	0.0
AMZ1	155185	symbol	H. sapiens	155185	H. sapiens	AMZ1	archaelysin family metallopeptidase 1	GO:0006508 proteolysis;GO:0019538 protein metabolic process;GO:1901564 organonitrogen compound metabolic process		Predicted intracellular proteins; Peptidases:Metallopeptidases; Enzymes					0.0	0.0	0.0	0.0	0.0	0.0	0.0	0.0	0.0	0.0	0.0	0.0	0.0	0.0	0.0	0.0	0.0	0.0	0.0	0.0
NETO1	81832	symbol	H. sapiens	81832	H. sapiens	NETO1	neuropilin and tolloid like 1	GO:2000312 regulation of kainate selective glutamate receptor activity;GO:0048169 regulation of long-term neuronal synaptic plasticity;GO:2000463 positive regulation of excitatory postsynaptic potential		Transporters:Accessory Factors Involved in Transport; Predicted intracellular proteins	Golgi apparatus (Approved)				0.0	0.0	0.0	0.0	0.0	0.0	0.0	0.0	0.0	0.0	0.0	0.0	0.0	0.0	0.0	0.0	0.0	0.0	0.0	0.0
APOH	350	symbol	H. sapiens	350	H. sapiens	APOH	apolipoprotein H	GO:0007597 blood coagulation, intrinsic pathway;GO:0034196 acylglycerol transport;GO:0034197 triglyceride transport		Predicted intracellular proteins; Candidate cardiovascular disease genes; Predicted secreted proteins	Golgi apparatus (Supported)	LJP 1082; Copper		(M5944)HALLMARK ANGIOGENESIS	0.0	0.0	0.0	0.0	0.0	0.0	0.0	0.0	0.0	0.0	0.0	0.0	0.0	0.0	0.0	0.0	1.0	0.0	0.0	0.0
DGCR5	26220	symbol	H. sapiens	26220	H. sapiens	DGCR5	DiGeorge syndrome critical region gene 5								0.0	0.0	0.0	0.0	0.0	0.0	0.0	0.0	0.0	0.0	0.0	0.0	0.0	0.0	0.0	0.0	0.0	0.0	0.0	0.0
DGCR9	26220	gene_synonym	H. sapiens	26220	H. sapiens	DGCR5	DiGeorge syndrome critical region gene 5								0.0	0.0	0.0	0.0	0.0	0.0	0.0	0.0	0.0	0.0	0.0	0.0	0.0	0.0	0.0	0.0	0.0	0.0	0.0	0.0
hsa-miR-210-3p						None	None	None	None	None	None	None	None	None	nan	nan	nan	nan	nan	nan	nan	nan	nan	nan	nan	nan	nan	nan	nan	nan	nan	nan	nan	nan
LYPLA1	10434	symbol	H. sapiens	10434	H. sapiens	LYPLA1	lysophospholipase 1	GO:0042997 negative regulation of Golgi to plasma membrane protein transport;GO:0042996 regulation of Golgi to plasma membrane protein transport;GO:0002084 protein depalmitoylation		Predicted intracellular proteins	Cytosol;Nucleoplasm (Approved)				1.0	0.0	0.0	0.0	0.0	0.0	0.0	0.0	0.0	0.0	0.0	0.0	0.0	0.0	0.0	0.0	0.0	0.0	0.0	0.0
TMTC4	84899	symbol	H. sapiens	84899	H. sapiens	TMTC4	transmembrane O-mannosyltransferase targeting cadherins 4	GO:1905584 outer hair cell apoptotic process;GO:0032470 positive regulation of endoplasmic reticulum calcium ion concentration;GO:0035269 protein O-linked mannosylation		Predicted intracellular proteins	Vesicles (Approved)				0.0	0.0	0.0	0.0	0.0	0.0	0.0	0.0	0.0	1.0	0.0	0.0	0.0	0.0	0.0	0.0	0.0	0.0	0.0	0.0
ODZ2	57451	gene_synonym	H. sapiens	57451	H. sapiens	TENM2	teneurin transmembrane protein 2	GO:0051491 positive regulation of filopodium assembly;GO:0007157 heterophilic cell-cell adhesion via plasma membrane cell adhesion molecules;GO:0051489 regulation of filopodium assembly			Nucleoli (Approved)			(M5956)HALLMARK KRAS SIGNALING DN	0.0	0.0	0.0	0.0	0.0	0.0	0.0	0.0	0.0	0.0	0.0	0.0	0.0	0.0	0.0	0.0	0.0	0.0	0.0	0.0
P4HA1	5033	symbol	H. sapiens	5033	H. sapiens	P4HA1	prolyl 4-hydroxylase subunit alpha 1	GO:0018401 peptidyl-proline hydroxylation to 4-hydroxy-L-proline;GO:0019511 peptidyl-proline hydroxylation;GO:0018126 protein hydroxylation		ENZYME proteins:Oxidoreductases; Predicted intracellular proteins; Enzymes	Endoplasmic reticulum (Supported); Additional: Mitochondria;Vesicles	Ascorbic acid; Proline; Hydralazine	(M3468)NABA ECM REGULATORS; (M5885)NABA MATRISOME ASSOCIATED; (M5889)NABA MATRISOME	(M5947)HALLMARK IL2 STAT5 SIGNALING; (M5891)HALLMARK HYPOXIA; (M5924)HALLMARK MTORC1 SIGNALING	0.0	0.0	0.0	0.0	1.0	0.0	0.0	0.0	0.0	0.0	0.0	0.0	0.0	0.0	0.0	0.0	0.0	0.0	0.0	0.0
ERO1L	30001	gene_synonym	H. sapiens	30001	H. sapiens	ERO1A	endoplasmic reticulum oxidoreductase 1 alpha	GO:0010260 animal organ senescence;GO:0022417 protein maturation by protein folding;GO:0018401 peptidyl-proline hydroxylation to 4-hydroxy-L-proline		Predicted intracellular proteins				(M5922)HALLMARK UNFOLDED PROTEIN RESPONSE; (M5891)HALLMARK HYPOXIA; (M5924)HALLMARK MTORC1 SIGNALING	0.0	1.0	1.0	0.0	1.0	0.0	0.0	0.0	0.0	0.0	0.0	0.0	0.0	0.0	0.0	0.0	1.0	0.0	0.0	0.0
KDM3A	55818	symbol	H. sapiens	55818	H. sapiens	KDM3A	lysine demethylase 3A	GO:0046293 formaldehyde biosynthetic process;GO:0046292 formaldehyde metabolic process;GO:0007290 spermatid nucleus elongation		Predicted intracellular proteins	Nucleoplasm (Enhanced)		(M58)PID AR PATHWAY	(M5891)HALLMARK HYPOXIA	1.0	0.0	0.0	0.0	0.0	0.0	0.0	0.0	0.0	0.0	0.0	0.0	0.0	1.0	0.0	0.0	0.0	0.0	0.0	0.0
TSKU	25987	symbol	H. sapiens	25987	H. sapiens	TSKU	tsukushi, small leucine rich proteoglycan	GO:0042635 positive regulation of hair cycle;GO:0061073 ciliary body morphogenesis;GO:1904761 negative regulation of myofibroblast differentiation		Predicted secreted proteins	Nucleoplasm (Approved); Additional: Nuclear bodies		(M3008)NABA ECM GLYCOPROTEINS; (M5884)NABA CORE MATRISOME; (M5889)NABA MATRISOME	(M5906)HALLMARK ESTROGEN RESPONSE EARLY	0.0	0.0	0.0	0.0	0.0	0.0	0.0	0.0	0.0	0.0	1.0	0.0	0.0	0.0	0.0	0.0	0.0	0.0	0.0	0.0
AK3L1	205	gene_synonym	H. sapiens	205	H. sapiens	AK4	adenylate kinase 4	GO:0006172 ADP biosynthetic process;GO:0009136 purine nucleoside diphosphate biosynthetic process;GO:0009180 purine ribonucleoside diphosphate biosynthetic process		Predicted intracellular proteins; Enzymes; ENZYME proteins:Transferases	Mitochondria (Supported)			(M5891)HALLMARK HYPOXIA; (M5924)HALLMARK MTORC1 SIGNALING; (M5937)HALLMARK GLYCOLYSIS	1.0	1.0	0.0	1.0	0.0	0.0	0.0	0.0	0.0	1.0	1.0	0.0	1.0	0.0	0.0	0.0	0.0	0.0	1.0	0.0
SLC16A1	6566	symbol	H. sapiens	6566	H. sapiens	SLC16A1	solute carrier family 16 member 1	GO:0015728 mevalonate transport;GO:0051780 behavioral response to nutrient;GO:0035879 plasma membrane lactate transport		Potential drug targets; Disease related genes; Transporters:Electrochemical Potential-driven transporters	Cell Junctions;Plasma membrane (Enhanced)	Pyruvic acid; Mersalyl		(M5906)HALLMARK ESTROGEN RESPONSE EARLY; (M5907)HALLMARK ESTROGEN RESPONSE LATE	0.0	0.0	1.0	0.0	0.0	0.0	0.0	0.0	1.0	0.0	0.0	1.0	0.0	0.0	0.0	0.0	0.0	0.0	0.0	0.0
GPR139	124274	symbol	H. sapiens	124274	H. sapiens	GPR139	G protein-coupled receptor 139	GO:0007200 phospholipase C-activating G protein-coupled receptor signaling pathway;GO:0007218 neuropeptide signaling pathway;GO:0007186 G protein-coupled receptor signaling pathway		G-protein coupled receptors:GPCRs excl olfactory receptors					0.0	0.0	0.0	0.0	0.0	0.0	0.0	0.0	0.0	0.0	0.0	0.0	0.0	0.0	0.0	0.0	0.0	0.0	0.0	0.0
PFKP	5214	symbol	H. sapiens	5214	H. sapiens	PFKP	phosphofructokinase, platelet	GO:0030388 fructose 1,6-bisphosphate metabolic process;GO:0006735 NADH regeneration;GO:0061621 canonical glycolysis		Predicted intracellular proteins; Enzymes; ENZYME proteins:Transferases	Cytosol (Supported)			(M5938)HALLMARK REACTIVE OXYGEN SPECIES PATHWAY; (M5891)HALLMARK HYPOXIA; (M5913)HALLMARK INTERFERON GAMMA RESPONSE	1.0	0.0	0.0	1.0	0.0	0.0	1.0	0.0	0.0	0.0	0.0	0.0	0.0	0.0	0.0	0.0	0.0	0.0	0.0	0.0
CTXN2	399697	symbol	H. sapiens	399697	H. sapiens	CTXN2	cortexin 2								0.0	0.0	0.0	0.0	0.0	0.0	0.0	0.0	0.0	0.0	0.0	0.0	0.0	0.0	0.0	0.0	0.0	0.0	0.0	0.0
SLCO5A1	81796	symbol	H. sapiens	81796	H. sapiens	SLCO5A1	solute carrier organic anion transporter family member 5A1	GO:0043252 sodium-independent organic anion transport;GO:0015711 organic anion transport;GO:0006820 anion transport		Transporters:Electrochemical Potential-driven transporters	Plasma membrane (Supported); Additional: Vesicles				0.0	0.0	0.0	0.0	0.0	0.0	0.0	0.0	1.0	0.0	0.0	0.0	0.0	0.0	0.0	0.0	0.0	0.0	0.0	0.0
KBTBD11	9920	symbol	H. sapiens	9920	H. sapiens	KBTBD11	kelch repeat and BTB domain containing 11			Predicted intracellular proteins	Intermediate filaments (Approved)				0.0	0.0	0.0	0.0	0.0	0.0	0.0	0.0	0.0	0.0	0.0	0.0	0.0	0.0	0.0	0.0	0.0	0.0	0.0	0.0
BNIP3L	665	symbol	H. sapiens	665	H. sapiens	BNIP3L	BCL2 interacting protein 3 like	GO:0035694 mitochondrial protein catabolic process;GO:0010917 negative regulation of mitochondrial membrane potential;GO:0045837 negative regulation of membrane potential		Transporters:Transporter channels and pores; Cancer-related genes:Candidate cancer biomarkers	Mitochondria (Supported); Additional: Nuclear speckles		(M145)PID P53 DOWNSTREAM PATHWAY	(M5902)HALLMARK APOPTOSIS; (M5891)HALLMARK HYPOXIA; (M5945)HALLMARK HEME METABOLISM	0.0	1.0	1.0	0.0	0.0	0.0	0.0	0.0	0.0	0.0	0.0	0.0	0.0	0.0	0.0	0.0	0.0	0.0	0.0	0.0
ZNF395	55893	symbol	H. sapiens	55893	H. sapiens	ZNF395	zinc finger protein 395	GO:0045944 positive regulation of transcription by RNA polymerase II;GO:0045893 positive regulation of transcription, DNA-templated;GO:1903508 positive regulation of nucleic acid-templated transcription		Predicted intracellular proteins	Nucleoplasm (Supported); Additional: Cytosol				0.0	0.0	0.0	0.0	0.0	0.0	0.0	0.0	0.0	0.0	0.0	0.0	0.0	0.0	0.0	0.0	0.0	0.0	0.0	0.0
TFAP2C	7022	symbol	H. sapiens	7022	H. sapiens	TFAP2C	transcription factor AP-2 gamma	GO:0040029 regulation of gene expression, epigenetic;GO:0008584 male gonad development;GO:0046546 development of primary male sexual characteristics		Transcription factors:Basic domains; Predicted intracellular proteins	Nucleoplasm (Supported)		(M256)PID TAP63 PATHWAY	(M5906)HALLMARK ESTROGEN RESPONSE EARLY; (M5907)HALLMARK ESTROGEN RESPONSE LATE	0.0	0.0	0.0	0.0	0.0	0.0	0.0	0.0	0.0	0.0	0.0	0.0	0.0	0.0	0.0	0.0	0.0	0.0	0.0	0.0
C7orf68	29923	gene_synonym	H. sapiens	29923	H. sapiens	HILPDA	hypoxia inducible lipid droplet associated	GO:0035425 autocrine signaling;GO:0010884 positive regulation of lipid storage;GO:0010883 regulation of lipid storage			Lipid droplets (Supported); Additional: Nucleoplasm				0.0	1.0	0.0	0.0	0.0	0.0	0.0	0.0	0.0	0.0	0.0	0.0	0.0	0.0	0.0	0.0	0.0	0.0	0.0	0.0
RSPO1	284654	symbol	H. sapiens	284654	H. sapiens	RSPO1	R-spondin 1	GO:0002090 regulation of receptor internalization;GO:0090263 positive regulation of canonical Wnt signaling pathway;GO:0048259 regulation of receptor-mediated endocytosis		Predicted intracellular proteins; Disease related genes; Predicted secreted proteins	Vesicles (Approved)		(M77)PID WNT SIGNALING PATHWAY; (M3008)NABA ECM GLYCOPROTEINS; (M5884)NABA CORE MATRISOME		0.0	0.0	0.0	0.0	0.0	0.0	0.0	0.0	0.0	0.0	0.0	0.0	0.0	0.0	0.0	0.0	0.0	0.0	0.0	0.0
C22orf45	646023	gene_synonym	H. sapiens	646023	H. sapiens	ADORA2A-AS1	ADORA2A antisense RNA 1								0.0	0.0	0.0	0.0	0.0	0.0	0.0	0.0	0.0	0.0	0.0	0.0	0.0	0.0	0.0	0.0	0.0	0.0	0.0	0.0
FAM153B	202134	symbol	H. sapiens	202134	H. sapiens	FAM153B	family with sequence similarity 153 member B			Predicted intracellular proteins					0.0	0.0	0.0	0.0	0.0	0.0	0.0	0.0	0.0	0.0	0.0	0.0	0.0	0.0	0.0	0.0	0.0	0.0	0.0	0.0
RIMKLA	284716	symbol	H. sapiens	284716	H. sapiens	RIMKLA	ribosomal modification protein rimK like family member A	GO:0009064 glutamine family amino acid metabolic process;GO:1901605 alpha-amino acid metabolic process;GO:0006520 cellular amino acid metabolic process		Predicted intracellular proteins; ENZYME proteins:Ligase; Enzymes	Nucleoli fibrillar center (Uncertain)				0.0	0.0	0.0	0.0	0.0	0.0	0.0	0.0	0.0	0.0	0.0	0.0	0.0	0.0	0.0	0.0	0.0	0.0	0.0	0.0
PCSK6	5046	symbol	H. sapiens	5046	H. sapiens	PCSK6	proprotein convertase subtilisin/kexin type 6	GO:0032902 nerve growth factor production;GO:0032898 neurotrophin production;GO:0007354 zygotic determination of anterior/posterior axis, embryo		Predicted intracellular proteins; Predicted secreted proteins; Enzymes; Peptidases:Serine-type peptidases			(M3468)NABA ECM REGULATORS; (M5885)NABA MATRISOME ASSOCIATED; (M5889)NABA MATRISOME		0.0	0.0	0.0	0.0	0.0	0.0	0.0	0.0	1.0	0.0	0.0	0.0	0.0	0.0	0.0	1.0	1.0	0.0	0.0	0.0
HSPB7	27129	symbol	H. sapiens	27129	H. sapiens	HSPB7	heat shock protein family B (small) member 7	GO:0006986 response to unfolded protein;GO:0035966 response to topologically incorrect protein;GO:0008016 regulation of heart contraction		Predicted intracellular proteins	Nucleoplasm (Approved)				0.0	0.0	0.0	0.0	0.0	0.0	0.0	0.0	0.0	0.0	0.0	0.0	0.0	0.0	0.0	0.0	0.0	0.0	0.0	0.0
UPB1	51733	symbol	H. sapiens	51733	H. sapiens	UPB1	beta-ureidopropionase 1	GO:0033396 beta-alanine biosynthetic process via 3-ureidopropionate;GO:0019483 beta-alanine biosynthetic process;GO:0006248 CMP catabolic process		Disease related genes; Predicted intracellular proteins; Potential drug targets; ENZYME proteins:Hydrolases; Enzymes				(M5934)HALLMARK XENOBIOTIC METABOLISM	1.0	0.0	0.0	0.0	0.0	0.0	0.0	0.0	0.0	0.0	0.0	0.0	0.0	1.0	0.0	0.0	0.0	0.0	1.0	0.0
BCAT1	586	symbol	H. sapiens	586	H. sapiens	BCAT1	branched chain amino acid transaminase 1	GO:0009098 leucine biosynthetic process;GO:0009099 valine biosynthetic process;GO:0009082 branched-chain amino acid biosynthetic process		Predicted intracellular proteins; Enzymes; ENZYME proteins:Transferases		Pyridoxal phosphate; Glutamic acid; Leucine; Valine; Isoleucine; N'-(5-CHLOROBENZOFURAN-2-CARBONYL)-2-(TRIFLUOROMETHYL)BENZENESULFONOHYDRAZIDE	(M66)PID MYC ACTIV PATHWAY	(M5924)HALLMARK MTORC1 SIGNALING; (M5934)HALLMARK XENOBIOTIC METABOLISM; (M5950)HALLMARK ALLOGRAFT REJECTION	1.0	0.0	0.0	1.0	0.0	0.0	0.0	0.0	0.0	0.0	0.0	0.0	0.0	1.0	0.0	0.0	0.0	0.0	0.0	0.0
FAM153C	653316	gene_synonym	H. sapiens	653316	H. sapiens	FAM153CP	protein FAM153C			Predicted intracellular proteins					0.0	0.0	0.0	0.0	0.0	0.0	0.0	0.0	0.0	0.0	0.0	0.0	0.0	0.0	0.0	0.0	0.0	0.0	0.0	0.0
SLC2A1	6513	symbol	H. sapiens	6513	H. sapiens	SLC2A1	solute carrier family 2 member 1	GO:1904016 response to Thyroglobulin triiodothyronine;GO:0098708 glucose import across plasma membrane;GO:0098704 carbohydrate import across plasma membrane		Disease related genes; Transporters:Electrochemical Potential-driven transporters; Predicted intracellular proteins; Potential drug targets; Cancer-related genes:Candidate cancer biomarkers	Plasma membrane (Enhanced)	Resveratrol; Carboxymethylcellulose	(M44)PID HIF2PATHWAY; (M255)PID HIF1 TFPATHWAY; (M66)PID MYC ACTIV PATHWAY	(M5923)HALLMARK PI3K AKT MTOR SIGNALING; (M5891)HALLMARK HYPOXIA; (M5906)HALLMARK ESTROGEN RESPONSE EARLY	1.0	1.0	1.0	1.0	0.0	0.0	0.0	1.0	1.0	0.0	1.0	0.0	0.0	0.0	0.0	0.0	0.0	0.0	0.0	0.0
MCTP2	55784	symbol	H. sapiens	55784	H. sapiens	MCTP2	multiple C2 and transmembrane domain containing 2	GO:0046928 regulation of neurotransmitter secretion;GO:0051588 regulation of neurotransmitter transport;GO:0007269 neurotransmitter secretion		Predicted intracellular proteins; Disease related genes	Cytosol;Nucleoplasm (Enhanced)				0.0	0.0	0.0	0.0	0.0	0.0	0.0	0.0	0.0	0.0	0.0	0.0	0.0	0.0	0.0	0.0	0.0	0.0	0.0	0.0
HK2	3099	symbol	H. sapiens	3099	H. sapiens	HK2	hexokinase 2	GO:0072656 maintenance of protein location in mitochondrion;GO:0035795 negative regulation of mitochondrial membrane permeability;GO:0006735 NADH regeneration		Predicted intracellular proteins; Enzymes; Cancer-related genes:Candidate cancer biomarkers; ENZYME proteins:Transferases	Cytosol;Mitochondria (Supported); Additional: Centrosome;Vesicles		(M255)PID HIF1 TFPATHWAY	(M5928)HALLMARK MYC TARGETS V2; (M5947)HALLMARK IL2 STAT5 SIGNALING; (M5891)HALLMARK HYPOXIA	1.0	1.0	0.0	1.0	0.0	0.0	1.0	0.0	0.0	0.0	0.0	0.0	0.0	1.0	1.0	0.0	0.0	0.0	0.0	0.0
CYB5A	1528	symbol	H. sapiens	1528	H. sapiens	CYB5A	cytochrome b5 type A	GO:0046686 response to cadmium ion;GO:1902600 proton transmembrane transport;GO:0022900 electron transport chain		Predicted intracellular proteins; Disease related genes	Cytosol;Vesicles (Enhanced)	Dimethyl Propionate Ester Heme; Chromium; Chromic citrate; Chromic nitrate; Chromium gluconate; Chromium nicotinate; Chromous sulfate		(M5934)HALLMARK XENOBIOTIC METABOLISM; (M5936)HALLMARK OXIDATIVE PHOSPHORYLATION; (M5937)HALLMARK GLYCOLYSIS	1.0	0.0	0.0	0.0	0.0	0.0	0.0	0.0	0.0	0.0	0.0	0.0	1.0	0.0	0.0	0.0	0.0	0.0	0.0	1.0
ACTL8	81569	symbol	H. sapiens	81569	H. sapiens	ACTL8	actin like 8	GO:0030855 epithelial cell differentiation;GO:0060429 epithelium development;GO:0009888 tissue development		Predicted intracellular proteins	Cytosol (Approved)				0.0	0.0	0.0	0.0	0.0	0.0	0.0	0.0	0.0	0.0	0.0	0.0	0.0	0.0	0.0	0.0	0.0	0.0	0.0	0.0
hsa-miR-1271-5p						None	None	None	None	None	None	None	None	None	nan	nan	nan	nan	nan	nan	nan	nan	nan	nan	nan	nan	nan	nan	nan	nan	nan	nan	nan	nan
SNAPC1	6617	symbol	H. sapiens	6617	H. sapiens	SNAPC1	small nuclear RNA activating complex polypeptide 1	GO:0042796 snRNA transcription by RNA polymerase III;GO:0042795 snRNA transcription by RNA polymerase II;GO:0009301 snRNA transcription		Predicted intracellular proteins	Nucleoli (Enhanced); Additional: Nucleoplasm				0.0	0.0	0.0	0.0	0.0	0.0	0.0	0.0	0.0	0.0	0.0	0.0	0.0	0.0	0.0	0.0	0.0	0.0	0.0	0.0
VSIG1	340547	symbol	H. sapiens	340547	H. sapiens	VSIG1	V-set and immunoglobulin domain containing 1	GO:0030277 maintenance of gastrointestinal epithelium;GO:0010669 epithelial structure maintenance;GO:0003382 epithelial cell morphogenesis		Predicted intracellular proteins	Cytosol;Vesicles (Approved)				0.0	0.0	0.0	0.0	0.0	0.0	0.0	0.0	0.0	0.0	0.0	0.0	0.0	0.0	0.0	0.0	0.0	0.0	0.0	0.0
PDK1	5163	symbol	H. sapiens	5163	H. sapiens	PDK1	pyruvate dehydrogenase kinase 1	GO:0010510 regulation of acetyl-CoA biosynthetic process from pyruvate;GO:0050812 regulation of acyl-CoA biosynthetic process;GO:0097411 hypoxia-inducible factor-1alpha signaling pathway	Atypical: PDK/BCKDK protein kinase family	ENZYME proteins:Transferases; Predicted intracellular proteins; Kinases:Atypical kinases; FDA approved drug targets:Small molecule drugs; Enzymes		4-[(3-CHLORO-4-{[(2R)-3,3,3-TRIFLUORO-2-HYDROXY-2-METHYLPROPANOYL]AMINO}PHENYL)SULFONYL]-N,N-DIMETHYLBENZAMIDE; Dichloroacetic acid		(M5923)HALLMARK PI3K AKT MTOR SIGNALING; (M5891)HALLMARK HYPOXIA; (M5924)HALLMARK MTORC1 SIGNALING	1.0	1.0	1.0	1.0	0.0	0.0	0.0	0.0	0.0	1.0	0.0	1.0	0.0	0.0	1.0	0.0	0.0	0.0	0.0	0.0
ACTN2	88	symbol	H. sapiens	88	H. sapiens	ACTN2	actinin alpha 2	GO:0051695 actin filament uncapping;GO:0086097 phospholipase C-activating angiotensin-activated signaling pathway;GO:0030035 microspike assembly		Transporters:Accessory Factors Involved in Transport; Potential drug targets; Disease related genes; Predicted intracellular proteins	Actin filaments (Uncertain)			(M5909)HALLMARK MYOGENESIS; (M5915)HALLMARK APICAL JUNCTION; (M5921)HALLMARK COMPLEMENT	0.0	0.0	0.0	0.0	0.0	0.0	0.0	0.0	0.0	0.0	0.0	0.0	0.0	0.0	0.0	0.0	0.0	0.0	0.0	0.0
SLC12A1	6557	symbol	H. sapiens	6557	H. sapiens	SLC12A1	solute carrier family 12 member 1	GO:0055064 chloride ion homeostasis;GO:0055083 monovalent inorganic anion homeostasis;GO:0006884 cell volume homeostasis		FDA approved drug targets:Small molecule drugs; Disease related genes; Transporters:Electrochemical Potential-driven transporters	Vesicles (Approved); Additional: Nucleoplasm	Torasemide; Methyclothiazide; Chlorthalidone; Chlormerodrin; Furosemide; Potassium chloride; Hydroflumethiazide; Bumetanide; Etacrynic acid; Quinethazone; Piretanide			0.0	0.0	0.0	0.0	0.0	0.0	0.0	0.0	1.0	0.0	0.0	0.0	0.0	0.0	0.0	0.0	0.0	0.0	0.0	0.0
C11orf88	399949	gene_synonym	H. sapiens	399949	H. sapiens	HOATZ	HOATZ cilia and flagella associated protein	GO:0035082 axoneme assembly;GO:0030317 flagellated sperm motility;GO:0097722 sperm motility		Predicted intracellular proteins					0.0	0.0	0.0	0.0	0.0	0.0	0.0	0.0	0.0	0.0	0.0	0.0	0.0	0.0	0.0	0.0	0.0	0.0	0.0	0.0
MT3	4504	symbol	H. sapiens	4504	H. sapiens	MT3	metallothionein 3	GO:2000296 negative regulation of hydrogen peroxide catabolic process;GO:0097214 positive regulation of lysosomal membrane permeability;GO:2000376 positive regulation of oxygen metabolic process		Predicted intracellular proteins		Zinc; Zinc acetate; Zinc chloride; Zinc sulfate, unspecified form		(M5921)HALLMARK COMPLEMENT	1.0	1.0	1.0	0.0	0.0	0.0	0.0	0.0	0.0	1.0	1.0	0.0	1.0	0.0	1.0	0.0	0.0	0.0	0.0	1.0
CLCNKB	1188	symbol	H. sapiens	1188	H. sapiens	CLCNKB	chloride voltage-gated channel Kb	GO:0007588 excretion;GO:0006821 chloride transport;GO:0015698 inorganic anion transport		Predicted intracellular proteins; Disease related genes					0.0	0.0	0.0	0.0	0.0	0.0	0.0	0.0	1.0	0.0	0.0	0.0	0.0	0.0	0.0	0.0	0.0	0.0	0.0	0.0
EEF2K	29904	symbol	H. sapiens	29904	H. sapiens	EEF2K	eukaryotic elongation factor 2 kinase	GO:0071454 cellular response to anoxia;GO:1990637 response to prolactin;GO:0034059 response to anoxia	Atypical: Alpha-type protein kinase family	Kinases:Atypical kinases; Predicted intracellular proteins; Enzymes; ENZYME proteins:Transferases	Nucleoplasm (Approved)		(M209)PID P38 GAMMA DELTA PATHWAY; (M121)PID MTOR 4PATHWAY		0.0	1.0	0.0	0.0	0.0	0.0	1.0	0.0	0.0	0.0	0.0	0.0	0.0	0.0	0.0	0.0	0.0	0.0	0.0	1.0
C16orf82	162083	symbol	H. sapiens	162083	H. sapiens	C16orf82	chromosome 16 open reading frame 82								0.0	0.0	0.0	0.0	0.0	0.0	0.0	0.0	0.0	0.0	0.0	0.0	0.0	0.0	0.0	0.0	0.0	0.0	0.0	0.0
TBC1D26	353149	symbol	H. sapiens	353149	H. sapiens	TBC1D26	TBC1 domain family member 26	GO:0090630 activation of GTPase activity;GO:0043547 positive regulation of GTPase activity;GO:0043087 regulation of GTPase activity		Predicted intracellular proteins					0.0	0.0	0.0	0.0	0.0	0.0	0.0	0.0	0.0	0.0	0.0	0.0	0.0	0.0	0.0	0.0	0.0	0.0	0.0	0.0
WNT3	7473	symbol	H. sapiens	7473	H. sapiens	WNT3	Wnt family member 3	GO:0060064 Spemann organizer formation at the anterior end of the primitive streak;GO:1905474 canonical Wnt signaling pathway involved in stem cell proliferation;GO:0048697 positive regulation of collateral sprouting in absence of injury		Disease related genes; Predicted secreted proteins	Vesicles (Approved)		(M77)PID WNT SIGNALING PATHWAY; (M5493)WNT SIGNALING; (M5883)NABA SECRETED FACTORS		0.0	0.0	0.0	0.0	0.0	0.0	0.0	0.0	0.0	0.0	1.0	0.0	0.0	0.0	0.0	1.0	0.0	0.0	0.0	0.0
DNAH11	8701	symbol	H. sapiens	8701	H. sapiens	DNAH11	dynein axonemal heavy chain 11	GO:0035545 determination of left/right asymmetry in nervous system;GO:0120229 protein localization to motile cilium;GO:0060287 epithelial cilium movement involved in determination of left/right asymmetry		Predicted intracellular proteins; Disease related genes					0.0	0.0	0.0	0.0	0.0	0.0	0.0	0.0	0.0	0.0	0.0	0.0	1.0	0.0	0.0	1.0	0.0	0.0	0.0	0.0
EML1	2009	symbol	H. sapiens	2009	H. sapiens	EML1	EMAP like 1	GO:0007405 neuroblast proliferation;GO:0002244 hematopoietic progenitor cell differentiation;GO:0007052 mitotic spindle organization		Predicted intracellular proteins; Disease related genes					0.0	0.0	0.0	0.0	0.0	0.0	0.0	0.0	0.0	0.0	1.0	0.0	0.0	0.0	0.0	0.0	0.0	0.0	0.0	0.0
NEUROD1	4760	symbol	H. sapiens	4760	H. sapiens	NEUROD1	neuronal differentiation 1	GO:0003326 pancreatic A cell fate commitment;GO:0003312 pancreatic PP cell differentiation;GO:0003329 pancreatic PP cell fate commitment		Transcription factors:Basic domains; Predicted intracellular proteins; Disease related genes				(M5957)HALLMARK PANCREAS BETA CELLS	0.0	0.0	0.0	0.0	0.0	0.0	0.0	0.0	0.0	0.0	1.0	0.0	0.0	0.0	0.0	1.0	0.0	0.0	0.0	0.0
C22orf42	150297	symbol	H. sapiens	150297	H. sapiens	C22orf42	chromosome 22 open reading frame 42			Predicted intracellular proteins					0.0	0.0	0.0	0.0	0.0	0.0	0.0	0.0	0.0	0.0	0.0	0.0	0.0	0.0	0.0	0.0	0.0	0.0	0.0	0.0
FGF11	2256	symbol	H. sapiens	2256	H. sapiens	FGF11	fibroblast growth factor 11	GO:1905150 regulation of voltage-gated sodium channel activity;GO:2000649 regulation of sodium ion transmembrane transporter activity;GO:1902305 regulation of sodium ion transmembrane transport		Predicted intracellular proteins	Centrosome (Approved)		(M5883)NABA SECRETED FACTORS; (M5885)NABA MATRISOME ASSOCIATED; (M5889)NABA MATRISOME		0.0	0.0	0.0	0.0	0.0	0.0	0.0	0.0	0.0	0.0	0.0	0.0	0.0	0.0	0.0	0.0	0.0	0.0	0.0	0.0
EGLN3	112399	symbol	H. sapiens	112399	H. sapiens	EGLN3	egl-9 family hypoxia inducible factor 3	GO:0018401 peptidyl-proline hydroxylation to 4-hydroxy-L-proline;GO:0019511 peptidyl-proline hydroxylation;GO:0018126 protein hydroxylation		ENZYME proteins:Oxidoreductases; Predicted intracellular proteins; Enzymes	Cytosol (Supported)	Ascorbic acid; Roxadustat	(M180)PID HIF1A PATHWAY; (M44)PID HIF2PATHWAY; (M255)PID HIF1 TFPATHWAY	(M5924)HALLMARK MTORC1 SIGNALING; (M5937)HALLMARK GLYCOLYSIS	1.0	1.0	0.0	0.0	1.0	0.0	0.0	1.0	0.0	0.0	0.0	0.0	0.0	0.0	0.0	0.0	0.0	1.0	0.0	0.0
MTP18	51537	gene_synonym	H. sapiens	51537	H. sapiens	MTFP1	mitochondrial fission process 1	GO:0014850 response to muscle activity;GO:0000266 mitochondrial fission;GO:0014823 response to activity		Predicted intracellular proteins	Mitochondria (Approved)				0.0	0.0	0.0	0.0	0.0	0.0	0.0	0.0	0.0	0.0	0.0	0.0	0.0	0.0	0.0	0.0	0.0	0.0	0.0	0.0
ANKZF1	55139	symbol	H. sapiens	55139	H. sapiens	ANKZF1	ankyrin repeat and zinc finger peptidyl tRNA hydrolase 1	GO:0030433 ubiquitin-dependent ERAD pathway;GO:0070301 cellular response to hydrogen peroxide;GO:0036503 ERAD pathway		Predicted intracellular proteins	Nucleoplasm (Approved); Additional: Cytosol;Nuclear bodies			(M5891)HALLMARK HYPOXIA; (M5937)HALLMARK GLYCOLYSIS	0.0	0.0	1.0	0.0	0.0	0.0	0.0	0.0	0.0	0.0	0.0	0.0	0.0	0.0	0.0	0.0	0.0	0.0	0.0	1.0
VWA3A	146177	symbol	H. sapiens	146177	H. sapiens	VWA3A	von Willebrand factor A domain containing 3A			Predicted intracellular proteins; Predicted secreted proteins			(M3008)NABA ECM GLYCOPROTEINS; (M5884)NABA CORE MATRISOME; (M5889)NABA MATRISOME		0.0	0.0	0.0	0.0	0.0	0.0	0.0	0.0	0.0	0.0	0.0	0.0	0.0	0.0	0.0	0.0	0.0	0.0	0.0	0.0
KDM4B	23030	symbol	H. sapiens	23030	H. sapiens	KDM4B	lysine demethylase 4B	GO:0070544 histone H3-K36 demethylation;GO:0033169 histone H3-K9 demethylation;GO:0070076 histone lysine demethylation		Predicted intracellular proteins	Nucleoplasm (Supported); Additional: Cytosol			(M5906)HALLMARK ESTROGEN RESPONSE EARLY	0.0	0.0	0.0	0.0	0.0	0.0	0.0	0.0	0.0	0.0	0.0	0.0	0.0	0.0	0.0	0.0	0.0	0.0	0.0	0.0
SLC16A3	9123	symbol	H. sapiens	9123	H. sapiens	SLC16A3	solute carrier family 16 member 3	GO:0035879 plasma membrane lactate transport;GO:0015727 lactate transport;GO:0035873 lactate transmembrane transport		Transporters:Electrochemical Potential-driven transporters	Plasma membrane (Supported); Additional: Nuclear membrane	Pyruvic acid		(M5937)HALLMARK GLYCOLYSIS	1.0	0.0	0.0	1.0	0.0	0.0	0.0	0.0	1.0	0.0	0.0	1.0	0.0	0.0	0.0	0.0	0.0	0.0	0.0	0.0
ABP1	26	gene_synonym	H. sapiens	26	H. sapiens	AOC1	amine oxidase copper containing 1	GO:0035874 cellular response to copper ion starvation;GO:0120126 response to copper ion starvation;GO:0097184 response to azide		ENZYME proteins:Oxidoreductases; Predicted secreted proteins; Enzymes		Amiloride; Calcium; Diminazene			0.0	0.0	1.0	0.0	0.0	1.0	0.0	0.0	0.0	0.0	0.0	0.0	0.0	0.0	0.0	0.0	0.0	0.0	0.0	1.0
CLCNKA	1187	symbol	H. sapiens	1187	H. sapiens	CLCNKA	chloride voltage-gated channel Ka	GO:0007588 excretion;GO:0006821 chloride transport;GO:0015698 inorganic anion transport		Disease related genes		Niflumic acid; Talniflumate			0.0	0.0	0.0	0.0	0.0	0.0	0.0	0.0	1.0	0.0	0.0	0.0	0.0	0.0	0.0	0.0	0.0	0.0	0.0	0.0
POU6F2	11281	symbol	H. sapiens	11281	H. sapiens	POU6F2	POU class 6 homeobox 2	GO:0007402 ganglion mother cell fate determination;GO:0001709 cell fate determination;GO:0007601 visual perception		Predicted intracellular proteins; Disease related genes; Transcription factors:Helix-turn-helix domains					0.0	0.0	0.0	0.0	0.0	0.0	0.0	0.0	0.0	0.0	0.0	0.0	0.0	0.0	0.0	0.0	0.0	0.0	0.0	0.0
EPO	2056	symbol	H. sapiens	2056	H. sapiens	EPO	erythropoietin	GO:1902217 erythrocyte apoptotic process;GO:1902250 regulation of erythrocyte apoptotic process;GO:1902251 negative regulation of erythrocyte apoptotic process		Predicted secreted proteins; Candidate cardiovascular disease genes; Disease related genes; Cancer-related genes:Candidate cancer biomarkers			(M233)PID EPO PATHWAY; (M44)PID HIF2PATHWAY; (M231)PID KIT PATHWAY		1.0	1.0	1.0	0.0	0.0	0.0	0.0	1.0	0.0	0.0	0.0	0.0	0.0	0.0	0.0	0.0	0.0	1.0	0.0	0.0
PTHLH	5744	symbol	H. sapiens	5744	H. sapiens	PTHLH	parathyroid hormone like hormone	GO:0061182 negative regulation of chondrocyte development;GO:0061181 regulation of chondrocyte development;GO:0002076 osteoblast development		Disease related genes; Predicted secreted proteins; Cancer-related genes:Candidate cancer biomarkers	Cytosol;Nucleoplasm (Supported); Additional: Golgi apparatus		(M211)PID HEDGEHOG 2PATHWAY	(M5930)HALLMARK EPITHELIAL MESENCHYMAL TRANSITION	1.0	0.0	0.0	0.0	0.0	0.0	0.0	0.0	0.0	0.0	0.0	0.0	0.0	0.0	0.0	0.0	0.0	0.0	0.0	0.0
KRT84	3890	symbol	H. sapiens	3890	H. sapiens	KRT84	keratin 84	GO:0035878 nail development;GO:0045616 regulation of keratinocyte differentiation;GO:0045604 regulation of epidermal cell differentiation		Predicted intracellular proteins					0.0	0.0	0.0	0.0	0.0	0.0	0.0	0.0	0.0	0.0	0.0	0.0	0.0	0.0	0.0	0.0	0.0	0.0	0.0	0.0
C4orf47	441054	symbol	H. sapiens	441054	H. sapiens	C4orf47	chromosome 4 open reading frame 47			Predicted intracellular proteins	Vesicles (Uncertain)				0.0	0.0	0.0	0.0	0.0	0.0	0.0	0.0	0.0	0.0	0.0	0.0	0.0	0.0	0.0	0.0	0.0	0.0	0.0	0.0
PTPRQ	374462	symbol	H. sapiens	374462	H. sapiens	PTPRQ	protein tyrosine phosphatase receptor type Q	GO:1990264 peptidyl-tyrosine dephosphorylation involved in inactivation of protein kinase activity;GO:0035335 peptidyl-tyrosine dephosphorylation;GO:0045598 regulation of fat cell differentiation		Predicted intracellular proteins	Cytosol (Approved)				0.0	0.0	0.0	0.0	0.0	0.0	0.0	0.0	0.0	0.0	0.0	0.0	0.0	0.0	0.0	0.0	0.0	0.0	0.0	0.0
CLEC4C	170482	symbol	H. sapiens	170482	H. sapiens	CLEC4C	C-type lectin domain family 4 member C	GO:0002250 adaptive immune response;GO:0045087 innate immune response;GO:0098542 defense response to other organism		CD markers; Predicted intracellular proteins			(M5880)NABA ECM AFFILIATED; (M5885)NABA MATRISOME ASSOCIATED; (M5889)NABA MATRISOME		0.0	0.0	0.0	0.0	0.0	1.0	0.0	0.0	0.0	0.0	0.0	0.0	0.0	0.0	0.0	0.0	0.0	0.0	0.0	0.0
FAM9B	171483	symbol	H. sapiens	171483	H. sapiens	FAM9B	family with sequence similarity 9 member B	GO:0007286 spermatid development;GO:0048515 spermatid differentiation;GO:0051321 meiotic cell cycle		Predicted intracellular proteins	Nucleoplasm (Uncertain)				0.0	0.0	0.0	0.0	0.0	0.0	0.0	0.0	0.0	0.0	0.0	0.0	0.0	0.0	0.0	0.0	0.0	0.0	0.0	0.0
DAD1L	56286	gene_synonym	H. sapiens	56286	H. sapiens	DAD1P1	defender against cell death 1 pseudogene 1								0.0	0.0	0.0	0.0	0.0	0.0	0.0	0.0	0.0	0.0	0.0	0.0	0.0	0.0	0.0	0.0	0.0	0.0	0.0	0.0
C2orf54	79919	gene_synonym	H. sapiens	79919	H. sapiens	MAB21L4	mab-21 like 4			Predicted intracellular proteins	Golgi apparatus;Nucleoplasm (Approved)				0.0	0.0	0.0	0.0	0.0	0.0	0.0	0.0	0.0	0.0	0.0	0.0	0.0	0.0	0.0	0.0	0.0	0.0	0.0	0.0
RAB17	64284	symbol	H. sapiens	64284	H. sapiens	RAB17	RAB17, member RAS oncogene family	GO:0002415 immunoglobulin transcytosis in epithelial cells mediated by polymeric immunoglobulin receptor;GO:0002414 immunoglobulin transcytosis in epithelial cells;GO:0045056 transcytosis		Predicted intracellular proteins				(M5906)HALLMARK ESTROGEN RESPONSE EARLY	0.0	0.0	0.0	0.0	0.0	0.0	0.0	0.0	0.0	0.0	0.0	0.0	0.0	0.0	0.0	0.0	0.0	0.0	0.0	0.0
GPI	2821	symbol	H. sapiens	2821	H. sapiens	GPI	glucose-6-phosphate isomerase	GO:0035994 response to muscle stretch;GO:0051156 glucose 6-phosphate metabolic process;GO:0035902 response to immobilization stress		Disease related genes; Predicted secreted proteins; Predicted intracellular proteins; Potential drug targets; Cancer-related genes:Candidate cancer biomarkers; ENZYME proteins:Isomerase; Enzymes	Cytosol;Plasma membrane (Supported); Additional: Nucleoplasm	alpha-D-glucose 6-phosphate; 6-phospho-D-gluconic acid; 5-phospho-D-arabinohydroxamic acid; D-glucitol 6-phosphate; 5-Phosphoarabinonic Acid; Glucose-6-Phosphate; D-erythrose 4-phosphate; Fructose-6-phosphate; Copper; Artenimol		(M5891)HALLMARK HYPOXIA; (M5924)HALLMARK MTORC1 SIGNALING; (M5936)HALLMARK OXIDATIVE PHOSPHORYLATION	1.0	0.0	0.0	0.0	0.0	1.0	0.0	0.0	0.0	0.0	0.0	0.0	0.0	1.0	0.0	0.0	0.0	1.0	0.0	1.0
HTR5A	3361	symbol	H. sapiens	3361	H. sapiens	HTR5A	5-hydroxytryptamine receptor 5A	GO:0007198 adenylate cyclase-inhibiting serotonin receptor signaling pathway;GO:0098664 G protein-coupled serotonin receptor signaling pathway;GO:0007210 serotonin receptor signaling pathway		G-protein coupled receptors:Serotonin receptors; G-protein coupled receptors:GPCRs excl olfactory receptors		Ziprasidone; Loxapine; Aripiprazole; Asenapine		(M5951)HALLMARK SPERMATOGENESIS	0.0	0.0	0.0	0.0	0.0	0.0	0.0	0.0	0.0	0.0	1.0	0.0	0.0	0.0	0.0	0.0	0.0	0.0	0.0	0.0
PDE4C	5143	symbol	H. sapiens	5143	H. sapiens	PDE4C	phosphodiesterase 4C	GO:0006198 cAMP catabolic process;GO:0009214 cyclic nucleotide catabolic process;GO:0046058 cAMP metabolic process		FDA approved drug targets:Small molecule drugs; Predicted intracellular proteins; Enzymes; ENZYME proteins:Hydrolases	Centrosome;Cytosol (Approved); Additional: Midbody ring	Dyphylline; Iloprost; Roflumilast; Piclamilast; Crisaborole; Ibudilast; Exisulind			1.0	0.0	0.0	0.0	0.0	0.0	0.0	0.0	0.0	0.0	0.0	0.0	0.0	0.0	0.0	0.0	0.0	0.0	1.0	0.0
BNIP3	664	symbol	H. sapiens	664	H. sapiens	BNIP3	BCL2 interacting protein 3	GO:0071279 cellular response to cobalt ion;GO:1902109 negative regulation of mitochondrial membrane permeability involved in apoptotic process;GO:0035694 mitochondrial protein catabolic process		Predicted intracellular proteins; Transporters:Transporter channels and pores; Cancer-related genes:Candidate cancer biomarkers	Cytosol (Uncertain)		(M255)PID HIF1 TFPATHWAY; (M121)PID MTOR 4PATHWAY	(M5910)HALLMARK PROTEIN SECRETION	1.0	1.0	1.0	0.0	0.0	0.0	1.0	0.0	0.0	0.0	1.0	0.0	1.0	0.0	0.0	0.0	0.0	0.0	0.0	1.0
CA9	768	symbol	H. sapiens	768	H. sapiens	CA9	carbonic anhydrase 9	GO:0006730 one-carbon metabolic process;GO:0033574 response to testosterone;GO:1901654 response to ketone		Predicted intracellular proteins; ENZYME proteins:Lyases; Enzymes	Plasma membrane (Supported)	Benzthiazide; Hydroflumethiazide; Zonisamide; Girentuximab; Ellagic acid; Sodium carbonate	(M255)PID HIF1 TFPATHWAY		1.0	1.0	0.0	0.0	0.0	0.0	0.0	0.0	0.0	0.0	0.0	0.0	0.0	0.0	0.0	0.0	0.0	1.0	0.0	0.0
TFR2	7036	symbol	H. sapiens	7036	H. sapiens	TFR2	transferrin receptor 2	GO:0140298 endocytic iron import into cell;GO:0071281 cellular response to iron ion;GO:0033572 transferrin transport		Disease related genes; Transporters; Potential drug targets; Peptidases:Metallopeptidases; Enzymes	Golgi apparatus (Approved)				0.0	0.0	0.0	0.0	0.0	0.0	0.0	0.0	1.0	0.0	0.0	0.0	0.0	0.0	0.0	0.0	1.0	0.0	0.0	1.0
C20orf166	128826	gene_synonym	H. sapiens	128826	H. sapiens	MIR1-1HG	MIR1-1 host gene								0.0	0.0	0.0	0.0	0.0	0.0	0.0	0.0	0.0	0.0	0.0	0.0	0.0	0.0	0.0	0.0	0.0	0.0	0.0	0.0
C20orf200	253868	gene_synonym	H. sapiens	253868	H. sapiens	CRMA	cardiomyocyte maturation associated lncRNA								0.0	0.0	0.0	0.0	0.0	0.0	0.0	0.0	0.0	0.0	0.0	0.0	0.0	0.0	0.0	0.0	0.0	0.0	0.0	0.0
IGSF9	57549	symbol	H. sapiens	57549	H. sapiens	IGSF9	immunoglobulin superfamily member 9	GO:0070593 dendrite self-avoidance;GO:0008038 neuron recognition;GO:0007156 homophilic cell adhesion via plasma membrane adhesion molecules		Predicted intracellular proteins					0.0	0.0	0.0	0.0	0.0	0.0	0.0	0.0	0.0	0.0	0.0	0.0	0.0	0.0	0.0	0.0	0.0	0.0	0.0	0.0
SLC1A6	6511	symbol	H. sapiens	6511	H. sapiens	SLC1A6	solute carrier family 1 member 6	GO:0070778 L-aspartate transmembrane transport;GO:0015810 aspartate transmembrane transport;GO:0051938 L-glutamate import		Predicted intracellular proteins; Transporters:Electrochemical Potential-driven transporters	Plasma membrane (Supported); Additional: Intermediate filaments	Glutamic acid			0.0	0.0	0.0	0.0	0.0	0.0	0.0	0.0	1.0	0.0	0.0	0.0	0.0	0.0	0.0	0.0	0.0	0.0	0.0	0.0
C8orf22	492307	gene_synonym	H. sapiens	492307	H. sapiens	PPDPFL	pancreatic progenitor cell differentiation and proliferation factor like	GO:0030154 cell differentiation;GO:0048869 cellular developmental process;GO:0032502 developmental process		Predicted intracellular proteins					0.0	0.0	0.0	0.0	0.0	0.0	0.0	0.0	0.0	0.0	0.0	0.0	0.0	0.0	0.0	0.0	0.0	0.0	0.0	0.0
CCDC64B	146439	gene_synonym	H. sapiens	146439	H. sapiens	BICDL2	BICD family like cargo adaptor 2	GO:0055107 Golgi to secretory granule transport;GO:0047496 vesicle transport along microtubule;GO:0099518 vesicle cytoskeletal trafficking		Predicted intracellular proteins	Actin filaments;Cytosol;Intermediate filaments (Approved)				0.0	0.0	0.0	0.0	0.0	0.0	0.0	0.0	0.0	0.0	0.0	0.0	0.0	0.0	0.0	0.0	0.0	0.0	0.0	0.0
TYRP1	7306	symbol	H. sapiens	7306	H. sapiens	TYRP1	tyrosinase related protein 1	GO:0043438 acetoacetic acid metabolic process;GO:0048023 positive regulation of melanin biosynthetic process;GO:1900378 positive regulation of secondary metabolite biosynthetic process		Predicted intracellular proteins; Disease related genes	Vesicles (Approved)		(M145)PID P53 DOWNSTREAM PATHWAY		1.0	0.0	0.0	0.0	0.0	0.0	0.0	0.0	0.0	0.0	0.0	0.0	0.0	0.0	0.0	0.0	0.0	0.0	0.0	0.0
KISS1R	84634	symbol	H. sapiens	84634	H. sapiens	KISS1R	KISS1 receptor	GO:0007218 neuropeptide signaling pathway;GO:0007186 G protein-coupled receptor signaling pathway;GO:0007165 signal transduction		Transporters; Potential drug targets; Disease related genes; G-protein coupled receptors:GPCRs excl olfactory receptors	Plasma membrane (Supported); Additional: Vesicles	ANZ-100			0.0	0.0	0.0	0.0	0.0	0.0	0.0	0.0	0.0	0.0	0.0	0.0	0.0	0.0	0.0	0.0	0.0	0.0	0.0	0.0
PCP4L1	654790	symbol	H. sapiens	654790	H. sapiens	PCP4L1	Purkinje cell protein 4 like 1			Predicted intracellular proteins	Mitochondria;Nucleoplasm (Approved)				0.0	0.0	0.0	0.0	0.0	0.0	0.0	0.0	0.0	0.0	0.0	0.0	0.0	0.0	0.0	0.0	0.0	0.0	0.0	0.0
HNF1A	6927	symbol	H. sapiens	6927	H. sapiens	HNF1A	HNF1 homeobox A	GO:0035623 renal glucose absorption;GO:0035565 regulation of pronephros size;GO:0072114 pronephros morphogenesis		Predicted intracellular proteins; Cancer-related genes	Nucleoplasm (Supported)	D-norleucine	(M106)PID HNF3B PATHWAY; (M70)PID PS1 PATHWAY	(M5957)HALLMARK PANCREAS BETA CELLS; (M5956)HALLMARK KRAS SIGNALING DN	0.0	0.0	0.0	0.0	0.0	0.0	1.0	0.0	0.0	0.0	0.0	0.0	0.0	0.0	0.0	0.0	0.0	0.0	0.0	0.0
C12orf27	283460	gene_synonym	H. sapiens	283460	H. sapiens	HNF1A-AS1	HNF1A antisense RNA 1								0.0	0.0	0.0	0.0	0.0	0.0	0.0	0.0	0.0	0.0	0.0	0.0	0.0	0.0	0.0	0.0	0.0	0.0	0.0	0.0
hsa-miR-141-3p						None	None	None	None	None	None	None	None	None	nan	nan	nan	nan	nan	nan	nan	nan	nan	nan	nan	nan	nan	nan	nan	nan	nan	nan	nan	nan
hsa-let-7a-3p						None	None	None	None	None	None	None	None	None	nan	nan	nan	nan	nan	nan	nan	nan	nan	nan	nan	nan	nan	nan	nan	nan	nan	nan	nan	nan
hsa-miR-217						None	None	None	None	None	None	None	None	None	nan	nan	nan	nan	nan	nan	nan	nan	nan	nan	nan	nan	nan	nan	nan	nan	nan	nan	nan	nan
hsa-let-7b-5p						None	None	None	None	None	None	None	None	None	nan	nan	nan	nan	nan	nan	nan	nan	nan	nan	nan	nan	nan	nan	nan	nan	nan	nan	nan	nan
hsa-miR-146b-3p						None	None	None	None	None	None	None	None	None	nan	nan	nan	nan	nan	nan	nan	nan	nan	nan	nan	nan	nan	nan	nan	nan	nan	nan	nan	nan
hsa-let-7b-3p						None	None	None	None	None	None	None	None	None	nan	nan	nan	nan	nan	nan	nan	nan	nan	nan	nan	nan	nan	nan	nan	nan	nan	nan	nan	nan
hsa-miR-28-3p						None	None	None	None	None	None	None	None	None	nan	nan	nan	nan	nan	nan	nan	nan	nan	nan	nan	nan	nan	nan	nan	nan	nan	nan	nan	nan
hsa-miR-455-3p						None	None	None	None	None	None	None	None	None	nan	nan	nan	nan	nan	nan	nan	nan	nan	nan	nan	nan	nan	nan	nan	nan	nan	nan	nan	nan
hsa-miR-100-5p						None	None	None	None	None	None	None	None	None	nan	nan	nan	nan	nan	nan	nan	nan	nan	nan	nan	nan	nan	nan	nan	nan	nan	nan	nan	nan
hsa-miR-214-5p						None	None	None	None	None	None	None	None	None	nan	nan	nan	nan	nan	nan	nan	nan	nan	nan	nan	nan	nan	nan	nan	nan	nan	nan	nan	nan
hsa-miR-199b-3p						None	None	None	None	None	None	None	None	None	nan	nan	nan	nan	nan	nan	nan	nan	nan	nan	nan	nan	nan	nan	nan	nan	nan	nan	nan	nan
hsa-miR-199a-3p						None	None	None	None	None	None	None	None	None	nan	nan	nan	nan	nan	nan	nan	nan	nan	nan	nan	nan	nan	nan	nan	nan	nan	nan	nan	nan

## Sheet: Enrichment
GroupID	Category	Term	Description	LogP	Log(q-value)	InTerm_InList	Genes	Symbols
1_Summary	WikiPathways	WP534	Glycolysis and gluconeogenesis	-17.8099	-13.6718	13/45	226,2023,2597,2821,3099,3939,5211,5214,5223,5230,5315,6513,7167,664,768,2056,5236,10397,112399,6472,84969,204,205,1528,2997,4504,7306,7388,10165,83931,84701,440567,9123,5163,5143,5744,23417,51733,64834,10924,586,2719,8704,1978,3632,3705,4282,10434,11313,11156,55818	ALDOA,ENO1,GAPDH,GPI,HK2,LDHA,PFKL,PFKP,PGAM1,PGK1,PKM,SLC2A1,TPI1,BNIP3,CA9,EPO,PGM1,NDRG1,EGLN3,SHMT2,TOX2,AK2,AK4,CYB5A,GYS1,MT3,TYRP1,UQCRH,SLC25A13,STK40,COX4I2,UQCRHL,SLC16A3,PDK1,PDE4C,PTHLH,MLYCD,UPB1,ELOVL1,SMPDL3A,BCAT1,GPC3,B4GALT2,EIF4EBP1,INPP5A,ITPK1,MIF,LYPLA1,LYPLA2,PTP4A3,KDM3A
1_Member	WikiPathways	WP534	Glycolysis and gluconeogenesis	-17.8099	-13.6718	13/45	226,2023,2597,2821,3099,3939,5211,5214,5223,5230,5315,6513,7167	ALDOA,ENO1,GAPDH,GPI,HK2,LDHA,PFKL,PFKP,PGAM1,PGK1,PKM,SLC2A1,TPI1
1_Member	KEGG Pathway	M00001	Glycolysis (Embden-Meyerhof pathway), glucose => pyruvate	-17.5556	-13.6718	11/25	226,2023,2597,2821,3099,5211,5214,5223,5230,5315,7167	ALDOA,ENO1,GAPDH,GPI,HK2,PFKL,PFKP,PGAM1,PGK1,PKM,TPI1
1_Member	KEGG Pathway	hsa_M00001	Glycolysis (Embden-Meyerhof pathway), glucose => pyruvate	-17.5556	-13.6718	11/25	226,2023,2597,2821,3099,5211,5214,5223,5230,5315,7167	ALDOA,ENO1,GAPDH,GPI,HK2,PFKL,PFKP,PGAM1,PGK1,PKM,TPI1
1_Member	WikiPathways	WP4629	Aerobic glycolysis	-17.4202	-13.6614	9/12	226,2023,2597,2821,3939,5230,5315,6513,7167	ALDOA,ENO1,GAPDH,GPI,LDHA,PGK1,PKM,SLC2A1,TPI1
1_Member	Canonical Pathways	M255	PID HIF1 TFPATHWAY	-17.0492	-13.3873	14/66	226,664,768,2023,2056,3099,3939,5211,5230,5236,5315,6513,10397,112399	ALDOA,BNIP3,CA9,ENO1,EPO,HK2,LDHA,PFKL,PGK1,PGM1,PKM,SLC2A1,NDRG1,EGLN3
1_Member	WikiPathways	WP4018	Clear cell renal cell carcinoma pathways	-16.7848	-13.202	15/87	226,2023,2597,2821,3099,3939,5211,5214,5230,5236,5315,6472,6513,7167,84969	ALDOA,ENO1,GAPDH,GPI,HK2,LDHA,PFKL,PFKP,PGK1,PGM1,PKM,SHMT2,SLC2A1,TPI1,TOX2
1_Member	GO Biological Processes	GO:0046031	ADP metabolic process	-16.5516	-13.0358	15/90	204,205,226,2023,2597,2821,3099,3939,5211,5214,5223,5230,5236,5315,7167	AK2,AK4,ALDOA,ENO1,GAPDH,GPI,HK2,LDHA,PFKL,PFKP,PGAM1,PGK1,PGM1,PKM,TPI1
1_Member	GO Biological Processes	GO:0009135	purine nucleoside diphosphate metabolic process	-15.6335	-12.2268	15/103	204,205,226,2023,2597,2821,3099,3939,5211,5214,5223,5230,5236,5315,7167	AK2,AK4,ALDOA,ENO1,GAPDH,GPI,HK2,LDHA,PFKL,PFKP,PGAM1,PGK1,PGM1,PKM,TPI1
1_Member	GO Biological Processes	GO:0009179	purine ribonucleoside diphosphate metabolic process	-15.6335	-12.2268	15/103	204,205,226,2023,2597,2821,3099,3939,5211,5214,5223,5230,5236,5315,7167	AK2,AK4,ALDOA,ENO1,GAPDH,GPI,HK2,LDHA,PFKL,PFKP,PGAM1,PGK1,PGM1,PKM,TPI1
1_Member	GO Biological Processes	GO:0009185	ribonucleoside diphosphate metabolic process	-15.44	-12.0791	15/106	204,205,226,2023,2597,2821,3099,3939,5211,5214,5223,5230,5236,5315,7167	AK2,AK4,ALDOA,ENO1,GAPDH,GPI,HK2,LDHA,PFKL,PFKP,PGAM1,PGK1,PGM1,PKM,TPI1
1_Member	WikiPathways	WP1946	Cori cycle	-15.389	-12.0695	9/17	226,2597,2821,3939,5214,5223,5230,6513,7167	ALDOA,GAPDH,GPI,LDHA,PFKP,PGAM1,PGK1,SLC2A1,TPI1
1_Member	KEGG Pathway	ko00010	Glycolysis / Gluconeogenesis	-15.323	-12.0413	13/67	226,2023,2597,2821,3099,3939,5211,5214,5223,5230,5236,5315,7167	ALDOA,ENO1,GAPDH,GPI,HK2,LDHA,PFKL,PFKP,PGAM1,PGK1,PGM1,PKM,TPI1
1_Member	GO Biological Processes	GO:0006091	generation of precursor metabolites and energy	-14.6604	-11.4135	25/490	205,226,664,1528,2023,2597,2821,2997,3099,3939,4504,5211,5214,5223,5230,5236,5315,6472,7167,7306,7388,10165,83931,84701,440567	AK4,ALDOA,BNIP3,CYB5A,ENO1,GAPDH,GPI,GYS1,HK2,LDHA,MT3,PFKL,PFKP,PGAM1,PGK1,PGM1,PKM,SHMT2,TPI1,TYRP1,UQCRH,SLC25A13,STK40,COX4I2,UQCRHL
1_Member	GO Biological Processes	GO:0046034	ATP metabolic process	-14.621	-11.4062	20/277	204,205,226,2023,2597,2821,3099,3939,5211,5214,5223,5230,5236,5315,6472,7167,7388,10165,84701,440567	AK2,AK4,ALDOA,ENO1,GAPDH,GPI,HK2,LDHA,PFKL,PFKP,PGAM1,PGK1,PGM1,PKM,SHMT2,TPI1,UQCRH,SLC25A13,COX4I2,UQCRHL
1_Member	GO Biological Processes	GO:0006165	nucleoside diphosphate phosphorylation	-14.4395	-11.2547	14/99	205,226,2023,2597,2821,3099,3939,5211,5214,5223,5230,5236,5315,7167	AK4,ALDOA,ENO1,GAPDH,GPI,HK2,LDHA,PFKL,PFKP,PGAM1,PGK1,PGM1,PKM,TPI1
1_Member	GO Biological Processes	GO:0009132	nucleoside diphosphate metabolic process	-14.3943	-11.2375	15/124	204,205,226,2023,2597,2821,3099,3939,5211,5214,5223,5230,5236,5315,7167	AK2,AK4,ALDOA,ENO1,GAPDH,GPI,HK2,LDHA,PFKL,PFKP,PGAM1,PGK1,PGM1,PKM,TPI1
1_Member	WikiPathways	WP4290	Metabolic reprogramming in colon cancer	-14.3665	-11.2361	11/44	2023,2597,2821,3939,5211,5223,5230,5315,6472,6513,9123	ENO1,GAPDH,GPI,LDHA,PFKL,PGAM1,PGK1,PKM,SHMT2,SLC2A1,SLC16A3
1_Member	GO Biological Processes	GO:0046939	nucleotide phosphorylation	-14.3141	-11.2085	14/101	205,226,2023,2597,2821,3099,3939,5211,5214,5223,5230,5236,5315,7167	AK4,ALDOA,ENO1,GAPDH,GPI,HK2,LDHA,PFKL,PFKP,PGAM1,PGK1,PGM1,PKM,TPI1
1_Member	GO Biological Processes	GO:0006096	glycolytic process	-14.1874	-11.1052	13/81	226,2023,2597,2821,3099,3939,5211,5214,5223,5230,5236,5315,7167	ALDOA,ENO1,GAPDH,GPI,HK2,LDHA,PFKL,PFKP,PGAM1,PGK1,PGM1,PKM,TPI1
1_Member	GO Biological Processes	GO:0006757	ATP generation from ADP	-14.1149	-11.055	13/82	226,2023,2597,2821,3099,3939,5211,5214,5223,5230,5236,5315,7167	ALDOA,ENO1,GAPDH,GPI,HK2,LDHA,PFKL,PFKP,PGAM1,PGK1,PGM1,PKM,TPI1
1_Member	GO Biological Processes	GO:0006090	pyruvate metabolic process	-14.0124	-10.9737	14/106	226,2023,2597,2821,3099,3939,5163,5211,5214,5223,5230,5236,5315,7167	ALDOA,ENO1,GAPDH,GPI,HK2,LDHA,PDK1,PFKL,PFKP,PGAM1,PGK1,PGM1,PKM,TPI1
1_Member	KEGG Pathway	hsa00010	Glycolysis / Gluconeogenesis	-13.9728	-10.9543	13/84	226,2023,2597,2821,3099,3939,5211,5214,5223,5230,5236,5315,7167	ALDOA,ENO1,GAPDH,GPI,HK2,LDHA,PFKL,PFKP,PGAM1,PGK1,PGM1,PKM,TPI1
1_Member	GO Biological Processes	GO:0009259	ribonucleotide metabolic process	-13.9128	-10.9136	22/386	204,205,226,2023,2597,2821,3099,3939,5143,5163,5211,5214,5223,5230,5236,5315,5744,7167,10165,23417,51733,64834	AK2,AK4,ALDOA,ENO1,GAPDH,GPI,HK2,LDHA,PDE4C,PDK1,PFKL,PFKP,PGAM1,PGK1,PGM1,PKM,PTHLH,TPI1,SLC25A13,MLYCD,UPB1,ELOVL1
1_Member	GO Biological Processes	GO:0019693	ribose phosphate metabolic process	-13.6636	-10.6829	22/397	204,205,226,2023,2597,2821,3099,3939,5143,5163,5211,5214,5223,5230,5236,5315,5744,7167,10165,23417,51733,64834	AK2,AK4,ALDOA,ENO1,GAPDH,GPI,HK2,LDHA,PDE4C,PDK1,PFKL,PFKP,PGAM1,PGK1,PGM1,PKM,PTHLH,TPI1,SLC25A13,MLYCD,UPB1,ELOVL1
1_Member	GO Biological Processes	GO:0009150	purine ribonucleotide metabolic process	-13.2839	-10.338	21/369	204,205,226,2023,2597,2821,3099,3939,5143,5163,5211,5214,5223,5230,5236,5315,5744,7167,10165,23417,64834	AK2,AK4,ALDOA,ENO1,GAPDH,GPI,HK2,LDHA,PDE4C,PDK1,PFKL,PFKP,PGAM1,PGK1,PGM1,PKM,PTHLH,TPI1,SLC25A13,MLYCD,ELOVL1
1_Member	GO Biological Processes	GO:0072521	purine-containing compound metabolic process	-13.2511	-10.3216	22/416	204,205,226,2023,2597,2821,3099,3939,5143,5163,5211,5214,5223,5230,5236,5315,5744,6472,7167,10165,23417,64834	AK2,AK4,ALDOA,ENO1,GAPDH,GPI,HK2,LDHA,PDE4C,PDK1,PFKL,PFKP,PGAM1,PGK1,PGM1,PKM,PTHLH,SHMT2,TPI1,SLC25A13,MLYCD,ELOVL1
1_Member	GO Biological Processes	GO:0006163	purine nucleotide metabolic process	-12.6671	-9.78328	21/397	204,205,226,2023,2597,2821,3099,3939,5143,5163,5211,5214,5223,5230,5236,5315,5744,7167,10165,23417,64834	AK2,AK4,ALDOA,ENO1,GAPDH,GPI,HK2,LDHA,PDE4C,PDK1,PFKL,PFKP,PGAM1,PGK1,PGM1,PKM,PTHLH,TPI1,SLC25A13,MLYCD,ELOVL1
1_Member	GO Biological Processes	GO:0006753	nucleoside phosphate metabolic process	-12.6055	-9.73598	23/498	204,205,226,2023,2597,2821,3099,3939,5143,5163,5211,5214,5223,5230,5236,5315,5744,7167,10165,10924,23417,51733,64834	AK2,AK4,ALDOA,ENO1,GAPDH,GPI,HK2,LDHA,PDE4C,PDK1,PFKL,PFKP,PGAM1,PGK1,PGM1,PKM,PTHLH,TPI1,SLC25A13,SMPDL3A,MLYCD,UPB1,ELOVL1
1_Member	GO Biological Processes	GO:0055086	nucleobase-containing small molecule metabolic process	-12.2775	-9.42172	24/570	204,205,226,2023,2597,2821,3099,3939,5143,5163,5211,5214,5223,5230,5236,5315,5744,6472,7167,10165,10924,23417,51733,64834	AK2,AK4,ALDOA,ENO1,GAPDH,GPI,HK2,LDHA,PDE4C,PDK1,PFKL,PFKP,PGAM1,PGK1,PGM1,PKM,PTHLH,SHMT2,TPI1,SLC25A13,SMPDL3A,MLYCD,UPB1,ELOVL1
1_Member	Reactome Gene Sets	R-HSA-70326	Glucose metabolism	-12.0765	-9.23415	12/91	226,2023,2597,2821,3099,5211,5214,5223,5230,5315,7167,10165	ALDOA,ENO1,GAPDH,GPI,HK2,PFKL,PFKP,PGAM1,PGK1,PKM,TPI1,SLC25A13
1_Member	Reactome Gene Sets	R-HSA-70171	Glycolysis	-11.9093	-9.07985	11/71	226,2023,2597,2821,3099,5211,5214,5223,5230,5315,7167	ALDOA,ENO1,GAPDH,GPI,HK2,PFKL,PFKP,PGAM1,PGK1,PKM,TPI1
1_Member	GO Biological Processes	GO:0009117	nucleotide metabolic process	-11.8293	-9.01248	22/490	204,205,226,2023,2597,2821,3099,3939,5143,5163,5211,5214,5223,5230,5236,5315,5744,7167,10165,23417,51733,64834	AK2,AK4,ALDOA,ENO1,GAPDH,GPI,HK2,LDHA,PDE4C,PDK1,PFKL,PFKP,PGAM1,PGK1,PGM1,PKM,PTHLH,TPI1,SLC25A13,MLYCD,UPB1,ELOVL1
1_Member	KEGG Pathway	hsa01230	Biosynthesis of amino acids	-11.6374	-8.85626	11/75	226,586,2023,2597,5211,5214,5223,5230,5315,6472,7167	ALDOA,BCAT1,ENO1,GAPDH,PFKL,PFKP,PGAM1,PGK1,PKM,SHMT2,TPI1
1_Member	KEGG Pathway	ko01230	Biosynthesis of amino acids	-11.6374	-8.85626	11/75	226,586,2023,2597,5211,5214,5223,5230,5315,6472,7167	ALDOA,BCAT1,ENO1,GAPDH,PFKL,PFKP,PGAM1,PGK1,PKM,SHMT2,TPI1
1_Member	Reactome Gene Sets	R-HSA-71387	Metabolism of carbohydrates	-10.9214	-8.16256	17/295	226,2023,2597,2719,2821,2997,3099,5211,5214,5223,5230,5236,5315,6513,7167,8704,10165	ALDOA,ENO1,GAPDH,GPC3,GPI,GYS1,HK2,PFKL,PFKP,PGAM1,PGK1,PGM1,PKM,SLC2A1,TPI1,B4GALT2,SLC25A13
1_Member	KEGG Pathway	hsa01200	Carbon metabolism	-10.8899	-8.16249	12/114	226,2023,2597,2821,3099,5211,5214,5223,5230,5315,6472,7167	ALDOA,ENO1,GAPDH,GPI,HK2,PFKL,PFKP,PGAM1,PGK1,PKM,SHMT2,TPI1
1_Member	KEGG Pathway	ko01200	Carbon metabolism	-10.8899	-8.16249	12/114	226,2023,2597,2821,3099,5211,5214,5223,5230,5315,6472,7167	ALDOA,ENO1,GAPDH,GPI,HK2,PFKL,PFKP,PGAM1,PGK1,PKM,SHMT2,TPI1
1_Member	KEGG Pathway	hsa04066	HIF-1 signaling pathway	-10.6672	-7.95951	12/119	226,1978,2023,2056,2597,3099,3939,5163,5211,5230,6513,112399	ALDOA,EIF4EBP1,ENO1,EPO,GAPDH,HK2,LDHA,PDK1,PFKL,PGK1,SLC2A1,EGLN3
1_Member	GO Biological Processes	GO:0016052	carbohydrate catabolic process	-10.5243	-7.83546	13/154	226,2023,2597,2821,3099,3939,5211,5214,5223,5230,5236,5315,7167	ALDOA,ENO1,GAPDH,GPI,HK2,LDHA,PFKL,PFKP,PGAM1,PGK1,PGM1,PKM,TPI1
1_Member	Reactome Gene Sets	R-HSA-70263	Gluconeogenesis	-10.3551	-7.67548	8/34	226,2023,2597,2821,5223,5230,7167,10165	ALDOA,ENO1,GAPDH,GPI,PGAM1,PGK1,TPI1,SLC25A13
1_Member	GO Biological Processes	GO:0005975	carbohydrate metabolic process	-10.2209	-7.5502	22/593	226,2023,2597,2821,2997,3099,3632,3705,3939,5163,5211,5214,5223,5230,5236,5315,6513,7167,8704,10165,23417,83931	ALDOA,ENO1,GAPDH,GPI,GYS1,HK2,INPP5A,ITPK1,LDHA,PDK1,PFKL,PFKP,PGAM1,PGK1,PGM1,PKM,SLC2A1,TPI1,B4GALT2,SLC25A13,MLYCD,STK40
1_Member	KEGG Pathway	M00002	Glycolysis, core module involving three-carbon compounds	-10.1985	-7.54518	6/12	2023,2597,5223,5230,5315,7167	ENO1,GAPDH,PGAM1,PGK1,PKM,TPI1
1_Member	KEGG Pathway	hsa_M00002	Glycolysis, core module involving three-carbon compounds	-10.1985	-7.54518	6/12	2023,2597,5223,5230,5315,7167	ENO1,GAPDH,PGAM1,PGK1,PKM,TPI1
1_Member	KEGG Pathway	M00003	Gluconeogenesis, oxaloacetate => fructose-6P	-9.08338	-6.45487	6/17	226,2023,2597,5223,5230,7167	ALDOA,ENO1,GAPDH,PGAM1,PGK1,TPI1
1_Member	KEGG Pathway	hsa_M00003	Gluconeogenesis, oxaloacetate => fructose-6P	-9.08338	-6.45487	6/17	226,2023,2597,5223,5230,7167	ALDOA,ENO1,GAPDH,PGAM1,PGK1,TPI1
1_Member	GO Biological Processes	GO:0005996	monosaccharide metabolic process	-8.76625	-6.14572	14/257	226,2023,2597,2821,3099,5163,5211,5214,5230,5236,6513,7167,10165,23417	ALDOA,ENO1,GAPDH,GPI,HK2,PDK1,PFKL,PFKP,PGK1,PGM1,SLC2A1,TPI1,SLC25A13,MLYCD
1_Member	GO Biological Processes	GO:0032787	monocarboxylic acid metabolic process	-8.59337	-5.98066	20/595	226,2023,2597,2821,3099,3939,4282,5163,5211,5214,5223,5230,5236,5315,7167,7306,10434,11313,23417,64834	ALDOA,ENO1,GAPDH,GPI,HK2,LDHA,MIF,PDK1,PFKL,PFKP,PGAM1,PGK1,PGM1,PKM,TPI1,TYRP1,LYPLA1,LYPLA2,MLYCD,ELOVL1
1_Member	WikiPathways	WP5049	Glycolysis in senescence	-8.30197	-5.69695	5/11	2023,2597,3939,5230,5315	ENO1,GAPDH,LDHA,PGK1,PKM
1_Member	GO Biological Processes	GO:0019318	hexose metabolic process	-8.21394	-5.61647	13/237	226,2023,2597,2821,3099,5163,5211,5214,5230,5236,7167,10165,23417	ALDOA,ENO1,GAPDH,GPI,HK2,PDK1,PFKL,PFKP,PGK1,PGM1,TPI1,SLC25A13,MLYCD
1_Member	GO Biological Processes	GO:0006006	glucose metabolic process	-8.15614	-5.5661	12/196	2023,2597,2821,3099,5163,5211,5214,5230,5236,7167,10165,23417	ENO1,GAPDH,GPI,HK2,PDK1,PFKL,PFKP,PGK1,PGM1,TPI1,SLC25A13,MLYCD
1_Member	GO Biological Processes	GO:0006735	NADH regeneration	-6.44891	-3.90093	4/10	2023,3099,5211,5214	ENO1,HK2,PFKL,PFKP
1_Member	GO Biological Processes	GO:0061621	canonical glycolysis	-6.44891	-3.90093	4/10	2023,3099,5211,5214	ENO1,HK2,PFKL,PFKP
1_Member	GO Biological Processes	GO:0061718	glucose catabolic process to pyruvate	-6.44891	-3.90093	4/10	2023,3099,5211,5214	ENO1,HK2,PFKL,PFKP
1_Member	GO Biological Processes	GO:0061620	glycolytic process through glucose-6-phosphate	-6.08097	-3.55258	4/12	2023,3099,5211,5214	ENO1,HK2,PFKL,PFKP
1_Member	GO Biological Processes	GO:0061615	glycolytic process through fructose-6-phosphate	-5.92349	-3.40144	4/13	2023,3099,5211,5214	ENO1,HK2,PFKL,PFKP
1_Member	GO Biological Processes	GO:0019674	NAD metabolic process	-5.85648	-3.34684	5/30	2023,3099,3939,5211,5214	ENO1,HK2,LDHA,PFKL,PFKP
1_Member	KEGG Pathway	ko00030	Pentose phosphate pathway	-5.85648	-3.34684	5/30	226,2821,5211,5214,5236	ALDOA,GPI,PFKL,PFKP,PGM1
1_Member	KEGG Pathway	ko00052	Galactose metabolism	-5.78239	-3.27882	5/31	3099,5211,5214,5236,8704	HK2,PFKL,PFKP,PGM1,B4GALT2
1_Member	KEGG Pathway	ko00051	Fructose and mannose metabolism	-5.64184	-3.15017	5/33	226,3099,5211,5214,7167	ALDOA,HK2,PFKL,PFKP,TPI1
1_Member	KEGG Pathway	hsa00030	Pentose phosphate pathway	-5.32802	-2.84794	5/38	226,2821,5211,5214,5236	ALDOA,GPI,PFKL,PFKP,PGM1
1_Member	GO Biological Processes	GO:0006007	glucose catabolic process	-5.20272	-2.72831	4/19	2023,3099,5211,5214	ENO1,HK2,PFKL,PFKP
1_Member	KEGG Pathway	hsa00052	Galactose metabolism	-5.16085	-2.69205	5/41	3099,5211,5214,5236,8704	HK2,PFKL,PFKP,PGM1,B4GALT2
1_Member	KEGG Pathway	hsa00051	Fructose and mannose metabolism	-5.00661	-2.5542	5/44	226,3099,5211,5214,7167	ALDOA,HK2,PFKL,PFKP,TPI1
1_Member	GO Biological Processes	GO:0030388	fructose 1,6-bisphosphate metabolic process	-4.5005	-2.06902	3/10	226,5211,5214	ALDOA,PFKL,PFKP
1_Member	GO Biological Processes	GO:0006734	NADH metabolic process	-4.37764	-1.97578	4/30	2023,3099,5211,5214	ENO1,HK2,PFKL,PFKP
1_Member	GO Biological Processes	GO:0006002	fructose 6-phosphate metabolic process	-4.36429	-1.96718	3/11	3099,5211,5214	HK2,PFKL,PFKP
1_Member	GO Biological Processes	GO:0019320	hexose catabolic process	-4.15802	-1.79276	4/34	2023,3099,5211,5214	ENO1,HK2,PFKL,PFKP
1_Member	GO Biological Processes	GO:0046365	monosaccharide catabolic process	-3.87667	-1.54887	4/40	2023,3099,5211,5214	ENO1,HK2,PFKL,PFKP
1_Member	GO Biological Processes	GO:0044282	small molecule catabolic process	-3.6961	-1.38943	10/378	2023,3099,3632,4504,5211,5214,6472,7167,23417,51733	ENO1,HK2,INPP5A,MT3,PFKL,PFKP,SHMT2,TPI1,MLYCD,UPB1
1_Member	GO Biological Processes	GO:1990830	cellular response to leukemia inhibitory factor	-2.47193	-0.392065	4/94	3099,5214,11156,55818	HK2,PFKP,PTP4A3,KDM3A
1_Member	GO Biological Processes	GO:1990823	response to leukemia inhibitory factor	-2.45543	-0.377834	4/95	3099,5214,11156,55818	HK2,PFKP,PTP4A3,KDM3A
2_Summary	GO Biological Processes	GO:0036293	response to decreased oxygen levels	-13.3798	-10.4168	20/322	205,664,665,768,1978,2023,2056,3099,3939,4504,5163,5228,5230,6513,10397,29904,29923,30001,84701,112399	AK4,BNIP3,BNIP3L,CA9,EIF4EBP1,ENO1,EPO,HK2,LDHA,MT3,PDK1,PGF,PGK1,SLC2A1,NDRG1,EEF2K,HILPDA,ERO1A,COX4I2,EGLN3
2_Member	GO Biological Processes	GO:0036293	response to decreased oxygen levels	-13.3798	-10.4168	20/322	205,664,665,768,1978,2023,2056,3099,3939,4504,5163,5228,5230,6513,10397,29904,29923,30001,84701,112399	AK4,BNIP3,BNIP3L,CA9,EIF4EBP1,ENO1,EPO,HK2,LDHA,MT3,PDK1,PGF,PGK1,SLC2A1,NDRG1,EEF2K,HILPDA,ERO1A,COX4I2,EGLN3
2_Member	GO Biological Processes	GO:0070482	response to oxygen levels	-12.7722	-9.85844	20/347	205,664,665,768,1978,2023,2056,3099,3939,4504,5163,5228,5230,6513,10397,29904,29923,30001,84701,112399	AK4,BNIP3,BNIP3L,CA9,EIF4EBP1,ENO1,EPO,HK2,LDHA,MT3,PDK1,PGF,PGK1,SLC2A1,NDRG1,EEF2K,HILPDA,ERO1A,COX4I2,EGLN3
2_Member	GO Biological Processes	GO:0001666	response to hypoxia	-12.7035	-9.80499	19/307	205,664,665,768,1978,2023,2056,3099,3939,4504,5163,5228,5230,6513,10397,29923,30001,84701,112399	AK4,BNIP3,BNIP3L,CA9,EIF4EBP1,ENO1,EPO,HK2,LDHA,MT3,PDK1,PGF,PGK1,SLC2A1,NDRG1,HILPDA,ERO1A,COX4I2,EGLN3
2_Member	GO Biological Processes	GO:0036294	cellular response to decreased oxygen levels	-11.4694	-8.6996	14/161	205,664,665,1978,2023,4504,5163,5230,10397,29904,29923,30001,84701,112399	AK4,BNIP3,BNIP3L,EIF4EBP1,ENO1,MT3,PDK1,PGK1,NDRG1,EEF2K,HILPDA,ERO1A,COX4I2,EGLN3
2_Member	GO Biological Processes	GO:0071453	cellular response to oxygen levels	-10.9093	-8.16249	14/177	205,664,665,1978,2023,4504,5163,5230,10397,29904,29923,30001,84701,112399	AK4,BNIP3,BNIP3L,EIF4EBP1,ENO1,MT3,PDK1,PGK1,NDRG1,EEF2K,HILPDA,ERO1A,COX4I2,EGLN3
2_Member	GO Biological Processes	GO:0071456	cellular response to hypoxia	-10.6326	-7.93443	13/151	205,664,665,1978,2023,4504,5163,5230,10397,29923,30001,84701,112399	AK4,BNIP3,BNIP3L,EIF4EBP1,ENO1,MT3,PDK1,PGK1,NDRG1,HILPDA,ERO1A,COX4I2,EGLN3
3_Summary	WikiPathways	WP3614	Photodynamic therapy-induced HIF-1 survival signaling	-11.7287	-8.92411	9/37	664,665,2056,3939,5211,5230,5315,6513,6566,26,1938,1978,4504,5163,10549,30001,55139	BNIP3,BNIP3L,EPO,LDHA,PFKL,PGK1,PKM,SLC2A1,SLC16A1,AOC1,EEF2,EIF4EBP1,MT3,PDK1,PRDX4,ERO1A,ANKZF1
3_Member	WikiPathways	WP3614	Photodynamic therapy-induced HIF-1 survival signaling	-11.7287	-8.92411	9/37	664,665,2056,3939,5211,5230,5315,6513,6566	BNIP3,BNIP3L,EPO,LDHA,PFKL,PGK1,PKM,SLC2A1,SLC16A1
3_Member	GO Biological Processes	GO:0031667	response to nutrient levels	-2.39001	-0.338742	9/474	26,664,1938,1978,2056,3939,4504,6513,6566	AOC1,BNIP3,EEF2,EIF4EBP1,EPO,LDHA,MT3,SLC2A1,SLC16A1
3_Member	GO Biological Processes	GO:0009991	response to extracellular stimulus	-2.21435	-0.194459	9/505	26,664,1938,1978,2056,3939,4504,6513,6566	AOC1,BNIP3,EEF2,EIF4EBP1,EPO,LDHA,MT3,SLC2A1,SLC16A1
3_Member	GO Biological Processes	GO:0006979	response to oxidative stress	-2.02102	-0.0666641	8/449	664,1938,3939,4504,5163,10549,30001,55139	BNIP3,EEF2,LDHA,MT3,PDK1,PRDX4,ERO1A,ANKZF1
4_Summary	KEGG Pathway	ko05230	Central carbon metabolism in cancer	-10.8434	-8.12594	10/65	3099,3939,4893,5163,5211,5214,5223,5315,6513,9123,2597,7167,2997,586,2023,205	HK2,LDHA,NRAS,PDK1,PFKL,PFKP,PGAM1,PKM,SLC2A1,SLC16A3,GAPDH,TPI1,GYS1,BCAT1,ENO1,AK4
4_Member	KEGG Pathway	ko05230	Central carbon metabolism in cancer	-10.8434	-8.12594	10/65	3099,3939,4893,5163,5211,5214,5223,5315,6513,9123	HK2,LDHA,NRAS,PDK1,PFKL,PFKP,PGAM1,PKM,SLC2A1,SLC16A3
4_Member	KEGG Pathway	hsa05230	Central carbon metabolism in cancer	-10.0283	-7.38339	10/78	3099,3939,4893,5163,5211,5214,5223,5315,6513,9123	HK2,LDHA,NRAS,PDK1,PFKL,PFKP,PGAM1,PKM,SLC2A1,SLC16A3
4_Member	WikiPathways	WP2456	HIF1A and PPARG regulation of glycolysis	-6.92159	-4.34602	4/8	2597,3939,6513,7167	GAPDH,LDHA,SLC2A1,TPI1
4_Member	KEGG Pathway	ko04922	Glucagon signaling pathway	-4.22248	-1.85223	6/103	2997,3939,5211,5223,5315,6513	GYS1,LDHA,PFKL,PGAM1,PKM,SLC2A1
4_Member	KEGG Pathway	hsa04922	Glucagon signaling pathway	-4.1301	-1.77352	6/107	2997,3939,5211,5223,5315,6513	GYS1,LDHA,PFKL,PGAM1,PKM,SLC2A1
4_Member	Canonical Pathways	M66	PID MYC ACTIV PATHWAY	-3.7696	-1.45792	5/79	586,2023,2597,3939,6513	BCAT1,ENO1,GAPDH,LDHA,SLC2A1
4_Member	WikiPathways	WP4206	Hereditary leiomyomatosis and renal cell carcinoma pathway	-3.54365	-1.25464	3/20	3939,5163,6513	LDHA,PDK1,SLC2A1
4_Member	WikiPathways	WP5097	CCL18 signaling pathway	-2.23238	-0.203926	3/56	205,3939,6513	AK4,LDHA,SLC2A1
5_Summary	GO Biological Processes	GO:0019511	peptidyl-proline hydroxylation	-7.49827	-4.91552	5/15	5033,10549,30001,64175,112399	P4HA1,PRDX4,ERO1A,P3H1,EGLN3
5_Member	GO Biological Processes	GO:0019511	peptidyl-proline hydroxylation	-7.49827	-4.91552	5/15	5033,10549,30001,64175,112399	P4HA1,PRDX4,ERO1A,P3H1,EGLN3
5_Member	GO Biological Processes	GO:0018401	peptidyl-proline hydroxylation to 4-hydroxy-L-proline	-6.44891	-3.90093	4/10	5033,10549,30001,112399	P4HA1,PRDX4,ERO1A,EGLN3
5_Member	GO Biological Processes	GO:0018126	protein hydroxylation	-6.09638	-3.56156	5/27	5033,10549,30001,64175,112399	P4HA1,PRDX4,ERO1A,P3H1,EGLN3
5_Member	GO Biological Processes	GO:0018208	peptidyl-proline modification	-4.41344	-2.00679	5/58	5033,10549,30001,64175,112399	P4HA1,PRDX4,ERO1A,P3H1,EGLN3
6_Summary	Reactome Gene Sets	R-HSA-6798695	Neutrophil degranulation	-6.16672	-3.62537	15/480	26,226,1650,1938,2821,4282,4893,5211,5223,5236,5315,10549,10555,11333,170482	AOC1,ALDOA,DDOST,EEF2,GPI,MIF,NRAS,PFKL,PGAM1,PGM1,PKM,PRDX4,AGPAT2,PDAP1,CLEC4C
6_Member	Reactome Gene Sets	R-HSA-6798695	Neutrophil degranulation	-6.16672	-3.62537	15/480	26,226,1650,1938,2821,4282,4893,5211,5223,5236,5315,10549,10555,11333,170482	AOC1,ALDOA,DDOST,EEF2,GPI,MIF,NRAS,PFKL,PGAM1,PGM1,PKM,PRDX4,AGPAT2,PDAP1,CLEC4C
7_Summary	KEGG Pathway	hsa04152	AMPK signaling pathway	-5.66028	-3.16271	8/129	1938,1978,2997,5211,5214,6927,23417,29904,3099,664,4893,1979	EEF2,EIF4EBP1,GYS1,PFKL,PFKP,HNF1A,MLYCD,EEF2K,HK2,BNIP3,NRAS,EIF4EBP2
7_Member	KEGG Pathway	hsa04152	AMPK signaling pathway	-5.66028	-3.16271	8/129	1938,1978,2997,5211,5214,6927,23417,29904	EEF2,EIF4EBP1,GYS1,PFKL,PFKP,HNF1A,MLYCD,EEF2K
7_Member	KEGG Pathway	ko04152	AMPK signaling pathway	-4.84474	-2.39766	7/120	1938,1978,2997,5211,5214,23417,29904	EEF2,EIF4EBP1,GYS1,PFKL,PFKP,MLYCD,EEF2K
7_Member	GO Biological Processes	GO:0002931	response to ischemia	-4.41344	-2.00679	5/58	1938,1978,3099,23417,29904	EEF2,EIF4EBP1,HK2,MLYCD,EEF2K
7_Member	Canonical Pathways	M121	PID MTOR 4PATHWAY	-4.04896	-1.7009	5/69	664,1938,1978,4893,29904	BNIP3,EEF2,EIF4EBP1,NRAS,EEF2K
7_Member	WikiPathways	WP107	Translation factors	-3.39963	-1.12864	4/53	1938,1978,1979,29904	EEF2,EIF4EBP1,EIF4EBP2,EEF2K
7_Member	WikiPathways	WP1403	AMP-activated protein kinase (AMPK) signaling	-2.98839	-0.782834	4/68	1938,1978,2997,29904	EEF2,EIF4EBP1,GYS1,EEF2K
7_Member	WikiPathways	WP3676	BDNF-TrkB signaling	-2.89073	-0.706082	3/33	1978,4893,29904	EIF4EBP1,NRAS,EEF2K
8_Summary	Canonical Pathways	M44	PID HIF2PATHWAY	-5.57505	-3.08922	5/34	135,2056,5230,6513,112399,4893	ADORA2A,EPO,PGK1,SLC2A1,EGLN3,NRAS
8_Member	Canonical Pathways	M44	PID HIF2PATHWAY	-5.57505	-3.08922	5/34	135,2056,5230,6513,112399	ADORA2A,EPO,PGK1,SLC2A1,EGLN3
8_Member	KEGG Pathway	ko05211	Renal cell carcinoma	-2.05342	-0.0956403	3/65	4893,6513,112399	NRAS,SLC2A1,EGLN3
9_Summary	GO Biological Processes	GO:0006820	anion transport	-5.15358	-2.69149	14/509	135,1187,1188,2563,5999,6511,6513,6557,6566,9123,10165,80727,81796,81855,2783,5046,5690,7036,9154	ADORA2A,CLCNKA,CLCNKB,GABRD,RGS4,SLC1A6,SLC2A1,SLC12A1,SLC16A1,SLC16A3,SLC25A13,TTYH3,SLCO5A1,SFXN3,GNB2,PCSK6,PSMB2,TFR2,SLC28A1
9_Member	GO Biological Processes	GO:0006820	anion transport	-5.15358	-2.69149	14/509	135,1187,1188,2563,5999,6511,6513,6557,6566,9123,10165,80727,81796,81855	ADORA2A,CLCNKA,CLCNKB,GABRD,RGS4,SLC1A6,SLC2A1,SLC12A1,SLC16A1,SLC16A3,SLC25A13,TTYH3,SLCO5A1,SFXN3
9_Member	GO Biological Processes	GO:1905039	carboxylic acid transmembrane transport	-4.24029	-1.85711	7/149	5999,6511,6513,6566,9123,10165,81855	RGS4,SLC1A6,SLC2A1,SLC16A1,SLC16A3,SLC25A13,SFXN3
9_Member	GO Biological Processes	GO:1903825	organic acid transmembrane transport	-4.2219	-1.85223	7/150	5999,6511,6513,6566,9123,10165,81855	RGS4,SLC1A6,SLC2A1,SLC16A1,SLC16A3,SLC25A13,SFXN3
9_Member	GO Biological Processes	GO:0098656	anion transmembrane transport	-3.64014	-1.34169	8/247	2563,5999,6511,6557,6566,9123,10165,81855	GABRD,RGS4,SLC1A6,SLC12A1,SLC16A1,SLC16A3,SLC25A13,SFXN3
9_Member	GO Biological Processes	GO:0015711	organic anion transport	-3.24582	-0.995516	9/355	135,5999,6511,6513,6566,9123,10165,81796,81855	ADORA2A,RGS4,SLC1A6,SLC2A1,SLC16A1,SLC16A3,SLC25A13,SLCO5A1,SFXN3
9_Member	GO Biological Processes	GO:0015849	organic acid transport	-3.03623	-0.815215	8/305	135,5999,6511,6513,6566,9123,10165,81855	ADORA2A,RGS4,SLC1A6,SLC2A1,SLC16A1,SLC16A3,SLC25A13,SFXN3
9_Member	Reactome Gene Sets	R-HSA-382551	Transport of small molecules	-2.97957	-0.780042	13/729	1187,1188,2783,5046,5690,6511,6513,6557,6566,7036,9123,9154,80727	CLCNKA,CLCNKB,GNB2,PCSK6,PSMB2,SLC1A6,SLC2A1,SLC12A1,SLC16A1,TFR2,SLC16A3,SLC28A1,TTYH3
9_Member	GO Biological Processes	GO:0046942	carboxylic acid transport	-2.65485	-0.516912	7/274	135,5999,6511,6566,9123,10165,81855	ADORA2A,RGS4,SLC1A6,SLC16A1,SLC16A3,SLC25A13,SFXN3
9_Member	GO Biological Processes	GO:0006865	amino acid transport	-2.57501	-0.469387	5/145	135,5999,6511,10165,81855	ADORA2A,RGS4,SLC1A6,SLC25A13,SFXN3
9_Member	GO Biological Processes	GO:0003333	amino acid transmembrane transport	-2.40711	-0.349406	4/98	5999,6511,10165,81855	RGS4,SLC1A6,SLC25A13,SFXN3
9_Member	GO Biological Processes	GO:0043090	amino acid import	-2.29929	-0.25646	3/53	5999,6511,81855	RGS4,SLC1A6,SFXN3
9_Member	GO Biological Processes	GO:0015800	acidic amino acid transport	-2.23238	-0.203926	3/56	135,6511,10165	ADORA2A,SLC1A6,SLC25A13
9_Member	Reactome Gene Sets	R-HSA-425407	SLC-mediated transmembrane transport	-2.21459	-0.194459	6/250	6511,6513,6557,6566,9123,9154	SLC1A6,SLC2A1,SLC12A1,SLC16A1,SLC16A3,SLC28A1
9_Member	GO Biological Processes	GO:1902475	L-alpha-amino acid transmembrane transport	-2.05342	-0.0956403	3/65	5999,6511,10165	RGS4,SLC1A6,SLC25A13
10_Summary	GO Biological Processes	GO:0072522	purine-containing compound biosynthetic process	-5.1493	-2.69149	9/200	204,205,226,2023,5163,6472,10165,23417,64834,1650,4504,7167,8704,10318,84899,10924,5223,10555	AK2,AK4,ALDOA,ENO1,PDK1,SHMT2,SLC25A13,MLYCD,ELOVL1,DDOST,MT3,TPI1,B4GALT2,TNIP1,TMTC4,SMPDL3A,PGAM1,AGPAT2
10_Member	GO Biological Processes	GO:0072522	purine-containing compound biosynthetic process	-5.1493	-2.69149	9/200	204,205,226,2023,5163,6472,10165,23417,64834	AK2,AK4,ALDOA,ENO1,PDK1,SHMT2,SLC25A13,MLYCD,ELOVL1
10_Member	GO Biological Processes	GO:0009152	purine ribonucleotide biosynthetic process	-4.79498	-2.35316	8/169	204,205,226,2023,5163,10165,23417,64834	AK2,AK4,ALDOA,ENO1,PDK1,SLC25A13,MLYCD,ELOVL1
10_Member	GO Biological Processes	GO:0009260	ribonucleotide biosynthetic process	-4.56343	-2.12681	8/182	204,205,226,2023,5163,10165,23417,64834	AK2,AK4,ALDOA,ENO1,PDK1,SLC25A13,MLYCD,ELOVL1
10_Member	GO Biological Processes	GO:0046390	ribose phosphate biosynthetic process	-4.43028	-2.00679	8/190	204,205,226,2023,5163,10165,23417,64834	AK2,AK4,ALDOA,ENO1,PDK1,SLC25A13,MLYCD,ELOVL1
10_Member	GO Biological Processes	GO:0006164	purine nucleotide biosynthetic process	-4.4141	-2.00679	8/191	204,205,226,2023,5163,10165,23417,64834	AK2,AK4,ALDOA,ENO1,PDK1,SLC25A13,MLYCD,ELOVL1
10_Member	GO Biological Processes	GO:1901137	carbohydrate derivative biosynthetic process	-4.22804	-1.85223	14/618	204,205,226,1650,2023,4504,5163,7167,8704,10165,10318,23417,64834,84899	AK2,AK4,ALDOA,DDOST,ENO1,MT3,PDK1,TPI1,B4GALT2,SLC25A13,TNIP1,MLYCD,ELOVL1,TMTC4
10_Member	GO Biological Processes	GO:0009165	nucleotide biosynthetic process	-3.5584	-1.26569	8/254	204,205,226,2023,5163,10165,23417,64834	AK2,AK4,ALDOA,ENO1,PDK1,SLC25A13,MLYCD,ELOVL1
10_Member	GO Biological Processes	GO:1901293	nucleoside phosphate biosynthetic process	-3.53555	-1.2502	8/256	204,205,226,2023,5163,10165,23417,64834	AK2,AK4,ALDOA,ENO1,PDK1,SLC25A13,MLYCD,ELOVL1
10_Member	GO Biological Processes	GO:0006754	ATP biosynthetic process	-3.27844	-1.02475	4/57	205,226,2023,10165	AK4,ALDOA,ENO1,SLC25A13
10_Member	GO Biological Processes	GO:0009141	nucleoside triphosphate metabolic process	-3.07003	-0.842674	5/112	205,226,2023,10165,10924	AK4,ALDOA,ENO1,SLC25A13,SMPDL3A
10_Member	GO Biological Processes	GO:0009206	purine ribonucleoside triphosphate biosynthetic process	-2.98839	-0.782834	4/68	205,226,2023,10165	AK4,ALDOA,ENO1,SLC25A13
10_Member	GO Biological Processes	GO:0009145	purine nucleoside triphosphate biosynthetic process	-2.96465	-0.76811	4/69	205,226,2023,10165	AK4,ALDOA,ENO1,SLC25A13
10_Member	GO Biological Processes	GO:0009201	ribonucleoside triphosphate biosynthetic process	-2.85146	-0.67808	4/74	205,226,2023,10165	AK4,ALDOA,ENO1,SLC25A13
10_Member	GO Biological Processes	GO:0009205	purine ribonucleoside triphosphate metabolic process	-2.68711	-0.538405	4/82	205,226,2023,10165	AK4,ALDOA,ENO1,SLC25A13
10_Member	GO Biological Processes	GO:1900542	regulation of purine nucleotide metabolic process	-2.64885	-0.516912	4/84	205,2023,5163,5223	AK4,ENO1,PDK1,PGAM1
10_Member	GO Biological Processes	GO:0009142	nucleoside triphosphate biosynthetic process	-2.63011	-0.502212	4/85	205,226,2023,10165	AK4,ALDOA,ENO1,SLC25A13
10_Member	GO Biological Processes	GO:1900371	regulation of purine nucleotide biosynthetic process	-2.61643	-0.493926	3/41	205,2023,5163	AK4,ENO1,PDK1
10_Member	GO Biological Processes	GO:0006140	regulation of nucleotide metabolic process	-2.61161	-0.493751	4/86	205,2023,5163,5223	AK4,ENO1,PDK1,PGAM1
10_Member	GO Biological Processes	GO:1903578	regulation of ATP metabolic process	-2.59335	-0.477971	4/87	205,2023,5223,6472	AK4,ENO1,PGAM1,SHMT2
10_Member	GO Biological Processes	GO:0030808	regulation of nucleotide biosynthetic process	-2.58632	-0.473393	3/42	205,2023,5163	AK4,ENO1,PDK1
10_Member	GO Biological Processes	GO:0009144	purine nucleoside triphosphate metabolic process	-2.57534	-0.469387	4/88	205,226,2023,10165	AK4,ALDOA,ENO1,SLC25A13
10_Member	GO Biological Processes	GO:0009199	ribonucleoside triphosphate metabolic process	-2.55755	-0.459108	4/89	205,226,2023,10165	AK4,ALDOA,ENO1,SLC25A13
10_Member	GO Biological Processes	GO:0090407	organophosphate biosynthetic process	-2.47231	-0.392065	10/549	204,205,226,2023,5163,7167,10165,10555,23417,64834	AK2,AK4,ALDOA,ENO1,PDK1,TPI1,SLC25A13,AGPAT2,MLYCD,ELOVL1
11_Summary	GO Biological Processes	GO:0007420	brain development	-4.42421	-2.00679	16/753	205,664,1445,2009,3361,4504,4760,5999,6513,7473,8704,9289,25987,51150,55130,83696	AK4,BNIP3,CSK,EML1,HTR5A,MT3,NEUROD1,RGS4,SLC2A1,WNT3,B4GALT2,ADGRG1,TSKU,SDF4,ODAD2,TRAPPC9
11_Member	GO Biological Processes	GO:0007420	brain development	-4.42421	-2.00679	16/753	205,664,1445,2009,3361,4504,4760,5999,6513,7473,8704,9289,25987,51150,55130,83696	AK4,BNIP3,CSK,EML1,HTR5A,MT3,NEUROD1,RGS4,SLC2A1,WNT3,B4GALT2,ADGRG1,TSKU,SDF4,ODAD2,TRAPPC9
11_Member	GO Biological Processes	GO:0060322	head development	-4.14051	-1.77962	16/796	205,664,1445,2009,3361,4504,4760,5999,6513,7473,8704,9289,25987,51150,55130,83696	AK4,BNIP3,CSK,EML1,HTR5A,MT3,NEUROD1,RGS4,SLC2A1,WNT3,B4GALT2,ADGRG1,TSKU,SDF4,ODAD2,TRAPPC9
11_Member	GO Biological Processes	GO:0021543	pallium development	-3.89735	-1.56176	7/169	664,3361,4760,6513,9289,25987,83696	BNIP3,HTR5A,NEUROD1,SLC2A1,ADGRG1,TSKU,TRAPPC9
11_Member	GO Biological Processes	GO:0021537	telencephalon development	-2.88036	-0.701306	7/250	664,3361,4760,6513,9289,25987,83696	BNIP3,HTR5A,NEUROD1,SLC2A1,ADGRG1,TSKU,TRAPPC9
11_Member	GO Biological Processes	GO:0021987	cerebral cortex development	-2.17542	-0.168636	4/114	664,6513,9289,83696	BNIP3,SLC2A1,ADGRG1,TRAPPC9
12_Summary	Reactome Gene Sets	R-HSA-70268	Pyruvate metabolism	-4.31985	-1.92744	4/31	3939,5163,6566,9123,1979,2563,6895,7388	LDHA,PDK1,SLC16A1,SLC16A3,EIF4EBP2,GABRD,TARBP2,UQCRH
12_Member	Reactome Gene Sets	R-HSA-70268	Pyruvate metabolism	-4.31985	-1.92744	4/31	3939,5163,6566,9123	LDHA,PDK1,SLC16A1,SLC16A3
12_Member	Reactome Gene Sets	R-HSA-71406	Pyruvate metabolism and Citric Acid (TCA) cycle	-3.33782	-1.07383	4/55	3939,5163,6566,9123	LDHA,PDK1,SLC16A1,SLC16A3
12_Member	WikiPathways	WP4549	Fragile X syndrome	-2.888	-0.706082	5/123	1979,2563,5163,6566,6895	EIF4EBP2,GABRD,PDK1,SLC16A1,TARBP2
12_Member	Reactome Gene Sets	R-HSA-1428517	The citric acid (TCA) cycle and respiratory electron transport	-2.19848	-0.183937	5/178	3939,5163,6566,7388,9123	LDHA,PDK1,SLC16A1,UQCRH,SLC16A3
13_Summary	GO Biological Processes	GO:0015980	energy derivation by oxidation of organic compounds	-4.31099	-1.92322	10/318	205,664,2997,4504,6472,7388,10165,83931,84701,440567,135,56901,2597,1528,8701	AK4,BNIP3,GYS1,MT3,SHMT2,UQCRH,SLC25A13,STK40,COX4I2,UQCRHL,ADORA2A,NDUFA4L2,GAPDH,CYB5A,DNAH11
13_Member	GO Biological Processes	GO:0015980	energy derivation by oxidation of organic compounds	-4.31099	-1.92322	10/318	205,664,2997,4504,6472,7388,10165,83931,84701,440567	AK4,BNIP3,GYS1,MT3,SHMT2,UQCRH,SLC25A13,STK40,COX4I2,UQCRHL
13_Member	GO Biological Processes	GO:0045333	cellular respiration	-3.08997	-0.856178	7/230	205,664,6472,7388,10165,84701,440567	AK4,BNIP3,SHMT2,UQCRH,SLC25A13,COX4I2,UQCRHL
13_Member	GO Biological Processes	GO:1903715	regulation of aerobic respiration	-2.89073	-0.706082	3/33	205,664,6472	AK4,BNIP3,SHMT2
13_Member	GO Biological Processes	GO:0009060	aerobic respiration	-2.81124	-0.646246	6/189	205,664,6472,7388,84701,440567	AK4,BNIP3,SHMT2,UQCRH,COX4I2,UQCRHL
13_Member	GO Biological Processes	GO:0006119	oxidative phosphorylation	-2.62758	-0.502212	5/141	205,6472,7388,84701,440567	AK4,SHMT2,UQCRH,COX4I2,UQCRHL
13_Member	KEGG Pathway	hsa05012	Parkinson's disease	-2.61427	-0.493926	5/142	135,7388,56901,84701,440567	ADORA2A,UQCRH,NDUFA4L2,COX4I2,UQCRHL
13_Member	GO Biological Processes	GO:0043457	regulation of cellular respiration	-2.39535	-0.341949	3/49	205,664,6472	AK4,BNIP3,SHMT2
13_Member	KEGG Pathway	hsa05010	Alzheimer's disease	-2.27087	-0.234256	5/171	2597,7388,56901,84701,440567	GAPDH,UQCRH,NDUFA4L2,COX4I2,UQCRHL
13_Member	KEGG Pathway	ko05010	Alzheimer's disease	-2.27087	-0.234256	5/171	2597,7388,56901,84701,440567	GAPDH,UQCRH,NDUFA4L2,COX4I2,UQCRHL
13_Member	GO Biological Processes	GO:0022900	electron transport chain	-2.22907	-0.202627	5/175	1528,7388,10165,84701,440567	CYB5A,UQCRH,SLC25A13,COX4I2,UQCRHL
13_Member	GO Biological Processes	GO:0022904	respiratory electron transport chain	-2.17542	-0.168636	4/114	7388,10165,84701,440567	UQCRH,SLC25A13,COX4I2,UQCRHL
13_Member	KEGG Pathway	hsa05016	Huntington's disease	-2.05455	-0.0956403	5/193	7388,8701,56901,84701,440567	UQCRH,DNAH11,NDUFA4L2,COX4I2,UQCRHL
13_Member	KEGG Pathway	ko05016	Huntington's disease	-2.05455	-0.0956403	5/193	7388,8701,56901,84701,440567	UQCRH,DNAH11,NDUFA4L2,COX4I2,UQCRHL
14_Summary	KEGG Pathway	ko00500	Starch and sucrose metabolism	-4.05858	-1.70628	4/36	2821,2997,3099,5236,5230,7167,10165,586,4282,6472,23417,51733,55818,64834,5223	GPI,GYS1,HK2,PGM1,PGK1,TPI1,SLC25A13,BCAT1,MIF,SHMT2,MLYCD,UPB1,KDM3A,ELOVL1,PGAM1
14_Member	KEGG Pathway	ko00500	Starch and sucrose metabolism	-4.05858	-1.70628	4/36	2821,2997,3099,5236	GPI,GYS1,HK2,PGM1
14_Member	GO Biological Processes	GO:0006094	gluconeogenesis	-3.87635	-1.54887	5/75	2821,5230,5236,7167,10165	GPI,PGK1,PGM1,TPI1,SLC25A13
14_Member	GO Biological Processes	GO:0019319	hexose biosynthetic process	-3.79571	-1.47746	5/78	2821,5230,5236,7167,10165	GPI,PGK1,PGM1,TPI1,SLC25A13
14_Member	GO Biological Processes	GO:0046364	monosaccharide biosynthetic process	-3.69342	-1.38943	5/82	2821,5230,5236,7167,10165	GPI,PGK1,PGM1,TPI1,SLC25A13
14_Member	KEGG Pathway	hsa00500	Starch and sucrose metabolism	-3.63813	-1.34169	4/46	2821,2997,3099,5236	GPI,GYS1,HK2,PGM1
14_Member	GO Biological Processes	GO:0044283	small molecule biosynthetic process	-3.51475	-1.23304	12/555	586,2821,4282,5230,5236,6472,7167,10165,23417,51733,55818,64834	BCAT1,GPI,MIF,PGK1,PGM1,SHMT2,TPI1,SLC25A13,MLYCD,UPB1,KDM3A,ELOVL1
14_Member	GO Biological Processes	GO:0051156	glucose 6-phosphate metabolic process	-3.30268	-1.04559	3/24	2821,3099,5223	GPI,HK2,PGAM1
14_Member	GO Biological Processes	GO:0016051	carbohydrate biosynthetic process	-2.65501	-0.516912	6/203	2821,2997,5230,5236,7167,10165	GPI,GYS1,PGK1,PGM1,TPI1,SLC25A13
14_Member	WikiPathways	WP500	Glycogen synthesis and degradation	-2.64736	-0.516912	3/40	2997,3099,5236	GYS1,HK2,PGM1
14_Member	KEGG Pathway	ko00520	Amino sugar and nucleotide sugar metabolism	-2.42072	-0.356491	3/48	2821,3099,5236	GPI,HK2,PGM1
14_Member	KEGG Pathway	hsa00520	Amino sugar and nucleotide sugar metabolism	-2.21096	-0.194459	3/57	2821,3099,5236	GPI,HK2,PGM1
15_Summary	GO Biological Processes	GO:0044262	cellular carbohydrate metabolic process	-3.95813	-1.61427	9/284	2997,3099,3632,3705,5163,5223,7167,23417,83931,4504	GYS1,HK2,INPP5A,ITPK1,PDK1,PGAM1,TPI1,MLYCD,STK40,MT3
15_Member	GO Biological Processes	GO:0044262	cellular carbohydrate metabolic process	-3.95813	-1.61427	9/284	2997,3099,3632,3705,5163,5223,7167,23417,83931	GYS1,HK2,INPP5A,ITPK1,PDK1,PGAM1,TPI1,MLYCD,STK40
15_Member	GO Biological Processes	GO:0046164	alcohol catabolic process	-2.25423	-0.219674	3/55	3632,4504,7167	INPP5A,MT3,TPI1
16_Summary	GO Biological Processes	GO:0003356	regulation of cilium beat frequency	-3.93212	-1.59241	3/15	8701,25790,55130,2719,4760,5046,7473,9289	DNAH11,CFAP45,ODAD2,GPC3,NEUROD1,PCSK6,WNT3,ADGRG1
16_Member	GO Biological Processes	GO:0003356	regulation of cilium beat frequency	-3.93212	-1.59241	3/15	8701,25790,55130	DNAH11,CFAP45,ODAD2
16_Member	GO Biological Processes	GO:0003352	regulation of cilium movement	-2.78013	-0.620628	3/36	8701,25790,55130	DNAH11,CFAP45,ODAD2
16_Member	GO Biological Processes	GO:0060632	regulation of microtubule-based movement	-2.34628	-0.299249	3/51	8701,25790,55130	DNAH11,CFAP45,ODAD2
16_Member	GO Biological Processes	GO:0007389	pattern specification process	-2.09326	-0.122477	8/436	2719,4760,5046,7473,8701,9289,25790,55130	GPC3,NEUROD1,PCSK6,WNT3,DNAH11,ADGRG1,CFAP45,ODAD2
16_Member	GO Biological Processes	GO:0007368	determination of left/right symmetry	-2.04919	-0.0931308	4/124	5046,8701,25790,55130	PCSK6,DNAH11,CFAP45,ODAD2
17_Summary	GO Biological Processes	GO:0051604	protein maturation	-3.82305	-1.49958	9/296	350,2023,5046,5230,7036,10549,30001,60559,93650	APOH,ENO1,PCSK6,PGK1,TFR2,PRDX4,ERO1A,SPCS3,ACP4
17_Member	GO Biological Processes	GO:0051604	protein maturation	-3.82305	-1.49958	9/296	350,2023,5046,5230,7036,10549,30001,60559,93650	APOH,ENO1,PCSK6,PGK1,TFR2,PRDX4,ERO1A,SPCS3,ACP4
17_Member	GO Biological Processes	GO:0031639	plasminogen activation	-3.30268	-1.04559	3/24	350,2023,5230	APOH,ENO1,PGK1
17_Member	GO Biological Processes	GO:0016485	protein processing	-2.4158	-0.353756	6/227	350,2023,5046,5230,60559,93650	APOH,ENO1,PCSK6,PGK1,SPCS3,ACP4
17_Member	GO Biological Processes	GO:0031638	zymogen activation	-2.12929	-0.144972	3/61	350,2023,5230	APOH,ENO1,PGK1
17_Member	GO Biological Processes	GO:1903317	regulation of protein maturation	-2.01743	-0.0664634	3/67	2023,7036,93650	ENO1,TFR2,ACP4
18_Summary	GO Biological Processes	GO:0033574	response to testosterone	-3.79304	-1.47746	4/42	768,2056,2821,4678,5690,112399	CA9,EPO,GPI,NASP,PSMB2,EGLN3
18_Member	GO Biological Processes	GO:0033574	response to testosterone	-3.79304	-1.47746	4/42	768,2056,2821,4678	CA9,EPO,GPI,NASP
18_Member	Reactome Gene Sets	R-HSA-1234174	Cellular response to hypoxia	-2.82985	-0.659281	4/75	768,2056,5690,112399	CA9,EPO,PSMB2,EGLN3
19_Summary	KEGG Pathway	M00049	Adenine ribonucleotide biosynthesis, IMP => ADP,ATP	-3.4172	-1.14267	3/22	204,205,5315,5143,5236,51733	AK2,AK4,PKM,PDE4C,PGM1,UPB1
19_Member	KEGG Pathway	M00049	Adenine ribonucleotide biosynthesis, IMP => ADP,ATP	-3.4172	-1.14267	3/22	204,205,5315	AK2,AK4,PKM
19_Member	KEGG Pathway	hsa_M00049	Adenine ribonucleotide biosynthesis, IMP => ADP,ATP	-3.4172	-1.14267	3/22	204,205,5315	AK2,AK4,PKM
19_Member	KEGG Pathway	ko00230	Purine metabolism	-2.23941	-0.206892	5/174	204,205,5143,5236,5315	AK2,AK4,PDE4C,PGM1,PKM
19_Member	GO Biological Processes	GO:0009161	ribonucleoside monophosphate metabolic process	-2.16935	-0.164483	3/59	204,205,51733	AK2,AK4,UPB1
19_Member	KEGG Pathway	hsa00230	Purine metabolism	-2.15867	-0.1609	5/182	204,205,5143,5236,5315	AK2,AK4,PDE4C,PGM1,PKM
20_Summary	GO Biological Processes	GO:0010035	response to inorganic substance	-3.38402	-1.11654	12/574	26,664,1528,1938,2821,3939,4504,7036,10165,10397,29904,55139	AOC1,BNIP3,CYB5A,EEF2,GPI,LDHA,MT3,TFR2,SLC25A13,NDRG1,EEF2K,ANKZF1
20_Member	GO Biological Processes	GO:0010035	response to inorganic substance	-3.38402	-1.11654	12/574	26,664,1528,1938,2821,3939,4504,7036,10165,10397,29904,55139	AOC1,BNIP3,CYB5A,EEF2,GPI,LDHA,MT3,TFR2,SLC25A13,NDRG1,EEF2K,ANKZF1
20_Member	GO Biological Processes	GO:0010038	response to metal ion	-3.09362	-0.856576	9/373	26,664,1528,2821,4504,7036,10165,10397,29904	AOC1,BNIP3,CYB5A,GPI,MT3,TFR2,SLC25A13,NDRG1,EEF2K
20_Member	GO Biological Processes	GO:0071248	cellular response to metal ion	-2.01851	-0.0664634	5/197	26,664,4504,7036,29904	AOC1,BNIP3,MT3,TFR2,EEF2K
