# Supplementary material for: Differential HIF2α Protein Expression in Human Carotid Body and Adrenal Medulla under Physiologic and Tumorigenic Conditions
Source: Cancers (Basel). 2022 Jun 17;14(12):2986. doi: 10.3390/cancers14122986 (PMC9221385; doi:10.3390/cancers14122986)
Supplement: Supplementary file 1 [file cancers-14-02986-s001.zip › Suppl Table S9.xlsx]

## Sheet: EPAS1 correlated genes
MyList	Gene ID	Type	Tax ID	Homologene Gene ID	Homologene Gene Tax ID	Gene Symbol	Description	Biological Process (GO)	Kinase Class (UniProt)	Protein Function (Protein Atlas)	Subcellular Location (Protein Atlas)	Drug (DrugBank)	Canonical Pathways_x000D_	Hallmark Gene Sets_x000D_	GO:0001568 blood vessel development	GO:0030155 regulation of cell adhesion	GO:0030029 actin filament-based process	GO:0031589 cell-substrate adhesion	GO:0048729 tissue morphogenesis	GO:0003013 circulatory system process	R-HSA-1474244 Extracellular matrix organizat	GO:0030335 positive regulation of cell mi	GO:0070848 response to growth factor	GO:0030198 extracellular matrix organizat	M5884 NABA CORE MATRISOME	GO:0009611 response to wounding	GO:0030855 epithelial cell differentiatio	WP3888 VEGFA-VEGFR2 signaling pathway	GO:0007169 transmembrane receptor protein	GO:0007507 heart development	GO:0061061 muscle structure development	GO:0034330 cell junction organization	hsa05200 Pathways in cancer	hsa04510 Focal adhesion
EPAS1	2034	symbol	H. sapiens	2034	H. sapiens	EPAS1	endothelial PAS domain protein 1	GO:0048625 myoblast fate commitment;GO:2000434 regulation of protein neddylation;GO:0043619 regulation of transcription from RNA polymerase II promoter in response to oxidative stress		Transcription factors:Basic domains; Predicted intracellular proteins; Disease related genes; Cancer-related genes:Candidate cancer biomarkers	Nucleoplasm (Supported); Additional: Cytosol	PT2977	(M44)PID HIF2PATHWAY		1.0	0.0	0.0	0.0	0.0	1.0	0.0	0.0	0.0	0.0	0.0	0.0	0.0	0.0	0.0	0.0	1.0	0.0	1.0	1.0
KDR	3791	symbol	H. sapiens	3791	H. sapiens	KDR	kinase insert domain receptor	GO:1904881 cellular response to hydrogen sulfide;GO:1904880 response to hydrogen sulfide;GO:0038033 positive regulation of endothelial cell chemotaxis by VEGF-activated vascular endothelial growth factor receptor signaling pathway	Tyr protein kinase family	CD markers; Disease related genes; FDA approved drug targets:Biotech drugs; ENZYME proteins:Transferases; Kinases:Tyr protein kinases; RAS pathway related proteins; Cancer-related genes:Candidate cancer biomarkers; FDA approved drug targets:Small molecule drugs; Enzymes	Plasma membrane (Supported)	Sorafenib; Sunitinib; 1-{4-[4-Amino-6-(4-methoxyphenyl)furo[2,3-d]pyrimidin-5-yl]phenyl}-3-[2-fluoro-5-(trifluoromethyl)phenyl]urea; Cediranib; Vatalanib; XL999; TG-100801; XL820; CYC116; Ramucirumab; Pegdinetanib; RAF-265; ABT-869; IMC-1C11; Semaxanib; Pazopanib; Midostaurin; Axitinib; 4-[[2-[[4-chloro-3-(trifluoromethyl)phenyl]amino]-3H-benzimidazol-5-yl]oxy]-N-methyl-pyridine-2-carboxamide; N-…	(M137)PID VEGF VEGFR PATHWAY; (M103)PID S1P S1P1 PATHWAY; (M44)PID HIF2PATHWAY		1.0	1.0	1.0	1.0	1.0	1.0	1.0	1.0	1.0	0.0	0.0	1.0	1.0	1.0	1.0	0.0	0.0	1.0	0.0	1.0
ARHGAP29	9411	symbol	H. sapiens	9411	H. sapiens	ARHGAP29	Rho GTPase activating protein 29	GO:0090630 activation of GTPase activity;GO:0007266 Rho protein signal transduction;GO:0043547 positive regulation of GTPase activity		Predicted intracellular proteins	Centrosome;Nucleoplasm (Approved); Additional: Cytosol;Plasma membrane			(M5893)HALLMARK MITOTIC SPINDLE	0.0	0.0	0.0	0.0	0.0	0.0	0.0	0.0	0.0	0.0	0.0	0.0	0.0	0.0	0.0	0.0	0.0	0.0	0.0	0.0
PLVAP	83483	symbol	H. sapiens	83483	H. sapiens	PLVAP	plasmalemma vesicle associated protein	GO:0002693 positive regulation of cellular extravasation;GO:0070528 protein kinase C signaling;GO:0002691 regulation of cellular extravasation		Predicted intracellular proteins	Cytosol (Approved); Additional: Centrosome;Plasma membrane			(M5953)HALLMARK KRAS SIGNALING UP	0.0	0.0	0.0	0.0	0.0	1.0	0.0	1.0	0.0	0.0	0.0	0.0	0.0	0.0	0.0	0.0	0.0	0.0	0.0	0.0
LDB2	9079	symbol	H. sapiens	9079	H. sapiens	LDB2	LIM domain binding 2	GO:0010669 epithelial structure maintenance;GO:0035019 somatic stem cell population maintenance;GO:0001942 hair follicle development		Predicted intracellular proteins	Nucleoli;Nucleoplasm (Supported); Additional: Plasma membrane				0.0	0.0	1.0	0.0	0.0	0.0	0.0	0.0	0.0	0.0	0.0	0.0	0.0	1.0	0.0	0.0	0.0	0.0	0.0	0.0
FLT1	2321	symbol	H. sapiens	2321	H. sapiens	FLT1	fms related receptor tyrosine kinase 1	GO:0036323 vascular endothelial growth factor receptor-1 signaling pathway;GO:1990384 hyaloid vascular plexus regression;GO:0060033 anatomical structure regression	Tyr protein kinase family	Disease related genes; ENZYME proteins:Transferases; Kinases:Tyr protein kinases; Predicted intracellular proteins; RAS pathway related proteins; Cancer-related genes:Candidate cancer biomarkers; FDA approved drug targets:Small molecule drugs; Predicted secreted proteins; Enzymes	Plasma membrane (Supported); Additional: Actin filaments	Sorafenib; Sunitinib; Vatalanib; TG-100801; OSI-930; Denibulin; ABT-869; IMC-1C11; Pazopanib; Axitinib; N-(4-chlorophenyl)-2-[(pyridin-4-ylmethyl)amino]benzamide; Regorafenib; Lenvatinib; Nintedanib; Polaprezinc; Foreskin fibroblast (neonatal); Fostamatinib; Selpercatinib	(M137)PID VEGF VEGFR PATHWAY; (M226)PID VEGFR1 PATHWAY; (M33)PID GLYPICAN 1PATHWAY		1.0	0.0	0.0	0.0	0.0	0.0	0.0	1.0	1.0	0.0	0.0	0.0	0.0	1.0	1.0	0.0	0.0	0.0	0.0	1.0
ETS1	2113	symbol	H. sapiens	2113	H. sapiens	ETS1	ETS proto-oncogene 1, transcription factor	GO:0030578 PML body organization;GO:0034616 response to laminar fluid shear stress;GO:0030575 nuclear body organization		Predicted intracellular proteins; Transcription factors:Helix-turn-helix domains; RAS pathway related proteins	Nucleoplasm (Enhanced)		(M44)PID HIF2PATHWAY; (M92)PID ANGIOPOIETIN RECEPTOR PATHWAY; (M281)PID FAK PATHWAY	(M5891)HALLMARK HYPOXIA; (M5950)HALLMARK ALLOGRAFT REJECTION; (M5953)HALLMARK KRAS SIGNALING UP	1.0	1.0	0.0	0.0	0.0	0.0	0.0	1.0	0.0	1.0	0.0	1.0	0.0	1.0	0.0	0.0	0.0	0.0	1.0	0.0
PODXL	5420	symbol	H. sapiens	5420	H. sapiens	PODXL	podocalyxin like	GO:0032534 regulation of microvillus assembly;GO:0033634 positive regulation of cell-cell adhesion mediated by integrin;GO:0033632 regulation of cell-cell adhesion mediated by integrin			Centriolar satellite;Plasma membrane (Supported); Additional: Vesicles			(M5906)HALLMARK ESTROGEN RESPONSE EARLY	0.0	1.0	0.0	0.0	1.0	0.0	0.0	1.0	0.0	0.0	0.0	0.0	1.0	0.0	0.0	0.0	0.0	0.0	0.0	0.0
TSPAN14	81619	symbol	H. sapiens	81619	H. sapiens	TSPAN14	tetraspanin 14	GO:0045747 positive regulation of Notch signaling pathway;GO:0008593 regulation of Notch signaling pathway;GO:0007219 Notch signaling pathway		Transporters:Accessory Factors Involved in Transport	Vesicles (Supported)				0.0	0.0	0.0	0.0	0.0	0.0	0.0	0.0	0.0	0.0	0.0	0.0	0.0	0.0	0.0	0.0	0.0	0.0	0.0	0.0
ERG	2078	symbol	H. sapiens	2078	H. sapiens	ERG	ETS transcription factor ERG	GO:0045944 positive regulation of transcription by RNA polymerase II;GO:0006468 protein phosphorylation;GO:0045893 positive regulation of transcription, DNA-templated		Predicted intracellular proteins; Disease related genes; Transcription factors:Helix-turn-helix domains; Cancer-related genes	Nucleoplasm (Approved); Additional: Cytosol				0.0	0.0	0.0	0.0	0.0	0.0	0.0	0.0	0.0	0.0	0.0	0.0	0.0	1.0	0.0	0.0	0.0	0.0	0.0	0.0
KIAA1462	57608	gene_synonym	H. sapiens	57608	H. sapiens	JCAD	junctional cadherin 5 associated	GO:1900748 positive regulation of vascular endothelial growth factor signaling pathway;GO:1903589 positive regulation of blood vessel endothelial cell proliferation involved in sprouting angiogenesis;GO:1900746 regulation of vascular endothelial growth factor signaling pathway		Predicted intracellular proteins	Cell Junctions;Vesicles (Approved)				1.0	0.0	0.0	0.0	0.0	0.0	0.0	1.0	1.0	0.0	0.0	0.0	0.0	0.0	1.0	0.0	0.0	0.0	0.0	0.0
EDNRB	1910	symbol	H. sapiens	1910	H. sapiens	EDNRB	endothelin receptor type B	GO:0035645 enteric smooth muscle cell differentiation;GO:1990839 response to endothelin;GO:0007497 posterior midgut development		FDA approved drug targets:Small molecule drugs; Disease related genes; G-protein coupled receptors:GPCRs excl olfactory receptors	Plasma membrane (Supported); Additional: Cytosol	Bosentan; IRL-1620; Sitaxentan; Ambrisentan; Enrasentan; Tezosentan; Macitentan	(M67)PID ARF6 TRAFFICKING PATHWAY; (M8)PID ENDOTHELIN PATHWAY		1.0	0.0	1.0	0.0	0.0	1.0	0.0	0.0	0.0	0.0	0.0	1.0	0.0	0.0	0.0	0.0	1.0	0.0	1.0	0.0
SPARCL1	8404	symbol	H. sapiens	8404	H. sapiens	SPARCL1	SPARC like 1	GO:0099560 synaptic membrane adhesion;GO:0098742 cell-cell adhesion via plasma-membrane adhesion molecules;GO:0050808 synapse organization		Predicted intracellular proteins; Predicted secreted proteins; Cancer-related genes:Candidate cancer biomarkers			(M3008)NABA ECM GLYCOPROTEINS; (M5884)NABA CORE MATRISOME; (M5889)NABA MATRISOME	(M5905)HALLMARK ADIPOGENESIS; (M5953)HALLMARK KRAS SIGNALING UP	0.0	0.0	0.0	0.0	0.0	0.0	0.0	0.0	0.0	0.0	1.0	0.0	0.0	0.0	0.0	0.0	0.0	1.0	0.0	0.0
SHROOM4	57477	symbol	H. sapiens	57477	H. sapiens	SHROOM4	shroom family member 4	GO:0050890 cognition;GO:0007015 actin filament organization;GO:0030036 actin cytoskeleton organization		Predicted intracellular proteins; Disease related genes	Focal adhesion sites (Approved); Additional: Nucleoplasm;Vesicles				0.0	0.0	1.0	0.0	0.0	0.0	0.0	0.0	0.0	0.0	0.0	0.0	0.0	0.0	0.0	0.0	0.0	0.0	0.0	0.0
RASGRP3	25780	symbol	H. sapiens	25780	H. sapiens	RASGRP3	RAS guanyl releasing protein 3	GO:0007265 Ras protein signal transduction;GO:0043087 regulation of GTPase activity;GO:0007264 small GTPase mediated signal transduction		Predicted intracellular proteins; RAS pathway related proteins	Nucleoplasm (Approved); Additional: Golgi apparatus		(M269)PID RAS PATHWAY		0.0	0.0	0.0	0.0	0.0	0.0	0.0	0.0	0.0	0.0	0.0	0.0	0.0	0.0	0.0	0.0	0.0	0.0	1.0	0.0
GIMAP6	474344	symbol	H. sapiens	474344	H. sapiens	GIMAP6	GTPase, IMAP family member 6			Predicted intracellular proteins					0.0	0.0	0.0	0.0	0.0	0.0	0.0	0.0	0.0	0.0	0.0	0.0	0.0	0.0	0.0	0.0	0.0	0.0	0.0	0.0
STARD8	9754	symbol	H. sapiens	9754	H. sapiens	STARD8	StAR related lipid transfer domain containing 8	GO:0035023 regulation of Rho protein signal transduction;GO:0007266 Rho protein signal transduction;GO:0046578 regulation of Ras protein signal transduction		Predicted intracellular proteins					0.0	0.0	1.0	0.0	0.0	0.0	0.0	0.0	0.0	0.0	0.0	0.0	0.0	0.0	0.0	0.0	0.0	0.0	0.0	0.0
CXorf36	79742	gene_synonym	H. sapiens	79742	H. sapiens	DIPK2B	divergent protein kinase domain 2B			Disease related genes; Predicted secreted proteins					0.0	0.0	0.0	0.0	0.0	0.0	0.0	0.0	0.0	0.0	0.0	0.0	0.0	0.0	0.0	0.0	0.0	0.0	0.0	0.0
FLI1	2313	symbol	H. sapiens	2313	H. sapiens	FLI1	Fli-1 proto-oncogene, ETS transcription factor	GO:0035855 megakaryocyte development;GO:0098751 bone cell development;GO:0030219 megakaryocyte differentiation		Predicted intracellular proteins; Disease related genes; Transcription factors:Helix-turn-helix domains; Cancer-related genes	Nuclear bodies;Nucleoplasm (Supported)				0.0	0.0	0.0	0.0	0.0	1.0	0.0	0.0	0.0	0.0	0.0	1.0	0.0	0.0	0.0	0.0	0.0	0.0	0.0	0.0
GIMAP8	155038	symbol	H. sapiens	155038	H. sapiens	GIMAP8	GTPase, IMAP family member 8	GO:0070232 regulation of T cell apoptotic process;GO:0070231 T cell apoptotic process;GO:0070228 regulation of lymphocyte apoptotic process		Predicted intracellular proteins					0.0	0.0	0.0	0.0	0.0	0.0	0.0	0.0	0.0	0.0	0.0	0.0	0.0	0.0	0.0	0.0	0.0	0.0	0.0	0.0
ARHGAP31	57514	symbol	H. sapiens	57514	H. sapiens	ARHGAP31	Rho GTPase activating protein 31	GO:0051056 regulation of small GTPase mediated signal transduction;GO:0007264 small GTPase mediated signal transduction;GO:1902531 regulation of intracellular signal transduction		Predicted intracellular proteins; Disease related genes					0.0	0.0	0.0	0.0	0.0	0.0	0.0	0.0	0.0	0.0	0.0	0.0	0.0	0.0	0.0	0.0	0.0	0.0	0.0	0.0
CDH5	1003	symbol	H. sapiens	1003	H. sapiens	CDH5	cadherin 5	GO:1902396 protein localization to bicellular tight junction;GO:1901552 positive regulation of endothelial cell development;GO:1903142 positive regulation of establishment of endothelial barrier		CD markers; Predicted intracellular proteins; Cancer-related genes:Candidate cancer biomarkers	Plasma membrane (Supported); Additional: Nuclear membrane;Nucleoplasm	Lenalidomide; FX06	(M268)PID S1P S1P2 PATHWAY; (M237)PID VEGFR1 2 PATHWAY		1.0	0.0	1.0	0.0	0.0	1.0	0.0	1.0	1.0	0.0	0.0	0.0	1.0	1.0	0.0	0.0	0.0	1.0	0.0	1.0
ELTD1	64123	gene_synonym	H. sapiens	64123	H. sapiens	ADGRL4	adhesion G protein-coupled receptor L4	GO:0007189 adenylate cyclase-activating G protein-coupled receptor signaling pathway;GO:0007188 adenylate cyclase-modulating G protein-coupled receptor signaling pathway;GO:0007186 G protein-coupled receptor signaling pathway		G-protein coupled receptors:Family 2 (B) receptors; Transporters; G-protein coupled receptors:GPCRs excl olfactory receptors				(M5953)HALLMARK KRAS SIGNALING UP	0.0	0.0	0.0	0.0	0.0	0.0	0.0	0.0	0.0	0.0	0.0	0.0	0.0	0.0	0.0	0.0	0.0	0.0	0.0	0.0
HSPG2	3339	symbol	H. sapiens	3339	H. sapiens	HSPG2	heparan sulfate proteoglycan 2	GO:0016525 negative regulation of angiogenesis;GO:2000181 negative regulation of blood vessel morphogenesis;GO:1901343 negative regulation of vasculature development		Predicted intracellular proteins; Disease related genes; Predicted secreted proteins	Cytosol;Nucleoplasm;Plasma membrane (Approved)	Palifermin	(M5882)NABA PROTEOGLYCANS; (M5887)NABA BASEMENT MEMBRANES; (M5884)NABA CORE MATRISOME		1.0	0.0	0.0	0.0	0.0	0.0	1.0	0.0	0.0	0.0	1.0	0.0	0.0	0.0	0.0	0.0	0.0	0.0	0.0	1.0
C13orf15	28984	gene_synonym	H. sapiens	28984	H. sapiens	RGCC	regulator of cell cycle	GO:0001100 negative regulation of exit from mitosis;GO:0003331 positive regulation of extracellular matrix constituent secretion;GO:0090272 negative regulation of fibroblast growth factor production		Predicted intracellular proteins	Nucleoplasm (Supported); Additional: Nucleoli		(M145)PID P53 DOWNSTREAM PATHWAY		1.0	1.0	1.0	0.0	0.0	0.0	0.0	0.0	0.0	1.0	0.0	0.0	0.0	0.0	0.0	0.0	0.0	0.0	0.0	0.0
PRKCH	5583	symbol	H. sapiens	5583	H. sapiens	PRKCH	protein kinase C eta	GO:0034351 negative regulation of glial cell apoptotic process;GO:0050861 positive regulation of B cell receptor signaling pathway;GO:0034350 regulation of glial cell apoptotic process	AGC Ser/Thr protein kinase family	Disease related genes; Kinases:AGC Ser/Thr protein kinases; ENZYME proteins:Transferases; Predicted intracellular proteins; Potential drug targets; Cancer-related genes:Candidate cancer biomarkers; Enzymes	Cytosol (Approved); Additional: Plasma membrane		(M113)PID NFAT 3PATHWAY; (M99)PID TXA2PATHWAY; (M8)PID ENDOTHELIN PATHWAY	(M5947)HALLMARK IL2 STAT5 SIGNALING	0.0	0.0	0.0	1.0	0.0	0.0	0.0	0.0	0.0	0.0	0.0	0.0	1.0	0.0	0.0	0.0	0.0	1.0	1.0	0.0
CALCRL	10203	symbol	H. sapiens	10203	H. sapiens	CALCRL	calcitonin receptor like receptor	GO:0071324 cellular response to disaccharide stimulus;GO:0071329 cellular response to sucrose stimulus;GO:1990408 calcitonin gene-related peptide receptor signaling pathway		G-protein coupled receptors:Family 2 (B) receptors; Transporters; Predicted intracellular proteins; G-protein coupled receptors:GPCRs excl olfactory receptors	Plasma membrane (Supported)	Olcegepant; Telcagepant; Rimegepant; Erenumab; Ubrogepant; Vazegepant		(M5932)HALLMARK INFLAMMATORY RESPONSE	1.0	0.0	0.0	0.0	0.0	1.0	0.0	0.0	0.0	0.0	0.0	0.0	0.0	0.0	0.0	1.0	0.0	0.0	0.0	0.0
CLEC14A	161198	symbol	H. sapiens	161198	H. sapiens	CLEC14A	C-type lectin domain containing 14A	GO:0036325 vascular endothelial growth factor receptor-3 signaling pathway;GO:0036324 vascular endothelial growth factor receptor-2 signaling pathway;GO:0001946 lymphangiogenesis			Endoplasmic reticulum;Golgi apparatus (Supported)	Resveratrol	(M5880)NABA ECM AFFILIATED; (M5885)NABA MATRISOME ASSOCIATED; (M5889)NABA MATRISOME		1.0	0.0	0.0	0.0	0.0	0.0	0.0	0.0	0.0	0.0	0.0	0.0	0.0	0.0	1.0	0.0	0.0	0.0	0.0	0.0
JAG1	182	symbol	H. sapiens	182	H. sapiens	JAG1	jagged canonical Notch ligand 1	GO:0061444 endocardial cushion cell development;GO:0061443 endocardial cushion cell differentiation;GO:0061073 ciliary body morphogenesis		CD markers; Disease related genes; Predicted intracellular proteins	Golgi apparatus;Plasma membrane (Approved)		(M256)PID TAP63 PATHWAY; (M17)PID NOTCH PATHWAY	(M5903)HALLMARK NOTCH SIGNALING; (M5944)HALLMARK ANGIOGENESIS; (M5895)HALLMARK WNT BETA CATENIN SIGNALING	1.0	1.0	0.0	1.0	1.0	0.0	0.0	0.0	0.0	0.0	0.0	0.0	1.0	1.0	0.0	1.0	1.0	0.0	1.0	0.0
PLXND1	23129	symbol	H. sapiens	23129	H. sapiens	PLXND1	plexin D1	GO:0060666 dichotomous subdivision of terminal units involved in salivary gland branching;GO:0060600 dichotomous subdivision of an epithelial terminal unit;GO:1902287 semaphorin-plexin signaling pathway involved in axon guidance		Predicted intracellular proteins			(M5880)NABA ECM AFFILIATED; (M5885)NABA MATRISOME ASSOCIATED; (M5889)NABA MATRISOME		1.0	1.0	0.0	0.0	1.0	0.0	0.0	0.0	0.0	0.0	0.0	0.0	0.0	0.0	0.0	1.0	0.0	1.0	0.0	0.0
CD34	947	symbol	H. sapiens	947	H. sapiens	CD34	CD34 molecule	GO:1900035 negative regulation of cellular response to heat;GO:0035759 mesangial cell-matrix adhesion;GO:0072209 metanephric mesangial cell differentiation		CD markers	Cell Junctions;Plasma membrane (Approved); Additional: Nucleoplasm		(M195)PID CMYB PATHWAY	(M5915)HALLMARK APICAL JUNCTION	1.0	0.0	0.0	1.0	0.0	1.0	0.0	0.0	0.0	0.0	0.0	1.0	1.0	0.0	0.0	0.0	0.0	0.0	0.0	0.0
MYCT1	80177	symbol	H. sapiens	80177	H. sapiens	MYCT1	MYC target 1	GO:0061484 hematopoietic stem cell homeostasis;GO:0048872 homeostasis of number of cells;GO:0042592 homeostatic process		Predicted intracellular proteins	Nucleoplasm (Approved); Additional: Vesicles		(M66)PID MYC ACTIV PATHWAY		0.0	0.0	0.0	0.0	0.0	0.0	0.0	0.0	0.0	0.0	0.0	0.0	0.0	0.0	0.0	0.0	0.0	0.0	0.0	0.0
RHOJ	57381	symbol	H. sapiens	57381	H. sapiens	RHOJ	ras homolog family member J	GO:0061299 retina vasculature morphogenesis in camera-type eye;GO:0032488 Cdc42 protein signal transduction;GO:0061298 retina vasculature development in camera-type eye		Predicted intracellular proteins	Plasma membrane (Approved); Additional: Nucleoli;Nucleoplasm				1.0	0.0	1.0	0.0	0.0	0.0	0.0	1.0	0.0	0.0	0.0	0.0	0.0	1.0	0.0	0.0	0.0	0.0	0.0	0.0
NEDD9	4739	symbol	H. sapiens	4739	H. sapiens	NEDD9	neural precursor cell expressed, developmentally down-regulated 9	GO:0090527 actin filament reorganization;GO:1900026 positive regulation of substrate adhesion-dependent cell spreading;GO:0061098 positive regulation of protein tyrosine kinase activity		Predicted intracellular proteins	Cytosol;Nucleoplasm (Supported); Additional: Plasma membrane			(M5902)HALLMARK APOPTOSIS; (M5893)HALLMARK MITOTIC SPINDLE	0.0	1.0	1.0	1.0	0.0	0.0	0.0	1.0	0.0	0.0	0.0	0.0	0.0	0.0	1.0	0.0	0.0	0.0	0.0	0.0
MMRN2	79812	symbol	H. sapiens	79812	H. sapiens	MMRN2	multimerin 2	GO:0030948 negative regulation of vascular endothelial growth factor receptor signaling pathway;GO:0030947 regulation of vascular endothelial growth factor receptor signaling pathway;GO:0090051 negative regulation of cell migration involved in sprouting angiogenesis		Predicted intracellular proteins; Predicted secreted proteins	Vesicles (Approved)		(M3008)NABA ECM GLYCOPROTEINS; (M5884)NABA CORE MATRISOME; (M5889)NABA MATRISOME		1.0	0.0	0.0	0.0	0.0	0.0	0.0	0.0	1.0	0.0	1.0	0.0	0.0	1.0	1.0	0.0	0.0	0.0	0.0	0.0
AFAP1L1	134265	symbol	H. sapiens	134265	H. sapiens	AFAP1L1	actin filament associated protein 1 like 1			Predicted intracellular proteins					0.0	0.0	0.0	0.0	0.0	0.0	0.0	0.0	0.0	0.0	0.0	0.0	0.0	0.0	0.0	0.0	0.0	0.0	0.0	0.0
CDH13	1012	symbol	H. sapiens	1012	H. sapiens	CDH13	cadherin 13	GO:0055095 lipoprotein particle mediated signaling;GO:0055096 low-density lipoprotein particle mediated signaling;GO:0071404 cellular response to low-density lipoprotein particle stimulus		Predicted intracellular proteins	Plasma membrane (Supported)			(M5909)HALLMARK MYOGENESIS; (M5921)HALLMARK COMPLEMENT; (M5939)HALLMARK P53 PATHWAY	1.0	1.0	0.0	1.0	0.0	0.0	0.0	1.0	0.0	0.0	0.0	0.0	0.0	0.0	1.0	0.0	0.0	0.0	0.0	0.0
ROBO4	54538	symbol	H. sapiens	54538	H. sapiens	ROBO4	roundabout guidance receptor 4	GO:0070593 dendrite self-avoidance;GO:0008038 neuron recognition;GO:0061028 establishment of endothelial barrier			Plasma membrane (Approved)				1.0	0.0	0.0	0.0	0.0	0.0	0.0	0.0	0.0	0.0	0.0	0.0	1.0	0.0	0.0	0.0	0.0	0.0	0.0	0.0
NOTCH1	4851	symbol	H. sapiens	4851	H. sapiens	NOTCH1	notch receptor 1	GO:0003178 coronary sinus valve development;GO:0003182 coronary sinus valve morphogenesis;GO:0003270 Notch signaling pathway involved in regulation of secondary heart field cardioblast proliferation		Disease related genes; Cancer-related genes:Mutational cancer driver genes; Transporters; Potential drug targets; Cancer-related genes:Candidate cancer biomarkers; Cancer-related genes:Mutated cancer genes	Nucleoplasm (Approved)		(M70)PID PS1 PATHWAY; (M236)PID DELTA NP63 PATHWAY; (M288)PID HES HEY PATHWAY	(M5903)HALLMARK NOTCH SIGNALING; (M5895)HALLMARK WNT BETA CATENIN SIGNALING; (M5909)HALLMARK MYOGENESIS	1.0	1.0	0.0	1.0	1.0	1.0	0.0	1.0	1.0	1.0	0.0	0.0	1.0	0.0	0.0	1.0	1.0	0.0	1.0	0.0
S1PR1	1901	symbol	H. sapiens	1901	H. sapiens	S1PR1	sphingosine-1-phosphate receptor 1	GO:0003245 cardiac muscle tissue growth involved in heart morphogenesis;GO:0003241 growth involved in heart morphogenesis;GO:0001955 blood vessel maturation		CD markers; FDA approved drug targets:Biotech drugs; G-protein coupled receptors:Lysolipids receptors; G-protein coupled receptors:GPCRs excl olfactory receptors; Transporters; Cancer-related genes:Candidate cancer biomarkers	Vesicles (Supported)	Fingolimod; Asfotase alfa; Siponimod; Ozanimod	(M103)PID S1P S1P1 PATHWAY; (M155)PID S1P META PATHWAY; (M55)PID S1P S1P3 PATHWAY		1.0	1.0	1.0	0.0	1.0	1.0	0.0	1.0	0.0	0.0	0.0	0.0	1.0	1.0	0.0	1.0	1.0	0.0	0.0	0.0
PDGFB	5155	symbol	H. sapiens	5155	H. sapiens	PDGFB	platelet derived growth factor subunit B	GO:0072255 metanephric glomerular mesangial cell development;GO:0072209 metanephric mesangial cell differentiation;GO:0072254 metanephric glomerular mesangial cell differentiation		Disease related genes; Predicted intracellular proteins; RAS pathway related proteins; Cancer-related genes:Candidate cancer biomarkers; Candidate cardiovascular disease genes; Predicted secreted proteins	Vesicles (Approved)	Pegpleranib	(M103)PID S1P S1P1 PATHWAY; (M55)PID S1P S1P3 PATHWAY; (M72)PID NECTIN PATHWAY	(M5946)HALLMARK COAGULATION; (M5891)HALLMARK HYPOXIA; (M5921)HALLMARK COMPLEMENT	1.0	1.0	1.0	1.0	0.0	1.0	1.0	1.0	1.0	0.0	0.0	1.0	1.0	0.0	1.0	1.0	1.0	0.0	1.0	1.0
ESAM	90952	symbol	H. sapiens	90952	H. sapiens	ESAM	endothelial cell adhesion molecule	GO:0035633 maintenance of blood-brain barrier;GO:2000249 regulation of actin cytoskeleton reorganization;GO:0070830 bicellular tight junction assembly			Microtubules (Approved)				0.0	0.0	1.0	0.0	0.0	0.0	0.0	0.0	0.0	0.0	0.0	0.0	0.0	0.0	0.0	0.0	0.0	1.0	0.0	0.0
FZD4	8322	symbol	H. sapiens	8322	H. sapiens	FZD4	frizzled class receptor 4	GO:0061301 cerebellum vasculature morphogenesis;GO:0061300 cerebellum vasculature development;GO:0110135 Norrin signaling pathway		CD markers; Disease related genes; G-protein coupled receptors:GPCRs excl olfactory receptors; Potential drug targets; G-protein coupled receptors:Family fz/smo receptors	Plasma membrane (Approved); Additional: Nucleoplasm		(M77)PID WNT SIGNALING PATHWAY; (M5493)WNT SIGNALING	(M5905)HALLMARK ADIPOGENESIS	1.0	1.0	0.0	1.0	0.0	0.0	0.0	1.0	1.0	0.0	0.0	0.0	0.0	0.0	1.0	0.0	0.0	0.0	1.0	0.0
PTPRB	5787	symbol	H. sapiens	5787	H. sapiens	PTPRB	protein tyrosine phosphatase receptor type B	GO:1990264 peptidyl-tyrosine dephosphorylation involved in inactivation of protein kinase activity;GO:0035335 peptidyl-tyrosine dephosphorylation;GO:0006469 negative regulation of protein kinase activity		Enzymes; Predicted intracellular proteins; ENZYME proteins:Hydrolases; Cancer-related genes	Plasma membrane (Approved); Additional: Cell Junctions;Vesicles	{4-[2-BENZYL-3-METHOXY-2-(METHOXYCARBONYL)-3-OXOPROPYL]PHENYL}SULFAMIC ACID; (4-{4-[(TERT-BUTOXYCARBONYL)AMINO]-2,2-BIS(ETHOXYCARBONYL)BUTYL}PHENYL)SULFAMIC ACID; {4-[2,2-BIS(5-METHYL-1,2,4-OXADIAZOL-3-YL)-3-PHENYLPROPYL]PHENYL}SULFAMIC ACID; (4-ETHYLPHENYL)SULFAMIC ACID			1.0	0.0	0.0	0.0	0.0	0.0	0.0	0.0	0.0	0.0	0.0	0.0	0.0	0.0	0.0	0.0	0.0	0.0	0.0	0.0
SCARF1	8578	symbol	H. sapiens	8578	H. sapiens	SCARF1	scavenger receptor class F member 1	GO:0006707 cholesterol catabolic process;GO:0016127 sterol catabolic process;GO:0048680 positive regulation of axon regeneration		Predicted intracellular proteins				(M5932)HALLMARK INFLAMMATORY RESPONSE	0.0	0.0	0.0	0.0	0.0	0.0	0.0	0.0	0.0	0.0	0.0	1.0	0.0	0.0	0.0	0.0	0.0	0.0	0.0	0.0
PPAP2B	8613	gene_synonym	H. sapiens	8613	H. sapiens	PLPP3	phospholipid phosphatase 3	GO:0044328 canonical Wnt signaling pathway involved in positive regulation of endothelial cell migration;GO:0044329 canonical Wnt signaling pathway involved in positive regulation of cell-cell adhesion;GO:0044330 canonical Wnt signaling pathway involved in positive regulation of wound healing		Enzymes; ENZYME proteins:Hydrolases	Golgi apparatus (Supported)			(M5942)HALLMARK UV RESPONSE DN; (M5890)HALLMARK TNFA SIGNALING VIA NFKB	1.0	1.0	0.0	0.0	0.0	0.0	0.0	1.0	0.0	0.0	0.0	1.0	0.0	0.0	0.0	0.0	0.0	0.0	0.0	0.0
ENG	2022	symbol	H. sapiens	2022	H. sapiens	ENG	endoglin	GO:1905222 atrioventricular canal morphogenesis;GO:1905310 regulation of cardiac neural crest cell migration involved in outflow tract morphogenesis;GO:0022009 central nervous system vasculogenesis		CD markers; Candidate cardiovascular disease genes; Disease related genes; Cancer-related genes:Candidate cancer biomarkers	Plasma membrane (Supported); Additional: Nuclear bodies	Carotuximab	(M185)PID ALK1 PATHWAY; (M255)PID HIF1 TFPATHWAY	(M5896)HALLMARK TGF BETA SIGNALING; (M5953)HALLMARK KRAS SIGNALING UP	1.0	0.0	0.0	0.0	1.0	0.0	0.0	0.0	1.0	1.0	0.0	0.0	0.0	1.0	0.0	1.0	1.0	0.0	0.0	0.0
TMEM204	79652	symbol	H. sapiens	79652	H. sapiens	TMEM204	transmembrane protein 204	GO:0001945 lymph vessel development;GO:0030947 regulation of vascular endothelial growth factor receptor signaling pathway;GO:0048010 vascular endothelial growth factor receptor signaling pathway							0.0	0.0	0.0	0.0	0.0	0.0	0.0	0.0	1.0	0.0	0.0	0.0	0.0	0.0	1.0	0.0	1.0	0.0	0.0	0.0
LRRC70	100130733	symbol	H. sapiens	100130733	H. sapiens	LRRC70	leucine rich repeat containing 70	GO:0060760 positive regulation of response to cytokine stimulus;GO:0060759 regulation of response to cytokine stimulus;GO:0034097 response to cytokine		Predicted intracellular proteins					0.0	0.0	0.0	0.0	0.0	0.0	0.0	0.0	0.0	0.0	0.0	0.0	0.0	0.0	0.0	0.0	0.0	0.0	0.0	0.0
NOX4	50507	symbol	H. sapiens	50507	H. sapiens	NOX4	NADPH oxidase 4	GO:0050667 homocysteine metabolic process;GO:0071480 cellular response to gamma radiation;GO:0000096 sulfur amino acid metabolic process		Transporters:Transport Electron Carriers	Nucleoplasm (Approved)		(M50)PID PTP1B PATHWAY		0.0	0.0	1.0	0.0	0.0	1.0	0.0	1.0	1.0	0.0	0.0	0.0	0.0	1.0	0.0	0.0	0.0	0.0	0.0	0.0
CLEC1A	51267	symbol	H. sapiens	51267	H. sapiens	CLEC1A	C-type lectin domain family 1 member A	GO:0006952 defense response;GO:0007166 cell surface receptor signaling pathway;GO:0006950 response to stress		Predicted intracellular proteins			(M5880)NABA ECM AFFILIATED; (M5885)NABA MATRISOME ASSOCIATED; (M5889)NABA MATRISOME		0.0	0.0	0.0	0.0	0.0	0.0	0.0	0.0	0.0	0.0	0.0	0.0	0.0	0.0	0.0	0.0	0.0	0.0	0.0	0.0
CD93	22918	symbol	H. sapiens	22918	H. sapiens	CD93	CD93 molecule	GO:0042116 macrophage activation;GO:0002274 myeloid leukocyte activation;GO:0006909 phagocytosis		CD markers	Plasma membrane;Vesicles (Approved)				0.0	0.0	0.0	0.0	0.0	0.0	0.0	0.0	0.0	0.0	0.0	0.0	0.0	0.0	0.0	0.0	0.0	0.0	0.0	0.0
FLT4	2324	symbol	H. sapiens	2324	H. sapiens	FLT4	fms related receptor tyrosine kinase 4	GO:0090037 positive regulation of protein kinase C signaling;GO:0060312 regulation of blood vessel remodeling;GO:0090036 regulation of protein kinase C signaling	Tyr protein kinase family	Disease related genes; ENZYME proteins:Transferases; Kinases:Tyr protein kinases; Predicted intracellular proteins; RAS pathway related proteins; Cancer-related genes:Candidate cancer biomarkers; FDA approved drug targets:Small molecule drugs; Predicted secreted proteins; Enzymes	Nuclear speckles;Plasma membrane (Supported); Additional: Cell Junctions	Sorafenib; Sunitinib; Vatalanib; TG-100801; Denibulin; ABT-869; IMC-1C11; Pazopanib; Axitinib; Regorafenib; Lenvatinib; Nintedanib; Fostamatinib; Selpercatinib	(M137)PID VEGF VEGFR PATHWAY; (M274)PID LYMPH ANGIOGENESIS PATHWAY	(M5953)HALLMARK KRAS SIGNALING UP	1.0	0.0	0.0	0.0	0.0	0.0	0.0	1.0	1.0	0.0	0.0	0.0	0.0	0.0	1.0	0.0	0.0	0.0	1.0	1.0
TM4SF18	116441	symbol	H. sapiens	116441	H. sapiens	TM4SF18	transmembrane 4 L six family member 18			Transporters:Accessory Factors Involved in Transport	Vesicles (Supported); Additional: Cytosol				0.0	0.0	0.0	0.0	0.0	0.0	0.0	0.0	0.0	0.0	0.0	0.0	0.0	0.0	0.0	0.0	0.0	0.0	0.0	0.0
ARHGEF15	22899	symbol	H. sapiens	22899	H. sapiens	ARHGEF15	Rho guanine nucleotide exchange factor 15	GO:2000297 negative regulation of synapse maturation;GO:1905809 negative regulation of synapse organization;GO:0061299 retina vasculature morphogenesis in camera-type eye		Predicted intracellular proteins	Plasma membrane (Supported)		(M177)PID EPHA FWDPATHWAY; (M68)PID RHOA REG PATHWAY		0.0	0.0	1.0	0.0	0.0	0.0	0.0	0.0	0.0	0.0	0.0	0.0	0.0	1.0	0.0	0.0	0.0	1.0	0.0	0.0
GPR116	221395	gene_synonym	H. sapiens	221395	H. sapiens	ADGRF5	adhesion G protein-coupled receptor F5	GO:0061626 pharyngeal arch artery morphogenesis;GO:0071073 positive regulation of phospholipid biosynthetic process;GO:0043129 surfactant homeostasis		G-protein coupled receptors:Family 2 (B) receptors; G-protein coupled receptors:GPCRs excl olfactory receptors					1.0	0.0	0.0	0.0	0.0	0.0	0.0	0.0	0.0	0.0	0.0	0.0	0.0	0.0	0.0	1.0	0.0	0.0	0.0	0.0
NOTCH4	4855	symbol	H. sapiens	4855	H. sapiens	NOTCH4	notch receptor 4	GO:0007221 positive regulation of transcription of Notch receptor target;GO:2000048 negative regulation of cell-cell adhesion mediated by cadherin;GO:0045602 negative regulation of endothelial cell differentiation					(M17)PID NOTCH PATHWAY	(M5895)HALLMARK WNT BETA CATENIN SIGNALING; (M5921)HALLMARK COMPLEMENT	1.0	1.0	0.0	0.0	1.0	0.0	0.0	0.0	0.0	0.0	0.0	1.0	1.0	1.0	0.0	0.0	0.0	0.0	1.0	0.0
CRIM1	51232	symbol	H. sapiens	51232	H. sapiens	CRIM1	cysteine rich transmembrane BMP regulator 1	GO:0048009 insulin-like growth factor receptor signaling pathway;GO:0045668 negative regulation of osteoblast differentiation;GO:0030514 negative regulation of BMP signaling pathway		Predicted intracellular proteins			(M3008)NABA ECM GLYCOPROTEINS; (M5884)NABA CORE MATRISOME; (M5889)NABA MATRISOME		0.0	0.0	0.0	0.0	0.0	0.0	0.0	0.0	1.0	0.0	1.0	0.0	0.0	0.0	1.0	0.0	0.0	0.0	0.0	0.0
PCDH12	51294	symbol	H. sapiens	51294	H. sapiens	PCDH12	protocadherin 12	GO:0016339 calcium-dependent cell-cell adhesion via plasma membrane cell adhesion molecules;GO:0060711 labyrinthine layer development;GO:0008038 neuron recognition		Disease related genes; Predicted secreted proteins					0.0	0.0	0.0	0.0	0.0	0.0	0.0	0.0	0.0	0.0	0.0	0.0	0.0	0.0	0.0	0.0	0.0	0.0	0.0	0.0
PLS3	5358	symbol	H. sapiens	5358	H. sapiens	PLS3	plastin 3	GO:0051639 actin filament network formation;GO:0051017 actin filament bundle assembly;GO:0061572 actin filament bundle organization		Predicted intracellular proteins; Disease related genes	Cytosol;Plasma membrane (Approved)				0.0	0.0	1.0	0.0	0.0	0.0	0.0	0.0	0.0	0.0	0.0	0.0	0.0	0.0	0.0	0.0	0.0	0.0	0.0	0.0
FAM101B	359845	gene_synonym	H. sapiens	359845	H. sapiens	RFLNB	refilin B	GO:0061182 negative regulation of chondrocyte development;GO:1900158 negative regulation of bone mineralization involved in bone maturation;GO:0061181 regulation of chondrocyte development		Predicted intracellular proteins	Actin filaments (Approved); Additional: Cytosol;Plasma membrane				0.0	0.0	1.0	0.0	0.0	0.0	0.0	0.0	0.0	0.0	0.0	0.0	0.0	0.0	0.0	0.0	0.0	0.0	0.0	0.0
SEMA3F	6405	symbol	H. sapiens	6405	H. sapiens	SEMA3F	semaphorin 3F	GO:0035290 trunk segmentation;GO:0036484 trunk neural crest cell migration;GO:0036486 ventral trunk neural crest cell migration		Predicted intracellular proteins; Predicted secreted proteins			(M5880)NABA ECM AFFILIATED; (M5885)NABA MATRISOME ASSOCIATED; (M5889)NABA MATRISOME		1.0	0.0	1.0	0.0	0.0	0.0	0.0	1.0	0.0	0.0	0.0	0.0	0.0	0.0	0.0	0.0	0.0	1.0	0.0	0.0
EDNRA	1909	symbol	H. sapiens	1909	H. sapiens	EDNRA	endothelin receptor type A	GO:0086100 endothelin receptor signaling pathway;GO:0014824 artery smooth muscle contraction;GO:0014820 tonic smooth muscle contraction		FDA approved drug targets:Small molecule drugs; Disease related genes; G-protein coupled receptors:GPCRs excl olfactory receptors	Cytosol (Uncertain); Additional: Plasma membrane	Bosentan; Acetylsalicylic acid; 2-HYDROXY-3,5-DIIODOBENZOIC ACID; Darusentan; SPP 301; Actelion-1; Atrasentan; Sitaxentan; Ambrisentan; Enrasentan; Tezosentan; Clazosentan; Macitentan; Sparsentan	(M8)PID ENDOTHELIN PATHWAY		1.0	0.0	1.0	0.0	1.0	1.0	0.0	0.0	0.0	0.0	0.0	0.0	0.0	0.0	0.0	1.0	0.0	0.0	1.0	0.0
CAV1	857	symbol	H. sapiens	857	H. sapiens	CAV1	caveolin 1	GO:1900085 negative regulation of peptidyl-tyrosine autophosphorylation;GO:0086098 angiotensin-activated signaling pathway involved in heart process;GO:0044860 protein localization to plasma membrane raft		Transporters:Accessory Factors Involved in Transport; Potential drug targets; Disease related genes; Cancer-related genes:Candidate cancer biomarkers	Golgi apparatus (Supported)		(M90)PID WNT CANONICAL PATHWAY; (M206)PID PDGFRA PATHWAY; (M185)PID ALK1 PATHWAY	(M5942)HALLMARK UV RESPONSE DN; (M5902)HALLMARK APOPTOSIS; (M5891)HALLMARK HYPOXIA	1.0	1.0	1.0	1.0	0.0	1.0	0.0	1.0	1.0	1.0	0.0	1.0	1.0	1.0	0.0	0.0	1.0	1.0	0.0	1.0
TIE1	7075	symbol	H. sapiens	7075	H. sapiens	TIE1	tyrosine kinase with immunoglobulin like and EGF like domains 1	GO:0060854 branching involved in lymph vessel morphogenesis;GO:0060836 lymphatic endothelial cell differentiation;GO:1901201 regulation of extracellular matrix assembly	Tyr protein kinase family	Kinases:Tyr protein kinases; ENZYME proteins:Transferases; Predicted intracellular proteins; Cancer-related genes:Candidate cancer biomarkers; Enzymes		Fostamatinib			1.0	0.0	0.0	0.0	1.0	0.0	0.0	0.0	0.0	1.0	0.0	0.0	1.0	0.0	1.0	1.0	0.0	0.0	0.0	0.0
GIMAP5	55340	symbol	H. sapiens	55340	H. sapiens	GIMAP5	GTPase, IMAP family member 5								0.0	0.0	0.0	0.0	0.0	0.0	0.0	0.0	0.0	0.0	0.0	0.0	0.0	0.0	0.0	0.0	0.0	0.0	0.0	0.0
ITIH5	80760	symbol	H. sapiens	80760	H. sapiens	ITIH5	inter-alpha-trypsin inhibitor heavy chain 5	GO:0030212 hyaluronan metabolic process;GO:1903510 mucopolysaccharide metabolic process;GO:0030203 glycosaminoglycan metabolic process		Predicted intracellular proteins; Predicted secreted proteins	Golgi apparatus (Approved); Additional: Vesicles		(M3468)NABA ECM REGULATORS; (M5885)NABA MATRISOME ASSOCIATED; (M5889)NABA MATRISOME	(M5947)HALLMARK IL2 STAT5 SIGNALING; (M5905)HALLMARK ADIPOGENESIS	0.0	0.0	0.0	0.0	0.0	0.0	0.0	0.0	0.0	0.0	0.0	0.0	0.0	0.0	0.0	0.0	0.0	0.0	0.0	0.0
GJC1	10052	symbol	H. sapiens	10052	H. sapiens	GJC1	gap junction protein gamma 1	GO:0086021 SA node cell to atrial cardiac muscle cell communication by electrical coupling;GO:0086053 AV node cell to bundle of His cell communication by electrical coupling;GO:0086070 SA node cell to atrial cardiac muscle cell communication		Predicted intracellular proteins; Transporters:Transporter channels and pores	Nucleoli (Uncertain); Additional: Cell Junctions;Cytosol				1.0	0.0	1.0	0.0	0.0	1.0	0.0	0.0	0.0	0.0	0.0	0.0	0.0	0.0	0.0	1.0	1.0	1.0	0.0	0.0
MPZL2	10205	symbol	H. sapiens	10205	H. sapiens	MPZL2	myelin protein zero like 2	GO:0007156 homophilic cell adhesion via plasma membrane adhesion molecules;GO:0098742 cell-cell adhesion via plasma-membrane adhesion molecules;GO:0098609 cell-cell adhesion			Cell Junctions (Approved)			(M5915)HALLMARK APICAL JUNCTION; (M5953)HALLMARK KRAS SIGNALING UP	0.0	0.0	0.0	0.0	0.0	0.0	0.0	0.0	0.0	0.0	0.0	0.0	0.0	0.0	0.0	0.0	0.0	0.0	0.0	0.0
TEAD2	8463	symbol	H. sapiens	8463	H. sapiens	TEAD2	TEA domain transcription factor 2	GO:0048368 lateral mesoderm development;GO:0048339 paraxial mesoderm development;GO:0030903 notochord development		Predicted intracellular proteins; Transcription factors:Helix-turn-helix domains	Nucleoplasm (Supported)				1.0	0.0	0.0	0.0	1.0	0.0	0.0	0.0	0.0	0.0	0.0	0.0	0.0	0.0	0.0	1.0	0.0	0.0	0.0	0.0
RFTN2	130132	symbol	H. sapiens	130132	H. sapiens	RFTN2	raftlin family member 2	GO:0033227 dsRNA transport;GO:0043330 response to exogenous dsRNA;GO:0043331 response to dsRNA		Predicted intracellular proteins					0.0	0.0	0.0	0.0	0.0	0.0	0.0	0.0	0.0	0.0	0.0	0.0	0.0	0.0	0.0	0.0	0.0	0.0	0.0	0.0
SHE	126669	symbol	H. sapiens	126669	H. sapiens	SHE	Src homology 2 domain containing E			Predicted intracellular proteins; Predicted secreted proteins				(M5951)HALLMARK SPERMATOGENESIS; (M5947)HALLMARK IL2 STAT5 SIGNALING	0.0	0.0	0.0	0.0	0.0	0.0	0.0	0.0	0.0	0.0	0.0	0.0	0.0	0.0	0.0	0.0	0.0	0.0	0.0	0.0
GIPC3	126326	symbol	H. sapiens	126326	H. sapiens	GIPC3	GIPC PDZ domain containing family member 3			Predicted intracellular proteins; Disease related genes	Nucleoplasm (Approved); Additional: Golgi apparatus;Nuclear bodies				0.0	0.0	0.0	0.0	0.0	0.0	0.0	0.0	0.0	0.0	0.0	0.0	0.0	0.0	0.0	0.0	0.0	0.0	0.0	0.0
AQP1	358	symbol	H. sapiens	358	H. sapiens	AQP1	aquaporin 1 (Colton blood group)	GO:0035378 carbon dioxide transmembrane transport;GO:0046878 positive regulation of saliva secretion;GO:0030185 nitric oxide transport		Transporters:Transporter channels and pores; Blood group antigen proteins	Plasma membrane (Supported)	Acetazolamide; B-nonylglucoside; Mersalyl			1.0	0.0	1.0	0.0	0.0	1.0	0.0	0.0	0.0	0.0	0.0	1.0	0.0	0.0	0.0	0.0	0.0	0.0	0.0	0.0
ARHGEF10	9639	symbol	H. sapiens	9639	H. sapiens	ARHGEF10	Rho guanine nucleotide exchange factor 10	GO:0022011 myelination in peripheral nervous system;GO:0032292 peripheral nervous system axon ensheathment;GO:0014044 Schwann cell development		Predicted intracellular proteins; Disease related genes	Nucleoplasm (Approved)		(M68)PID RHOA REG PATHWAY		0.0	0.0	1.0	0.0	0.0	0.0	0.0	0.0	0.0	0.0	0.0	0.0	0.0	0.0	0.0	0.0	0.0	0.0	0.0	0.0
DOCK1	1793	symbol	H. sapiens	1793	H. sapiens	DOCK1	dedicator of cytokinesis 1	GO:1900026 positive regulation of substrate adhesion-dependent cell spreading;GO:1900024 regulation of substrate adhesion-dependent cell spreading;GO:0010770 positive regulation of cell morphogenesis involved in differentiation		Predicted intracellular proteins	Nucleoplasm (Enhanced)		(M108)PID NETRIN PATHWAY; (M277)PID INTEGRIN A4B1 PATHWAY; (M241)PID RAC1 REG PATHWAY		1.0	1.0	0.0	1.0	0.0	0.0	0.0	1.0	0.0	0.0	0.0	0.0	0.0	0.0	0.0	0.0	0.0	0.0	0.0	1.0
MYO10	4651	symbol	H. sapiens	4651	H. sapiens	MYO10	myosin X	GO:0051489 regulation of filopodium assembly;GO:0046847 filopodium assembly;GO:0008360 regulation of cell shape		Predicted intracellular proteins	Cytosol;Plasma membrane (Supported); Additional: Nucleoli rim		(M108)PID NETRIN PATHWAY		0.0	1.0	0.0	0.0	0.0	0.0	0.0	0.0	0.0	0.0	0.0	0.0	0.0	0.0	0.0	0.0	0.0	0.0	0.0	0.0
PLEKHG1	57480	symbol	H. sapiens	57480	H. sapiens	PLEKHG1	pleckstrin homology and RhoGEF domain containing G1	GO:0051056 regulation of small GTPase mediated signal transduction;GO:0007264 small GTPase mediated signal transduction;GO:1902531 regulation of intracellular signal transduction		Predicted intracellular proteins	Nucleoplasm (Enhanced)				0.0	0.0	0.0	0.0	0.0	0.0	0.0	0.0	0.0	0.0	0.0	0.0	0.0	0.0	0.0	0.0	0.0	0.0	0.0	0.0
NTRK2	4915	symbol	H. sapiens	4915	H. sapiens	NTRK2	neurotrophic receptor tyrosine kinase 2	GO:0099540 trans-synaptic signaling by neuropeptide;GO:0099551 trans-synaptic signaling by neuropeptide, modulating synaptic transmission;GO:0099183 trans-synaptic signaling by BDNF, modulating synaptic transmission	Tyr protein kinase family	Disease related genes; Kinases:Tyr protein kinases; ENZYME proteins:Transferases; RAS pathway related proteins; Potential drug targets; Cancer-related genes:Candidate cancer biomarkers; Enzymes	Cytosol (Approved)	Amitriptyline; Esketamine; Entrectinib; Fostamatinib; Larotrectinib	(M142)PID AJDISS 2PATHWAY; (M100)PID SHP2 PATHWAY; (M187)PID TRKR PATHWAY		1.0	0.0	1.0	1.0	0.0	1.0	0.0	0.0	1.0	0.0	0.0	0.0	0.0	0.0	1.0	0.0	0.0	1.0	0.0	1.0
ADCY4	196883	symbol	H. sapiens	196883	H. sapiens	ADCY4	adenylate cyclase 4	GO:0006171 cAMP biosynthetic process;GO:0009190 cyclic nucleotide biosynthetic process;GO:0046058 cAMP metabolic process		Predicted intracellular proteins; ENZYME proteins:Lyases; Enzymes			(M56)PID LPA4 PATHWAY; (M8)PID ENDOTHELIN PATHWAY; (M15)PID LYSOPHOSPHOLIPID PATHWAY		0.0	0.0	0.0	0.0	0.0	0.0	0.0	0.0	0.0	0.0	0.0	0.0	0.0	0.0	0.0	0.0	0.0	0.0	1.0	0.0
NOTCH3	4854	symbol	H. sapiens	4854	H. sapiens	NOTCH3	notch receptor 3	GO:0007219 Notch signaling pathway;GO:0007411 axon guidance;GO:0097485 neuron projection guidance		Predicted intracellular proteins; Disease related genes; Cancer-related genes:Candidate cancer biomarkers	Cytosol;Nucleoplasm (Supported); Additional: Actin filaments		(M17)PID NOTCH PATHWAY	(M5903)HALLMARK NOTCH SIGNALING	0.0	0.0	0.0	0.0	0.0	0.0	0.0	0.0	0.0	0.0	0.0	0.0	0.0	0.0	0.0	0.0	0.0	0.0	1.0	0.0
A2M	2	symbol	H. sapiens	2	H. sapiens	A2M	alpha-2-macroglobulin	GO:0001868 regulation of complement activation, lectin pathway;GO:0001869 negative regulation of complement activation, lectin pathway;GO:0001867 complement activation, lectin pathway		Candidate cardiovascular disease genes; Predicted secreted proteins; Cancer-related genes:Candidate cancer biomarkers		Becaplermin; Cisplatin; Bacitracin; Zinc; Ocriplasmin; Silver; Zinc acetate; Zinc chloride; Zinc sulfate, unspecified form	(M183)PID IL6 7 PATHWAY; (M3468)NABA ECM REGULATORS; (M5885)NABA MATRISOME ASSOCIATED	(M5897)HALLMARK IL6 JAK STAT3 SIGNALING; (M5946)HALLMARK COAGULATION	0.0	0.0	0.0	0.0	0.0	0.0	1.0	0.0	0.0	0.0	0.0	0.0	0.0	0.0	0.0	0.0	0.0	0.0	0.0	0.0
STON1	11037	symbol	H. sapiens	11037	H. sapiens	STON1	stonin 1	GO:0048488 synaptic vesicle endocytosis;GO:0140238 presynaptic endocytosis;GO:0036465 synaptic vesicle recycling		Predicted intracellular proteins					0.0	0.0	0.0	0.0	0.0	0.0	0.0	0.0	0.0	0.0	0.0	0.0	0.0	0.0	0.0	0.0	0.0	0.0	0.0	0.0
ANO1	55107	symbol	H. sapiens	55107	H. sapiens	ANO1	anoctamin 1	GO:0015705 iodide transport;GO:0050965 detection of temperature stimulus involved in sensory perception of pain;GO:0050961 detection of temperature stimulus involved in sensory perception		FDA approved drug targets:Small molecule drugs; Predicted intracellular proteins; Transporters:Transporter channels and pores	Plasma membrane (Supported); Additional: Nucleoplasm	Crofelemer		(M5953)HALLMARK KRAS SIGNALING UP	0.0	0.0	0.0	0.0	0.0	0.0	0.0	0.0	0.0	0.0	0.0	0.0	0.0	0.0	0.0	0.0	0.0	0.0	0.0	0.0
SLC44A2	57153	symbol	H. sapiens	57153	H. sapiens	SLC44A2	solute carrier family 44 member 2	GO:0015871 choline transport;GO:0006656 phosphatidylcholine biosynthetic process;GO:0015695 organic cation transport		Predicted intracellular proteins; Transporters:Electrochemical Potential-driven transporters	Cell Junctions;Vesicles (Approved)				0.0	0.0	0.0	0.0	0.0	0.0	0.0	0.0	0.0	0.0	0.0	0.0	0.0	0.0	0.0	0.0	0.0	0.0	0.0	0.0
CX3CL1	6376	symbol	H. sapiens	6376	H. sapiens	CX3CL1	C-X3-C motif chemokine ligand 1	GO:0051041 positive regulation of calcium-independent cell-cell adhesion;GO:1900450 negative regulation of glutamate receptor signaling pathway;GO:0051040 regulation of calcium-independent cell-cell adhesion		Predicted secreted proteins	Plasma membrane (Supported)		(M145)PID P53 DOWNSTREAM PATHWAY; (M5883)NABA SECRETED FACTORS; (M5885)NABA MATRISOME ASSOCIATED	(M5916)HALLMARK APICAL SURFACE; (M5915)HALLMARK APICAL JUNCTION; (M5932)HALLMARK INFLAMMATORY RESPONSE	1.0	1.0	1.0	1.0	0.0	0.0	0.0	1.0	0.0	0.0	0.0	1.0	0.0	0.0	0.0	0.0	0.0	1.0	0.0	0.0
HEG1	57493	symbol	H. sapiens	57493	H. sapiens	HEG1	heart development protein with EGF like domains 1	GO:0003017 lymph circulation;GO:2000299 negative regulation of Rho-dependent protein serine/threonine kinase activity;GO:0090271 positive regulation of fibroblast growth factor production		Predicted intracellular proteins	Vesicles (Approved); Additional: Plasma membrane				1.0	0.0	0.0	0.0	1.0	1.0	0.0	0.0	0.0	0.0	0.0	1.0	1.0	0.0	0.0	1.0	1.0	1.0	0.0	0.0
RBMS2	5939	symbol	H. sapiens	5939	H. sapiens	RBMS2	RNA binding motif single stranded interacting protein 2	GO:0006396 RNA processing;GO:0016070 RNA metabolic process;GO:0090304 nucleic acid metabolic process		Predicted intracellular proteins	Nucleoli fibrillar center (Approved); Additional: Cytosol;Nucleoplasm				0.0	0.0	0.0	0.0	0.0	0.0	0.0	0.0	0.0	0.0	0.0	0.0	0.0	0.0	0.0	0.0	0.0	0.0	0.0	0.0
PRDM1	639	symbol	H. sapiens	639	H. sapiens	PRDM1	PR/SET domain 1	GO:0033082 regulation of extrathymic T cell differentiation;GO:1990654 sebum secreting cell proliferation;GO:0033078 extrathymic T cell differentiation		Cancer-related genes:Mutated cancer genes; Transcription factors:Zinc-coordinating DNA-binding domains; Predicted intracellular proteins	Nucleoli (Approved); Additional: Nucleoplasm		(M145)PID P53 DOWNSTREAM PATHWAY	(M5953)HALLMARK KRAS SIGNALING UP	1.0	0.0	0.0	0.0	1.0	0.0	0.0	0.0	0.0	0.0	0.0	0.0	1.0	0.0	0.0	1.0	0.0	0.0	0.0	1.0
GIMAP4	55303	symbol	H. sapiens	55303	H. sapiens	GIMAP4	GTPase, IMAP family member 4			Predicted intracellular proteins					0.0	0.0	0.0	0.0	0.0	0.0	0.0	0.0	0.0	0.0	0.0	0.0	0.0	0.0	0.0	0.0	0.0	0.0	0.0	0.0
TIMP3	7078	symbol	H. sapiens	7078	H. sapiens	TIMP3	TIMP metallopeptidase inhibitor 3	GO:1903984 positive regulation of TRAIL-activated apoptotic signaling pathway;GO:1903121 regulation of TRAIL-activated apoptotic signaling pathway;GO:0051045 negative regulation of membrane protein ectodomain proteolysis		Disease related genes; Predicted secreted proteins; Cancer-related genes:Candidate cancer biomarkers		Pimagedine	(M3468)NABA ECM REGULATORS; (M5885)NABA MATRISOME ASSOCIATED; (M5889)NABA MATRISOME	(M5946)HALLMARK COAGULATION; (M5902)HALLMARK APOPTOSIS; (M5930)HALLMARK EPITHELIAL MESENCHYMAL TRANSITION	0.0	0.0	0.0	0.0	0.0	0.0	0.0	0.0	0.0	0.0	0.0	0.0	0.0	0.0	0.0	0.0	0.0	0.0	0.0	0.0
TMEM233	387890	symbol	H. sapiens	387890	H. sapiens	TMEM233	transmembrane protein 233				Nucleoplasm (Approved)				0.0	0.0	0.0	0.0	0.0	0.0	0.0	0.0	0.0	0.0	0.0	0.0	0.0	0.0	0.0	0.0	0.0	0.0	0.0	0.0
FAM38A	9780	gene_synonym	H. sapiens	9780	H. sapiens	PIEZO1	piezo type mechanosensitive ion channel component 1	GO:0033634 positive regulation of cell-cell adhesion mediated by integrin;GO:0033632 regulation of cell-cell adhesion mediated by integrin;GO:0033625 positive regulation of integrin activation		Potential drug targets; Disease related genes; Transporters:Transporter channels and pores; Predicted intracellular proteins					0.0	1.0	1.0	0.0	0.0	1.0	0.0	0.0	0.0	0.0	0.0	0.0	0.0	0.0	0.0	0.0	1.0	0.0	0.0	0.0
EHD4	30844	symbol	H. sapiens	30844	H. sapiens	EHD4	EH domain containing 4	GO:0006907 pinocytosis;GO:0032456 endocytic recycling;GO:0098876 vesicle-mediated transport to the plasma membrane		Predicted intracellular proteins	Plasma membrane (Approved)		(M270)PID MAPK TRK PATHWAY; (M187)PID TRKR PATHWAY		0.0	0.0	0.0	0.0	0.0	0.0	0.0	0.0	1.0	0.0	0.0	0.0	0.0	0.0	0.0	0.0	0.0	0.0	0.0	0.0
SEC14L1	6397	symbol	H. sapiens	6397	H. sapiens	SEC14L1	SEC14 like lipid binding 1	GO:0039536 negative regulation of RIG-I signaling pathway;GO:0015871 choline transport;GO:0039532 negative regulation of viral-induced cytoplasmic pattern recognition receptor signaling pathway		Predicted intracellular proteins	Cytosol;Nucleoplasm (Supported)			(M5945)HALLMARK HEME METABOLISM	0.0	0.0	0.0	0.0	0.0	0.0	0.0	0.0	0.0	0.0	0.0	0.0	0.0	0.0	0.0	0.0	0.0	0.0	0.0	0.0
RASGRF2	5924	symbol	H. sapiens	5924	H. sapiens	RASGRF2	Ras protein specific guanine nucleotide releasing factor 2	GO:2000310 regulation of NMDA receptor activity;GO:0099601 regulation of neurotransmitter receptor activity;GO:0035023 regulation of Rho protein signal transduction		Predicted intracellular proteins; RAS pathway related proteins	Endoplasmic reticulum (Supported)		(M269)PID RAS PATHWAY; (M241)PID RAC1 REG PATHWAY		0.0	0.0	0.0	0.0	0.0	0.0	0.0	0.0	0.0	0.0	0.0	0.0	0.0	0.0	0.0	0.0	0.0	0.0	0.0	0.0
P2RY8	286530	symbol	H. sapiens	286530	H. sapiens	P2RY8	P2Y receptor family member 8	GO:0035589 G protein-coupled purinergic nucleotide receptor signaling pathway;GO:0035025 positive regulation of Rho protein signal transduction;GO:0035590 purinergic nucleotide receptor signaling pathway		Predicted intracellular proteins; G-protein coupled receptors:Adenosine and adenine nucleotide receptors; G-protein coupled receptors:GPCRs excl olfactory receptors; Cancer-related genes					0.0	0.0	0.0	0.0	0.0	0.0	0.0	0.0	0.0	0.0	0.0	0.0	0.0	0.0	0.0	0.0	0.0	0.0	0.0	0.0
KITLG	4254	symbol	H. sapiens	4254	H. sapiens	KITLG	KIT ligand	GO:0033026 negative regulation of mast cell apoptotic process;GO:0070668 positive regulation of mast cell proliferation;GO:0033024 mast cell apoptotic process		Predicted intracellular proteins; Disease related genes; Cancer-related genes:Candidate cancer biomarkers; RAS pathway related proteins	Vesicles (Approved)		(M231)PID KIT PATHWAY; (M195)PID CMYB PATHWAY; (M5883)NABA SECRETED FACTORS		1.0	0.0	0.0	0.0	0.0	0.0	0.0	1.0	0.0	0.0	0.0	0.0	0.0	0.0	0.0	0.0	0.0	0.0	1.0	1.0
SRL	6345	symbol	H. sapiens	6345	H. sapiens	SRL	sarcalumenin	GO:0016197 endosomal transport;GO:0006897 endocytosis;GO:0046907 intracellular transport		Predicted intracellular proteins					0.0	0.0	0.0	0.0	0.0	0.0	0.0	0.0	0.0	0.0	0.0	0.0	0.0	0.0	0.0	0.0	0.0	0.0	0.0	0.0
PREX1	57580	symbol	H. sapiens	57580	H. sapiens	PREX1	phosphatidylinositol-3,4,5-trisphosphate dependent Rac exchange factor 1	GO:0042119 neutrophil activation;GO:1900026 positive regulation of substrate adhesion-dependent cell spreading;GO:0036230 granulocyte activation		Predicted intracellular proteins	Cytosol;Vesicles (Supported)		(M1315)SIG PIP3 SIGNALING IN B LYMPHOCYTES; (M241)PID RAC1 REG PATHWAY; (M295)SIG PIP3 SIGNALING IN CARDIAC MYOCTES	(M5893)HALLMARK MITOTIC SPINDLE	0.0	1.0	1.0	1.0	0.0	0.0	0.0	1.0	0.0	0.0	0.0	0.0	0.0	0.0	0.0	0.0	0.0	0.0	0.0	0.0
SLCO2A1	6578	symbol	H. sapiens	6578	H. sapiens	SLCO2A1	solute carrier organic anion transporter family member 2A1	GO:0043252 sodium-independent organic anion transport;GO:0015732 prostaglandin transport;GO:0071715 icosanoid transport		Potential drug targets; Disease related genes; Transporters:Electrochemical Potential-driven transporters				(M5944)HALLMARK ANGIOGENESIS	0.0	0.0	0.0	0.0	0.0	0.0	0.0	0.0	0.0	0.0	0.0	0.0	0.0	0.0	0.0	0.0	0.0	0.0	0.0	0.0
SPARC	6678	symbol	H. sapiens	6678	H. sapiens	SPARC	secreted protein acidic and cysteine rich	GO:0033591 response to L-ascorbic acid;GO:0009629 response to gravity;GO:0010288 response to lead ion		Predicted intracellular proteins; Disease related genes; Predicted secreted proteins; Cancer-related genes:Candidate cancer biomarkers	Vesicles (Approved)	Calcium citrate; Calcium Phosphate; Calcium phosphate dihydrate	(M3008)NABA ECM GLYCOPROTEINS; (M5884)NABA CORE MATRISOME; (M5889)NABA MATRISOME	(M5946)HALLMARK COAGULATION; (M5909)HALLMARK MYOGENESIS; (M5930)HALLMARK EPITHELIAL MESENCHYMAL TRANSITION	1.0	0.0	0.0	0.0	0.0	0.0	1.0	1.0	0.0	0.0	1.0	1.0	0.0	0.0	0.0	1.0	0.0	1.0	1.0	1.0
EMCN	51705	symbol	H. sapiens	51705	H. sapiens	EMCN	endomucin	GO:0061484 hematopoietic stem cell homeostasis;GO:0048872 homeostasis of number of cells;GO:0042592 homeostatic process		Predicted intracellular proteins			(M5880)NABA ECM AFFILIATED; (M5885)NABA MATRISOME ASSOCIATED; (M5889)NABA MATRISOME		0.0	0.0	0.0	0.0	0.0	0.0	0.0	0.0	0.0	0.0	0.0	0.0	0.0	0.0	0.0	0.0	0.0	0.0	0.0	0.0
PECAM1	5175	symbol	H. sapiens	5175	H. sapiens	PECAM1	platelet and endothelial cell adhesion molecule 1	GO:0150107 positive regulation of protein localization to cell-cell junction;GO:0072011 glomerular endothelium development;GO:0150106 regulation of protein localization to cell-cell junction		Predicted intracellular proteins			(M53)PID INTEGRIN3 PATHWAY	(M5946)HALLMARK COAGULATION; (M5915)HALLMARK APICAL JUNCTION; (M5953)HALLMARK KRAS SIGNALING UP	1.0	0.0	0.0	0.0	0.0	0.0	1.0	1.0	0.0	0.0	0.0	0.0	1.0	0.0	0.0	0.0	0.0	1.0	0.0	1.0
ECSCR	641700	symbol	H. sapiens	641700	H. sapiens	ECSCR	endothelial cell surface expressed chemotaxis and apoptosis regulator	GO:2000353 positive regulation of endothelial cell apoptotic process;GO:1904037 positive regulation of epithelial cell apoptotic process;GO:2000351 regulation of endothelial cell apoptotic process			Plasma membrane;Vesicles (Supported); Additional: Nucleoplasm				1.0	0.0	0.0	0.0	0.0	0.0	0.0	0.0	0.0	0.0	0.0	0.0	0.0	0.0	0.0	0.0	0.0	0.0	0.0	0.0
PITPNC1	26207	symbol	H. sapiens	26207	H. sapiens	PITPNC1	phosphatidylinositol transfer protein cytoplasmic 1	GO:0120009 intermembrane lipid transfer;GO:0015914 phospholipid transport;GO:0015748 organophosphate ester transport		Predicted intracellular proteins	Cytosol (Approved); Additional: Nucleoplasm			(M5939)HALLMARK P53 PATHWAY	0.0	0.0	0.0	0.0	0.0	0.0	0.0	0.0	0.0	0.0	0.0	0.0	0.0	0.0	0.0	0.0	0.0	0.0	0.0	0.0
SOX13	9580	symbol	H. sapiens	9580	H. sapiens	SOX13	SRY-box transcription factor 13	GO:0021529 spinal cord oligodendrocyte cell differentiation;GO:0045588 positive regulation of gamma-delta T cell differentiation;GO:0045586 regulation of gamma-delta T cell differentiation		Predicted intracellular proteins; Transcription factors:Other all-alpha-helical DNA-binding domains	Nucleoplasm (Enhanced)				0.0	1.0	0.0	0.0	0.0	0.0	0.0	0.0	0.0	0.0	0.0	0.0	0.0	0.0	0.0	0.0	0.0	0.0	0.0	0.0
RASL12	51285	symbol	H. sapiens	51285	H. sapiens	RASL12	RAS like family 12	GO:0007165 signal transduction;GO:0023052 signaling;GO:0007154 cell communication		Predicted intracellular proteins					0.0	0.0	0.0	0.0	0.0	0.0	0.0	0.0	0.0	0.0	0.0	0.0	0.0	0.0	0.0	0.0	0.0	0.0	0.0	0.0
VWA1	64856	symbol	H. sapiens	64856	H. sapiens	VWA1	von Willebrand factor A domain containing 1	GO:0048266 behavioral response to pain;GO:0048265 response to pain;GO:0033555 multicellular organismal response to stress		Predicted intracellular proteins; Predicted secreted proteins			(M3008)NABA ECM GLYCOPROTEINS; (M5884)NABA CORE MATRISOME; (M5889)NABA MATRISOME		0.0	0.0	0.0	0.0	0.0	0.0	0.0	0.0	0.0	1.0	1.0	0.0	0.0	0.0	0.0	0.0	0.0	0.0	0.0	0.0
SMTN	6525	symbol	H. sapiens	6525	H. sapiens	SMTN	smoothelin	GO:0006939 smooth muscle contraction;GO:0007517 muscle organ development;GO:0006936 muscle contraction		Predicted intracellular proteins	Nucleoplasm (Supported); Additional: Actin filaments			(M5909)HALLMARK MYOGENESIS	0.0	0.0	1.0	0.0	0.0	1.0	0.0	0.0	0.0	0.0	0.0	0.0	0.0	0.0	0.0	0.0	1.0	0.0	0.0	0.0
CAV2	858	symbol	H. sapiens	858	H. sapiens	CAV2	caveolin 2	GO:0044789 modulation by host of viral release from host cell;GO:0044791 positive regulation by host of viral release from host cell;GO:0070836 caveola assembly		Predicted intracellular proteins	Vesicles (Approved)		(M240)PID SYNDECAN 2 PATHWAY	(M5910)HALLMARK PROTEIN SECRETION	0.0	0.0	0.0	0.0	0.0	0.0	0.0	0.0	1.0	1.0	0.0	0.0	0.0	0.0	1.0	0.0	1.0	0.0	0.0	1.0
ITGA7	3679	symbol	H. sapiens	3679	H. sapiens	ITGA7	integrin subunit alpha 7	GO:0035987 endodermal cell differentiation;GO:0001706 endoderm formation;GO:0034113 heterotypic cell-cell adhesion		Predicted intracellular proteins; Disease related genes	Plasma membrane (Approved); Additional: Nuclear speckles;Vesicles		(M47)PID INTEGRIN CS PATHWAY; (M67)PID ARF6 TRAFFICKING PATHWAY; (M18)PID INTEGRIN1 PATHWAY	(M5905)HALLMARK ADIPOGENESIS; (M5909)HALLMARK MYOGENESIS	0.0	0.0	0.0	1.0	0.0	0.0	1.0	0.0	0.0	0.0	0.0	0.0	0.0	0.0	0.0	0.0	1.0	0.0	0.0	1.0
BCL6B	255877	symbol	H. sapiens	255877	H. sapiens	BCL6B	BCL6B transcription repressor	GO:0042092 type 2 immune response;GO:0050727 regulation of inflammatory response;GO:0031347 regulation of defense response		Transcription factors:Zinc-coordinating DNA-binding domains; Predicted intracellular proteins	Vesicles (Approved)				0.0	0.0	0.0	0.0	0.0	0.0	0.0	0.0	0.0	0.0	0.0	0.0	0.0	0.0	0.0	0.0	0.0	0.0	0.0	0.0
RASIP1	54922	symbol	H. sapiens	54922	H. sapiens	RASIP1	Ras interacting protein 1	GO:2000299 negative regulation of Rho-dependent protein serine/threonine kinase activity;GO:2000298 regulation of Rho-dependent protein serine/threonine kinase activity;GO:0033625 positive regulation of integrin activation		Predicted intracellular proteins					1.0	0.0	1.0	0.0	1.0	0.0	0.0	0.0	0.0	0.0	0.0	0.0	0.0	0.0	0.0	0.0	0.0	0.0	0.0	0.0
FLJ11235						None	None	None	None	None	None	None	None	None	nan	nan	nan	nan	nan	nan	nan	nan	nan	nan	nan	nan	nan	nan	nan	nan	nan	nan	nan	nan
SMAD6	4091	symbol	H. sapiens	4091	H. sapiens	SMAD6	SMAD family member 6	GO:0007352 zygotic specification of dorsal/ventral axis;GO:0010991 negative regulation of SMAD protein complex assembly;GO:0010990 regulation of SMAD protein complex assembly		Transcription factors:beta-Hairpin exposed by an alpha/beta-scaffold; Predicted intracellular proteins; Disease related genes	Nucleoplasm (Supported); Additional: Golgi apparatus;Nuclear bodies		(M181)PID BMP PATHWAY	(M5896)HALLMARK TGF BETA SIGNALING	1.0	0.0	1.0	1.0	0.0	0.0	0.0	0.0	1.0	0.0	0.0	0.0	0.0	0.0	0.0	1.0	0.0	0.0	0.0	0.0
ANO2	57101	symbol	H. sapiens	57101	H. sapiens	ANO2	anoctamin 2	GO:1902476 chloride transmembrane transport;GO:0098661 inorganic anion transmembrane transport;GO:0006821 chloride transport		Predicted intracellular proteins; Transporters:Transporter channels and pores	Plasma membrane (Supported); Additional: Nucleoplasm				0.0	0.0	0.0	0.0	0.0	0.0	0.0	0.0	0.0	0.0	0.0	0.0	0.0	0.0	0.0	0.0	0.0	0.0	0.0	0.0
EHD2	30846	symbol	H. sapiens	30846	H. sapiens	EHD2	EH domain containing 2	GO:2001137 positive regulation of endocytic recycling;GO:1901741 positive regulation of myoblast fusion;GO:2001135 regulation of endocytic recycling		Predicted intracellular proteins	Plasma membrane (Supported)				0.0	0.0	1.0	0.0	0.0	0.0	0.0	0.0	0.0	0.0	0.0	0.0	0.0	0.0	0.0	0.0	1.0	0.0	0.0	0.0
SYDE1	85360	symbol	H. sapiens	85360	H. sapiens	SYDE1	synapse defective Rho GTPase homolog 1	GO:1901165 positive regulation of trophoblast cell migration;GO:1901163 regulation of trophoblast cell migration;GO:0061450 trophoblast cell migration		Predicted intracellular proteins	Nucleoplasm (Approved); Additional: Cytosol;Golgi apparatus				1.0	0.0	1.0	0.0	0.0	0.0	0.0	1.0	0.0	0.0	0.0	0.0	0.0	0.0	0.0	0.0	0.0	0.0	0.0	0.0
EXOC3L2	90332	symbol	H. sapiens	90332	H. sapiens	EXOC3L2	exocyst complex component 3 like 2	GO:0051601 exocyst localization;GO:0034629 cellular protein-containing complex localization;GO:0031503 protein-containing complex localization		Predicted intracellular proteins	Vesicles (Approved); Additional: Cytosol;Golgi apparatus;Nucleoplasm				0.0	0.0	0.0	0.0	0.0	0.0	0.0	0.0	0.0	0.0	0.0	0.0	0.0	0.0	0.0	0.0	0.0	0.0	0.0	0.0
GPR124	25960	gene_synonym	H. sapiens	25960	H. sapiens	ADGRA2	adhesion G protein-coupled receptor A2	GO:0090210 regulation of establishment of blood-brain barrier;GO:0060856 establishment of blood-brain barrier;GO:1900747 negative regulation of vascular endothelial growth factor signaling pathway		G-protein coupled receptors:Family 2 (B) receptors; Predicted intracellular proteins; G-protein coupled receptors:GPCRs excl olfactory receptors			(M160)PID AVB3 INTEGRIN PATHWAY	(M5953)HALLMARK KRAS SIGNALING UP	1.0	0.0	0.0	0.0	0.0	0.0	1.0	1.0	1.0	0.0	0.0	0.0	0.0	0.0	1.0	0.0	0.0	0.0	0.0	0.0
EMP2	2013	symbol	H. sapiens	2013	H. sapiens	EMP2	epithelial membrane protein 2	GO:0070836 caveola assembly;GO:0044854 plasma membrane raft assembly;GO:2001046 positive regulation of integrin-mediated signaling pathway		Disease related genes	Nucleoplasm (Approved); Additional: Cytosol			(M5907)HALLMARK ESTROGEN RESPONSE LATE	1.0	1.0	1.0	1.0	0.0	1.0	0.0	0.0	0.0	0.0	0.0	1.0	0.0	0.0	0.0	0.0	0.0	0.0	0.0	0.0
CA2	760	symbol	H. sapiens	760	H. sapiens	CA2	carbonic anhydrase 2	GO:0090088 regulation of oligopeptide transport;GO:0090089 regulation of dipeptide transport;GO:2000878 positive regulation of oligopeptide transport		Disease related genes; ENZYME proteins:Lyases; Predicted intracellular proteins; FDA approved drug targets:Small molecule drugs; Enzymes		Methyclothiazide; Topiramate; Ethoxzolamide; Sulpiride; Bendroflumethiazide; Celecoxib; Benzthiazide; Valdecoxib; Cyclothiazide; Furosemide; Methazolamide; Hydroflumethiazide; Acetazolamide; Dorzolamide; Chlorothiazide; Zonisamide; Trichlormethiazide; Ethinamate; Diazoxide; Diclofenamide; Brinzolamide; Quinethazone; p-Hydroxymercuribenzoic acid; N-Benzyl-4-Sulfamoyl-Benzamide; 4-Flourobenzenesulf…		(M5935)HALLMARK FATTY ACID METABOLISM; (M5941)HALLMARK UV RESPONSE UP; (M5947)HALLMARK IL2 STAT5 SIGNALING	0.0	0.0	0.0	0.0	0.0	0.0	0.0	0.0	0.0	0.0	0.0	0.0	0.0	0.0	0.0	0.0	0.0	0.0	0.0	0.0
PTRF	284119	gene_synonym	H. sapiens	284119	H. sapiens	CAVIN1	caveolae associated protein 1	GO:0006363 termination of RNA polymerase I transcription;GO:0006361 transcription initiation from RNA polymerase I promoter;GO:0006353 DNA-templated transcription, termination		Predicted intracellular proteins; Disease related genes	Plasma membrane (Supported); Additional: Vesicles			(M5891)HALLMARK HYPOXIA; (M5905)HALLMARK ADIPOGENESIS	0.0	0.0	0.0	0.0	0.0	0.0	0.0	1.0	0.0	0.0	0.0	0.0	0.0	0.0	0.0	0.0	0.0	0.0	0.0	0.0
CD1D	912	symbol	H. sapiens	912	H. sapiens	CD1D	CD1d molecule	GO:0048006 antigen processing and presentation, endogenous lipid antigen via MHC class Ib;GO:0048003 antigen processing and presentation of lipid antigen via MHC class Ib;GO:0048007 antigen processing and presentation, exogenous lipid antigen via MHC class Ib		Cancer-related genes:Mutated cancer genes; CD markers	Endoplasmic reticulum (Supported)	cis-tetracosenoyl sulfatide		(M5935)HALLMARK FATTY ACID METABOLISM; (M5950)HALLMARK ALLOGRAFT REJECTION	0.0	1.0	0.0	0.0	0.0	0.0	0.0	0.0	0.0	0.0	0.0	0.0	0.0	0.0	0.0	0.0	0.0	0.0	0.0	0.0
DOCK6	57572	symbol	H. sapiens	57572	H. sapiens	DOCK6	dedicator of cytokinesis 6	GO:0007264 small GTPase mediated signal transduction;GO:0050790 regulation of catalytic activity;GO:0035556 intracellular signal transduction		Predicted intracellular proteins; Disease related genes	Cytosol (Supported)		(M83)PID CDC42 REG PATHWAY; (M241)PID RAC1 REG PATHWAY		0.0	0.0	0.0	0.0	0.0	0.0	0.0	0.0	0.0	0.0	0.0	0.0	0.0	0.0	0.0	0.0	0.0	0.0	0.0	0.0
NFIB	4781	symbol	H. sapiens	4781	H. sapiens	NFIB	nuclear factor I B	GO:2000790 regulation of mesenchymal cell proliferation involved in lung development;GO:2000791 negative regulation of mesenchymal cell proliferation involved in lung development;GO:2000795 negative regulation of epithelial cell proliferation involved in lung morphogenesis		Predicted intracellular proteins; Transcription factors:beta-Hairpin exposed by an alpha/beta-scaffold; Cancer-related genes	Nucleoli fibrillar center;Nucleoplasm (Supported)		(M285)PID HNF3A PATHWAY	(M5942)HALLMARK UV RESPONSE DN	0.0	0.0	0.0	0.0	0.0	0.0	0.0	0.0	0.0	0.0	0.0	0.0	1.0	0.0	0.0	0.0	0.0	0.0	0.0	0.0
COL4A1	1282	symbol	H. sapiens	1282	H. sapiens	COL4A1	collagen type IV alpha 1 chain	GO:0061304 retinal blood vessel morphogenesis;GO:0061299 retina vasculature morphogenesis in camera-type eye;GO:0038063 collagen-activated tyrosine kinase receptor signaling pathway		Predicted intracellular proteins; Disease related genes; Predicted secreted proteins			(M5887)NABA BASEMENT MEMBRANES; (M53)PID INTEGRIN3 PATHWAY; (M3005)NABA COLLAGENS	(M5905)HALLMARK ADIPOGENESIS; (M5930)HALLMARK EPITHELIAL MESENCHYMAL TRANSITION	1.0	0.0	0.0	0.0	1.0	0.0	1.0	0.0	0.0	1.0	1.0	0.0	1.0	0.0	1.0	0.0	0.0	1.0	1.0	1.0
GPR4	2828	symbol	H. sapiens	2828	H. sapiens	GPR4	G protein-coupled receptor 4	GO:0072144 glomerular mesangial cell development;GO:0072008 glomerular mesangial cell differentiation;GO:0072143 mesangial cell development		G-protein coupled receptors:GPCRs excl olfactory receptors					1.0	1.0	0.0	0.0	0.0	1.0	0.0	0.0	0.0	0.0	0.0	1.0	1.0	0.0	0.0	0.0	0.0	0.0	0.0	0.0
ITM2A	9452	symbol	H. sapiens	9452	H. sapiens	ITM2A	integral membrane protein 2A	GO:0002317 plasma cell differentiation;GO:0042985 negative regulation of amyloid precursor protein biosynthetic process;GO:0010561 negative regulation of glycoprotein biosynthetic process		Predicted intracellular proteins	Vesicles (Approved); Additional: Golgi apparatus;Plasma membrane				0.0	0.0	0.0	0.0	0.0	0.0	0.0	0.0	0.0	0.0	0.0	0.0	0.0	0.0	0.0	0.0	0.0	0.0	0.0	0.0
EFHD1	80303	symbol	H. sapiens	80303	H. sapiens	EFHD1	EF-hand domain family member D1	GO:1900069 regulation of cellular hyperosmotic salinity response;GO:1901000 regulation of response to salt stress;GO:0071475 cellular hyperosmotic salinity response		Predicted intracellular proteins	Golgi apparatus (Supported); Additional: Nucleoli fibrillar center			(M5956)HALLMARK KRAS SIGNALING DN	0.0	0.0	0.0	0.0	0.0	0.0	0.0	0.0	0.0	0.0	0.0	0.0	0.0	0.0	0.0	0.0	0.0	0.0	0.0	0.0
C10orf47	254427	gene_synonym	H. sapiens	254427	H. sapiens	PROSER2	proline and serine rich 2			Predicted intracellular proteins	Cytosol;Plasma membrane (Uncertain)				0.0	0.0	0.0	0.0	0.0	0.0	0.0	0.0	0.0	0.0	0.0	0.0	0.0	0.0	0.0	0.0	0.0	0.0	0.0	0.0
VWF	7450	symbol	H. sapiens	7450	H. sapiens	VWF	von Willebrand factor	GO:0030168 platelet activation;GO:0007596 blood coagulation;GO:0007599 hemostasis		Disease related genes; FDA approved drug targets:Biotech drugs; Cancer-related genes:Candidate cancer biomarkers; Candidate cardiovascular disease genes; Predicted secreted proteins		Antihemophilic factor, human recombinant; Egaptivon pegol; Caplacizumab; Simoctocog alfa; Antihemophilic Factor (Recombinant), PEGylated; Susoctocog alfa; Efmoroctocog alfa; Lonoctocog alfa; Moroctocog alfa	(M3008)NABA ECM GLYCOPROTEINS; (M5884)NABA CORE MATRISOME; (M5889)NABA MATRISOME	(M5946)HALLMARK COAGULATION; (M5915)HALLMARK APICAL JUNCTION	0.0	0.0	0.0	1.0	0.0	0.0	1.0	0.0	0.0	0.0	1.0	1.0	0.0	0.0	0.0	0.0	0.0	0.0	0.0	1.0
ITGA10	8515	symbol	H. sapiens	8515	H. sapiens	ITGA10	integrin subunit alpha 10	GO:0007229 integrin-mediated signaling pathway;GO:0007160 cell-matrix adhesion;GO:0031589 cell-substrate adhesion					(M47)PID INTEGRIN CS PATHWAY; (M67)PID ARF6 TRAFFICKING PATHWAY; (M18)PID INTEGRIN1 PATHWAY	(M5915)HALLMARK APICAL JUNCTION	0.0	0.0	0.0	1.0	0.0	0.0	1.0	0.0	0.0	0.0	0.0	0.0	0.0	0.0	0.0	0.0	0.0	0.0	0.0	1.0
ADORA2A	135	symbol	H. sapiens	135	H. sapiens	ADORA2A	adenosine A2a receptor	GO:0014057 positive regulation of acetylcholine secretion, neurotransmission;GO:0014055 acetylcholine secretion, neurotransmission;GO:0014056 regulation of acetylcholine secretion, neurotransmission		G-protein coupled receptors:Adenosine and adenine nucleotide receptors; Predicted intracellular proteins; G-protein coupled receptors:GPCRs excl olfactory receptors; Cancer-related genes:Mutational cancer driver genes; Transporters; FDA approved drug targets:Small molecule drugs		Caffeine; Theophylline; Mefloquine; Lamotrigine; Adenosine; Dyphylline; Pentoxifylline; Enprofylline; Oxtriphylline; Theobromine; Binodenoson; Defibrotide; Apadenoson; Atl146e; Regadenoson; 4-{2-[(7-amino-2-furan-2-yl[1,2,4]triazolo[1,5-a][1,3,5]triazin-5-yl)amino]ethyl}phenol; Doxofylline; Istradefylline; 8-chlorotheophylline	(M44)PID HIF2PATHWAY		0.0	1.0	1.0	0.0	0.0	1.0	0.0	0.0	0.0	0.0	0.0	1.0	0.0	0.0	0.0	0.0	0.0	0.0	0.0	1.0
INSR	3643	symbol	H. sapiens	3643	H. sapiens	INSR	insulin receptor	GO:0019087 transformation of host cell by virus;GO:0060267 positive regulation of respiratory burst;GO:1990535 neuron projection maintenance	Tyr protein kinase family	CD markers; Disease related genes; FDA approved drug targets:Biotech drugs; ENZYME proteins:Transferases; Kinases:Tyr protein kinases; Predicted intracellular proteins; RAS pathway related proteins; FDA approved drug targets:Small molecule drugs; Enzymes	Vesicles (Approved); Additional: Plasma membrane	Insulin human; Insulin lispro; Insulin glargine; Insulin pork; Mecasermin; Insulin aspart; Insulin detemir; Insulin glulisine; Adenosine-5'-[Beta, Gamma-Methylene]Triphosphate; NN344; AT1391; [4-({5-(AMINOCARBONYL)-4-[(3-METHYLPHENYL)AMINO]PYRIMIDIN-2-YL}AMINO)PHENYL]ACETIC ACID; Chromic chloride; Insulin degludec; Fostamatinib; Brigatinib; Mecasermin rinfabate	(M247)PID INSULIN GLUCOSE PATHWAY; (M91)PID TCPTP PATHWAY; (M16)PID INSULIN PATHWAY		0.0	0.0	1.0	0.0	0.0	1.0	0.0	1.0	0.0	0.0	0.0	0.0	0.0	0.0	1.0	1.0	0.0	1.0	0.0	1.0
ACSL5	51703	symbol	H. sapiens	51703	H. sapiens	ACSL5	acyl-CoA synthetase long chain family member 5	GO:0010747 positive regulation of long-chain fatty acid import across plasma membrane;GO:0140214 positive regulation of long-chain fatty acid import into cell;GO:0010746 regulation of long-chain fatty acid import across plasma membrane		ENZYME proteins:Ligase; Enzymes	Mitochondria (Supported); Additional: Nucleoplasm			(M5949)HALLMARK PEROXISOME; (M5948)HALLMARK BILE ACID METABOLISM; (M5935)HALLMARK FATTY ACID METABOLISM	0.0	0.0	0.0	0.0	0.0	0.0	0.0	0.0	0.0	0.0	0.0	0.0	0.0	0.0	0.0	0.0	0.0	0.0	0.0	0.0
LHFP	10186	gene_synonym	H. sapiens	10186	H. sapiens	LHFPL6	LHFPL tetraspan subfamily member 6			Potential drug targets; Disease related genes; Transporters:Transporter channels and pores	Nucleoli (Approved)				0.0	0.0	0.0	0.0	0.0	0.0	0.0	0.0	0.0	0.0	0.0	0.0	0.0	0.0	0.0	0.0	0.0	0.0	0.0	0.0
GIMAP7	168537	symbol	H. sapiens	168537	H. sapiens	GIMAP7	GTPase, IMAP family member 7	GO:0046039 GTP metabolic process;GO:0009205 purine ribonucleoside triphosphate metabolic process;GO:0009144 purine nucleoside triphosphate metabolic process		Predicted intracellular proteins	Golgi apparatus;Vesicles (Supported)				0.0	0.0	0.0	0.0	0.0	0.0	0.0	0.0	0.0	0.0	0.0	0.0	0.0	0.0	0.0	0.0	0.0	0.0	0.0	0.0
ITGA5	3678	symbol	H. sapiens	3678	H. sapiens	ITGA5	integrin subunit alpha 5	GO:0023035 CD40 signaling pathway;GO:0030949 positive regulation of vascular endothelial growth factor receptor signaling pathway;GO:2000811 negative regulation of anoikis		CD markers; Cancer-related genes:Candidate cancer biomarkers		Resveratrol	(M274)PID LYMPH ANGIOGENESIS PATHWAY; (M47)PID INTEGRIN CS PATHWAY; (M165)PID SYNDECAN 4 PATHWAY	(M5930)HALLMARK EPITHELIAL MESENCHYMAL TRANSITION; (M5932)HALLMARK INFLAMMATORY RESPONSE	1.0	0.0	0.0	1.0	1.0	0.0	1.0	0.0	1.0	0.0	0.0	1.0	0.0	0.0	1.0	0.0	0.0	0.0	1.0	1.0
APOLD1	81575	symbol	H. sapiens	81575	H. sapiens	APOLD1	apolipoprotein L domain containing 1	GO:0042118 endothelial cell activation;GO:0045601 regulation of endothelial cell differentiation;GO:0045446 endothelial cell differentiation			Nucleoplasm;Plasma membrane (Approved)				1.0	0.0	0.0	0.0	0.0	0.0	0.0	0.0	0.0	0.0	0.0	0.0	1.0	1.0	0.0	0.0	0.0	0.0	0.0	0.0
OLFML2A	169611	symbol	H. sapiens	169611	H. sapiens	OLFML2A	olfactomedin like 2A	GO:0030198 extracellular matrix organization;GO:0043062 extracellular structure organization;GO:0045229 external encapsulating structure organization		Predicted intracellular proteins; Predicted secreted proteins	Cytosol;Nucleoplasm (Approved)				0.0	0.0	0.0	0.0	0.0	0.0	0.0	0.0	0.0	1.0	0.0	0.0	0.0	0.0	0.0	0.0	0.0	0.0	0.0	0.0
DYSF	8291	symbol	H. sapiens	8291	H. sapiens	DYSF	dysferlin	GO:0002280 monocyte activation involved in immune response;GO:0033292 T-tubule organization;GO:0042117 monocyte activation		Potential drug targets; Disease related genes; Transporters:Transporter channels and pores	Centriolar satellite;Plasma membrane (Supported)				0.0	0.0	0.0	0.0	0.0	0.0	0.0	0.0	0.0	0.0	0.0	1.0	0.0	0.0	0.0	0.0	1.0	0.0	0.0	0.0
NTN4	59277	symbol	H. sapiens	59277	H. sapiens	NTN4	netrin 4	GO:0060668 regulation of branching involved in salivary gland morphogenesis by extracellular matrix-epithelial cell signaling;GO:0035426 extracellular matrix-cell signaling;GO:0060693 regulation of branching involved in salivary gland morphogenesis		Cancer-related genes:Mutated cancer genes; Predicted intracellular proteins; Predicted secreted proteins			(M5887)NABA BASEMENT MEMBRANES; (M3008)NABA ECM GLYCOPROTEINS; (M5884)NABA CORE MATRISOME		0.0	0.0	0.0	1.0	1.0	0.0	1.0	0.0	0.0	1.0	1.0	0.0	0.0	0.0	0.0	0.0	0.0	0.0	0.0	1.0
APLNR	187	symbol	H. sapiens	187	H. sapiens	APLNR	apelin receptor	GO:0002030 inhibitory G protein-coupled receptor phosphorylation;GO:1904323 regulation of inhibitory G protein-coupled receptor phosphorylation;GO:1904325 positive regulation of inhibitory G protein-coupled receptor phosphorylation		Transporters; G-protein coupled receptors:GPCRs excl olfactory receptors				(M5909)HALLMARK MYOGENESIS; (M5932)HALLMARK INFLAMMATORY RESPONSE	1.0	0.0	0.0	1.0	1.0	0.0	0.0	0.0	0.0	0.0	0.0	1.0	0.0	0.0	0.0	1.0	1.0	1.0	0.0	0.0
PLEKHG2	64857	symbol	H. sapiens	64857	H. sapiens	PLEKHG2	pleckstrin homology and RhoGEF domain containing G2	GO:0030833 regulation of actin filament polymerization;GO:0008064 regulation of actin polymerization or depolymerization;GO:0030832 regulation of actin filament length		Predicted intracellular proteins; Disease related genes	Nucleoplasm (Approved); Additional: Cytosol			(M5893)HALLMARK MITOTIC SPINDLE	0.0	0.0	1.0	0.0	0.0	0.0	0.0	0.0	0.0	0.0	0.0	0.0	0.0	0.0	0.0	0.0	0.0	0.0	0.0	0.0
GNA14	9630	symbol	H. sapiens	9630	H. sapiens	GNA14	G protein subunit alpha 14	GO:0060158 phospholipase C-activating dopamine receptor signaling pathway;GO:0007212 dopamine receptor signaling pathway;GO:1903351 cellular response to dopamine		Predicted intracellular proteins			(M138)PID THROMBIN PAR4 PATHWAY; (M155)PID S1P META PATHWAY; (M268)PID S1P S1P2 PATHWAY	(M5923)HALLMARK PI3K AKT MTOR SIGNALING	0.0	0.0	0.0	0.0	0.0	1.0	0.0	0.0	0.0	0.0	0.0	0.0	0.0	0.0	0.0	0.0	0.0	0.0	0.0	0.0
LRRC32	2615	symbol	H. sapiens	2615	H. sapiens	LRRC32	leucine rich repeat containing 32	GO:0036366 transforming growth factor beta3 activation;GO:1901398 regulation of transforming growth factor beta3 activation;GO:0032907 transforming growth factor beta3 production		Predicted intracellular proteins	Nucleoplasm (Enhanced)				0.0	1.0	0.0	0.0	0.0	0.0	0.0	0.0	1.0	0.0	0.0	0.0	0.0	0.0	0.0	0.0	0.0	0.0	0.0	0.0
TGFBR2	7048	symbol	H. sapiens	7048	H. sapiens	TGFBR2	transforming growth factor beta receptor 2	GO:0002649 regulation of tolerance induction to self antigen;GO:0002651 positive regulation of tolerance induction to self antigen;GO:1905315 cell proliferation involved in endocardial cushion morphogenesis	TKL Ser/Thr protein kinase family	Disease related genes; ENZYME proteins:Transferases; Cancer-related genes:Mutational cancer driver genes; Potential drug targets; Kinases:TKL Ser/Thr protein kinases; Cancer-related genes:Mutated cancer genes; Enzymes	Plasma membrane (Supported)	Foreskin fibroblast (neonatal); Foreskin keratinocyte (neonatal); Fostamatinib	(M185)PID ALK1 PATHWAY; (M33)PID GLYPICAN 1PATHWAY; (M53)PID INTEGRIN3 PATHWAY	(M5942)HALLMARK UV RESPONSE DN	1.0	1.0	0.0	0.0	1.0	0.0	1.0	1.0	1.0	0.0	0.0	1.0	0.0	0.0	0.0	1.0	1.0	0.0	1.0	0.0
LAMA5	3911	symbol	H. sapiens	3911	H. sapiens	LAMA5	laminin subunit alpha 5	GO:0060445 branching involved in salivary gland morphogenesis;GO:0007435 salivary gland morphogenesis;GO:0007431 salivary gland development		Predicted intracellular proteins; Predicted secreted proteins	Vesicles (Approved); Additional: Nucleoplasm	Lanoteplase	(M158)PID INTEGRIN4 PATHWAY; (M5887)NABA BASEMENT MEMBRANES; (M198)PID SYNDECAN 1 PATHWAY		1.0	1.0	0.0	1.0	1.0	0.0	1.0	0.0	0.0	0.0	1.0	0.0	0.0	0.0	0.0	0.0	1.0	0.0	1.0	1.0
CPNE2	221184	symbol	H. sapiens	221184	H. sapiens	CPNE2	copine 2	GO:0071277 cellular response to calcium ion;GO:0051592 response to calcium ion;GO:0071248 cellular response to metal ion		Predicted intracellular proteins	Cytosol;Mitochondria;Nucleoplasm (Approved)				0.0	0.0	0.0	0.0	0.0	0.0	0.0	0.0	0.0	0.0	0.0	0.0	0.0	0.0	0.0	0.0	0.0	0.0	0.0	0.0
PDGFRB	5159	symbol	H. sapiens	5159	H. sapiens	PDGFRB	platelet derived growth factor receptor beta	GO:0060981 cell migration involved in coronary angiogenesis;GO:0072262 metanephric glomerular mesangial cell proliferation involved in metanephros development;GO:0035793 positive regulation of metanephric mesenchymal cell migration by platelet-derived growth factor receptor-beta signaling pathway	Tyr protein kinase family	CD markers; Disease related genes; FDA approved drug targets:Biotech drugs; ENZYME proteins:Transferases; Kinases:Tyr protein kinases; Predicted intracellular proteins; RAS pathway related proteins; Cancer-related genes:Candidate cancer biomarkers; FDA approved drug targets:Small molecule drugs; Enzymes	Vesicles (Supported); Additional: Golgi apparatus	Becaplermin; Sorafenib; Imatinib; Dasatinib; Sunitinib; XL999; XL820; Pazopanib; Midostaurin; Regorafenib; Nintedanib; Polaprezinc; Trapidil; Foreskin fibroblast (neonatal); Fostamatinib; Erdafitinib; Pexidartinib; Ripretinib	(M103)PID S1P S1P1 PATHWAY; (M55)PID S1P S1P3 PATHWAY; (M72)PID NECTIN PATHWAY	(M5942)HALLMARK UV RESPONSE DN; (M5902)HALLMARK APOPTOSIS; (M5930)HALLMARK EPITHELIAL MESENCHYMAL TRANSITION	1.0	0.0	1.0	0.0	0.0	0.0	0.0	1.0	1.0	0.0	0.0	1.0	0.0	0.0	1.0	1.0	1.0	0.0	1.0	1.0
PABPC4L	132430	symbol	H. sapiens	132430	H. sapiens	PABPC4L	poly(A) binding protein cytoplasmic 4 like			Predicted intracellular proteins					0.0	0.0	0.0	0.0	0.0	0.0	0.0	0.0	0.0	0.0	0.0	0.0	0.0	0.0	0.0	0.0	0.0	0.0	0.0	0.0
SHANK3	85358	symbol	H. sapiens	85358	H. sapiens	SHANK3	SH3 and multiple ankyrin repeat domains 3	GO:0097117 guanylate kinase-associated protein clustering;GO:1900451 positive regulation of glutamate receptor signaling pathway;GO:0097114 NMDA glutamate receptor clustering		Predicted intracellular proteins	Nucleoplasm;Plasma membrane (Approved)		(M82)PID RET PATHWAY		0.0	0.0	1.0	0.0	0.0	1.0	0.0	0.0	0.0	0.0	0.0	0.0	0.0	0.0	0.0	0.0	0.0	1.0	0.0	0.0
COL4A2	1284	symbol	H. sapiens	1284	H. sapiens	COL4A2	collagen type IV alpha 2 chain	GO:0038063 collagen-activated tyrosine kinase receptor signaling pathway;GO:0038065 collagen-activated signaling pathway;GO:0035987 endodermal cell differentiation		Predicted intracellular proteins; Disease related genes; Predicted secreted proteins; Cancer-related genes:Candidate cancer biomarkers	Vesicles (Supported)		(M5887)NABA BASEMENT MEMBRANES; (M3005)NABA COLLAGENS; (M5884)NABA CORE MATRISOME	(M5909)HALLMARK MYOGENESIS; (M5921)HALLMARK COMPLEMENT; (M5930)HALLMARK EPITHELIAL MESENCHYMAL TRANSITION	1.0	0.0	0.0	0.0	0.0	0.0	1.0	0.0	1.0	1.0	1.0	0.0	0.0	0.0	1.0	0.0	0.0	0.0	1.0	1.0
ECM2	1842	symbol	H. sapiens	1842	H. sapiens	ECM2	extracellular matrix protein 2	GO:0010811 positive regulation of cell-substrate adhesion;GO:0010810 regulation of cell-substrate adhesion;GO:0007160 cell-matrix adhesion		Predicted secreted proteins			(M3008)NABA ECM GLYCOPROTEINS; (M5884)NABA CORE MATRISOME; (M5889)NABA MATRISOME	(M5930)HALLMARK EPITHELIAL MESENCHYMAL TRANSITION	0.0	1.0	0.0	1.0	0.0	0.0	0.0	0.0	0.0	1.0	1.0	0.0	0.0	0.0	0.0	0.0	0.0	0.0	0.0	0.0
HLA-E	3133	symbol	H. sapiens	3133	H. sapiens	HLA-E	major histocompatibility complex, class I, E	GO:0001815 positive regulation of antibody-dependent cellular cytotoxicity;GO:0001798 positive regulation of type IIa hypersensitivity;GO:0002894 positive regulation of type II hypersensitivity			Vesicles (Approved)			(M5950)HALLMARK ALLOGRAFT REJECTION	0.0	1.0	0.0	0.0	0.0	0.0	0.0	0.0	0.0	0.0	0.0	0.0	0.0	0.0	0.0	0.0	0.0	0.0	0.0	0.0
EFNB2	1948	symbol	H. sapiens	1948	H. sapiens	EFNB2	ephrin B2	GO:2000727 positive regulation of cardiac muscle cell differentiation;GO:1905209 positive regulation of cardiocyte differentiation;GO:2000725 regulation of cardiac muscle cell differentiation		Cancer-related genes:Candidate cancer biomarkers	Nucleoplasm (Supported); Additional: Cytosol		(M257)PID EPHRINB REV PATHWAY; (M62)PID EPHB FWD PATHWAY		1.0	0.0	0.0	0.0	0.0	0.0	0.0	0.0	0.0	0.0	0.0	0.0	0.0	0.0	1.0	1.0	1.0	1.0	0.0	0.0
NHSL1	57224	symbol	H. sapiens	57224	H. sapiens	NHSL1	NHS like 1	GO:0030154 cell differentiation;GO:0048869 cellular developmental process;GO:0032502 developmental process		Predicted intracellular proteins	Nuclear membrane (Approved); Additional: Nucleoplasm				0.0	0.0	0.0	0.0	0.0	0.0	0.0	0.0	0.0	0.0	0.0	0.0	0.0	0.0	0.0	0.0	0.0	0.0	0.0	0.0
CCDC48	79825	gene_synonym	H. sapiens	79825	H. sapiens	EFCC1	EF-hand and coiled-coil domain containing 1			Predicted intracellular proteins					0.0	0.0	0.0	0.0	0.0	0.0	0.0	0.0	0.0	0.0	0.0	0.0	0.0	0.0	0.0	0.0	0.0	0.0	0.0	0.0
CCDC3	83643	symbol	H. sapiens	83643	H. sapiens	CCDC3	coiled-coil domain containing 3	GO:0010804 negative regulation of tumor necrosis factor-mediated signaling pathway;GO:0010803 regulation of tumor necrosis factor-mediated signaling pathway;GO:0051055 negative regulation of lipid biosynthetic process		Predicted intracellular proteins; Predicted secreted proteins	Nucleoplasm (Approved); Additional: Cytosol				0.0	0.0	0.0	0.0	0.0	0.0	0.0	0.0	0.0	0.0	0.0	0.0	0.0	0.0	0.0	0.0	0.0	0.0	0.0	0.0
DLL1	28514	symbol	H. sapiens	28514	H. sapiens	DLL1	delta like canonical Notch ligand 1	GO:0021688 cerebellar molecular layer formation;GO:0060853 Notch signaling pathway involved in arterial endothelial cell fate commitment;GO:0060844 arterial endothelial cell fate commitment		Predicted intracellular proteins	Nucleoplasm (Uncertain)		(M70)PID PS1 PATHWAY; (M17)PID NOTCH PATHWAY	(M5903)HALLMARK NOTCH SIGNALING; (M5895)HALLMARK WNT BETA CATENIN SIGNALING	1.0	1.0	0.0	0.0	1.0	1.0	0.0	0.0	1.0	0.0	0.0	0.0	1.0	0.0	1.0	1.0	1.0	0.0	1.0	0.0
RIN2	54453	symbol	H. sapiens	54453	H. sapiens	RIN2	Ras and Rab interactor 2	GO:1904906 positive regulation of endothelial cell-matrix adhesion via fibronectin;GO:0090674 endothelial cell-matrix adhesion via fibronectin;GO:1904904 regulation of endothelial cell-matrix adhesion via fibronectin		Predicted intracellular proteins; Disease related genes	Cytosol (Approved); Additional: Golgi apparatus;Nucleoli		(M142)PID AJDISS 2PATHWAY; (M48)PID MET PATHWAY		1.0	1.0	0.0	1.0	0.0	0.0	0.0	1.0	0.0	0.0	0.0	0.0	0.0	0.0	0.0	0.0	0.0	0.0	0.0	0.0
LOC158376	158376	Gene_ID	H. sapiens	158376	H. sapiens	SPAAR	small regulatory polypeptide of amino acid response	GO:0043416 regulation of skeletal muscle tissue regeneration;GO:1904262 negative regulation of TORC1 signaling;GO:0043403 skeletal muscle tissue regeneration		Predicted intracellular proteins					0.0	0.0	0.0	0.0	0.0	0.0	0.0	0.0	0.0	0.0	0.0	0.0	0.0	0.0	0.0	0.0	0.0	0.0	0.0	0.0
GPR160	26996	symbol	H. sapiens	26996	H. sapiens	GPR160	G protein-coupled receptor 160	GO:0007186 G protein-coupled receptor signaling pathway;GO:0007165 signal transduction;GO:0023052 signaling		Transporters; Predicted intracellular proteins; G-protein coupled receptors:GPCRs excl olfactory receptors	Plasma membrane (Supported)				0.0	0.0	0.0	0.0	0.0	0.0	0.0	0.0	0.0	0.0	0.0	0.0	0.0	0.0	0.0	0.0	0.0	0.0	0.0	0.0
JAG2	3714	symbol	H. sapiens	3714	H. sapiens	JAG2	jagged canonical Notch ligand 2	GO:1990134 epithelial cell apoptotic process involved in palatal shelf morphogenesis;GO:0009912 auditory receptor cell fate commitment;GO:0060120 inner ear receptor cell fate commitment			Vesicles (Supported); Additional: Cytosol		(M17)PID NOTCH PATHWAY; (M19)PID P73PATHWAY	(M5944)HALLMARK ANGIOGENESIS; (M5895)HALLMARK WNT BETA CATENIN SIGNALING; (M5939)HALLMARK P53 PATHWAY	0.0	1.0	0.0	0.0	1.0	0.0	0.0	0.0	0.0	0.0	0.0	0.0	1.0	0.0	0.0	0.0	0.0	0.0	1.0	0.0
PPAP2A	8611	gene_synonym	H. sapiens	8611	H. sapiens	PLPP1	phospholipid phosphatase 1	GO:0006670 sphingosine metabolic process;GO:0046519 sphingoid metabolic process;GO:0007205 protein kinase C-activating G protein-coupled receptor signaling pathway		Enzymes; ENZYME proteins:Hydrolases	Plasma membrane (Supported)		(M7)PID FCER1 PATHWAY; (M19)PID P73PATHWAY	(M5908)HALLMARK ANDROGEN RESPONSE; (M5947)HALLMARK IL2 STAT5 SIGNALING	0.0	0.0	0.0	0.0	0.0	0.0	0.0	0.0	0.0	0.0	0.0	0.0	0.0	0.0	0.0	0.0	0.0	0.0	0.0	0.0
FMNL3	91010	symbol	H. sapiens	91010	H. sapiens	FMNL3	formin like 3	GO:0030866 cortical actin cytoskeleton organization;GO:0030865 cortical cytoskeleton organization;GO:0008360 regulation of cell shape		Predicted intracellular proteins	Golgi apparatus;Plasma membrane;Vesicles (Supported); Additional: Cytosol				1.0	0.0	1.0	0.0	0.0	0.0	0.0	0.0	0.0	0.0	0.0	0.0	0.0	1.0	0.0	0.0	0.0	0.0	0.0	0.0
CPM	1368	symbol	H. sapiens	1368	H. sapiens	CPM	carboxypeptidase M	GO:0016485 protein processing;GO:0051604 protein maturation;GO:0006518 peptide metabolic process		Predicted intracellular proteins; Peptidases:Metallopeptidases; Enzymes; ENZYME proteins:Hydrolases	Vesicles (Uncertain)			(M5921)HALLMARK COMPLEMENT	0.0	0.0	0.0	0.0	0.0	0.0	0.0	0.0	0.0	0.0	0.0	0.0	0.0	0.0	0.0	0.0	0.0	0.0	0.0	0.0
DOCK9	23348	symbol	H. sapiens	23348	H. sapiens	DOCK9	dedicator of cytokinesis 9	GO:0043547 positive regulation of GTPase activity;GO:0043087 regulation of GTPase activity;GO:0007264 small GTPase mediated signal transduction		Predicted intracellular proteins			(M83)PID CDC42 REG PATHWAY	(M5921)HALLMARK COMPLEMENT	0.0	0.0	0.0	0.0	0.0	0.0	0.0	0.0	0.0	0.0	0.0	0.0	0.0	0.0	0.0	0.0	0.0	0.0	0.0	0.0
GBP4	115361	symbol	H. sapiens	115361	H. sapiens	GBP4	guanylate binding protein 4	GO:0042832 defense response to protozoan;GO:0001562 response to protozoan;GO:0050830 defense response to Gram-positive bacterium		Predicted intracellular proteins	Golgi apparatus (Supported); Additional: Plasma membrane			(M5911)HALLMARK INTERFERON ALPHA RESPONSE; (M5947)HALLMARK IL2 STAT5 SIGNALING; (M5913)HALLMARK INTERFERON GAMMA RESPONSE	0.0	0.0	0.0	0.0	0.0	0.0	0.0	0.0	0.0	0.0	0.0	0.0	0.0	0.0	0.0	0.0	0.0	0.0	0.0	0.0
TMEM173	340061	gene_synonym	H. sapiens	340061	H. sapiens	STING1	stimulator of interferon response cGAMP interactor 1	GO:0061709 reticulophagy;GO:0071360 cellular response to exogenous dsRNA;GO:0071359 cellular response to dsRNA		Disease related genes	Cytosol (Supported); Additional: Nucleoplasm				0.0	0.0	0.0	0.0	0.0	0.0	0.0	0.0	0.0	0.0	0.0	0.0	0.0	0.0	0.0	0.0	0.0	0.0	0.0	0.0
TMEM47	83604	symbol	H. sapiens	83604	H. sapiens	TMEM47	transmembrane protein 47	GO:0098609 cell-cell adhesion;GO:0007155 cell adhesion;GO:0022610 biological adhesion			Nuclear membrane (Approved)				0.0	0.0	0.0	0.0	0.0	0.0	0.0	0.0	0.0	0.0	0.0	0.0	0.0	0.0	0.0	0.0	0.0	0.0	0.0	0.0
FILIP1	27145	symbol	H. sapiens	27145	H. sapiens	FILIP1	filamin A interacting protein 1			Predicted intracellular proteins	Actin filaments;Plasma membrane (Approved)				0.0	0.0	0.0	0.0	0.0	0.0	0.0	0.0	0.0	0.0	0.0	0.0	0.0	0.0	0.0	0.0	0.0	0.0	0.0	0.0
HEY2	23493	symbol	H. sapiens	23493	H. sapiens	HEY2	hes related family bHLH transcription factor with YRPW motif 2	GO:2000723 negative regulation of cardiac vascular smooth muscle cell differentiation;GO:0036304 umbilical cord morphogenesis;GO:0061027 umbilical cord development		Transcription factors:Basic domains; Predicted intracellular proteins	Nuclear bodies (Approved); Additional: Aggresome		(M288)PID HES HEY PATHWAY; (M19)PID P73PATHWAY	(M5919)HALLMARK HEDGEHOG SIGNALING; (M5895)HALLMARK WNT BETA CATENIN SIGNALING	1.0	0.0	0.0	0.0	1.0	1.0	0.0	0.0	0.0	0.0	0.0	0.0	1.0	0.0	0.0	1.0	1.0	0.0	1.0	0.0
C20orf160	140706	gene_synonym	H. sapiens	140706	H. sapiens	CCM2L	CCM2 like scaffold protein	GO:0008150 biological_process		Predicted intracellular proteins	Nucleoplasm (Approved)				0.0	0.0	0.0	0.0	0.0	0.0	0.0	0.0	0.0	0.0	0.0	0.0	0.0	0.0	0.0	0.0	0.0	0.0	0.0	0.0
JUB	84962	gene_synonym	H. sapiens	84962	H. sapiens	AJUBA	ajuba LIM protein	GO:0035331 negative regulation of hippo signaling;GO:1900037 regulation of cellular response to hypoxia;GO:0035313 wound healing, spreading of epidermal cells		Cancer-related genes:Mutated cancer genes; Cancer-related genes:Mutational cancer driver genes; Predicted intracellular proteins	Golgi apparatus;Nucleoplasm (Approved)		(M184)PID ECADHERIN KERATINOCYTE PATHWAY; (M242)PID AURORA A PATHWAY		0.0	0.0	1.0	1.0	1.0	0.0	0.0	0.0	0.0	0.0	0.0	1.0	0.0	0.0	0.0	0.0	0.0	1.0	0.0	0.0
TGIF2	60436	symbol	H. sapiens	60436	H. sapiens	TGIF2	TGFB induced factor homeobox 2	GO:0010470 regulation of gastrulation;GO:0038092 nodal signaling pathway;GO:0032924 activin receptor signaling pathway		Predicted intracellular proteins; Transcription factors:Helix-turn-helix domains	Nucleoplasm (Enhanced); Additional: Centrosome		(M2)PID SMAD2 3NUCLEAR PATHWAY	(M5906)HALLMARK ESTROGEN RESPONSE EARLY	0.0	0.0	0.0	0.0	0.0	0.0	0.0	0.0	1.0	0.0	0.0	0.0	0.0	0.0	0.0	0.0	0.0	0.0	0.0	0.0
ASB9	140462	symbol	H. sapiens	140462	H. sapiens	ASB9	ankyrin repeat and SOCS box containing 9	GO:0045732 positive regulation of protein catabolic process;GO:0042176 regulation of protein catabolic process;GO:0009896 positive regulation of catabolic process		Predicted intracellular proteins					0.0	0.0	0.0	0.0	0.0	0.0	0.0	0.0	0.0	0.0	0.0	0.0	0.0	0.0	0.0	0.0	0.0	0.0	0.0	0.0
NID2	22795	symbol	H. sapiens	22795	H. sapiens	NID2	nidogen 2	GO:0071711 basement membrane organization;GO:0007160 cell-matrix adhesion;GO:0030198 extracellular matrix organization		Predicted intracellular proteins; Predicted secreted proteins	Plasma membrane (Enhanced)		(M5887)NABA BASEMENT MEMBRANES; (M3008)NABA ECM GLYCOPROTEINS; (M5884)NABA CORE MATRISOME	(M5930)HALLMARK EPITHELIAL MESENCHYMAL TRANSITION	0.0	0.0	0.0	1.0	0.0	0.0	1.0	0.0	0.0	1.0	1.0	0.0	0.0	0.0	0.0	0.0	0.0	0.0	0.0	1.0
MLKL	197259	symbol	H. sapiens	197259	H. sapiens	MLKL	mixed lineage kinase domain like pseudokinase	GO:0097528 execution phase of necroptosis;GO:0097527 necroptotic signaling pathway;GO:0070207 protein homotrimerization	Other	Predicted intracellular proteins; Transporters:Transporter channels and pores; Enzymes; Kinases	Plasma membrane (Supported); Additional: Cell Junctions;Cytosol				0.0	0.0	0.0	0.0	0.0	0.0	0.0	0.0	0.0	0.0	0.0	0.0	0.0	0.0	0.0	0.0	0.0	0.0	0.0	0.0
ARHGAP6	395	symbol	H. sapiens	395	H. sapiens	ARHGAP6	Rho GTPase activating protein 6	GO:0051895 negative regulation of focal adhesion assembly;GO:0150118 negative regulation of cell-substrate junction organization;GO:0007202 activation of phospholipase C activity		Predicted intracellular proteins	Cytosol (Supported)		(M68)PID RHOA REG PATHWAY		0.0	1.0	1.0	1.0	0.0	0.0	0.0	0.0	0.0	0.0	0.0	0.0	0.0	0.0	0.0	0.0	0.0	1.0	0.0	0.0
TRPC4	7223	symbol	H. sapiens	7223	H. sapiens	TRPC4	transient receptor potential cation channel subfamily C member 4	GO:0014051 gamma-aminobutyric acid secretion;GO:0015812 gamma-aminobutyric acid transport;GO:0006828 manganese ion transport		Transporters:Transporter channels and pores; Voltage-gated ion channels:Transient Receptor Potential Channels					0.0	0.0	0.0	0.0	0.0	0.0	0.0	0.0	0.0	0.0	0.0	0.0	0.0	0.0	0.0	0.0	0.0	0.0	0.0	0.0
GIMAP1	170575	symbol	H. sapiens	170575	H. sapiens	GIMAP1	GTPase, IMAP family member 1				Endoplasmic reticulum (Supported)				0.0	0.0	0.0	0.0	0.0	0.0	0.0	0.0	0.0	0.0	0.0	0.0	0.0	0.0	0.0	0.0	0.0	0.0	0.0	0.0
IL3RA	3563	symbol	H. sapiens	3563	H. sapiens	IL3RA	interleukin 3 receptor subunit alpha	GO:0038156 interleukin-3-mediated signaling pathway;GO:0036015 response to interleukin-3;GO:0036016 cellular response to interleukin-3		CD markers; Predicted intracellular proteins; FDA approved drug targets:Biotech drugs		Sargramostim; Tagraxofusp	(M182)PID IL3 PATHWAY	(M5897)HALLMARK IL6 JAK STAT3 SIGNALING; (M5947)HALLMARK IL2 STAT5 SIGNALING	0.0	0.0	0.0	0.0	0.0	0.0	0.0	0.0	0.0	0.0	0.0	0.0	0.0	0.0	0.0	0.0	0.0	0.0	1.0	1.0
CASP10	843	symbol	H. sapiens	843	H. sapiens	CASP10	caspase 10	GO:0006919 activation of cysteine-type endopeptidase activity involved in apoptotic process;GO:0097194 execution phase of apoptosis;GO:0043280 positive regulation of cysteine-type endopeptidase activity involved in apoptotic process		Disease related genes; Predicted intracellular proteins; Peptidases:Cysteine-type peptidases; Potential drug targets; ENZYME proteins:Hydrolases; Cancer-related genes:Candidate cancer biomarkers; Enzymes	Golgi apparatus (Approved); Additional: Vesicles		(M7997)SA CASPASE CASCADE; (M79)PID TRAIL PATHWAY; (M94)PID FAS PATHWAY	(M5921)HALLMARK COMPLEMENT	0.0	0.0	0.0	0.0	0.0	0.0	0.0	0.0	0.0	0.0	0.0	0.0	0.0	0.0	0.0	0.0	0.0	0.0	0.0	0.0
WWTR1	25937	symbol	H. sapiens	25937	H. sapiens	WWTR1	WW domain containing transcription regulator 1	GO:0072257 metanephric nephron tubule epithelial cell differentiation;GO:0072307 regulation of metanephric nephron tubule epithelial cell differentiation;GO:0072182 regulation of nephron tubule epithelial cell differentiation		Predicted intracellular proteins; Cancer-related genes	Nuclear bodies;Nucleoplasm (Supported); Additional: Cytosol			(M5896)HALLMARK TGF BETA SIGNALING; (M5909)HALLMARK MYOGENESIS	0.0	0.0	0.0	0.0	0.0	1.0	0.0	0.0	1.0	0.0	0.0	0.0	1.0	0.0	0.0	0.0	0.0	0.0	0.0	0.0
MFGE8	4240	symbol	H. sapiens	4240	H. sapiens	MFGE8	milk fat globule EGF and factor V/VIII domain containing	GO:0043277 apoptotic cell clearance;GO:0050766 positive regulation of phagocytosis;GO:0050764 regulation of phagocytosis		Predicted secreted proteins; Cancer-related genes:Candidate cancer biomarkers	Cytosol (Approved)		(M256)PID TAP63 PATHWAY; (M160)PID AVB3 INTEGRIN PATHWAY; (M3008)NABA ECM GLYCOPROTEINS		1.0	0.0	0.0	0.0	0.0	0.0	1.0	0.0	0.0	0.0	1.0	0.0	0.0	0.0	0.0	0.0	0.0	0.0	0.0	0.0
FAM26E	254228	gene_synonym	H. sapiens	254228	H. sapiens	CALHM5	calcium homeostasis modulator family member 5	GO:0098655 cation transmembrane transport;GO:0034220 ion transmembrane transport;GO:0006812 cation transport			Golgi apparatus (Approved)				0.0	0.0	0.0	0.0	0.0	0.0	0.0	0.0	0.0	0.0	0.0	0.0	0.0	0.0	0.0	0.0	0.0	0.0	0.0	0.0
SH3GLB1	51100	symbol	H. sapiens	51100	H. sapiens	SH3GLB1	SH3 domain containing GRB2 like, endophilin B1	GO:1903778 protein localization to vacuolar membrane;GO:1903527 positive regulation of membrane tubulation;GO:1903525 regulation of membrane tubulation		Transporters:Accessory Factors Involved in Transport; Predicted intracellular proteins	Cytosol (Supported)				0.0	0.0	1.0	0.0	0.0	0.0	0.0	0.0	0.0	0.0	0.0	0.0	0.0	0.0	0.0	0.0	0.0	0.0	0.0	0.0
TNFAIP8L1	126282	symbol	H. sapiens	126282	H. sapiens	TNFAIP8L1	TNF alpha induced protein 8 like 1	GO:0032007 negative regulation of TOR signaling;GO:0032006 regulation of TOR signaling;GO:0031929 TOR signaling		Predicted intracellular proteins					0.0	0.0	0.0	0.0	0.0	0.0	0.0	0.0	0.0	0.0	0.0	0.0	0.0	0.0	0.0	0.0	0.0	0.0	0.0	0.0
EMP1	2012	symbol	H. sapiens	2012	H. sapiens	EMP1	epithelial membrane protein 1	GO:0032060 bleb assembly;GO:0008544 epidermis development;GO:0120031 plasma membrane bounded cell projection assembly		Predicted intracellular proteins	Nucleoplasm (Approved)			(M5902)HALLMARK APOPTOSIS; (M5947)HALLMARK IL2 STAT5 SIGNALING; (M5953)HALLMARK KRAS SIGNALING UP	0.0	0.0	0.0	0.0	0.0	0.0	0.0	0.0	0.0	0.0	0.0	0.0	0.0	0.0	0.0	0.0	0.0	0.0	0.0	0.0
GJA4	2701	symbol	H. sapiens	2701	H. sapiens	GJA4	gap junction protein alpha 4	GO:0048265 response to pain;GO:0033555 multicellular organismal response to stress;GO:0003158 endothelium development		Transporters:Transporter channels and pores					1.0	0.0	0.0	0.0	0.0	0.0	0.0	0.0	0.0	0.0	0.0	0.0	1.0	0.0	0.0	0.0	0.0	1.0	0.0	0.0
MFNG	4242	symbol	H. sapiens	4242	H. sapiens	MFNG	MFNG O-fucosylpeptide 3-beta-N-acetylglucosaminyltransferase	GO:0002315 marginal zone B cell differentiation;GO:0002313 mature B cell differentiation involved in immune response;GO:0002335 mature B cell differentiation		Predicted intracellular proteins; Enzymes; ENZYME proteins:Transferases	Vesicles (Approved)				0.0	0.0	0.0	0.0	0.0	0.0	0.0	0.0	0.0	0.0	0.0	0.0	0.0	0.0	0.0	0.0	0.0	0.0	0.0	0.0
RNF144B	255488	symbol	H. sapiens	255488	H. sapiens	RNF144B	ring finger protein 144B	GO:0032436 positive regulation of proteasomal ubiquitin-dependent protein catabolic process;GO:2000060 positive regulation of ubiquitin-dependent protein catabolic process;GO:1901800 positive regulation of proteasomal protein catabolic process		Enzymes; ENZYME proteins:Transferases	Nucleoli (Approved); Additional: Mitochondria		(M145)PID P53 DOWNSTREAM PATHWAY	(M5932)HALLMARK INFLAMMATORY RESPONSE	0.0	0.0	0.0	0.0	0.0	0.0	0.0	0.0	0.0	0.0	0.0	0.0	0.0	0.0	0.0	0.0	0.0	0.0	0.0	0.0
NFATC1	4772	symbol	H. sapiens	4772	H. sapiens	NFATC1	nuclear factor of activated T cells 1	GO:1905064 negative regulation of vascular associated smooth muscle cell differentiation;GO:0003184 pulmonary valve morphogenesis;GO:0003177 pulmonary valve development		Predicted intracellular proteins; Transcription factors:Immunoglobulin fold	Nuclear bodies (Supported); Additional: Nucleoplasm	Pseudoephedrine	(M235)PID TCR CALCIUM PATHWAY; (M65)PID FRA PATHWAY; (M60)PID NFAT TFPATHWAY		0.0	0.0	0.0	0.0	0.0	0.0	0.0	0.0	0.0	0.0	0.0	0.0	0.0	1.0	0.0	1.0	1.0	0.0	0.0	0.0
MYH9	4627	symbol	H. sapiens	4627	H. sapiens	MYH9	myosin heavy chain 9	GO:1903918 regulation of actin filament severing;GO:1903919 negative regulation of actin filament severing;GO:1900756 protein processing in phagocytic vesicle		Cancer-related genes:Mutational cancer driver genes; Predicted intracellular proteins; Disease related genes	Actin filaments;Plasma membrane (Supported); Additional: Cytosol	Artenimol		(M5919)HALLMARK HEDGEHOG SIGNALING; (M5893)HALLMARK MITOTIC SPINDLE; (M5891)HALLMARK HYPOXIA	1.0	0.0	1.0	0.0	0.0	1.0	0.0	0.0	0.0	0.0	0.0	1.0	0.0	1.0	0.0	0.0	1.0	0.0	0.0	0.0
EFNA1	1942	symbol	H. sapiens	1942	H. sapiens	EFNA1	ephrin A1	GO:0003199 endocardial cushion to mesenchymal transition involved in heart valve formation;GO:0014028 notochord formation;GO:0090500 endocardial cushion to mesenchymal transition		Predicted secreted proteins; Cancer-related genes:Candidate cancer biomarkers; RAS pathway related proteins			(M273)PID EPHA2 FWD PATHWAY; (M44)PID HIF2PATHWAY; (M177)PID EPHA FWDPATHWAY	(M5890)HALLMARK TNFA SIGNALING VIA NFKB; (M5891)HALLMARK HYPOXIA	1.0	1.0	0.0	1.0	0.0	0.0	0.0	0.0	0.0	0.0	0.0	0.0	0.0	0.0	1.0	1.0	0.0	1.0	0.0	1.0
MEF2C	4208	symbol	H. sapiens	4208	H. sapiens	MEF2C	myocyte enhancer factor 2C	GO:0003185 sinoatrial valve morphogenesis;GO:0003172 sinoatrial valve development;GO:0007521 muscle cell fate determination		Predicted intracellular proteins; Disease related genes; Transcription factors:alpha-Helices exposed by beta-structures	Nucleoplasm;Vesicles (Supported)		(M30)PID HDAC CLASSII PATHWAY; (M270)PID MAPK TRK PATHWAY; (M229)PID P38 ALPHA BETA DOWNSTREAM PATHWAY	(M5909)HALLMARK MYOGENESIS	1.0	0.0	0.0	1.0	1.0	1.0	0.0	0.0	1.0	0.0	0.0	0.0	1.0	1.0	0.0	1.0	1.0	1.0	0.0	1.0
LOXL2	4017	symbol	H. sapiens	4017	H. sapiens	LOXL2	lysyl oxidase like 2	GO:0018057 peptidyl-lysine oxidation;GO:1902455 negative regulation of stem cell population maintenance;GO:0018158 protein oxidation		ENZYME proteins:Oxidoreductases; Predicted intracellular proteins; Predicted secreted proteins; Enzymes	Nucleoplasm (Enhanced)		(M3468)NABA ECM REGULATORS; (M5885)NABA MATRISOME ASSOCIATED; (M5889)NABA MATRISOME	(M5930)HALLMARK EPITHELIAL MESENCHYMAL TRANSITION	1.0	0.0	1.0	0.0	0.0	0.0	1.0	0.0	0.0	1.0	0.0	0.0	0.0	0.0	0.0	0.0	0.0	0.0	0.0	0.0
BTNL9	153579	symbol	H. sapiens	153579	H. sapiens	BTNL9	butyrophilin like 9	GO:0050852 T cell receptor signaling pathway;GO:0050851 antigen receptor-mediated signaling pathway;GO:0002429 immune response-activating cell surface receptor signaling pathway			Nuclear membrane (Approved); Additional: Vesicles				0.0	0.0	0.0	0.0	0.0	0.0	0.0	0.0	0.0	0.0	0.0	0.0	0.0	0.0	0.0	0.0	0.0	0.0	0.0	0.0
CTTNBP2NL	55917	symbol	H. sapiens	55917	H. sapiens	CTTNBP2NL	CTTNBP2 N-terminal like	GO:0032410 negative regulation of transporter activity;GO:0034763 negative regulation of transmembrane transport;GO:0006470 protein dephosphorylation		Predicted intracellular proteins	Cytosol;Nucleoli fibrillar center (Approved)				0.0	0.0	0.0	0.0	0.0	0.0	0.0	0.0	0.0	0.0	0.0	0.0	0.0	0.0	0.0	0.0	0.0	0.0	0.0	0.0
COL5A3	50509	symbol	H. sapiens	50509	H. sapiens	COL5A3	collagen type V alpha 3 chain	GO:0030199 collagen fibril organization;GO:0007160 cell-matrix adhesion;GO:0043588 skin development		Cancer-related genes:Mutated cancer genes; Predicted secreted proteins			(M3005)NABA COLLAGENS; (M5884)NABA CORE MATRISOME; (M5889)NABA MATRISOME	(M5930)HALLMARK EPITHELIAL MESENCHYMAL TRANSITION	0.0	0.0	1.0	1.0	0.0	0.0	1.0	0.0	0.0	1.0	1.0	0.0	0.0	0.0	0.0	0.0	0.0	0.0	0.0	1.0
LRRC17	10234	symbol	H. sapiens	10234	H. sapiens	LRRC17	leucine rich repeat containing 17	GO:0048539 bone marrow development;GO:0045671 negative regulation of osteoclast differentiation;GO:0033687 osteoblast proliferation		Predicted secreted proteins	Vesicles (Approved); Additional: Cytokinetic bridge				0.0	0.0	0.0	0.0	0.0	0.0	0.0	0.0	0.0	0.0	0.0	0.0	0.0	0.0	0.0	0.0	0.0	0.0	0.0	0.0
AFAP1L2	84632	symbol	H. sapiens	84632	H. sapiens	AFAP1L2	actin filament associated protein 1 like 2	GO:0045742 positive regulation of epidermal growth factor receptor signaling pathway;GO:1901186 positive regulation of ERBB signaling pathway;GO:0061098 positive regulation of protein tyrosine kinase activity		Predicted intracellular proteins	Cytosol;Plasma membrane (Approved)			(M5916)HALLMARK APICAL SURFACE	0.0	0.0	0.0	0.0	0.0	0.0	0.0	0.0	0.0	0.0	0.0	0.0	0.0	0.0	1.0	0.0	0.0	0.0	0.0	0.0
C9orf167	54863	gene_synonym	H. sapiens	54863	H. sapiens	TOR4A	torsin family 4 member A			Predicted intracellular proteins	Nucleoplasm (Approved)				0.0	0.0	0.0	0.0	0.0	0.0	0.0	0.0	0.0	0.0	0.0	0.0	0.0	0.0	0.0	0.0	0.0	0.0	0.0	0.0
AGRN	375790	symbol	H. sapiens	375790	H. sapiens	AGRN	agrin	GO:0045887 positive regulation of synaptic assembly at neuromuscular junction;GO:1904398 positive regulation of neuromuscular junction development;GO:0008582 regulation of synaptic assembly at neuromuscular junction		Predicted intracellular proteins; Disease related genes; Predicted secreted proteins	Cytosol (Approved); Additional: Plasma membrane		(M5887)NABA BASEMENT MEMBRANES; (M3008)NABA ECM GLYCOPROTEINS; (M5884)NABA CORE MATRISOME	(M5909)HALLMARK MYOGENESIS; (M5937)HALLMARK GLYCOLYSIS	0.0	0.0	1.0	1.0	0.0	0.0	1.0	0.0	0.0	0.0	1.0	0.0	0.0	0.0	0.0	0.0	0.0	1.0	0.0	1.0
USHBP1	83878	symbol	H. sapiens	83878	H. sapiens	USHBP1	USH1 protein network component harmonin binding protein 1			Predicted intracellular proteins					0.0	0.0	0.0	0.0	0.0	0.0	0.0	0.0	0.0	0.0	0.0	0.0	0.0	0.0	0.0	0.0	0.0	0.0	0.0	0.0
ABI3	51225	symbol	H. sapiens	51225	H. sapiens	ABI3	ABI family member 3	GO:0010593 negative regulation of lamellipodium assembly;GO:1900028 negative regulation of ruffle assembly;GO:1902744 negative regulation of lamellipodium organization		Predicted intracellular proteins					0.0	0.0	1.0	1.0	0.0	0.0	0.0	0.0	0.0	0.0	0.0	0.0	0.0	0.0	0.0	0.0	0.0	1.0	0.0	0.0
WTIP	126374	symbol	H. sapiens	126374	H. sapiens	WTIP	WT1 interacting protein	GO:0035331 negative regulation of hippo signaling;GO:0035330 regulation of hippo signaling;GO:2000637 positive regulation of gene silencing by miRNA		Predicted intracellular proteins					0.0	0.0	0.0	0.0	0.0	0.0	0.0	0.0	0.0	0.0	0.0	0.0	0.0	0.0	0.0	0.0	0.0	0.0	0.0	0.0
COX4I2	84701	symbol	H. sapiens	84701	H. sapiens	COX4I2	cytochrome c oxidase subunit 4I2	GO:0006123 mitochondrial electron transport, cytochrome c to oxygen;GO:0019646 aerobic electron transport chain;GO:0042773 ATP synthesis coupled electron transport		Transporters:Primary Active Transporters; Potential drug targets; Disease related genes					0.0	0.0	0.0	0.0	0.0	0.0	0.0	0.0	0.0	0.0	0.0	0.0	0.0	0.0	0.0	0.0	0.0	0.0	0.0	0.0
TCF7L1	83439	symbol	H. sapiens	83439	H. sapiens	TCF7L1	transcription factor 7 like 1	GO:0060070 canonical Wnt signaling pathway;GO:0030111 regulation of Wnt signaling pathway;GO:0006325 chromatin organization		Predicted intracellular proteins; Transcription factors:Other all-alpha-helical DNA-binding domains	Nucleoplasm (Supported); Additional: Cytosol		(M236)PID DELTA NP63 PATHWAY; (M223)PID BETA CATENIN NUC PATHWAY; (M5493)WNT SIGNALING	(M5956)HALLMARK KRAS SIGNALING DN	0.0	0.0	0.0	0.0	0.0	0.0	0.0	0.0	0.0	0.0	0.0	0.0	0.0	0.0	0.0	0.0	0.0	0.0	1.0	0.0
KCNK5	8645	symbol	H. sapiens	8645	H. sapiens	KCNK5	potassium two pore domain channel subfamily K member 5	GO:0060075 regulation of resting membrane potential;GO:0030322 stabilization of membrane potential;GO:0097623 potassium ion export across plasma membrane		Transporters:Transporter channels and pores; Voltage-gated ion channels:Two-P Potassium Channels	Nucleoplasm (Approved)			(M5906)HALLMARK ESTROGEN RESPONSE EARLY; (M5907)HALLMARK ESTROGEN RESPONSE LATE	0.0	0.0	0.0	0.0	0.0	1.0	1.0	0.0	0.0	0.0	0.0	0.0	0.0	0.0	0.0	0.0	0.0	0.0	0.0	0.0
DLL4	54567	symbol	H. sapiens	54567	H. sapiens	DLL4	delta like canonical Notch ligand 4	GO:0072554 blood vessel lumenization;GO:0061074 regulation of neural retina development;GO:0035912 dorsal aorta morphogenesis		Disease related genes			(M17)PID NOTCH PATHWAY		1.0	0.0	0.0	0.0	1.0	1.0	0.0	0.0	1.0	0.0	0.0	0.0	1.0	1.0	0.0	1.0	1.0	0.0	1.0	0.0
OIT3	170392	symbol	H. sapiens	170392	H. sapiens	OIT3	oncoprotein induced transcript 3	GO:1903118 urate homeostasis;GO:0048878 chemical homeostasis;GO:0042592 homeostatic process		Predicted secreted proteins			(M3008)NABA ECM GLYCOPROTEINS; (M5884)NABA CORE MATRISOME; (M5889)NABA MATRISOME		0.0	0.0	0.0	0.0	0.0	0.0	0.0	0.0	0.0	0.0	1.0	0.0	0.0	0.0	0.0	0.0	0.0	0.0	0.0	0.0
MFRP	83552	symbol	H. sapiens	83552	H. sapiens	MFRP	membrane frizzled-related protein	GO:0042462 eye photoreceptor cell development;GO:0001754 eye photoreceptor cell differentiation;GO:0042461 photoreceptor cell development		Predicted intracellular proteins; Disease related genes					0.0	0.0	0.0	0.0	0.0	0.0	0.0	0.0	0.0	0.0	0.0	0.0	0.0	0.0	0.0	0.0	0.0	0.0	0.0	0.0
PRSS23	11098	symbol	H. sapiens	11098	H. sapiens	PRSS23	serine protease 23	GO:0006508 proteolysis;GO:0019538 protein metabolic process;GO:1901564 organonitrogen compound metabolic process		Predicted intracellular proteins; Predicted secreted proteins; Enzymes; Peptidases:Serine-type peptidases				(M5946)HALLMARK COAGULATION; (M5906)HALLMARK ESTROGEN RESPONSE EARLY; (M5907)HALLMARK ESTROGEN RESPONSE LATE	0.0	0.0	0.0	0.0	0.0	0.0	0.0	0.0	0.0	0.0	1.0	0.0	0.0	0.0	0.0	0.0	0.0	0.0	0.0	0.0
ARHGEF2	9181	symbol	H. sapiens	9181	H. sapiens	ARHGEF2	Rho/Rac guanine nucleotide exchange factor 2	GO:1902219 negative regulation of intrinsic apoptotic signaling pathway in response to osmotic stress;GO:1902218 regulation of intrinsic apoptotic signaling pathway in response to osmotic stress;GO:0055059 asymmetric neuroblast division		Predicted intracellular proteins; Disease related genes			(M69)PID REELIN PATHWAY; (M241)PID RAC1 REG PATHWAY; (M68)PID RHOA REG PATHWAY	(M5893)HALLMARK MITOTIC SPINDLE	0.0	0.0	1.0	0.0	0.0	0.0	0.0	1.0	0.0	0.0	0.0	0.0	0.0	0.0	0.0	0.0	0.0	0.0	0.0	0.0
LAMA4	3910	symbol	H. sapiens	3910	H. sapiens	LAMA4	laminin subunit alpha 4	GO:0120163 negative regulation of cold-induced thermogenesis;GO:0045995 regulation of embryonic development;GO:0106106 cold-induced thermogenesis		Predicted intracellular proteins; Disease related genes; Predicted secreted proteins	Cytosol;Plasma membrane (Approved)		(M5887)NABA BASEMENT MEMBRANES; (M176)PID FOXM1 PATHWAY; (M53)PID INTEGRIN3 PATHWAY	(M5905)HALLMARK ADIPOGENESIS	0.0	1.0	0.0	0.0	0.0	0.0	1.0	0.0	0.0	0.0	1.0	0.0	0.0	0.0	0.0	0.0	0.0	0.0	1.0	1.0
NOSTRIN	115677	symbol	H. sapiens	115677	H. sapiens	NOSTRIN	nitric oxide synthase trafficking	GO:0006897 endocytosis;GO:0045892 negative regulation of transcription, DNA-templated;GO:1903507 negative regulation of nucleic acid-templated transcription		Predicted intracellular proteins	Cytosol (Approved); Additional: Vesicles				0.0	0.0	0.0	0.0	0.0	0.0	0.0	0.0	0.0	0.0	0.0	0.0	0.0	0.0	0.0	0.0	0.0	0.0	0.0	0.0
PDE1B	5153	symbol	H. sapiens	5153	H. sapiens	PDE1B	phosphodiesterase 1B	GO:0097011 cellular response to granulocyte macrophage colony-stimulating factor stimulus;GO:0097012 response to granulocyte macrophage colony-stimulating factor;GO:0036005 response to macrophage colony-stimulating factor		FDA approved drug targets:Small molecule drugs; Predicted intracellular proteins; Enzymes; ENZYME proteins:Hydrolases		Caffeine; Nicardipine; Felodipine; Bepridil; S,S-(2-Hydroxyethyl)Thiocysteine			0.0	0.0	0.0	0.0	0.0	0.0	0.0	0.0	0.0	0.0	0.0	0.0	0.0	0.0	0.0	0.0	0.0	0.0	0.0	0.0
GSN	2934	symbol	H. sapiens	2934	H. sapiens	GSN	gelsolin	GO:0044858 plasma membrane raft polarization;GO:1903906 regulation of plasma membrane raft polarization;GO:0044855 plasma membrane raft distribution		Predicted intracellular proteins; Disease related genes; Predicted secreted proteins; Cancer-related genes:Candidate cancer biomarkers	Actin filaments (Supported)	Zinc; Latrunculin A; Copper; Zinc acetate	(M63)PID AVB3 OPN PATHWAY; (M266)PID NCADHERIN PATHWAY; (M127)PID ERBB1 RECEPTOR PROXIMAL PATHWAY	(M5946)HALLMARK COAGULATION; (M5902)HALLMARK APOPTOSIS; (M5893)HALLMARK MITOTIC SPINDLE	0.0	0.0	1.0	0.0	0.0	1.0	0.0	0.0	0.0	1.0	0.0	0.0	0.0	0.0	0.0	0.0	0.0	0.0	0.0	0.0
ADAMTS7	11173	symbol	H. sapiens	11173	H. sapiens	ADAMTS7	ADAM metallopeptidase with thrombospondin type 1 motif 7	GO:0032331 negative regulation of chondrocyte differentiation;GO:0061037 negative regulation of cartilage development;GO:0032330 regulation of chondrocyte differentiation		Predicted secreted proteins	Vesicles (Supported)		(M3468)NABA ECM REGULATORS; (M5885)NABA MATRISOME ASSOCIATED; (M5889)NABA MATRISOME		0.0	0.0	0.0	0.0	0.0	0.0	0.0	0.0	1.0	1.0	0.0	0.0	0.0	0.0	0.0	0.0	0.0	0.0	0.0	0.0
COL13A1	1305	symbol	H. sapiens	1305	H. sapiens	COL13A1	collagen type XIII alpha 1 chain	GO:0030903 notochord development;GO:0001958 endochondral ossification;GO:0036075 replacement ossification		Predicted intracellular proteins; Disease related genes			(M3005)NABA COLLAGENS; (M198)PID SYNDECAN 1 PATHWAY; (M160)PID AVB3 INTEGRIN PATHWAY		0.0	0.0	1.0	1.0	1.0	0.0	1.0	0.0	0.0	1.0	1.0	0.0	0.0	0.0	0.0	0.0	0.0	0.0	0.0	1.0
KIAA1217	56243	symbol	H. sapiens	56243	H. sapiens	KIAA1217	KIAA1217	GO:0048706 embryonic skeletal system development;GO:0001501 skeletal system development;GO:0043009 chordate embryonic development		Predicted intracellular proteins	Cytosol;Nucleoplasm (Approved)				0.0	0.0	0.0	0.0	0.0	0.0	0.0	0.0	0.0	0.0	0.0	0.0	0.0	0.0	0.0	0.0	0.0	0.0	0.0	0.0
MECOM	2122	symbol	H. sapiens	2122	H. sapiens	MECOM	MDS1 and EVI1 complex locus	GO:0071425 hematopoietic stem cell proliferation;GO:0051567 histone H3-K9 methylation;GO:0046329 negative regulation of JNK cascade		Transcription factors:Zinc-coordinating DNA-binding domains; Cancer-related genes:Mutational cancer driver genes; Predicted intracellular proteins; Disease related genes	Nuclear speckles (Supported)				0.0	0.0	0.0	0.0	0.0	0.0	0.0	0.0	0.0	0.0	0.0	0.0	0.0	0.0	0.0	0.0	0.0	0.0	1.0	0.0
TAL1	6886	symbol	H. sapiens	6886	H. sapiens	TAL1	TAL bHLH transcription factor 1, erythroid differentiation factor	GO:0045799 positive regulation of chromatin assembly or disassembly;GO:0060217 hemangioblast cell differentiation;GO:0030221 basophil differentiation		Transcription factors:Basic domains; Predicted intracellular proteins; Disease related genes; Cancer-related genes	Nucleoplasm (Enhanced)			(M5945)HALLMARK HEME METABOLISM	1.0	0.0	1.0	0.0	1.0	0.0	0.0	0.0	0.0	0.0	0.0	0.0	0.0	1.0	1.0	0.0	0.0	0.0	0.0	0.0
CYP4X1	260293	symbol	H. sapiens	260293	H. sapiens	CYP4X1	cytochrome P450 family 4 subfamily X member 1			ENZYME proteins:Oxidoreductases; Enzymes					0.0	0.0	0.0	0.0	0.0	0.0	0.0	0.0	0.0	0.0	0.0	0.0	0.0	0.0	0.0	0.0	0.0	0.0	0.0	0.0
ARHGDIB	397	symbol	H. sapiens	397	H. sapiens	ARHGDIB	Rho GDP dissociation inhibitor beta	GO:0071461 cellular response to redox state;GO:1901164 negative regulation of trophoblast cell migration;GO:0051775 response to redox state		Predicted intracellular proteins	Cytosol (Supported)		(M68)PID RHOA REG PATHWAY; (M220)PID CASPASE PATHWAY		1.0	1.0	1.0	0.0	0.0	0.0	0.0	0.0	0.0	0.0	0.0	0.0	0.0	0.0	0.0	0.0	0.0	0.0	0.0	0.0
TEK	7010	symbol	H. sapiens	7010	H. sapiens	TEK	TEK receptor tyrosine kinase	GO:0048014 Tie signaling pathway;GO:0060347 heart trabecula formation;GO:2000251 positive regulation of actin cytoskeleton reorganization	Tyr protein kinase family	CD markers; Disease related genes; ENZYME proteins:Transferases; Kinases:Tyr protein kinases; RAS pathway related proteins; Cancer-related genes:Candidate cancer biomarkers; FDA approved drug targets:Small molecule drugs; Predicted secreted proteins; Enzymes	Plasma membrane (Supported); Additional: Centriolar satellite	Ampicillin; Vandetanib; N-{4-METHYL-3-[(3-PYRIMIDIN-4-YLPYRIDIN-2-YL)AMINO]PHENYL}-3-(TRIFLUOROMETHYL)BENZAMIDE; Regorafenib; Ponatinib; Fostamatinib; Ripretinib	(M92)PID ANGIOPOIETIN RECEPTOR PATHWAY; (M100)PID SHP2 PATHWAY		1.0	1.0	1.0	1.0	0.0	1.0	0.0	1.0	0.0	0.0	0.0	0.0	0.0	0.0	1.0	1.0	0.0	1.0	0.0	1.0
PXDN	7837	symbol	H. sapiens	7837	H. sapiens	PXDN	peroxidasin	GO:0070831 basement membrane assembly;GO:0071711 basement membrane organization;GO:0042744 hydrogen peroxide catabolic process		Disease related genes; Predicted intracellular proteins; ENZYME proteins:Oxidoreductases; Potential drug targets; Predicted secreted proteins; Enzymes			(M3008)NABA ECM GLYCOPROTEINS; (M5884)NABA CORE MATRISOME; (M5889)NABA MATRISOME		0.0	0.0	1.0	0.0	0.0	0.0	1.0	0.0	0.0	1.0	1.0	0.0	0.0	0.0	0.0	0.0	0.0	0.0	0.0	1.0
ENPEP	2028	symbol	H. sapiens	2028	H. sapiens	ENPEP	glutamyl aminopeptidase	GO:0002002 regulation of angiotensin levels in blood;GO:0002003 angiotensin maturation;GO:0001991 regulation of systemic arterial blood pressure by circulatory renin-angiotensin		CD markers; Peptidases:Metallopeptidases; Enzymes; ENZYME proteins:Hydrolases		Glutamic acid		(M5934)HALLMARK XENOBIOTIC METABOLISM	1.0	0.0	0.0	0.0	0.0	1.0	0.0	0.0	0.0	0.0	0.0	0.0	0.0	0.0	0.0	0.0	0.0	0.0	0.0	0.0
SLC10A6	345274	symbol	H. sapiens	345274	H. sapiens	SLC10A6	solute carrier family 10 member 6	GO:0043251 sodium-dependent organic anion transport;GO:0015721 bile acid and bile salt transport;GO:0015718 monocarboxylic acid transport							0.0	0.0	0.0	0.0	0.0	0.0	0.0	0.0	0.0	0.0	0.0	0.0	0.0	0.0	0.0	0.0	0.0	0.0	0.0	0.0
SLC22A23	63027	symbol	H. sapiens	63027	H. sapiens	SLC22A23	solute carrier family 22 member 23	GO:0055085 transmembrane transport;GO:0006811 ion transport;GO:0006810 transport		Transporters:Electrochemical Potential-driven transporters	Nucleoplasm;Vesicles (Approved); Additional: Cytosol				0.0	0.0	0.0	0.0	0.0	0.0	0.0	0.0	0.0	0.0	0.0	0.0	0.0	0.0	0.0	0.0	0.0	0.0	0.0	0.0
IL15RA	3601	symbol	H. sapiens	3601	H. sapiens	IL15RA	interleukin 15 receptor subunit alpha	GO:0035723 interleukin-15-mediated signaling pathway;GO:0071350 cellular response to interleukin-15;GO:0032825 positive regulation of natural killer cell differentiation		CD markers; Predicted secreted proteins; Predicted intracellular proteins				(M5897)HALLMARK IL6 JAK STAT3 SIGNALING; (M5890)HALLMARK TNFA SIGNALING VIA NFKB; (M5913)HALLMARK INTERFERON GAMMA RESPONSE	0.0	0.0	0.0	0.0	0.0	0.0	0.0	0.0	0.0	0.0	0.0	0.0	0.0	0.0	0.0	0.0	0.0	0.0	1.0	0.0
ANGPT2	285	symbol	H. sapiens	285	H. sapiens	ANGPT2	angiopoietin 2	GO:0050928 negative regulation of positive chemotaxis;GO:0048014 Tie signaling pathway;GO:0072012 glomerulus vasculature development		Predicted secreted proteins; Cancer-related genes:Candidate cancer biomarkers; RAS pathway related proteins			(M92)PID ANGIOPOIETIN RECEPTOR PATHWAY; (M5883)NABA SECRETED FACTORS; (M5885)NABA MATRISOME ASSOCIATED		1.0	1.0	0.0	1.0	0.0	0.0	0.0	0.0	1.0	0.0	0.0	0.0	0.0	0.0	1.0	0.0	0.0	0.0	0.0	1.0
FOXL1	2300	symbol	H. sapiens	2300	H. sapiens	FOXL1	forkhead box L1	GO:0007495 visceral mesoderm-endoderm interaction involved in midgut development;GO:0061146 Peyer's patch morphogenesis;GO:0048537 mucosa-associated lymphoid tissue development		Predicted intracellular proteins; Transcription factors:Helix-turn-helix domains					0.0	0.0	0.0	0.0	1.0	0.0	0.0	0.0	0.0	0.0	0.0	0.0	0.0	0.0	0.0	1.0	0.0	0.0	0.0	0.0
LRMP	4033	gene_synonym	H. sapiens	4033	H. sapiens	IRAG2	inositol 1,4,5-triphosphate receptor associated 2	GO:0006903 vesicle targeting;GO:0006906 vesicle fusion;GO:0090174 organelle membrane fusion		Predicted intracellular proteins	Vesicles (Uncertain); Additional: Cytosol;Nucleoplasm			(M5939)HALLMARK P53 PATHWAY	0.0	0.0	0.0	0.0	0.0	0.0	0.0	0.0	0.0	0.0	0.0	0.0	0.0	0.0	0.0	0.0	0.0	0.0	0.0	0.0
PDE1A	5136	symbol	H. sapiens	5136	H. sapiens	PDE1A	phosphodiesterase 1A	GO:0046069 cGMP catabolic process;GO:0009214 cyclic nucleotide catabolic process;GO:0046068 cGMP metabolic process		FDA approved drug targets:Small molecule drugs; Predicted intracellular proteins; Enzymes; ENZYME proteins:Hydrolases	Nucleoplasm (Approved)	Caffeine; Nicardipine; Felodipine; Bepridil; Trapidil			0.0	0.0	0.0	0.0	0.0	0.0	0.0	0.0	0.0	0.0	0.0	0.0	0.0	0.0	0.0	0.0	0.0	0.0	0.0	0.0
IGFBP7	3490	symbol	H. sapiens	3490	H. sapiens	IGFBP7	insulin like growth factor binding protein 7	GO:0051414 response to cortisol;GO:0007566 embryo implantation;GO:0050810 regulation of steroid biosynthetic process		Disease related genes; Predicted secreted proteins	Golgi apparatus (Approved)	Insulin pork	(M3008)NABA ECM GLYCOPROTEINS; (M5884)NABA CORE MATRISOME; (M5889)NABA MATRISOME	(M5909)HALLMARK MYOGENESIS	0.0	0.0	0.0	0.0	0.0	0.0	0.0	0.0	0.0	0.0	1.0	0.0	0.0	1.0	0.0	0.0	0.0	0.0	0.0	0.0
EPS8	2059	symbol	H. sapiens	2059	H. sapiens	EPS8	epidermal growth factor receptor pathway substrate 8	GO:0070358 actin polymerization-dependent cell motility;GO:0048149 behavioral response to ethanol;GO:0051764 actin crosslink formation		Predicted intracellular proteins; Disease related genes	Golgi apparatus (Approved)		(M241)PID RAC1 REG PATHWAY; (M81)PID CDC42 PATHWAY; (M164)PID ERBB1 DOWNSTREAM PATHWAY		0.0	0.0	1.0	0.0	0.0	0.0	0.0	0.0	0.0	0.0	0.0	0.0	0.0	0.0	0.0	0.0	0.0	0.0	0.0	0.0
C1orf126	200197	gene_synonym	H. sapiens	200197	H. sapiens	TMEM51-AS1	TMEM51 antisense RNA 1								0.0	0.0	0.0	0.0	0.0	0.0	0.0	0.0	0.0	0.0	0.0	0.0	0.0	0.0	0.0	0.0	0.0	0.0	0.0	0.0
ADAMTS2	9509	symbol	H. sapiens	9509	H. sapiens	ADAMTS2	ADAM metallopeptidase with thrombospondin type 1 motif 2	GO:0030574 collagen catabolic process;GO:0030199 collagen fibril organization;GO:0032963 collagen metabolic process		Disease related genes; Predicted intracellular proteins; Potential drug targets; ENZYME proteins:Hydrolases; Predicted secreted proteins; Enzymes	Plasma membrane (Approved); Additional: Vesicles		(M3468)NABA ECM REGULATORS; (M5885)NABA MATRISOME ASSOCIATED; (M5889)NABA MATRISOME		0.0	0.0	1.0	0.0	0.0	0.0	1.0	0.0	0.0	1.0	0.0	0.0	0.0	0.0	0.0	0.0	0.0	0.0	0.0	0.0
PALMD	54873	symbol	H. sapiens	54873	H. sapiens	PALMD	palmdelphin	GO:0008360 regulation of cell shape;GO:0022604 regulation of cell morphogenesis;GO:0022603 regulation of anatomical structure morphogenesis		Predicted intracellular proteins	Actin filaments (Supported); Additional: Focal adhesion sites;Plasma membrane				0.0	0.0	0.0	0.0	0.0	0.0	0.0	0.0	0.0	0.0	0.0	0.0	0.0	0.0	0.0	0.0	0.0	0.0	0.0	0.0
TINAGL1	64129	symbol	H. sapiens	64129	H. sapiens	TINAGL1	tubulointerstitial nephritis antigen like 1	GO:0016197 endosomal transport;GO:0046907 intracellular transport;GO:0016192 vesicle-mediated transport		Predicted intracellular proteins; Predicted secreted proteins; Enzymes; Peptidases:Cysteine-type peptidases			(M3008)NABA ECM GLYCOPROTEINS; (M5884)NABA CORE MATRISOME; (M5889)NABA MATRISOME		0.0	0.0	0.0	0.0	0.0	0.0	0.0	0.0	0.0	0.0	1.0	0.0	0.0	0.0	0.0	0.0	0.0	0.0	0.0	0.0
CSPG4	1464	symbol	H. sapiens	1464	H. sapiens	CSPG4	chondroitin sulfate proteoglycan 4	GO:0006929 substrate-dependent cell migration;GO:0097178 ruffle assembly;GO:0008347 glial cell migration			Plasma membrane (Enhanced); Additional: Nucleoplasm		(M18)PID INTEGRIN1 PATHWAY; (M5880)NABA ECM AFFILIATED; (M5885)NABA MATRISOME ASSOCIATED		1.0	0.0	0.0	0.0	0.0	0.0	0.0	0.0	0.0	0.0	0.0	0.0	0.0	0.0	1.0	0.0	0.0	0.0	0.0	1.0
RHBDF1	64285	symbol	H. sapiens	64285	H. sapiens	RHBDF1	rhomboid 5 homolog 1	GO:0050709 negative regulation of protein secretion;GO:0042058 regulation of epidermal growth factor receptor signaling pathway;GO:1901184 regulation of ERBB signaling pathway		Predicted intracellular proteins; Enzymes; Peptidases:Serine-type peptidases	Vesicles (Uncertain)				0.0	0.0	0.0	0.0	0.0	0.0	0.0	0.0	0.0	0.0	0.0	0.0	0.0	0.0	1.0	0.0	0.0	0.0	0.0	0.0
CSRP2	1466	symbol	H. sapiens	1466	H. sapiens	CSRP2	cysteine and glycine rich protein 2	GO:0045214 sarcomere organization;GO:0030239 myofibril assembly;GO:0055002 striated muscle cell development		Predicted intracellular proteins			(M166)PID ATF2 PATHWAY	(M5891)HALLMARK HYPOXIA	0.0	0.0	1.0	0.0	0.0	0.0	0.0	0.0	0.0	0.0	0.0	0.0	0.0	1.0	0.0	0.0	1.0	0.0	0.0	0.0
LAMB1	3912	symbol	H. sapiens	3912	H. sapiens	LAMB1	laminin subunit beta 1	GO:0021812 neuronal-glial interaction involved in cerebral cortex radial glia guided migration;GO:0070831 basement membrane assembly;GO:0021801 cerebral cortex radial glia-guided migration		Predicted intracellular proteins; Disease related genes; Predicted secreted proteins; Cancer-related genes:Candidate cancer biomarkers		Lanoteplase	(M158)PID INTEGRIN4 PATHWAY; (M5887)NABA BASEMENT MEMBRANES; (M53)PID INTEGRIN3 PATHWAY		0.0	0.0	0.0	1.0	0.0	0.0	1.0	1.0	0.0	1.0	1.0	0.0	0.0	0.0	0.0	0.0	0.0	0.0	1.0	1.0
ANXA1	301	symbol	H. sapiens	301	H. sapiens	ANXA1	annexin A1	GO:0014839 myoblast migration involved in skeletal muscle regeneration;GO:0033031 positive regulation of neutrophil apoptotic process;GO:0045629 negative regulation of T-helper 2 cell differentiation		Predicted intracellular proteins; Transporters:Transporter channels and pores; Cancer-related genes:Candidate cancer biomarkers; FDA approved drug targets:Small molecule drugs; Predicted secreted proteins	Cytosol;Plasma membrane (Enhanced); Additional: Nucleoplasm	Amcinonide; Fluocinolone acetonide; Hydrocortisone; Methylprednisolone; Clobetasol propionate; Budesonide; Dexamethasone; Hydrocortisone aceponate; Hydrocortisone acetate; Hydrocortisone butyrate; Hydrocortisone cypionate; Hydrocortisone phosphate; Hydrocortisone probutate; Hydrocortisone valerate; Prednisolone phosphate; Dexamethasone acetate; Betamethasone phosphate	(M5880)NABA ECM AFFILIATED; (M5885)NABA MATRISOME ASSOCIATED; (M5889)NABA MATRISOME	(M5946)HALLMARK COAGULATION; (M5902)HALLMARK APOPTOSIS	1.0	1.0	1.0	0.0	0.0	0.0	0.0	1.0	1.0	0.0	0.0	1.0	1.0	1.0	0.0	0.0	0.0	0.0	0.0	0.0
EXOC3L	283849	gene_synonym	H. sapiens	283849	H. sapiens	EXOC3L1	exocyst complex component 3 like 1	GO:0051601 exocyst localization;GO:0034629 cellular protein-containing complex localization;GO:0031503 protein-containing complex localization		Predicted intracellular proteins	Plasma membrane;Vesicles (Approved)				0.0	0.0	0.0	0.0	0.0	0.0	0.0	0.0	0.0	0.0	0.0	0.0	0.0	0.0	0.0	0.0	0.0	0.0	0.0	0.0
EBF2	64641	symbol	H. sapiens	64641	H. sapiens	EBF2	EBF transcription factor 2	GO:0035563 positive regulation of chromatin binding;GO:0035561 regulation of chromatin binding;GO:0060612 adipose tissue development		Predicted intracellular proteins; Transcription factors:Immunoglobulin fold	Nucleoplasm (Approved); Additional: Nuclear bodies				0.0	0.0	0.0	0.0	0.0	0.0	0.0	0.0	0.0	0.0	0.0	0.0	0.0	0.0	0.0	0.0	0.0	0.0	0.0	0.0
LAMC1	3915	symbol	H. sapiens	3915	H. sapiens	LAMC1	laminin subunit gamma 1	GO:0031581 hemidesmosome assembly;GO:0035633 maintenance of blood-brain barrier;GO:0022617 extracellular matrix disassembly		Predicted intracellular proteins; Predicted secreted proteins; Cancer-related genes:Candidate cancer biomarkers	Endoplasmic reticulum;Plasma membrane (Approved)	Lanoteplase	(M158)PID INTEGRIN4 PATHWAY; (M5887)NABA BASEMENT MEMBRANES; (M53)PID INTEGRIN3 PATHWAY	(M5942)HALLMARK UV RESPONSE DN; (M5930)HALLMARK EPITHELIAL MESENCHYMAL TRANSITION	0.0	0.0	0.0	1.0	0.0	0.0	1.0	0.0	0.0	1.0	1.0	0.0	0.0	0.0	0.0	0.0	0.0	1.0	1.0	1.0
FUT1	2523	symbol	H. sapiens	2523	H. sapiens	FUT1	fucosyltransferase 1 (H blood group)	GO:1904906 positive regulation of endothelial cell-matrix adhesion via fibronectin;GO:0090674 endothelial cell-matrix adhesion via fibronectin;GO:1904904 regulation of endothelial cell-matrix adhesion via fibronectin		Blood group antigen proteins; Enzymes; ENZYME proteins:Transferases					1.0	1.0	0.0	1.0	0.0	0.0	0.0	1.0	0.0	0.0	0.0	0.0	0.0	1.0	0.0	0.0	0.0	0.0	0.0	0.0
VEGFA	7422	symbol	H. sapiens	7422	H. sapiens	VEGFA	vascular endothelial growth factor A	GO:1903570 regulation of protein kinase D signaling;GO:1903572 positive regulation of protein kinase D signaling;GO:1901551 negative regulation of endothelial cell development		Disease related genes; FDA approved drug targets:Biotech drugs; Predicted intracellular proteins; RAS pathway related proteins; Cancer-related genes:Candidate cancer biomarkers; FDA approved drug targets:Small molecule drugs; Candidate cardiovascular disease genes; Predicted secreted proteins		Bevacizumab; Minocycline; Gliclazide; Carvedilol; Ranibizumab; Pidolic acid; Vandetanib; ABT-510; Veglin; Denibulin; SNS-032; Bevasiranib; Dalteparin; Aflibercept; Chondroitin sulfate; Foreskin keratinocyte (neonatal); Brolucizumab	(M137)PID VEGF VEGFR PATHWAY; (M103)PID S1P S1P1 PATHWAY; (M118)PID INTEGRIN A9B1 PATHWAY	(M5919)HALLMARK HEDGEHOG SIGNALING; (M5944)HALLMARK ANGIOGENESIS; (M5922)HALLMARK UNFOLDED PROTEIN RESPONSE	1.0	1.0	1.0	1.0	1.0	1.0	1.0	1.0	1.0	0.0	0.0	1.0	1.0	1.0	1.0	1.0	1.0	1.0	1.0	1.0
TES	26136	symbol	H. sapiens	26136	H. sapiens	TES	testin LIM domain protein	GO:0008285 negative regulation of cell population proliferation;GO:0042127 regulation of cell population proliferation;GO:0008283 cell population proliferation		Predicted intracellular proteins	Cytosol;Focal adhesion sites (Supported); Additional: Cell Junctions;Plasma membrane			(M5891)HALLMARK HYPOXIA; (M5924)HALLMARK MTORC1 SIGNALING	0.0	0.0	0.0	0.0	0.0	0.0	0.0	0.0	0.0	0.0	0.0	0.0	0.0	0.0	0.0	0.0	0.0	0.0	0.0	0.0
FOXD2	2306	symbol	H. sapiens	2306	H. sapiens	FOXD2	forkhead box D2	GO:0045944 positive regulation of transcription by RNA polymerase II;GO:0045893 positive regulation of transcription, DNA-templated;GO:1903508 positive regulation of nucleic acid-templated transcription		Predicted intracellular proteins; Transcription factors:Helix-turn-helix domains					0.0	0.0	0.0	0.0	0.0	0.0	0.0	0.0	0.0	0.0	0.0	0.0	0.0	0.0	0.0	0.0	0.0	0.0	0.0	0.0
CDH23	64072	symbol	H. sapiens	64072	H. sapiens	CDH23	cadherin related 23	GO:0050957 equilibrioception;GO:0060122 inner ear receptor cell stereocilium organization;GO:0045494 photoreceptor cell maintenance		Predicted intracellular proteins; Disease related genes					0.0	0.0	0.0	0.0	0.0	0.0	0.0	0.0	0.0	0.0	0.0	0.0	0.0	0.0	0.0	0.0	0.0	0.0	0.0	0.0
WWC2	80014	symbol	H. sapiens	80014	H. sapiens	WWC2	WW and C2 domain containing 2	GO:0035331 negative regulation of hippo signaling;GO:0035330 regulation of hippo signaling;GO:0046621 negative regulation of organ growth		Predicted intracellular proteins	Microtubules (Approved)				0.0	0.0	0.0	0.0	0.0	0.0	0.0	0.0	0.0	0.0	0.0	0.0	0.0	0.0	0.0	0.0	0.0	0.0	0.0	0.0
MEOX2	4223	symbol	H. sapiens	4223	H. sapiens	MEOX2	mesenchyme homeobox 2	GO:0001757 somite specification;GO:0007379 segment specification;GO:0090051 negative regulation of cell migration involved in sprouting angiogenesis		Predicted intracellular proteins; Transcription factors:Helix-turn-helix domains					1.0	0.0	0.0	0.0	0.0	1.0	0.0	0.0	0.0	0.0	0.0	0.0	0.0	0.0	0.0	0.0	1.0	0.0	0.0	0.0
TNFAIP1	7126	symbol	H. sapiens	7126	H. sapiens	TNFAIP1	TNF alpha induced protein 1	GO:0035024 negative regulation of Rho protein signal transduction;GO:0045740 positive regulation of DNA replication;GO:0046580 negative regulation of Ras protein signal transduction		Predicted intracellular proteins	Nucleoli (Approved)				0.0	0.0	1.0	0.0	0.0	0.0	0.0	0.0	0.0	0.0	0.0	0.0	0.0	0.0	0.0	0.0	0.0	0.0	0.0	0.0
SLFN11	91607	symbol	H. sapiens	91607	H. sapiens	SLFN11	schlafen family member 11	GO:0043111 replication fork arrest;GO:2000104 negative regulation of DNA-dependent DNA replication;GO:0008156 negative regulation of DNA replication		Predicted intracellular proteins	Nucleoplasm (Supported); Additional: Cytosol				0.0	0.0	0.0	0.0	0.0	0.0	0.0	0.0	0.0	0.0	0.0	0.0	0.0	0.0	0.0	0.0	0.0	0.0	0.0	0.0
PTPN12	5782	symbol	H. sapiens	5782	H. sapiens	PTPN12	protein tyrosine phosphatase non-receptor type 12	GO:2000587 negative regulation of platelet-derived growth factor receptor-beta signaling pathway;GO:2000586 regulation of platelet-derived growth factor receptor-beta signaling pathway;GO:0010642 negative regulation of platelet-derived growth factor receptor signaling pathway		Predicted intracellular proteins; Enzymes; ENZYME proteins:Hydrolases	Cytosol;Plasma membrane (Approved)	Tiludronic acid			0.0	0.0	0.0	0.0	0.0	0.0	0.0	0.0	1.0	0.0	0.0	0.0	0.0	0.0	1.0	0.0	0.0	0.0	0.0	1.0
RSU1	6251	symbol	H. sapiens	6251	H. sapiens	RSU1	Ras suppressor protein 1	GO:0010811 positive regulation of cell-substrate adhesion;GO:0010810 regulation of cell-substrate adhesion;GO:0043547 positive regulation of GTPase activity		Predicted intracellular proteins	Vesicles (Approved)			(M5915)HALLMARK APICAL JUNCTION	0.0	1.0	0.0	1.0	0.0	0.0	0.0	0.0	0.0	0.0	0.0	0.0	0.0	0.0	0.0	0.0	0.0	0.0	0.0	0.0
IL4R	3566	symbol	H. sapiens	3566	H. sapiens	IL4R	interleukin 4 receptor	GO:0045626 negative regulation of T-helper 1 cell differentiation;GO:0002826 negative regulation of T-helper 1 type immune response;GO:0045630 positive regulation of T-helper 2 cell differentiation		CD markers; FDA approved drug targets:Biotech drugs; Predicted intracellular proteins; Cancer-related genes:Candidate cancer biomarkers; Predicted secreted proteins	Nucleoplasm;Plasma membrane (Approved); Additional: Centriolar satellite	AER001; Dupilumab	(M1718)SIG IL4RECEPTOR IN B LYPHOCYTES; (M28)PID IL4 2PATHWAY; (M19)PID P73PATHWAY	(M5897)HALLMARK IL6 JAK STAT3 SIGNALING; (M5911)HALLMARK INTERFERON ALPHA RESPONSE; (M5947)HALLMARK IL2 STAT5 SIGNALING	0.0	1.0	0.0	0.0	0.0	0.0	0.0	0.0	0.0	0.0	0.0	0.0	0.0	0.0	0.0	0.0	1.0	0.0	1.0	1.0
CDH6	1004	symbol	H. sapiens	1004	H. sapiens	CDH6	cadherin 6	GO:0016339 calcium-dependent cell-cell adhesion via plasma membrane cell adhesion molecules;GO:0034332 adherens junction organization;GO:0007043 cell-cell junction assembly			Cell Junctions;Plasma membrane (Supported)			(M5915)HALLMARK APICAL JUNCTION; (M5930)HALLMARK EPITHELIAL MESENCHYMAL TRANSITION	0.0	0.0	0.0	0.0	0.0	0.0	0.0	0.0	0.0	0.0	0.0	0.0	0.0	0.0	0.0	0.0	0.0	1.0	0.0	0.0
PKN3	29941	symbol	H. sapiens	29941	H. sapiens	PKN3	protein kinase N3	GO:0018105 peptidyl-serine phosphorylation;GO:0018209 peptidyl-serine modification;GO:0010631 epithelial cell migration	AGC Ser/Thr protein kinase family	Kinases:AGC Ser/Thr protein kinases; Predicted intracellular proteins; Enzymes; ENZYME proteins:Transferases	Vesicles (Approved)				1.0	0.0	0.0	0.0	0.0	0.0	0.0	0.0	0.0	0.0	0.0	0.0	0.0	0.0	0.0	0.0	0.0	0.0	0.0	1.0
LAYN	143903	symbol	H. sapiens	143903	H. sapiens	LAYN	layilin			Predicted intracellular proteins	Cytosol (Approved)	Hyaluronic acid		(M5915)HALLMARK APICAL JUNCTION	0.0	0.0	0.0	0.0	0.0	0.0	0.0	0.0	0.0	0.0	0.0	0.0	0.0	0.0	0.0	0.0	0.0	0.0	0.0	0.0
RILPL2	196383	symbol	H. sapiens	196383	H. sapiens	RILPL2	Rab interacting lysosomal protein like 2	GO:1903445 protein transport from ciliary membrane to plasma membrane;GO:0032594 protein transport within lipid bilayer;GO:0003382 epithelial cell morphogenesis		Predicted intracellular proteins	Cytosol (Supported)				0.0	0.0	0.0	0.0	0.0	0.0	0.0	0.0	0.0	0.0	0.0	0.0	1.0	0.0	0.0	0.0	0.0	0.0	0.0	0.0
ZAK	51776	gene_synonym	H. sapiens	51776	H. sapiens	MAP3K20	mitogen-activated protein kinase kinase kinase 20	GO:1904291 positive regulation of mitotic DNA damage checkpoint;GO:1904289 regulation of mitotic DNA damage checkpoint;GO:2000003 positive regulation of DNA damage checkpoint	STE Ser/Thr protein kinase family	Kinases:STE Ser/Thr protein kinases; Disease related genes; ENZYME proteins:Transferases; Predicted intracellular proteins; Potential drug targets; Enzymes	Cytosol (Supported)	Dasatinib; Fostamatinib	(M209)PID P38 GAMMA DELTA PATHWAY	(M5901)HALLMARK G2M CHECKPOINT; (M5915)HALLMARK APICAL JUNCTION	0.0	0.0	0.0	0.0	0.0	0.0	0.0	0.0	0.0	0.0	0.0	0.0	0.0	0.0	0.0	0.0	0.0	0.0	0.0	0.0
ST3GAL1	6482	symbol	H. sapiens	6482	H. sapiens	ST3GAL1	ST3 beta-galactoside alpha-2,3-sialyltransferase 1	GO:0002319 memory B cell differentiation;GO:1905403 negative regulation of activated CD8-positive, alpha-beta T cell apoptotic process;GO:1905397 activated CD8-positive, alpha-beta T cell apoptotic process		Predicted intracellular proteins; Enzymes; ENZYME proteins:Transferases					0.0	0.0	0.0	0.0	0.0	0.0	0.0	0.0	0.0	0.0	0.0	0.0	0.0	0.0	0.0	0.0	0.0	0.0	0.0	0.0
ABCG2	9429	symbol	H. sapiens	9429	H. sapiens	ABCG2	ATP binding cassette subfamily G member 2 (Junior blood group)	GO:0097744 urate salt excretion;GO:0015878 biotin transport;GO:0032218 riboflavin transport		CD markers; Predicted intracellular proteins; Cancer-related genes:Candidate cancer biomarkers	Plasma membrane (Supported); Additional: Nucleoplasm	Biricodar; Avatrombopag	(M44)PID HIF2PATHWAY; (M255)PID HIF1 TFPATHWAY	(M5945)HALLMARK HEME METABOLISM	0.0	0.0	0.0	0.0	0.0	1.0	0.0	0.0	0.0	0.0	0.0	0.0	0.0	0.0	0.0	0.0	0.0	0.0	0.0	0.0
C6orf145	221749	gene_synonym	H. sapiens	221749	H. sapiens	PXDC1	PX domain containing 1			Predicted intracellular proteins	Plasma membrane (Approved)				0.0	0.0	0.0	0.0	0.0	0.0	0.0	0.0	0.0	0.0	0.0	0.0	0.0	0.0	0.0	0.0	0.0	0.0	0.0	0.0
EPHA2	1969	symbol	H. sapiens	1969	H. sapiens	EPHA2	EPH receptor A2	GO:0060034 notochord cell differentiation;GO:0060035 notochord cell development;GO:0048320 axial mesoderm formation	Tyr protein kinase family	Disease related genes; ENZYME proteins:Transferases; Kinases:Tyr protein kinases; RAS pathway related proteins; Cancer-related genes:Candidate cancer biomarkers; Cancer-related genes:Mutated cancer genes; FDA approved drug targets:Small molecule drugs; Enzymes	Cell Junctions;Plasma membrane (Supported); Additional: Golgi apparatus;Nuclear speckles	Dasatinib; Phosphoaminophosphonic Acid-Adenylate Ester; Regorafenib; Fostamatinib	(M273)PID EPHA2 FWD PATHWAY; (M177)PID EPHA FWDPATHWAY; (M86)PID ARF6 PATHWAY	(M5934)HALLMARK XENOBIOTIC METABOLISM; (M5939)HALLMARK P53 PATHWAY	1.0	1.0	1.0	1.0	1.0	0.0	0.0	0.0	1.0	0.0	0.0	0.0	1.0	1.0	1.0	0.0	0.0	1.0	0.0	1.0
SOX18	54345	symbol	H. sapiens	54345	H. sapiens	SOX18	SRY-box transcription factor 18	GO:0060214 endocardium formation;GO:0048866 stem cell fate specification;GO:0003348 cardiac endothelial cell differentiation		Predicted intracellular proteins; Disease related genes; Transcription factors:Other all-alpha-helical DNA-binding domains	Nucleoplasm (Approved)				1.0	0.0	0.0	0.0	1.0	0.0	0.0	0.0	0.0	0.0	0.0	0.0	1.0	0.0	0.0	1.0	0.0	0.0	0.0	0.0
HSPA12B	116835	symbol	H. sapiens	116835	H. sapiens	HSPA12B	heat shock protein family A (Hsp70) member 12B			Predicted intracellular proteins	Nucleoplasm (Approved)				0.0	0.0	0.0	0.0	0.0	0.0	0.0	0.0	0.0	0.0	0.0	0.0	0.0	0.0	0.0	0.0	0.0	0.0	0.0	0.0
CD79B	974	symbol	H. sapiens	974	H. sapiens	CD79B	CD79b molecule	GO:0050853 B cell receptor signaling pathway;GO:0030183 B cell differentiation;GO:0050851 antigen receptor-mediated signaling pathway		Cancer-related genes:Mutated cancer genes; CD markers; Disease related genes	Plasma membrane (Supported); Additional: Cytosol;Nucleoplasm	Polatuzumab vedotin	(M10)PID BCR 5PATHWAY	(M5947)HALLMARK IL2 STAT5 SIGNALING	0.0	0.0	0.0	0.0	0.0	0.0	0.0	0.0	0.0	0.0	0.0	0.0	0.0	0.0	0.0	0.0	0.0	0.0	0.0	0.0
C3orf36	80111	symbol	H. sapiens	80111	H. sapiens	C3orf36	chromosome 3 putative open reading frame 36								0.0	0.0	0.0	0.0	0.0	0.0	0.0	0.0	0.0	0.0	0.0	0.0	0.0	0.0	0.0	0.0	0.0	0.0	0.0	0.0
COL15A1	1306	symbol	H. sapiens	1306	H. sapiens	COL15A1	collagen type XV alpha 1 chain	GO:0001886 endothelial cell morphogenesis;GO:0003382 epithelial cell morphogenesis;GO:0001885 endothelial cell development		Predicted secreted proteins	Endoplasmic reticulum (Approved)		(M5887)NABA BASEMENT MEMBRANES; (M3005)NABA COLLAGENS; (M198)PID SYNDECAN 1 PATHWAY	(M5905)HALLMARK ADIPOGENESIS; (M5909)HALLMARK MYOGENESIS	1.0	0.0	0.0	0.0	0.0	0.0	1.0	0.0	0.0	1.0	1.0	0.0	1.0	0.0	0.0	0.0	0.0	0.0	0.0	1.0
KIAA0040	9674	symbol	H. sapiens	9674	H. sapiens	KIAA0040	KIAA0040			Predicted intracellular proteins	Nucleoplasm (Approved)				0.0	0.0	0.0	0.0	0.0	0.0	0.0	0.0	0.0	0.0	0.0	0.0	0.0	0.0	0.0	0.0	0.0	0.0	0.0	0.0
F2R	2149	symbol	H. sapiens	2149	H. sapiens	F2R	coagulation factor II thrombin receptor	GO:1900134 negative regulation of renin secretion into blood stream;GO:0007529 establishment of synaptic specificity at neuromuscular junction;GO:0099552 trans-synaptic signaling by lipid, modulating synaptic transmission		FDA approved drug targets:Small molecule drugs; Predicted intracellular proteins; G-protein coupled receptors:GPCRs excl olfactory receptors		Streptokinase; SR-123781A; Vorapaxar; Thrombin	(M238)PID THROMBIN PAR1 PATHWAY	(M5902)HALLMARK APOPTOSIS; (M5939)HALLMARK P53 PATHWAY; (M5950)HALLMARK ALLOGRAFT REJECTION	0.0	0.0	1.0	0.0	0.0	1.0	0.0	1.0	0.0	0.0	0.0	1.0	0.0	0.0	0.0	0.0	0.0	1.0	1.0	1.0
DENND2A	27147	symbol	H. sapiens	27147	H. sapiens	DENND2A	DENN domain containing 2A	GO:0042147 retrograde transport, endosome to Golgi;GO:0016482 cytosolic transport;GO:0016197 endosomal transport		Predicted intracellular proteins					0.0	0.0	0.0	0.0	0.0	0.0	0.0	0.0	0.0	0.0	0.0	0.0	0.0	0.0	0.0	0.0	0.0	0.0	0.0	0.0
IGFBP4	3487	symbol	H. sapiens	3487	H. sapiens	IGFBP4	insulin like growth factor binding protein 4	GO:0043568 positive regulation of insulin-like growth factor receptor signaling pathway;GO:0044342 type B pancreatic cell proliferation;GO:0043567 regulation of insulin-like growth factor receptor signaling pathway		Predicted secreted proteins			(M77)PID WNT SIGNALING PATHWAY; (M3008)NABA ECM GLYCOPROTEINS; (M5884)NABA CORE MATRISOME	(M5906)HALLMARK ESTROGEN RESPONSE EARLY; (M5907)HALLMARK ESTROGEN RESPONSE LATE; (M5930)HALLMARK EPITHELIAL MESENCHYMAL TRANSITION	0.0	0.0	0.0	0.0	0.0	0.0	0.0	0.0	0.0	0.0	1.0	0.0	0.0	0.0	1.0	0.0	0.0	0.0	0.0	0.0
CDA	978	symbol	H. sapiens	978	H. sapiens	CDA	cytidine deaminase	GO:0019858 cytosine metabolic process;GO:0008655 pyrimidine-containing compound salvage;GO:0006216 cytidine catabolic process		Predicted intracellular proteins; Enzymes; ENZYME proteins:Hydrolases	Nucleoplasm (Approved)	1-Beta-Ribofuranosyl-1,3-Diazepinone		(M5898)HALLMARK DNA REPAIR; (M5921)HALLMARK COMPLEMENT; (M5934)HALLMARK XENOBIOTIC METABOLISM	0.0	0.0	0.0	0.0	0.0	0.0	0.0	0.0	0.0	0.0	0.0	0.0	0.0	0.0	0.0	0.0	0.0	0.0	0.0	0.0
SELENBP1	8991	symbol	H. sapiens	8991	H. sapiens	SELENBP1	selenium binding protein 1	GO:0015031 protein transport;GO:0045184 establishment of protein localization;GO:0071705 nitrogen compound transport		Disease related genes; Predicted intracellular proteins; ENZYME proteins:Oxidoreductases; Potential drug targets; Enzymes	Nucleoli (Supported)			(M5891)HALLMARK HYPOXIA; (M5945)HALLMARK HEME METABOLISM	0.0	0.0	0.0	0.0	0.0	0.0	0.0	0.0	0.0	0.0	0.0	0.0	0.0	0.0	0.0	0.0	0.0	0.0	0.0	0.0
KANK3	256949	symbol	H. sapiens	256949	H. sapiens	KANK3	KN motif and ankyrin repeat domains 3	GO:0030837 negative regulation of actin filament polymerization;GO:0032272 negative regulation of protein polymerization;GO:0031333 negative regulation of protein-containing complex assembly		Predicted intracellular proteins	Plasma membrane (Approved)				0.0	0.0	1.0	0.0	0.0	0.0	0.0	0.0	0.0	0.0	0.0	0.0	0.0	0.0	0.0	0.0	0.0	0.0	0.0	0.0
CPA3	1359	symbol	H. sapiens	1359	H. sapiens	CPA3	carboxypeptidase A3	GO:0002002 regulation of angiotensin levels in blood;GO:0002003 angiotensin maturation;GO:0001991 regulation of systemic arterial blood pressure by circulatory renin-angiotensin		Predicted secreted proteins; Peptidases:Metallopeptidases; Enzymes; ENZYME proteins:Hydrolases	Golgi apparatus (Approved); Additional: Nucleoplasm				0.0	0.0	0.0	0.0	0.0	1.0	1.0	0.0	0.0	0.0	0.0	0.0	0.0	0.0	0.0	0.0	0.0	0.0	0.0	0.0
CMTM3	123920	symbol	H. sapiens	123920	H. sapiens	CMTM3	CKLF like MARVEL transmembrane domain containing 3	GO:0050861 positive regulation of B cell receptor signaling pathway;GO:0050855 regulation of B cell receptor signaling pathway;GO:0050857 positive regulation of antigen receptor-mediated signaling pathway		Predicted intracellular proteins	Nucleoplasm (Approved)				0.0	0.0	0.0	0.0	0.0	0.0	0.0	0.0	0.0	0.0	0.0	0.0	0.0	0.0	0.0	0.0	0.0	0.0	0.0	0.0
ITPKB	3707	symbol	H. sapiens	3707	H. sapiens	ITPKB	inositol-trisphosphate 3-kinase B	GO:0033030 negative regulation of neutrophil apoptotic process;GO:0033029 regulation of neutrophil apoptotic process;GO:0035726 common myeloid progenitor cell proliferation		Cancer-related genes:Mutated cancer genes; Predicted intracellular proteins; Enzymes; ENZYME proteins:Transferases	Nucleoplasm (Approved)				0.0	1.0	0.0	0.0	0.0	0.0	0.0	0.0	0.0	0.0	0.0	0.0	0.0	0.0	0.0	0.0	0.0	0.0	0.0	0.0
SULF2	55959	symbol	H. sapiens	55959	H. sapiens	SULF2	sulfatase 2	GO:0014846 esophagus smooth muscle contraction;GO:0035860 glial cell-derived neurotrophic factor receptor signaling pathway;GO:0032836 glomerular basement membrane development		Predicted intracellular proteins			(M3468)NABA ECM REGULATORS; (M5885)NABA MATRISOME ASSOCIATED; (M5889)NABA MATRISOME	(M5916)HALLMARK APICAL SURFACE	0.0	0.0	0.0	0.0	0.0	1.0	0.0	0.0	1.0	1.0	0.0	1.0	0.0	0.0	1.0	0.0	0.0	0.0	0.0	0.0
KIF1C	10749	symbol	H. sapiens	10749	H. sapiens	KIF1C	kinesin family member 1C	GO:1990049 retrograde neuronal dense core vesicle transport;GO:1990048 anterograde neuronal dense core vesicle transport;GO:0032253 dense core granule localization		Predicted intracellular proteins; Disease related genes					0.0	0.0	0.0	0.0	0.0	0.0	0.0	0.0	0.0	0.0	0.0	0.0	0.0	0.0	0.0	0.0	0.0	0.0	0.0	0.0
MGAT3	4248	symbol	H. sapiens	4248	H. sapiens	MGAT3	beta-1,4-mannosyl-glycoprotein 4-beta-N-acetylglucosaminyltransferase	GO:1904351 negative regulation of protein catabolic process in the vacuole;GO:1905166 negative regulation of lysosomal protein catabolic process;GO:1902965 regulation of protein localization to early endosome		Predicted intracellular proteins; Enzymes; ENZYME proteins:Transferases			(M232)PID ECADHERIN STABILIZATION PATHWAY		0.0	0.0	0.0	0.0	0.0	0.0	0.0	0.0	0.0	0.0	0.0	0.0	0.0	0.0	0.0	0.0	0.0	0.0	0.0	0.0
ATP8B1	5205	symbol	H. sapiens	5205	H. sapiens	ATP8B1	ATPase phospholipid transporting 8B1	GO:0021650 vestibulocochlear nerve formation;GO:0032534 regulation of microvillus assembly;GO:0006855 xenobiotic transmembrane transport		Disease related genes; Predicted intracellular proteins; Transporters:Primary Active Transporters; Potential drug targets; ENZYME proteins:Hydrolases; Enzymes	Cytosol;Plasma membrane (Supported); Additional: Nuclear bodies;Nucleoplasm			(M5916)HALLMARK APICAL SURFACE	0.0	0.0	0.0	0.0	0.0	0.0	0.0	0.0	0.0	0.0	0.0	0.0	0.0	0.0	0.0	0.0	0.0	0.0	0.0	0.0
NPNT	255743	symbol	H. sapiens	255743	H. sapiens	NPNT	nephronectin	GO:2000721 positive regulation of transcription from RNA polymerase II promoter involved in smooth muscle cell differentiation;GO:0097195 pilomotor reflex;GO:0010694 positive regulation of alkaline phosphatase activity		Predicted intracellular proteins; Predicted secreted proteins	Cell Junctions;Cytosol;Nucleoplasm (Approved)		(M5887)NABA BASEMENT MEMBRANES; (M18)PID INTEGRIN1 PATHWAY; (M3008)NABA ECM GLYCOPROTEINS		0.0	1.0	0.0	1.0	1.0	1.0	0.0	0.0	1.0	1.0	1.0	0.0	0.0	0.0	0.0	0.0	1.0	0.0	0.0	1.0
ZFP36L1	677	symbol	H. sapiens	677	H. sapiens	ZFP36L1	ZFP36 ring finger protein like 1	GO:0097403 cellular response to raffinose;GO:1901545 response to raffinose;GO:0003342 proepicardium development		Cancer-related genes:Mutational cancer driver genes; Predicted intracellular proteins			(M254)PID MYC REPRESS PATHWAY	(M5939)HALLMARK P53 PATHWAY	1.0	0.0	0.0	0.0	0.0	0.0	0.0	0.0	1.0	0.0	0.0	1.0	1.0	0.0	0.0	1.0	1.0	0.0	0.0	0.0
MMP14	4323	symbol	H. sapiens	4323	H. sapiens	MMP14	matrix metallopeptidase 14	GO:1990834 response to odorant;GO:0043615 astrocyte cell migration;GO:0045579 positive regulation of B cell differentiation		Disease related genes; Predicted intracellular proteins; Peptidases:Metallopeptidases; ENZYME proteins:Hydrolases; Cancer-related genes:Candidate cancer biomarkers; FDA approved drug targets:Small molecule drugs; Enzymes	Cytosol (Approved); Additional: Intermediate filaments	Marimastat	(M44)PID HIF2PATHWAY; (M281)PID FAK PATHWAY; (M3468)NABA ECM REGULATORS	(M5946)HALLMARK COAGULATION; (M5941)HALLMARK UV RESPONSE UP; (M5921)HALLMARK COMPLEMENT	1.0	1.0	0.0	1.0	1.0	0.0	1.0	1.0	0.0	1.0	0.0	0.0	0.0	1.0	0.0	0.0	1.0	1.0	0.0	0.0
RAMP2	10266	symbol	H. sapiens	10266	H. sapiens	RAMP2	receptor activity modifying protein 2	GO:1990410 adrenomedullin receptor signaling pathway;GO:0097647 amylin receptor signaling pathway;GO:0097646 calcitonin family receptor signaling pathway		Predicted intracellular proteins; FDA approved drug targets:Biotech drugs	Vesicles (Approved)	Pramlintide			1.0	0.0	0.0	0.0	0.0	1.0	0.0	0.0	1.0	1.0	0.0	0.0	0.0	0.0	0.0	1.0	1.0	1.0	0.0	0.0
LNX1	84708	symbol	H. sapiens	84708	H. sapiens	LNX1	ligand of numb-protein X 1	GO:0006511 ubiquitin-dependent protein catabolic process;GO:0019941 modification-dependent protein catabolic process;GO:0043632 modification-dependent macromolecule catabolic process		Predicted intracellular proteins; Enzymes; ENZYME proteins:Transferases	Cell Junctions (Supported); Additional: Cytosol		(M17)PID NOTCH PATHWAY		0.0	0.0	0.0	0.0	0.0	0.0	0.0	0.0	0.0	0.0	0.0	0.0	0.0	0.0	0.0	0.0	0.0	0.0	0.0	0.0
TLL1	7092	symbol	H. sapiens	7092	H. sapiens	TLL1	tolloid like 1	GO:0030199 collagen fibril organization;GO:0030198 extracellular matrix organization;GO:0043062 extracellular structure organization		Disease related genes; Predicted intracellular proteins; Potential drug targets; Peptidases:Metallopeptidases; Predicted secreted proteins; Enzymes	Vesicles (Approved)		(M3468)NABA ECM REGULATORS; (M5885)NABA MATRISOME ASSOCIATED; (M5889)NABA MATRISOME		0.0	0.0	1.0	0.0	0.0	0.0	1.0	0.0	0.0	1.0	0.0	0.0	0.0	0.0	0.0	0.0	0.0	0.0	0.0	0.0
A4GALT	53947	symbol	H. sapiens	53947	H. sapiens	A4GALT	alpha 1,4-galactosyltransferase (P blood group)	GO:0001575 globoside metabolic process;GO:0001576 globoside biosynthetic process;GO:0006688 glycosphingolipid biosynthetic process		Enzymes; ENZYME proteins:Transferases	Mitochondria (Uncertain)				0.0	0.0	0.0	0.0	0.0	0.0	0.0	0.0	0.0	0.0	0.0	0.0	0.0	0.0	0.0	0.0	0.0	0.0	0.0	0.0
SGK223	157285	gene_synonym	H. sapiens	157285	H. sapiens	PRAG1	PEAK1 related, kinase-activating pseudokinase 1	GO:0035025 positive regulation of Rho protein signal transduction;GO:0046579 positive regulation of Ras protein signal transduction;GO:0051057 positive regulation of small GTPase mediated signal transduction	Other	Predicted intracellular proteins; Enzymes; Kinases; ENZYME proteins:Transferases	Nucleoli (Uncertain); Additional: Focal adhesion sites				0.0	0.0	0.0	0.0	0.0	0.0	0.0	0.0	0.0	0.0	0.0	0.0	0.0	0.0	0.0	0.0	0.0	0.0	0.0	0.0
DAAM2	23500	symbol	H. sapiens	23500	H. sapiens	DAAM2	dishevelled associated activator of morphogenesis 2	GO:0048715 negative regulation of oligodendrocyte differentiation;GO:0021516 dorsal spinal cord development;GO:2000050 regulation of non-canonical Wnt signaling pathway		Predicted intracellular proteins	Nucleoplasm (Supported); Additional: Cytosol;Vesicles				0.0	0.0	1.0	0.0	0.0	0.0	0.0	0.0	0.0	0.0	0.0	0.0	0.0	0.0	0.0	0.0	0.0	0.0	0.0	0.0
NRARP	441478	symbol	H. sapiens	441478	H. sapiens	NRARP	NOTCH regulated ankyrin repeat protein	GO:1902359 Notch signaling pathway involved in somitogenesis;GO:1902366 regulation of Notch signaling pathway involved in somitogenesis;GO:1902367 negative regulation of Notch signaling pathway involved in somitogenesis		Predicted intracellular proteins	Cytosol (Approved); Additional: Nucleoplasm				1.0	1.0	0.0	0.0	1.0	0.0	0.0	0.0	0.0	0.0	0.0	0.0	0.0	1.0	0.0	0.0	0.0	0.0	0.0	0.0
ITPRIPL2	162073	symbol	H. sapiens	162073	H. sapiens	ITPRIPL2	ITPRIP like 2			Predicted intracellular proteins	Centrosome (Approved)				0.0	0.0	0.0	0.0	0.0	0.0	0.0	0.0	0.0	0.0	0.0	0.0	0.0	0.0	0.0	0.0	0.0	0.0	0.0	0.0
NDUFA4L2	56901	symbol	H. sapiens	56901	H. sapiens	NDUFA4L2	NDUFA4 mitochondrial complex associated like 2				Mitochondria (Uncertain)	NADH			0.0	0.0	0.0	0.0	0.0	0.0	0.0	0.0	0.0	0.0	0.0	0.0	0.0	0.0	0.0	0.0	0.0	0.0	0.0	0.0
ANXA11	311	symbol	H. sapiens	311	H. sapiens	ANXA11	annexin A11	GO:0032506 cytokinetic process;GO:0051592 response to calcium ion;GO:0000910 cytokinesis		Transporters:Primary Active Transporters; Predicted intracellular proteins; Cancer-related genes:Candidate cancer biomarkers	Nucleoplasm (Supported); Additional: Cytosol		(M5880)NABA ECM AFFILIATED; (M5885)NABA MATRISOME ASSOCIATED; (M5889)NABA MATRISOME		0.0	0.0	0.0	0.0	0.0	0.0	0.0	0.0	0.0	0.0	0.0	0.0	0.0	0.0	0.0	0.0	0.0	0.0	0.0	0.0
MYLK	4638	symbol	H. sapiens	4638	H. sapiens	MYLK	myosin light chain kinase	GO:0060414 aorta smooth muscle tissue morphogenesis;GO:0071476 cellular hypotonic response;GO:0032060 bleb assembly	CAMK Ser/Thr protein kinase family	Disease related genes; ENZYME proteins:Transferases; Predicted intracellular proteins; Potential drug targets; Kinases:CAMK Ser/Thr protein kinases; Enzymes	Actin filaments (Enhanced); Additional: Plasma membrane	Fostamatinib	(M16801)SIG REGULATION OF THE ACTIN CYTOSKELETON BY RHO GTPASES; (M14)PID AURORA B PATHWAY; (M5193)SIG CHEMOTAXIS	(M5905)HALLMARK ADIPOGENESIS; (M5909)HALLMARK MYOGENESIS; (M5930)HALLMARK EPITHELIAL MESENCHYMAL TRANSITION	1.0	0.0	0.0	0.0	1.0	1.0	0.0	1.0	0.0	0.0	0.0	1.0	0.0	0.0	0.0	1.0	1.0	0.0	0.0	1.0
FAT1	2195	symbol	H. sapiens	2195	H. sapiens	FAT1	FAT atypical cadherin 1	GO:0003412 establishment of epithelial cell apical/basal polarity involved in camera-type eye morphogenesis;GO:0045198 establishment of epithelial cell apical/basal polarity;GO:0035089 establishment of apical/basal cell polarity		Cancer-related genes:Mutated cancer genes; Predicted intracellular proteins					0.0	0.0	1.0	0.0	1.0	0.0	0.0	0.0	0.0	0.0	0.0	0.0	1.0	0.0	0.0	0.0	0.0	0.0	0.0	0.0
PLOD1	5351	symbol	H. sapiens	5351	H. sapiens	PLOD1	procollagen-lysine,2-oxoglutarate 5-dioxygenase 1	GO:0017185 peptidyl-lysine hydroxylation;GO:0018126 protein hydroxylation;GO:0006493 protein O-linked glycosylation		Disease related genes; Predicted intracellular proteins; ENZYME proteins:Oxidoreductases; Potential drug targets; Enzymes	Vesicles (Uncertain); Additional: Nucleoplasm	Ascorbic acid	(M3468)NABA ECM REGULATORS; (M5885)NABA MATRISOME ASSOCIATED; (M5889)NABA MATRISOME	(M5930)HALLMARK EPITHELIAL MESENCHYMAL TRANSITION; (M5937)HALLMARK GLYCOLYSIS	0.0	0.0	0.0	0.0	0.0	0.0	1.0	0.0	0.0	0.0	0.0	0.0	0.0	0.0	0.0	0.0	0.0	0.0	0.0	0.0
ATOH8	84913	symbol	H. sapiens	84913	H. sapiens	ATOH8	atonal bHLH transcription factor 8	GO:0045603 positive regulation of endothelial cell differentiation;GO:0051450 myoblast proliferation;GO:1902895 positive regulation of pri-miRNA transcription by RNA polymerase II		Transcription factors:Basic domains; Predicted intracellular proteins	Nucleoplasm (Supported)			(M5934)HALLMARK XENOBIOTIC METABOLISM	1.0	0.0	0.0	0.0	0.0	0.0	0.0	1.0	1.0	0.0	0.0	0.0	1.0	0.0	0.0	0.0	0.0	0.0	0.0	0.0
AHR	196	symbol	H. sapiens	196	H. sapiens	AHR	aryl hydrocarbon receptor	GO:0002841 negative regulation of T cell mediated immune response to tumor cell;GO:1904613 cellular response to 2,3,7,8-tetrachlorodibenzodioxine;GO:0002835 negative regulation of response to tumor cell		Transcription factors:Basic domains; Predicted intracellular proteins; Cancer-related genes:Candidate cancer biomarkers	Cytosol (Supported); Additional: Nucleoplasm	Omeprazole; Mexiletine; Nimodipine; Flutamide; Atorvastatin; Leflunomide; Ginseng; Indirubin-3'-monoxime; Resveratrol; Quercetin; beta-Naphthoflavone; Emodin; 1-[(4S)-4-amino-5-(1,3-benzothiazol-2-yl)-5-oxopentyl]guanidine; Diosmin; Indigotindisulfonic acid; Kynurenic Acid; Epigallocatechin gallate; Cantharidin; Indirubin		(M5947)HALLMARK IL2 STAT5 SIGNALING; (M5932)HALLMARK INFLAMMATORY RESPONSE	1.0	0.0	0.0	0.0	0.0	0.0	0.0	0.0	0.0	0.0	0.0	0.0	0.0	0.0	0.0	0.0	0.0	0.0	0.0	0.0
RBPMS	11030	symbol	H. sapiens	11030	H. sapiens	RBPMS	RNA binding protein, mRNA processing factor	GO:0060391 positive regulation of SMAD protein signal transduction;GO:0060390 regulation of SMAD protein signal transduction;GO:0010862 positive regulation of pathway-restricted SMAD protein phosphorylation		Predicted intracellular proteins	Nucleoplasm (Supported); Additional: Cytosol			(M5942)HALLMARK UV RESPONSE DN	0.0	0.0	0.0	0.0	0.0	0.0	0.0	0.0	1.0	0.0	0.0	0.0	0.0	0.0	0.0	0.0	0.0	0.0	0.0	0.0
FRZB	2487	symbol	H. sapiens	2487	H. sapiens	FRZB	frizzled related protein	GO:0070367 negative regulation of hepatocyte differentiation;GO:0070366 regulation of hepatocyte differentiation;GO:0060029 convergent extension involved in organogenesis		Disease related genes; Predicted secreted proteins			(M5493)WNT SIGNALING; (M5883)NABA SECRETED FACTORS; (M5885)NABA MATRISOME ASSOCIATED		0.0	0.0	0.0	0.0	1.0	0.0	0.0	0.0	0.0	0.0	0.0	0.0	1.0	0.0	0.0	0.0	0.0	0.0	0.0	0.0
FOXF1	2294	symbol	H. sapiens	2294	H. sapiens	FOXF1	forkhead box F1	GO:0014822 detection of wounding;GO:0048567 ectodermal digestive tract morphogenesis;GO:0048613 embryonic ectodermal digestive tract morphogenesis		Predicted intracellular proteins; Disease related genes; Transcription factors:Helix-turn-helix domains	Nucleoplasm (Approved)		(M106)PID HNF3B PATHWAY		1.0	1.0	0.0	1.0	1.0	0.0	0.0	1.0	0.0	1.0	0.0	1.0	1.0	0.0	0.0	1.0	1.0	0.0	0.0	0.0
SERBP1	26135	symbol	H. sapiens	26135	H. sapiens	SERBP1	SERPINE1 mRNA binding protein 1	GO:0030578 PML body organization;GO:0030575 nuclear body organization;GO:0006997 nucleus organization		Predicted intracellular proteins	Cytosol (Enhanced)			(M5926)HALLMARK MYC TARGETS V1	0.0	0.0	0.0	0.0	0.0	0.0	0.0	0.0	0.0	0.0	0.0	0.0	0.0	0.0	0.0	0.0	0.0	0.0	0.0	0.0
GRRP1	79927	gene_synonym	H. sapiens	79927	H. sapiens	FAM110D	family with sequence similarity 110 member D			Predicted intracellular proteins					0.0	0.0	0.0	0.0	0.0	0.0	0.0	0.0	0.0	0.0	0.0	0.0	0.0	0.0	0.0	0.0	0.0	0.0	0.0	0.0
CSF2RB	1439	symbol	H. sapiens	1439	H. sapiens	CSF2RB	colony stimulating factor 2 receptor subunit beta	GO:0038043 interleukin-5-mediated signaling pathway;GO:0038156 interleukin-3-mediated signaling pathway;GO:0036015 response to interleukin-3		CD markers; Disease related genes; Predicted intracellular proteins; FDA approved drug targets:Biotech drugs	Golgi apparatus (Approved)	Sargramostim; NPI 32101; Resatorvid	(M135)PID IL5 PATHWAY; (M182)PID IL3 PATHWAY; (M22)PID GMCSF PATHWAY	(M5897)HALLMARK IL6 JAK STAT3 SIGNALING; (M5913)HALLMARK INTERFERON GAMMA RESPONSE	0.0	0.0	0.0	0.0	0.0	0.0	0.0	0.0	0.0	0.0	0.0	0.0	0.0	0.0	0.0	0.0	0.0	0.0	1.0	0.0
RASSF2	9770	symbol	H. sapiens	9770	H. sapiens	RASSF2	Ras association domain family member 2	GO:0038167 epidermal growth factor receptor signaling pathway via positive regulation of NF-kappaB transcription factor activity;GO:0038168 epidermal growth factor receptor signaling pathway via I-kappaB kinase/NF-kappaB cascade;GO:0031954 positive regulation of protein autophosphorylation		Predicted intracellular proteins	Nucleoplasm (Supported); Additional: Cytosol;Golgi apparatus;Plasma membrane				0.0	0.0	0.0	0.0	0.0	0.0	0.0	0.0	0.0	0.0	0.0	0.0	0.0	0.0	1.0	0.0	0.0	0.0	0.0	0.0
LIMS2	55679	symbol	H. sapiens	55679	H. sapiens	LIMS2	LIM zinc finger domain containing 2	GO:2000346 negative regulation of hepatocyte proliferation;GO:2001046 positive regulation of integrin-mediated signaling pathway;GO:2000345 regulation of hepatocyte proliferation		Predicted intracellular proteins; Disease related genes	Focal adhesion sites (Supported)		(M71)PID ILK PATHWAY		0.0	1.0	0.0	1.0	0.0	0.0	0.0	0.0	0.0	0.0	0.0	0.0	0.0	0.0	0.0	0.0	0.0	1.0	0.0	0.0
THSD1	55901	symbol	H. sapiens	55901	H. sapiens	THSD1	thrombospondin type 1 domain containing 1	GO:0048041 focal adhesion assembly;GO:0007044 cell-substrate junction assembly;GO:0150115 cell-substrate junction organization			Cytosol (Supported)				0.0	0.0	0.0	1.0	0.0	0.0	0.0	0.0	0.0	0.0	0.0	0.0	0.0	0.0	0.0	0.0	0.0	1.0	0.0	0.0
YAP1	10413	symbol	H. sapiens	10413	H. sapiens	YAP1	Yes1 associated transcriptional regulator	GO:0072257 metanephric nephron tubule epithelial cell differentiation;GO:0072307 regulation of metanephric nephron tubule epithelial cell differentiation;GO:0060449 bud elongation involved in lung branching		Predicted intracellular proteins; Disease related genes	Nucleoplasm (Supported); Additional: Nucleoli		(M13)PID ERBB4 PATHWAY; (M236)PID DELTA NP63 PATHWAY; (M286)PID TGFBR PATHWAY		1.0	0.0	0.0	0.0	1.0	1.0	0.0	0.0	0.0	0.0	0.0	1.0	1.0	0.0	0.0	1.0	1.0	0.0	0.0	1.0
SEMA5A	9037	symbol	H. sapiens	9037	H. sapiens	SEMA5A	semaphorin 5A	GO:1990256 signal clustering;GO:0048842 positive regulation of axon extension involved in axon guidance;GO:0030836 positive regulation of actin filament depolymerization		Predicted intracellular proteins			(M5880)NABA ECM AFFILIATED; (M5885)NABA MATRISOME ASSOCIATED; (M5889)NABA MATRISOME		1.0	1.0	1.0	0.0	0.0	0.0	0.0	1.0	0.0	0.0	0.0	0.0	0.0	0.0	0.0	0.0	0.0	0.0	0.0	0.0
LOC401093	401093	Gene_ID	H. sapiens	401093	H. sapiens	MBNL1-AS1	MBNL1 antisense RNA 1								0.0	0.0	0.0	0.0	0.0	0.0	0.0	0.0	0.0	0.0	0.0	0.0	0.0	0.0	0.0	0.0	0.0	0.0	0.0	0.0
LATS2	26524	symbol	H. sapiens	26524	H. sapiens	LATS2	large tumor suppressor kinase 2	GO:0045736 negative regulation of cyclin-dependent protein serine/threonine kinase activity;GO:1900181 negative regulation of protein localization to nucleus;GO:1904030 negative regulation of cyclin-dependent protein kinase activity	AGC Ser/Thr protein kinase family	Kinases:AGC Ser/Thr protein kinases; Predicted intracellular proteins; Enzymes; ENZYME proteins:Transferases	Centriolar satellite;Cytosol (Supported)		(M58)PID AR PATHWAY	(M5913)HALLMARK INTERFERON GAMMA RESPONSE	0.0	0.0	0.0	0.0	0.0	0.0	0.0	0.0	1.0	0.0	0.0	0.0	0.0	0.0	0.0	0.0	0.0	0.0	1.0	0.0
SGK269	79834	gene_synonym	H. sapiens	79834	H. sapiens	PEAK1	pseudopodium enriched atypical kinase 1	GO:0051893 regulation of focal adhesion assembly;GO:0090109 regulation of cell-substrate junction assembly;GO:0150116 regulation of cell-substrate junction organization	Other	Predicted intracellular proteins; Enzymes; Kinases; ENZYME proteins:Transferases					0.0	1.0	0.0	1.0	0.0	0.0	0.0	0.0	0.0	0.0	0.0	0.0	0.0	0.0	0.0	0.0	0.0	1.0	0.0	0.0
RAI14	26064	symbol	H. sapiens	26064	H. sapiens	RAI14	retinoic acid induced 14	GO:0007283 spermatogenesis;GO:0048232 male gamete generation;GO:0007276 gamete generation		Predicted intracellular proteins	Nucleoplasm (Supported); Additional: Actin filaments;Cytosol				0.0	0.0	0.0	0.0	0.0	0.0	0.0	0.0	0.0	0.0	0.0	0.0	0.0	0.0	0.0	0.0	0.0	0.0	0.0	0.0
QKI	9444	symbol	H. sapiens	9444	H. sapiens	QKI	QKI, KH domain containing RNA binding	GO:0042759 long-chain fatty acid biosynthetic process;GO:0001570 vasculogenesis;GO:0048024 regulation of mRNA splicing, via spliceosome		Cancer-related genes:Mutated cancer genes; Predicted intracellular proteins	Nucleoplasm (Supported)				1.0	0.0	0.0	0.0	0.0	0.0	0.0	0.0	0.0	0.0	0.0	0.0	0.0	1.0	0.0	0.0	1.0	0.0	0.0	0.0
VAV3	10451	symbol	H. sapiens	10451	H. sapiens	VAV3	vav guanine nucleotide exchange factor 3	GO:0038095 Fc-epsilon receptor signaling pathway;GO:0002433 immune response-regulating cell surface receptor signaling pathway involved in phagocytosis;GO:0038096 Fc-gamma receptor signaling pathway involved in phagocytosis		Predicted intracellular proteins			(M273)PID EPHA2 FWD PATHWAY; (M17200)SA B CELL RECEPTOR COMPLEXES; (M83)PID CDC42 REG PATHWAY	(M5923)HALLMARK PI3K AKT MTOR SIGNALING	1.0	1.0	1.0	0.0	0.0	0.0	1.0	0.0	0.0	0.0	0.0	1.0	0.0	0.0	0.0	0.0	0.0	0.0	0.0	1.0
WASF2	10163	symbol	H. sapiens	10163	H. sapiens	WASF2	WASP family member 2	GO:2000601 positive regulation of Arp2/3 complex-mediated actin nucleation;GO:0098974 postsynaptic actin cytoskeleton organization;GO:0099188 postsynaptic cytoskeleton organization		Predicted intracellular proteins	Plasma membrane (Approved); Additional: Cytosol		(M156)PID ECADHERIN NASCENT AJ PATHWAY; (M278)PID RAC1 PATHWAY; (M164)PID ERBB1 DOWNSTREAM PATHWAY	(M5893)HALLMARK MITOTIC SPINDLE	1.0	0.0	1.0	0.0	0.0	1.0	0.0	0.0	0.0	0.0	0.0	0.0	0.0	0.0	0.0	0.0	0.0	1.0	0.0	1.0
GABRE	2564	symbol	H. sapiens	2564	H. sapiens	GABRE	gamma-aminobutyric acid type A receptor subunit epsilon	GO:2001226 negative regulation of chloride transport;GO:2001225 regulation of chloride transport;GO:1903792 negative regulation of anion transport		FDA approved drug targets:Small molecule drugs		Ethanol; Fludiazepam			0.0	0.0	0.0	0.0	0.0	1.0	0.0	0.0	0.0	0.0	0.0	0.0	0.0	0.0	0.0	0.0	0.0	0.0	0.0	0.0
FAM110B	90362	symbol	H. sapiens	90362	H. sapiens	FAM110B	family with sequence similarity 110 member B			Predicted intracellular proteins	Cytosol;Mitochondria (Supported)				0.0	0.0	0.0	0.0	0.0	0.0	0.0	0.0	0.0	0.0	0.0	0.0	0.0	0.0	0.0	0.0	0.0	0.0	0.0	0.0
EPHB4	2050	symbol	H. sapiens	2050	H. sapiens	EPHB4	EPH receptor B4	GO:0048013 ephrin receptor signaling pathway;GO:0002042 cell migration involved in sprouting angiogenesis;GO:0043534 blood vessel endothelial cell migration	Tyr protein kinase family	Disease related genes; Kinases:Tyr protein kinases; ENZYME proteins:Transferases; Predicted intracellular proteins; Potential drug targets; Cancer-related genes:Candidate cancer biomarkers; Enzymes		Dasatinib; N-(5-chloro-1,3-benzodioxol-4-yl)-6-methoxy-7-(3-piperidin-1-ylpropoxy)quinazolin-4-amine; N'-(5-CHLORO-1,3-BENZODIOXOL-4-YL)-N-(3,4,5- TRIMETHOXYPHENYL)PYRIMIDINE-2,4-DIAMINE; N'-(3-CHLORO-4-METHOXY-PHENYL)-N-(3,4,5-TRIMETHOXYPHENYL)-1,3,5-TRIAZINE-2,4-DIAMINE; 3-({4-[(5-chloro-1,3-benzodioxol-4-yl)amino]pyrimidin-2-yl}amino)benzenesulfonamide; N'-(5-chloro-1,3-benzodioxol-4-yl)-N-(3-…	(M257)PID EPHRINB REV PATHWAY; (M62)PID EPHB FWD PATHWAY	(M5916)HALLMARK APICAL SURFACE	1.0	0.0	0.0	0.0	0.0	0.0	0.0	0.0	0.0	0.0	0.0	0.0	0.0	0.0	1.0	1.0	0.0	0.0	0.0	0.0
SNED1	25992	symbol	H. sapiens	25992	H. sapiens	SNED1	sushi, nidogen and EGF like domains 1	GO:0007160 cell-matrix adhesion;GO:0031589 cell-substrate adhesion;GO:0007155 cell adhesion		Predicted intracellular proteins; Predicted secreted proteins			(M3008)NABA ECM GLYCOPROTEINS; (M5884)NABA CORE MATRISOME; (M5889)NABA MATRISOME		0.0	0.0	0.0	1.0	0.0	0.0	0.0	0.0	0.0	0.0	1.0	0.0	0.0	0.0	0.0	0.0	0.0	0.0	0.0	0.0
PHLDB2	90102	symbol	H. sapiens	90102	H. sapiens	PHLDB2	pleckstrin homology like domain family B member 2	GO:1903690 negative regulation of wound healing, spreading of epidermal cells;GO:0110011 regulation of basement membrane organization;GO:1904259 regulation of basement membrane assembly involved in embryonic body morphogenesis		Predicted intracellular proteins	Cytosol;Plasma membrane (Supported)				0.0	1.0	1.0	1.0	1.0	0.0	0.0	0.0	0.0	1.0	0.0	1.0	0.0	0.0	0.0	0.0	0.0	1.0	0.0	0.0
CXCR7	57007	gene_synonym	H. sapiens	57007	H. sapiens	ACKR3	atypical chemokine receptor 3	GO:1905319 mesenchymal stem cell migration;GO:1905320 regulation of mesenchymal stem cell migration;GO:1905322 positive regulation of mesenchymal stem cell migration		G-protein coupled receptors:Chemokines and chemotactic factors receptors; G-protein coupled receptors:GPCRs excl olfactory receptors; Cancer-related genes	Plasma membrane;Vesicles (Supported)			(M5890)HALLMARK TNFA SIGNALING VIA NFKB; (M5891)HALLMARK HYPOXIA	1.0	0.0	0.0	0.0	0.0	0.0	0.0	1.0	0.0	0.0	0.0	0.0	0.0	1.0	0.0	0.0	0.0	0.0	0.0	0.0
ARRDC2	27106	symbol	H. sapiens	27106	H. sapiens	ARRDC2	arrestin domain containing 2	GO:0015031 protein transport;GO:0045184 establishment of protein localization;GO:0071705 nitrogen compound transport		Predicted intracellular proteins	Nucleoplasm (Approved)				0.0	0.0	0.0	0.0	0.0	0.0	0.0	0.0	0.0	0.0	0.0	0.0	0.0	0.0	0.0	0.0	0.0	0.0	0.0	0.0
ADAMTS5	11096	symbol	H. sapiens	11096	H. sapiens	ADAMTS5	ADAM metallopeptidase with thrombospondin type 1 motif 5	GO:0044691 tooth eruption;GO:0007520 myoblast fusion;GO:0120163 negative regulation of cold-induced thermogenesis		Predicted secreted proteins; Cancer-related genes:Candidate cancer biomarkers	Nucleoplasm (Supported)	Batimastat; (2R)-N~4~-hydroxy-2-(3-hydroxybenzyl)-N~1~-[(1S,2R)-2-hydroxy-2,3-dihydro-1H-inden-1-yl]butanediamide; N-hydroxy-4-({4-[4-(trifluoromethyl)phenoxy]phenyl}sulfonyl)tetrahydro-2H-pyran-4-carboxamide	(M3468)NABA ECM REGULATORS; (M5885)NABA MATRISOME ASSOCIATED; (M5889)NABA MATRISOME	(M5915)HALLMARK APICAL JUNCTION	0.0	0.0	0.0	0.0	0.0	0.0	1.0	0.0	0.0	1.0	0.0	0.0	0.0	0.0	0.0	0.0	1.0	0.0	0.0	0.0
ADAMTS10	81794	symbol	H. sapiens	81794	H. sapiens	ADAMTS10	ADAM metallopeptidase with thrombospondin type 1 motif 10	GO:0030198 extracellular matrix organization;GO:0043062 extracellular structure organization;GO:0045229 external encapsulating structure organization		Predicted intracellular proteins; Disease related genes; Predicted secreted proteins			(M3468)NABA ECM REGULATORS; (M5885)NABA MATRISOME ASSOCIATED; (M5889)NABA MATRISOME		0.0	0.0	0.0	0.0	0.0	0.0	0.0	0.0	0.0	1.0	0.0	0.0	0.0	0.0	0.0	0.0	0.0	0.0	0.0	0.0
GPRC5B	51704	symbol	H. sapiens	51704	H. sapiens	GPRC5B	G protein-coupled receptor class C group 5 member B	GO:0060907 positive regulation of macrophage cytokine production;GO:0010934 macrophage cytokine production;GO:0010935 regulation of macrophage cytokine production		G-protein coupled receptors:Family 3 (C) receptors; Predicted intracellular proteins; G-protein coupled receptors:GPCRs excl olfactory receptors	Vesicles (Supported); Additional: Nucleoli;Nucleoplasm			(M5953)HALLMARK KRAS SIGNALING UP	0.0	0.0	0.0	0.0	0.0	0.0	0.0	0.0	0.0	0.0	0.0	0.0	0.0	0.0	0.0	0.0	0.0	0.0	0.0	0.0
KCNE3	10008	symbol	H. sapiens	10008	H. sapiens	KCNE3	potassium voltage-gated channel subfamily E regulatory subunit 3	GO:1905025 negative regulation of membrane repolarization during ventricular cardiac muscle cell action potential;GO:1903765 negative regulation of potassium ion export across plasma membrane;GO:1905032 negative regulation of membrane repolarization during cardiac muscle cell action potential		Predicted intracellular proteins					0.0	0.0	1.0	0.0	0.0	1.0	1.0	0.0	0.0	0.0	0.0	0.0	0.0	0.0	0.0	0.0	0.0	0.0	0.0	0.0
HRC	3270	symbol	H. sapiens	3270	H. sapiens	HRC	histidine rich calcium binding protein	GO:1901899 positive regulation of relaxation of cardiac muscle;GO:1901079 positive regulation of relaxation of muscle;GO:1901897 regulation of relaxation of cardiac muscle		Predicted intracellular proteins				(M5909)HALLMARK MYOGENESIS	0.0	0.0	0.0	0.0	0.0	1.0	0.0	0.0	0.0	0.0	1.0	0.0	0.0	0.0	0.0	0.0	0.0	0.0	0.0	0.0
EGFL7	51162	symbol	H. sapiens	51162	H. sapiens	EGFL7	EGF like domain multiple 7	GO:0045746 negative regulation of Notch signaling pathway;GO:0001570 vasculogenesis;GO:0008593 regulation of Notch signaling pathway		Predicted secreted proteins			(M5883)NABA SECRETED FACTORS; (M5885)NABA MATRISOME ASSOCIATED; (M5889)NABA MATRISOME		1.0	0.0	0.0	0.0	0.0	0.0	0.0	0.0	0.0	0.0	0.0	0.0	0.0	0.0	0.0	0.0	0.0	0.0	0.0	0.0
UPB1	51733	symbol	H. sapiens	51733	H. sapiens	UPB1	beta-ureidopropionase 1	GO:0033396 beta-alanine biosynthetic process via 3-ureidopropionate;GO:0019483 beta-alanine biosynthetic process;GO:0006248 CMP catabolic process		Disease related genes; Predicted intracellular proteins; Potential drug targets; ENZYME proteins:Hydrolases; Enzymes				(M5934)HALLMARK XENOBIOTIC METABOLISM	0.0	0.0	0.0	0.0	0.0	0.0	0.0	0.0	0.0	0.0	0.0	0.0	0.0	0.0	0.0	0.0	0.0	0.0	0.0	0.0
CLIC4	25932	symbol	H. sapiens	25932	H. sapiens	CLIC4	chloride intracellular channel 4	GO:0061299 retina vasculature morphogenesis in camera-type eye;GO:0001886 endothelial cell morphogenesis;GO:0061298 retina vasculature development in camera-type eye		Predicted intracellular proteins; Transporters:Transporter channels and pores	Cytosol (Supported)				0.0	0.0	1.0	0.0	1.0	0.0	0.0	0.0	0.0	0.0	0.0	0.0	1.0	0.0	0.0	0.0	0.0	0.0	0.0	0.0
GPRC5C	55890	symbol	H. sapiens	55890	H. sapiens	GPRC5C	G protein-coupled receptor class C group 5 member C	GO:0032147 activation of protein kinase activity;GO:0045860 positive regulation of protein kinase activity;GO:0033674 positive regulation of kinase activity		G-protein coupled receptors:Family 3 (C) receptors; Transporters; Predicted intracellular proteins; G-protein coupled receptors:GPCRs excl olfactory receptors	Centriolar satellite (Uncertain); Additional: Cytosol;Nucleoplasm			(M5956)HALLMARK KRAS SIGNALING DN	0.0	0.0	0.0	0.0	0.0	0.0	0.0	0.0	0.0	0.0	0.0	0.0	0.0	0.0	0.0	0.0	0.0	0.0	0.0	0.0
MYO1D	4642	symbol	H. sapiens	4642	H. sapiens	MYO1D	myosin ID	GO:0061502 early endosome to recycling endosome transport;GO:0030050 vesicle transport along actin filament;GO:0099515 actin filament-based transport		Predicted intracellular proteins	Cytosol (Approved)				0.0	0.0	1.0	0.0	0.0	1.0	0.0	0.0	0.0	0.0	0.0	0.0	0.0	0.0	0.0	0.0	0.0	0.0	0.0	0.0
GMFG	9535	symbol	H. sapiens	9535	H. sapiens	GMFG	glia maturation factor gamma	GO:0071846 actin filament debranching;GO:0034316 negative regulation of Arp2/3 complex-mediated actin nucleation;GO:0051126 negative regulation of actin nucleation		Predicted intracellular proteins	Cytosol;Nucleoplasm (Approved); Additional: Nuclear bodies				0.0	0.0	1.0	0.0	0.0	0.0	0.0	0.0	0.0	0.0	0.0	0.0	0.0	0.0	0.0	0.0	0.0	0.0	0.0	0.0
GALNTL2	117248	gene_synonym	H. sapiens	117248	H. sapiens	GALNT15	polypeptide N-acetylgalactosaminyltransferase 15	GO:0016266 O-glycan processing;GO:0006493 protein O-linked glycosylation;GO:0006486 protein glycosylation		Predicted intracellular proteins; Enzymes; ENZYME proteins:Transferases	Golgi apparatus (Approved); Additional: Cytosol				0.0	0.0	0.0	0.0	0.0	0.0	0.0	0.0	0.0	0.0	0.0	0.0	0.0	0.0	0.0	0.0	0.0	0.0	0.0	0.0
GRAP	10750	symbol	H. sapiens	10750	H. sapiens	GRAP	GRB2 related adaptor protein	GO:0007605 sensory perception of sound;GO:0050954 sensory perception of mechanical stimulus;GO:0007265 Ras protein signal transduction		Predicted intracellular proteins	Centrosome (Approved)				0.0	0.0	0.0	0.0	0.0	0.0	0.0	0.0	0.0	0.0	0.0	0.0	0.0	0.0	0.0	0.0	0.0	0.0	0.0	1.0
C5orf62	85027	gene_synonym	H. sapiens	85027	H. sapiens	SMIM3	small integral membrane protein 3				Vesicles (Approved)				0.0	0.0	0.0	0.0	0.0	0.0	0.0	0.0	0.0	0.0	0.0	0.0	0.0	0.0	0.0	0.0	0.0	0.0	0.0	0.0
TEAD4	7004	symbol	H. sapiens	7004	H. sapiens	TEAD4	TEA domain transcription factor 4	GO:0035329 hippo signaling;GO:0007517 muscle organ development;GO:0048568 embryonic organ development		Predicted intracellular proteins; Transcription factors:Helix-turn-helix domains	Nucleoplasm (Supported)			(M5909)HALLMARK MYOGENESIS	0.0	0.0	0.0	0.0	0.0	0.0	0.0	0.0	0.0	0.0	0.0	0.0	0.0	1.0	0.0	0.0	1.0	0.0	0.0	0.0
MYO1C	4641	symbol	H. sapiens	4641	H. sapiens	MYO1C	myosin IC	GO:1900748 positive regulation of vascular endothelial growth factor signaling pathway;GO:0038089 positive regulation of cell migration by vascular endothelial growth factor signaling pathway;GO:0030050 vesicle transport along actin filament		Predicted intracellular proteins; Transporters:Transporter channels and pores	Nuclear bodies;Plasma membrane (Enhanced)			(M5947)HALLMARK IL2 STAT5 SIGNALING; (M5909)HALLMARK MYOGENESIS	0.0	0.0	1.0	1.0	0.0	1.0	0.0	1.0	1.0	0.0	0.0	0.0	0.0	1.0	1.0	0.0	0.0	1.0	0.0	0.0
OSBPL10	114884	symbol	H. sapiens	114884	H. sapiens	OSBPL10	oxysterol binding protein like 10	GO:0036150 phosphatidylserine acyl-chain remodeling;GO:0006658 phosphatidylserine metabolic process;GO:0015914 phospholipid transport		Predicted intracellular proteins	Cytosol;Golgi apparatus;Plasma membrane (Approved)				0.0	0.0	0.0	0.0	0.0	0.0	0.0	0.0	0.0	0.0	0.0	0.0	0.0	0.0	0.0	0.0	0.0	0.0	0.0	0.0
ITGB5	3693	symbol	H. sapiens	3693	H. sapiens	ITGB5	integrin subunit beta 5	GO:0090136 epithelial cell-cell adhesion;GO:0035987 endodermal cell differentiation;GO:0001706 endoderm formation		Predicted intracellular proteins; Cancer-related genes:Candidate cancer biomarkers	Mitochondria;Plasma membrane (Approved)		(M212)PID INTEGRIN5 PATHWAY; (M47)PID INTEGRIN CS PATHWAY; (M174)PID UPA UPAR PATHWAY	(M5909)HALLMARK MYOGENESIS; (M5930)HALLMARK EPITHELIAL MESENCHYMAL TRANSITION	0.0	0.0	1.0	1.0	0.0	0.0	1.0	0.0	1.0	0.0	0.0	0.0	0.0	1.0	0.0	0.0	0.0	0.0	0.0	1.0
FOXC2	2303	symbol	H. sapiens	2303	H. sapiens	FOXC2	forkhead box C2	GO:1902257 negative regulation of apoptotic process involved in outflow tract morphogenesis;GO:0048342 paraxial mesodermal cell differentiation;GO:0048343 paraxial mesodermal cell fate commitment		Predicted intracellular proteins; Disease related genes; Transcription factors:Helix-turn-helix domains	Nuclear bodies;Nucleoplasm (Supported)			(M5930)HALLMARK EPITHELIAL MESENCHYMAL TRANSITION	1.0	1.0	1.0	0.0	1.0	1.0	0.0	1.0	0.0	1.0	0.0	1.0	1.0	0.0	1.0	1.0	1.0	0.0	1.0	0.0
TSPAN15	23555	symbol	H. sapiens	23555	H. sapiens	TSPAN15	tetraspanin 15	GO:0045746 negative regulation of Notch signaling pathway;GO:0008593 regulation of Notch signaling pathway;GO:0007219 Notch signaling pathway		Transporters:Accessory Factors Involved in Transport	Nuclear bodies;Plasma membrane (Approved); Additional: Cytosol;Vesicles				0.0	0.0	0.0	0.0	0.0	0.0	0.0	0.0	0.0	0.0	0.0	0.0	0.0	0.0	0.0	0.0	0.0	0.0	0.0	0.0
SYNM	23336	symbol	H. sapiens	23336	H. sapiens	SYNM	synemin	GO:0031443 fast-twitch skeletal muscle fiber contraction;GO:0003010 voluntary skeletal muscle contraction;GO:0014721 twitch skeletal muscle contraction		Predicted intracellular proteins	Intermediate filaments (Supported)				0.0	0.0	0.0	0.0	0.0	1.0	0.0	0.0	0.0	0.0	0.0	0.0	0.0	0.0	0.0	0.0	0.0	0.0	0.0	0.0
RAMP3	10268	symbol	H. sapiens	10268	H. sapiens	RAMP3	receptor activity modifying protein 3	GO:0038041 cross-receptor inhibition within G protein-coupled receptor heterodimer;GO:1905665 positive regulation of calcium ion import across plasma membrane;GO:1990410 adrenomedullin receptor signaling pathway		FDA approved drug targets:Biotech drugs		Pramlintide			0.0	0.0	0.0	0.0	0.0	1.0	0.0	0.0	0.0	0.0	0.0	0.0	0.0	0.0	0.0	0.0	0.0	0.0	0.0	0.0
LARGE	9215	gene_synonym	H. sapiens	9215	H. sapiens	LARGE1	LARGE xylosyl- and glucuronyltransferase 1	GO:0035269 protein O-linked mannosylation;GO:0046716 muscle cell cellular homeostasis;GO:0006044 N-acetylglucosamine metabolic process		Predicted intracellular proteins; Disease related genes				(M5891)HALLMARK HYPOXIA; (M5907)HALLMARK ESTROGEN RESPONSE LATE; (M5909)HALLMARK MYOGENESIS	0.0	0.0	0.0	0.0	0.0	0.0	0.0	0.0	0.0	0.0	0.0	0.0	0.0	0.0	0.0	0.0	1.0	0.0	0.0	0.0
ITPRIP	85450	symbol	H. sapiens	85450	H. sapiens	ITPRIP	inositol 1,4,5-trisphosphate receptor interacting protein	GO:1902042 negative regulation of extrinsic apoptotic signaling pathway via death domain receptors;GO:1902041 regulation of extrinsic apoptotic signaling pathway via death domain receptors;GO:0008625 extrinsic apoptotic signaling pathway via death domain receptors			Vesicles (Uncertain)				0.0	0.0	0.0	0.0	0.0	0.0	0.0	0.0	0.0	0.0	0.0	0.0	0.0	0.0	0.0	0.0	0.0	0.0	0.0	0.0
BMX	660	symbol	H. sapiens	660	H. sapiens	BMX	BMX non-receptor tyrosine kinase	GO:0038083 peptidyl-tyrosine autophosphorylation;GO:0007498 mesoderm development;GO:0050853 B cell receptor signaling pathway	Tyr protein kinase family	Kinases:Tyr protein kinases; Predicted intracellular proteins; Enzymes; ENZYME proteins:Transferases	Plasma membrane (Supported); Additional: Nucleoplasm	Fostamatinib; Zanubrutinib	(M92)PID ANGIOPOIETIN RECEPTOR PATHWAY; (M281)PID FAK PATHWAY		0.0	0.0	0.0	0.0	0.0	0.0	0.0	0.0	0.0	0.0	0.0	0.0	0.0	1.0	0.0	0.0	0.0	0.0	0.0	0.0
CD109	135228	symbol	H. sapiens	135228	H. sapiens	CD109	CD109 molecule	GO:0072675 osteoclast fusion;GO:0072674 multinuclear osteoclast differentiation;GO:0010839 negative regulation of keratinocyte proliferation		CD markers	Plasma membrane (Supported); Additional: Cytosol		(M3468)NABA ECM REGULATORS; (M5885)NABA MATRISOME ASSOCIATED; (M5889)NABA MATRISOME		0.0	0.0	0.0	0.0	0.0	0.0	0.0	0.0	1.0	0.0	0.0	1.0	1.0	0.0	0.0	0.0	0.0	0.0	0.0	0.0
CTDSP2	10106	symbol	H. sapiens	10106	H. sapiens	CTDSP2	CTD small phosphatase 2	GO:2000134 negative regulation of G1/S transition of mitotic cell cycle;GO:1902807 negative regulation of cell cycle G1/S phase transition;GO:2000045 regulation of G1/S transition of mitotic cell cycle		Predicted intracellular proteins; Enzymes; ENZYME proteins:Hydrolases	Nucleoplasm (Approved); Additional: Mitochondria		(M228)PID SMAD2 3PATHWAY; (M181)PID BMP PATHWAY; (M58)PID AR PATHWAY		0.0	0.0	0.0	0.0	0.0	0.0	0.0	0.0	0.0	0.0	0.0	0.0	0.0	0.0	0.0	0.0	0.0	0.0	0.0	0.0
ARID5A	10865	symbol	H. sapiens	10865	H. sapiens	ARID5A	AT-rich interaction domain 5A	GO:0071391 cellular response to estrogen stimulus;GO:0043627 response to estrogen;GO:0032870 cellular response to hormone stimulus		Predicted intracellular proteins; Transcription factors:Helix-turn-helix domains	Nucleoplasm (Supported); Additional: Nucleoli				0.0	0.0	0.0	0.0	0.0	0.0	0.0	0.0	0.0	0.0	0.0	0.0	0.0	0.0	0.0	0.0	0.0	0.0	0.0	0.0
CCRL2	9034	symbol	H. sapiens	9034	H. sapiens	CCRL2	C-C motif chemokine receptor like 2	GO:0070098 chemokine-mediated signaling pathway;GO:1990868 response to chemokine;GO:1990869 cellular response to chemokine		G-protein coupled receptors:Chemokines and chemotactic factors receptors; G-protein coupled receptors:GPCRs excl olfactory receptors				(M5911)HALLMARK INTERFERON ALPHA RESPONSE; (M5890)HALLMARK TNFA SIGNALING VIA NFKB; (M5932)HALLMARK INFLAMMATORY RESPONSE	0.0	0.0	0.0	0.0	0.0	0.0	0.0	0.0	0.0	0.0	0.0	0.0	0.0	1.0	0.0	0.0	0.0	0.0	0.0	0.0
WLS	79971	symbol	H. sapiens	79971	H. sapiens	WLS	Wnt ligand secretion mediator	GO:0061357 positive regulation of Wnt protein secretion;GO:0061356 regulation of Wnt protein secretion;GO:0061355 Wnt protein secretion		Transporters:Accessory Factors Involved in Transport; Predicted intracellular proteins	Cytosol;Endoplasmic reticulum (Supported)			(M5947)HALLMARK IL2 STAT5 SIGNALING	0.0	0.0	0.0	0.0	1.0	0.0	0.0	0.0	0.0	0.0	0.0	0.0	0.0	0.0	0.0	0.0	0.0	0.0	0.0	0.0
PPARG	5468	symbol	H. sapiens	5468	H. sapiens	PPARG	peroxisome proliferator activated receptor gamma	GO:0060694 regulation of cholesterol transporter activity;GO:1905599 positive regulation of low-density lipoprotein receptor activity;GO:1903845 negative regulation of cellular response to transforming growth factor beta stimulus		Disease related genes; Transcription factors:Zinc-coordinating DNA-binding domains; Predicted intracellular proteins; Cancer-related genes:Candidate cancer biomarkers; FDA approved drug targets:Small molecule drugs; Nuclear receptors	Nucleoplasm;Vesicles (Enhanced)	alpha-Linolenic acid; Icosapent; Troglitazone; Mesalazine; Valproic acid; Indomethacin; Rosiglitazone; Fenoprofen; Nateglinide; Sulfasalazine; Clofazimine; Repaglinide; Telmisartan; Balsalazide; Ibuprofen; Glipizide; Amiodarone; Pioglitazone; Mitiglinide; Bezafibrate; Flufenamic acid; Resveratrol; Phthalic Acid; Capric acid; Doconexent; Oleic Acid; (S)-3-(4-(2-Carbazol-9-Yl-Ethoxy)-Phenyl)-2-Etho…	(M162)PID RXR VDR PATHWAY; (M23)PID WNT NONCANONICAL PATHWAY; (M60)PID NFAT TFPATHWAY	(M5892)HALLMARK CHOLESTEROL HOMEOSTASIS; (M5942)HALLMARK UV RESPONSE DN; (M5905)HALLMARK ADIPOGENESIS	1.0	0.0	0.0	0.0	0.0	1.0	0.0	0.0	1.0	0.0	0.0	0.0	1.0	0.0	0.0	0.0	0.0	0.0	1.0	0.0
STC2	8614	symbol	H. sapiens	8614	H. sapiens	STC2	stanniocalcin 2	GO:0046885 regulation of hormone biosynthetic process;GO:0046697 decidualization;GO:0032350 regulation of hormone metabolic process		Predicted intracellular proteins; Predicted secreted proteins	Endoplasmic reticulum (Approved)			(M5922)HALLMARK UNFOLDED PROTEIN RESPONSE; (M5891)HALLMARK HYPOXIA; (M5906)HALLMARK ESTROGEN RESPONSE EARLY	0.0	0.0	0.0	0.0	0.0	0.0	0.0	0.0	0.0	0.0	1.0	0.0	0.0	0.0	0.0	0.0	0.0	0.0	0.0	0.0
MGC12982						None	None	None	None	None	None	None	None	None	nan	nan	nan	nan	nan	nan	nan	nan	nan	nan	nan	nan	nan	nan	nan	nan	nan	nan	nan	nan
VGLL4	9686	symbol	H. sapiens	9686	H. sapiens	VGLL4	vestigial like family member 4	GO:0035331 negative regulation of hippo signaling;GO:0060044 negative regulation of cardiac muscle cell proliferation;GO:0035330 regulation of hippo signaling		Predicted intracellular proteins	Nucleoli fibrillar center (Approved); Additional: Nucleoplasm				0.0	0.0	0.0	0.0	0.0	0.0	0.0	0.0	0.0	0.0	0.0	0.0	0.0	0.0	0.0	1.0	1.0	0.0	0.0	0.0
BMP2	650	symbol	H. sapiens	650	H. sapiens	BMP2	bone morphogenetic protein 2	GO:0051042 negative regulation of calcium-independent cell-cell adhesion;GO:0060804 positive regulation of Wnt signaling pathway by BMP signaling pathway;GO:0003130 BMP signaling pathway involved in heart induction		Predicted secreted proteins; Cancer-related genes:Candidate cancer biomarkers	Vesicles (Enhanced)		(M181)PID BMP PATHWAY; (M5883)NABA SECRETED FACTORS; (M5885)NABA MATRISOME ASSOCIATED	(M5896)HALLMARK TGF BETA SIGNALING; (M5941)HALLMARK UV RESPONSE UP; (M5902)HALLMARK APOPTOSIS	0.0	1.0	0.0	0.0	1.0	0.0	1.0	1.0	1.0	1.0	0.0	0.0	1.0	1.0	1.0	1.0	1.0	0.0	1.0	0.0
C10orf54	64115	gene_synonym	H. sapiens	64115	H. sapiens	VSIR	V-set immunoregulatory receptor	GO:0120158 positive regulation of collagen catabolic process;GO:2000565 negative regulation of CD8-positive, alpha-beta T cell proliferation;GO:0010710 regulation of collagen catabolic process			Nucleoplasm (Approved)				0.0	1.0	0.0	0.0	0.0	0.0	0.0	1.0	0.0	0.0	0.0	0.0	0.0	0.0	0.0	0.0	0.0	0.0	0.0	0.0
SLC7A2	6542	symbol	H. sapiens	6542	H. sapiens	SLC7A2	solute carrier family 7 member 2	GO:0097638 L-arginine import across plasma membrane;GO:1903352 L-ornithine transmembrane transport;GO:1902022 L-lysine transport		Transporters:Electrochemical Potential-driven transporters	Plasma membrane (Supported); Additional: Cell Junctions	L-Lysine; Ornithine		(M5906)HALLMARK ESTROGEN RESPONSE EARLY; (M5932)HALLMARK INFLAMMATORY RESPONSE	0.0	0.0	0.0	0.0	0.0	1.0	0.0	0.0	0.0	0.0	0.0	0.0	0.0	0.0	0.0	0.0	0.0	0.0	0.0	0.0
NLRP1	22861	symbol	H. sapiens	22861	H. sapiens	NLRP1	NLR family pyrin domain containing 1	GO:1904784 NLRP1 inflammasome complex assembly;GO:0097264 self proteolysis;GO:0140374 antiviral innate immune response		Predicted intracellular proteins; Disease related genes	Cytosol;Nucleoplasm (Supported)		(M267)PID ANTHRAX PATHWAY		0.0	0.0	0.0	0.0	0.0	0.0	0.0	0.0	0.0	0.0	0.0	0.0	0.0	0.0	0.0	0.0	0.0	0.0	0.0	0.0
JAK1	3716	symbol	H. sapiens	3716	H. sapiens	JAK1	Janus kinase 1	GO:0038110 interleukin-2-mediated signaling pathway;GO:0071352 cellular response to interleukin-2;GO:0070669 response to interleukin-2	Tyr protein kinase family	Kinases:Tyr protein kinases; ENZYME proteins:Transferases; Predicted intracellular proteins; FDA approved drug targets:Small molecule drugs; Enzymes; Cancer-related genes		Myricetin; 2-tert-butyl-9-fluoro-1,6-dihydrobenzo[h]imidazo[4,5-f]isoquinolin-7-one; Ruxolitinib; Tofacitinib; Baricitinib; Fostamatinib; Fedratinib; Upadacitinib	(M206)PID PDGFRA PATHWAY; (M36)PID IL27 PATHWAY; (M1718)SIG IL4RECEPTOR IN B LYPHOCYTES	(M5907)HALLMARK ESTROGEN RESPONSE LATE	1.0	1.0	0.0	0.0	0.0	0.0	0.0	0.0	0.0	0.0	0.0	0.0	0.0	0.0	0.0	0.0	0.0	0.0	1.0	1.0
SLC5A4	6527	symbol	H. sapiens	6527	H. sapiens	SLC5A4	solute carrier family 5 member 4	GO:1904659 glucose transmembrane transport;GO:0008645 hexose transmembrane transport;GO:0015749 monosaccharide transmembrane transport		Transporters:Electrochemical Potential-driven transporters					0.0	0.0	0.0	0.0	0.0	0.0	0.0	0.0	0.0	0.0	0.0	0.0	0.0	0.0	0.0	0.0	0.0	0.0	0.0	0.0
CARD6	84674	symbol	H. sapiens	84674	H. sapiens	CARD6	caspase recruitment domain family member 6	GO:0042981 regulation of apoptotic process;GO:0043067 regulation of programmed cell death;GO:0010941 regulation of cell death		Predicted intracellular proteins					0.0	0.0	0.0	0.0	0.0	0.0	0.0	0.0	0.0	0.0	0.0	0.0	0.0	0.0	0.0	0.0	0.0	0.0	0.0	0.0
TSC22D1	8848	symbol	H. sapiens	8848	H. sapiens	TSC22D1	TSC22 domain family member 1	GO:0006357 regulation of transcription by RNA polymerase II;GO:0006366 transcription by RNA polymerase II;GO:0006355 regulation of transcription, DNA-templated		Transcription factors:Basic domains; Predicted intracellular proteins	Nuclear bodies;Nucleoplasm (Approved)			(M5908)HALLMARK ANDROGEN RESPONSE; (M5890)HALLMARK TNFA SIGNALING VIA NFKB; (M5939)HALLMARK P53 PATHWAY	0.0	0.0	0.0	0.0	0.0	0.0	0.0	0.0	0.0	0.0	0.0	0.0	0.0	0.0	0.0	0.0	0.0	0.0	0.0	0.0
GIMAP2	26157	symbol	H. sapiens	26157	H. sapiens	GIMAP2	GTPase, IMAP family member 2			Predicted intracellular proteins					0.0	0.0	0.0	0.0	0.0	0.0	0.0	0.0	0.0	0.0	0.0	0.0	0.0	0.0	0.0	0.0	0.0	0.0	0.0	0.0
PALM2-AKAP2	445815	gene_synonym	H. sapiens	445815	H. sapiens	PALM2AKAP2	PALM2 and AKAP2 fusion	GO:0008360 regulation of cell shape;GO:0022604 regulation of cell morphogenesis;GO:0022603 regulation of anatomical structure morphogenesis		Predicted intracellular proteins	Plasma membrane (Approved); Additional: Nuclear bodies;Nucleoplasm				0.0	0.0	0.0	0.0	0.0	0.0	0.0	0.0	0.0	0.0	0.0	0.0	0.0	1.0	0.0	0.0	0.0	0.0	0.0	0.0
LBR	3930	symbol	H. sapiens	3930	H. sapiens	LBR	lamin B receptor	GO:0030223 neutrophil differentiation;GO:0030851 granulocyte differentiation;GO:0006695 cholesterol biosynthetic process		Predicted intracellular proteins; Disease related genes	Nuclear membrane (Enhanced)			(M5901)HALLMARK G2M CHECKPOINT; (M5925)HALLMARK E2F TARGETS	0.0	0.0	0.0	0.0	0.0	0.0	0.0	0.0	0.0	0.0	0.0	0.0	0.0	0.0	0.0	0.0	0.0	0.0	0.0	0.0
GPR56	9289	gene_synonym	H. sapiens	9289	H. sapiens	ADGRG1	adhesion G protein-coupled receptor G1	GO:0021796 cerebral cortex regionalization;GO:2001223 negative regulation of neuron migration;GO:0072520 seminiferous tubule development		Disease related genes; G-protein coupled receptors:Family 2 (B) receptors; Predicted intracellular proteins; G-protein coupled receptors:GPCRs excl olfactory receptors; Potential drug targets; Predicted secreted proteins				(M5919)HALLMARK HEDGEHOG SIGNALING	1.0	1.0	0.0	0.0	0.0	0.0	0.0	0.0	0.0	0.0	0.0	0.0	0.0	0.0	0.0	0.0	0.0	0.0	0.0	0.0
ODZ2	57451	gene_synonym	H. sapiens	57451	H. sapiens	TENM2	teneurin transmembrane protein 2	GO:0051491 positive regulation of filopodium assembly;GO:0007157 heterophilic cell-cell adhesion via plasma membrane cell adhesion molecules;GO:0051489 regulation of filopodium assembly			Nucleoli (Approved)			(M5956)HALLMARK KRAS SIGNALING DN	0.0	0.0	1.0	0.0	0.0	0.0	0.0	0.0	0.0	0.0	0.0	0.0	0.0	0.0	0.0	0.0	0.0	0.0	0.0	0.0
TBXA2R	6915	symbol	H. sapiens	6915	H. sapiens	TBXA2R	thromboxane A2 receptor	GO:0038193 thromboxane A2 signaling pathway;GO:0030194 positive regulation of blood coagulation;GO:1900048 positive regulation of hemostasis		FDA approved drug targets:Small molecule drugs; Disease related genes; G-protein coupled receptors:GPCRs excl olfactory receptors	Plasma membrane (Supported); Additional: Nuclear speckles	Ridogrel; Seratrodast; Morniflumate	(M99)PID TXA2PATHWAY		1.0	0.0	1.0	0.0	0.0	1.0	0.0	0.0	0.0	0.0	0.0	1.0	0.0	0.0	0.0	0.0	0.0	0.0	0.0	0.0
FOXO1	2308	symbol	H. sapiens	2308	H. sapiens	FOXO1	forkhead box O1	GO:1902617 response to fluoride;GO:0071455 cellular response to hyperoxia;GO:0010616 negative regulation of cardiac muscle adaptation		Predicted intracellular proteins; Disease related genes; Transcription factors:Helix-turn-helix domains; Cancer-related genes:Candidate cancer biomarkers	Cytosol;Nucleoplasm (Supported)		(M32)PID HDAC CLASSIII PATHWAY; (M249)PID PI3KCI AKT PATHWAY; (M183)PID IL6 7 PATHWAY	(M5957)HALLMARK PANCREAS BETA CELLS	0.0	0.0	0.0	0.0	0.0	1.0	0.0	0.0	0.0	0.0	0.0	0.0	0.0	1.0	1.0	0.0	0.0	0.0	1.0	1.0
TANC1	85461	symbol	H. sapiens	85461	H. sapiens	TANC1	tetratricopeptide repeat, ankyrin repeat and coiled-coil containing 1	GO:0097062 dendritic spine maintenance;GO:0007520 myoblast fusion;GO:0008542 visual learning		Predicted intracellular proteins					0.0	0.0	0.0	0.0	0.0	0.0	0.0	0.0	0.0	0.0	0.0	0.0	0.0	0.0	0.0	0.0	1.0	1.0	0.0	0.0
CARD10	29775	symbol	H. sapiens	29775	H. sapiens	CARD10	caspase recruitment domain family member 10	GO:0007250 activation of NF-kappaB-inducing kinase activity;GO:0090051 negative regulation of cell migration involved in sprouting angiogenesis;GO:0090049 regulation of cell migration involved in sprouting angiogenesis		Predicted intracellular proteins	Intermediate filaments;Vesicles (Approved); Additional: Cytosol				1.0	0.0	0.0	0.0	0.0	0.0	0.0	0.0	0.0	0.0	0.0	0.0	0.0	0.0	0.0	0.0	0.0	0.0	0.0	0.0
S1PR5	53637	symbol	H. sapiens	53637	H. sapiens	S1PR5	sphingosine-1-phosphate receptor 5	GO:0003376 sphingosine-1-phosphate receptor signaling pathway;GO:0090520 sphingolipid mediated signaling pathway;GO:0007189 adenylate cyclase-activating G protein-coupled receptor signaling pathway		FDA approved drug targets:Small molecule drugs; Predicted intracellular proteins; G-protein coupled receptors:GPCRs excl olfactory receptors; G-protein coupled receptors:Lysolipids receptors		Fingolimod; Siponimod; Ozanimod	(M64)PID S1P S1P4 PATHWAY; (M155)PID S1P META PATHWAY		0.0	0.0	0.0	0.0	0.0	0.0	0.0	0.0	0.0	0.0	0.0	0.0	0.0	0.0	0.0	0.0	0.0	0.0	0.0	0.0
PCDH18	54510	symbol	H. sapiens	54510	H. sapiens	PCDH18	protocadherin 18	GO:0007156 homophilic cell adhesion via plasma membrane adhesion molecules;GO:0098742 cell-cell adhesion via plasma-membrane adhesion molecules;GO:0007420 brain development		Predicted intracellular proteins	Cytosol (Approved); Additional: Golgi apparatus				0.0	0.0	0.0	0.0	0.0	0.0	0.0	0.0	0.0	0.0	0.0	0.0	0.0	0.0	0.0	0.0	0.0	0.0	0.0	0.0
ASAP2	8853	symbol	H. sapiens	8853	H. sapiens	ASAP2	ArfGAP with SH3 domain, ankyrin repeat and PH domain 2	GO:0043547 positive regulation of GTPase activity;GO:0043087 regulation of GTPase activity;GO:0051345 positive regulation of hydrolase activity		Predicted intracellular proteins	Cytosol (Supported)		(M67)PID ARF6 TRAFFICKING PATHWAY		0.0	0.0	0.0	0.0	0.0	0.0	0.0	0.0	0.0	0.0	0.0	0.0	0.0	0.0	0.0	0.0	0.0	0.0	0.0	0.0
FCHO2	115548	symbol	H. sapiens	115548	H. sapiens	FCHO2	FCH and mu domain containing endocytic adaptor 2	GO:0048268 clathrin coat assembly;GO:0072583 clathrin-dependent endocytosis;GO:0048488 synaptic vesicle endocytosis		Predicted intracellular proteins	Centrosome (Approved); Additional: Cytosol;Vesicles				0.0	0.0	0.0	0.0	0.0	0.0	0.0	0.0	0.0	0.0	0.0	0.0	0.0	0.0	0.0	0.0	0.0	0.0	0.0	0.0
TP53I11	9537	symbol	H. sapiens	9537	H. sapiens	TP53I11	tumor protein p53 inducible protein 11	GO:0008285 negative regulation of cell population proliferation;GO:0042127 regulation of cell population proliferation;GO:0008283 cell population proliferation		Predicted intracellular proteins	Endoplasmic reticulum;Golgi apparatus (Supported)				0.0	0.0	0.0	0.0	0.0	0.0	0.0	0.0	0.0	0.0	0.0	0.0	0.0	0.0	0.0	0.0	0.0	0.0	0.0	0.0
PLCG2	5336	symbol	H. sapiens	5336	H. sapiens	PLCG2	phospholipase C gamma 2	GO:0002316 follicular B cell differentiation;GO:0032237 activation of store-operated calcium channel activity;GO:1901341 positive regulation of store-operated calcium channel activity		Disease related genes; Predicted intracellular proteins; RAS pathway related proteins; Potential drug targets; ENZYME proteins:Hydrolases; Cancer-related genes:Mutated cancer genes; Enzymes	Cytosol;Vesicles (Approved); Additional: Nucleoplasm		(M213)PID AR NONGENOMIC PATHWAY; (M233)PID EPO PATHWAY; (M1315)SIG PIP3 SIGNALING IN B LYMPHOCYTES		1.0	0.0	1.0	0.0	0.0	0.0	0.0	1.0	0.0	0.0	0.0	1.0	0.0	0.0	0.0	0.0	0.0	0.0	1.0	0.0
FAM19A5	25817	gene_synonym	H. sapiens	25817	H. sapiens	TAFA5	TAFA chemokine like family member 5	GO:0061044 negative regulation of vascular wound healing;GO:0061043 regulation of vascular wound healing;GO:0061042 vascular wound healing		Predicted intracellular proteins; Predicted secreted proteins					1.0	0.0	0.0	0.0	0.0	0.0	0.0	0.0	0.0	0.0	0.0	1.0	0.0	0.0	0.0	0.0	0.0	0.0	0.0	0.0
P4HA1	5033	symbol	H. sapiens	5033	H. sapiens	P4HA1	prolyl 4-hydroxylase subunit alpha 1	GO:0018401 peptidyl-proline hydroxylation to 4-hydroxy-L-proline;GO:0019511 peptidyl-proline hydroxylation;GO:0018126 protein hydroxylation		ENZYME proteins:Oxidoreductases; Predicted intracellular proteins; Enzymes	Endoplasmic reticulum (Supported); Additional: Mitochondria;Vesicles	Ascorbic acid; Proline; Hydralazine	(M3468)NABA ECM REGULATORS; (M5885)NABA MATRISOME ASSOCIATED; (M5889)NABA MATRISOME	(M5947)HALLMARK IL2 STAT5 SIGNALING; (M5891)HALLMARK HYPOXIA; (M5924)HALLMARK MTORC1 SIGNALING	0.0	0.0	1.0	0.0	0.0	0.0	1.0	0.0	0.0	1.0	0.0	0.0	0.0	0.0	0.0	0.0	0.0	0.0	0.0	0.0
COL18A1	80781	symbol	H. sapiens	80781	H. sapiens	COL18A1	collagen type XVIII alpha 1 chain	GO:0051599 response to hydrostatic pressure;GO:0001886 endothelial cell morphogenesis;GO:0009415 response to water		Disease related genes; Predicted intracellular proteins; Cancer-related genes:Mutational cancer driver genes; Cancer-related genes:Candidate cancer biomarkers; Predicted secreted proteins	Golgi apparatus (Approved)		(M5887)NABA BASEMENT MEMBRANES; (M285)PID HNF3A PATHWAY; (M3005)NABA COLLAGENS		1.0	0.0	0.0	0.0	0.0	0.0	1.0	0.0	0.0	1.0	1.0	0.0	1.0	0.0	0.0	0.0	0.0	0.0	0.0	1.0
ZNF521	25925	symbol	H. sapiens	25925	H. sapiens	ZNF521	zinc finger protein 521	GO:0048663 neuron fate commitment;GO:0045165 cell fate commitment;GO:0045944 positive regulation of transcription by RNA polymerase II		Transcription factors:Zinc-coordinating DNA-binding domains; Predicted intracellular proteins; Disease related genes; Cancer-related genes	Nucleoplasm (Approved)				0.0	0.0	0.0	0.0	0.0	0.0	0.0	0.0	0.0	0.0	0.0	0.0	0.0	0.0	0.0	0.0	0.0	0.0	0.0	0.0
CERK	64781	symbol	H. sapiens	64781	H. sapiens	CERK	ceramide kinase	GO:0046834 lipid phosphorylation;GO:0006687 glycosphingolipid metabolic process;GO:0006664 glycolipid metabolic process		Predicted intracellular proteins; Enzymes; ENZYME proteins:Transferases	Vesicles (Approved)				0.0	0.0	0.0	0.0	0.0	0.0	0.0	0.0	0.0	0.0	0.0	0.0	0.0	0.0	0.0	0.0	0.0	0.0	0.0	0.0
ADAMTSL2	9719	symbol	H. sapiens	9719	H. sapiens	ADAMTSL2	ADAMTS like 2	GO:0060481 lobar bronchus epithelium development;GO:0060482 lobar bronchus development;GO:0060433 bronchus development		Predicted intracellular proteins; Disease related genes; Predicted secreted proteins	Vesicles (Approved)		(M3468)NABA ECM REGULATORS; (M5885)NABA MATRISOME ASSOCIATED; (M5889)NABA MATRISOME		0.0	0.0	0.0	0.0	0.0	0.0	0.0	0.0	1.0	1.0	0.0	0.0	0.0	0.0	0.0	0.0	0.0	0.0	0.0	0.0
SLC43A3	29015	symbol	H. sapiens	29015	H. sapiens	SLC43A3	solute carrier family 43 member 3	GO:0055085 transmembrane transport;GO:0006810 transport;GO:0051234 establishment of localization		Predicted intracellular proteins; Transporters:Electrochemical Potential-driven transporters	Vesicles (Approved); Additional: Nucleoplasm;Plasma membrane				0.0	0.0	0.0	0.0	0.0	0.0	0.0	0.0	0.0	0.0	0.0	0.0	0.0	0.0	0.0	0.0	0.0	0.0	0.0	0.0
SLC16A13	201232	symbol	H. sapiens	201232	H. sapiens	SLC16A13	solute carrier family 16 member 13	GO:0015718 monocarboxylic acid transport;GO:0046942 carboxylic acid transport;GO:0015711 organic anion transport		Potential drug targets; Disease related genes; Transporters:Electrochemical Potential-driven transporters	Golgi apparatus (Supported); Additional: Cytosol				0.0	0.0	0.0	0.0	0.0	0.0	0.0	0.0	0.0	0.0	0.0	0.0	0.0	0.0	0.0	0.0	0.0	0.0	0.0	0.0
CLEC3B	7123	symbol	H. sapiens	7123	H. sapiens	CLEC3B	C-type lectin domain family 3 member B	GO:0010756 positive regulation of plasminogen activation;GO:0010755 regulation of plasminogen activation;GO:0031639 plasminogen activation		Predicted intracellular proteins; Predicted secreted proteins; Cancer-related genes:Candidate cancer biomarkers		Tenecteplase; Lanoteplase; Copper	(M5880)NABA ECM AFFILIATED; (M5885)NABA MATRISOME ASSOCIATED; (M5889)NABA MATRISOME		0.0	0.0	0.0	0.0	0.0	0.0	0.0	0.0	1.0	0.0	0.0	0.0	0.0	0.0	0.0	0.0	0.0	0.0	0.0	0.0
CASP12	100506742	symbol	H. sapiens	100506742	H. sapiens	CASP12	caspase 12 (gene/pseudogene)	GO:0006919 activation of cysteine-type endopeptidase activity involved in apoptotic process;GO:0043280 positive regulation of cysteine-type endopeptidase activity involved in apoptotic process;GO:2001056 positive regulation of cysteine-type endopeptidase activity							0.0	0.0	0.0	0.0	0.0	0.0	0.0	0.0	0.0	0.0	0.0	0.0	0.0	0.0	0.0	0.0	0.0	0.0	0.0	0.0
GNGT2	2793	symbol	H. sapiens	2793	H. sapiens	GNGT2	G protein subunit gamma transducin 2	GO:0007602 phototransduction;GO:0009583 detection of light stimulus;GO:0009581 detection of external stimulus		Transporters:Accessory Factors Involved in Transport; Predicted intracellular proteins; RAS pathway related proteins			(M117)PID CONE PATHWAY	(M5921)HALLMARK COMPLEMENT	0.0	0.0	0.0	0.0	0.0	0.0	0.0	0.0	0.0	0.0	0.0	0.0	0.0	0.0	0.0	0.0	0.0	0.0	1.0	1.0
CETP	1071	symbol	H. sapiens	1071	H. sapiens	CETP	cholesteryl ester transfer protein	GO:0034196 acylglycerol transport;GO:0034197 triglyceride transport;GO:0034370 triglyceride-rich lipoprotein particle remodeling		Disease related genes; Predicted intracellular proteins; Transporters:Transporter channels and pores; Potential drug targets; Candidate cardiovascular disease genes; Predicted secreted proteins		Torcetrapib			0.0	0.0	0.0	0.0	0.0	0.0	0.0	0.0	0.0	0.0	0.0	0.0	0.0	0.0	0.0	0.0	0.0	0.0	0.0	0.0
FOLH1	2346	symbol	H. sapiens	2346	H. sapiens	FOLH1	folate hydrolase 1	GO:0035609 C-terminal protein deglutamylation;GO:0035608 protein deglutamylation;GO:0018410 C-terminal protein amino acid modification		FDA approved drug targets:Biotech drugs; Predicted intracellular proteins; Peptidases:Metallopeptidases; ENZYME proteins:Hydrolases; Cancer-related genes:Candidate cancer biomarkers; Enzymes		Capromab pendetide; Glutamic acid; (2S)-2-{[HYDROXY(4-IODOBENZYL)PHOSPHORYL]METHYL}PENTANEDIOIC ACID; DCFBC; Spaglumic Acid			0.0	0.0	0.0	0.0	0.0	0.0	0.0	0.0	0.0	0.0	0.0	0.0	0.0	0.0	0.0	0.0	0.0	0.0	0.0	0.0
TRPC6	7225	symbol	H. sapiens	7225	H. sapiens	TRPC6	transient receptor potential cation channel subfamily C member 6	GO:0050774 negative regulation of dendrite morphogenesis;GO:0006828 manganese ion transport;GO:0010800 positive regulation of peptidyl-threonine phosphorylation		Potential drug targets; Disease related genes; Transporters:Transporter channels and pores; Voltage-gated ion channels:Transient Receptor Potential Channels			(M193)PID NEPHRIN NEPH1 PATHWAY; (M233)PID EPO PATHWAY; (M238)PID THROMBIN PAR1 PATHWAY		0.0	0.0	0.0	0.0	0.0	0.0	0.0	0.0	0.0	0.0	0.0	0.0	0.0	0.0	0.0	0.0	0.0	0.0	0.0	0.0
NTNG2	84628	symbol	H. sapiens	84628	H. sapiens	NTNG2	netrin G2	GO:0070831 basement membrane assembly;GO:0150011 regulation of neuron projection arborization;GO:0098698 postsynaptic specialization assembly		Predicted intracellular proteins	Plasma membrane (Approved); Additional: Cytokinetic bridge;Midbody ring		(M5887)NABA BASEMENT MEMBRANES; (M3008)NABA ECM GLYCOPROTEINS; (M5884)NABA CORE MATRISOME		0.0	0.0	0.0	1.0	0.0	0.0	0.0	0.0	0.0	1.0	1.0	0.0	0.0	0.0	0.0	0.0	0.0	1.0	0.0	1.0
NOS3	4846	symbol	H. sapiens	4846	H. sapiens	NOS3	nitric oxide synthase 3	GO:0014806 smooth muscle hyperplasia;GO:0014740 negative regulation of muscle hyperplasia;GO:0014738 regulation of muscle hyperplasia		Disease related genes; Predicted intracellular proteins; ENZYME proteins:Oxidoreductases; Cancer-related genes:Candidate cancer biomarkers; FDA approved drug targets:Small molecule drugs; Enzymes		Arginine; Citrulline; Sapropterin; Miconazole; N,N-dimethylarginine; L-N(omega)-Nitroarginine-2,4-L-diaminobutyric amide; Canavanine; 3-Bromo-7-Nitroindazole; N-{(4S)-4-Amino-5-[(2-aminoethyl)amino]pentyl}-N'-nitroguanidine; N-[3-(aminomethyl)benzyl]acetamidine; 1,2,4-Triazole-Carboxamidine; L-N(omega)-nitroarginine-(4R)-amino-L-proline amide; S,S'-(1,4-Phenylene-Bis(1,2-Ethanediyl))Bis-Isothiour…	(M226)PID VEGFR1 PATHWAY; (M65)PID FRA PATHWAY; (M41)PID ER NONGENOMIC PATHWAY		1.0	0.0	1.0	0.0	1.0	1.0	0.0	1.0	0.0	0.0	0.0	1.0	0.0	1.0	0.0	1.0	0.0	0.0	0.0	1.0
C17orf44	284029	gene_synonym	H. sapiens	284029	H. sapiens	LINC00324	long intergenic non-protein coding RNA 324	GO:0006412 translation;GO:0043043 peptide biosynthetic process;GO:0043604 amide biosynthetic process							0.0	0.0	0.0	0.0	0.0	0.0	0.0	0.0	0.0	0.0	0.0	0.0	0.0	0.0	0.0	0.0	0.0	0.0	0.0	0.0
COL25A1	84570	symbol	H. sapiens	84570	H. sapiens	COL25A1	collagen type XXV alpha 1 chain			Predicted intracellular proteins; Disease related genes	Cytosol;Vesicles (Approved); Additional: Endoplasmic reticulum		(M3005)NABA COLLAGENS; (M5884)NABA CORE MATRISOME; (M5889)NABA MATRISOME		0.0	0.0	0.0	0.0	0.0	0.0	1.0	0.0	0.0	0.0	1.0	0.0	0.0	0.0	0.0	0.0	0.0	0.0	0.0	0.0
COL6A2	1292	symbol	H. sapiens	1292	H. sapiens	COL6A2	collagen type VI alpha 2 chain	GO:0009749 response to glucose;GO:0009746 response to hexose;GO:0034284 response to monosaccharide		Predicted intracellular proteins; Disease related genes; Predicted secreted proteins	Cytosol (Approved); Additional: Plasma membrane		(M5887)NABA BASEMENT MEMBRANES; (M3005)NABA COLLAGENS; (M198)PID SYNDECAN 1 PATHWAY	(M5909)HALLMARK MYOGENESIS; (M5930)HALLMARK EPITHELIAL MESENCHYMAL TRANSITION	0.0	0.0	0.0	0.0	0.0	0.0	1.0	0.0	0.0	0.0	1.0	0.0	0.0	0.0	0.0	0.0	0.0	0.0	0.0	1.0
PTPRG	5793	symbol	H. sapiens	5793	H. sapiens	PTPRG	protein tyrosine phosphatase receptor type G	GO:1903385 regulation of homophilic cell adhesion;GO:0035335 peptidyl-tyrosine dephosphorylation;GO:0010633 negative regulation of epithelial cell migration		Enzymes; ENZYME proteins:Hydrolases	Plasma membrane (Approved)			(M5935)HALLMARK FATTY ACID METABOLISM	1.0	1.0	0.0	0.0	0.0	0.0	0.0	0.0	0.0	0.0	0.0	0.0	0.0	0.0	1.0	0.0	0.0	0.0	0.0	0.0
SPNS2	124976	symbol	H. sapiens	124976	H. sapiens	SPNS2	sphingolipid transporter 2	GO:0048073 regulation of eye pigmentation;GO:0048069 eye pigmentation;GO:0048070 regulation of developmental pigmentation		Transporters:Electrochemical Potential-driven transporters					0.0	0.0	0.0	0.0	0.0	0.0	0.0	0.0	0.0	0.0	0.0	0.0	0.0	0.0	0.0	0.0	0.0	0.0	0.0	0.0
CNN3	1266	symbol	H. sapiens	1266	H. sapiens	CNN3	calponin 3	GO:0032780 negative regulation of ATPase activity;GO:0043462 regulation of ATPase activity;GO:0031032 actomyosin structure organization		Predicted intracellular proteins	Actin filaments (Enhanced); Additional: Cytosol			(M5909)HALLMARK MYOGENESIS	0.0	0.0	1.0	0.0	0.0	0.0	0.0	0.0	0.0	0.0	0.0	0.0	1.0	0.0	0.0	0.0	0.0	0.0	0.0	0.0
GPX8	493869	symbol	H. sapiens	493869	H. sapiens	GPX8	glutathione peroxidase 8 (putative)	GO:0098869 cellular oxidant detoxification;GO:1990748 cellular detoxification;GO:0097237 cellular response to toxic substance		ENZYME proteins:Oxidoreductases; Predicted intracellular proteins; Enzymes	Cytosol;Plasma membrane (Approved); Additional: Actin filaments			(M5892)HALLMARK CHOLESTEROL HOMEOSTASIS	0.0	0.0	0.0	0.0	0.0	0.0	0.0	0.0	0.0	0.0	0.0	0.0	0.0	0.0	0.0	0.0	0.0	0.0	0.0	0.0
FZD10	11211	symbol	H. sapiens	11211	H. sapiens	FZD10	frizzled class receptor 10	GO:0038031 non-canonical Wnt signaling pathway via JNK cascade;GO:0038030 non-canonical Wnt signaling pathway via MAPK cascade;GO:0034260 negative regulation of GTPase activity		CD markers; G-protein coupled receptors:GPCRs excl olfactory receptors; Predicted intracellular proteins; G-protein coupled receptors:Family fz/smo receptors	Nucleoplasm (Enhanced)		(M77)PID WNT SIGNALING PATHWAY		0.0	0.0	1.0	0.0	0.0	0.0	0.0	0.0	0.0	0.0	0.0	0.0	0.0	0.0	0.0	0.0	0.0	0.0	1.0	0.0
ADA	100	symbol	H. sapiens	100	H. sapiens	ADA	adenosine deaminase	GO:0046111 xanthine biosynthetic process;GO:0060169 negative regulation of adenosine receptor signaling pathway;GO:0060407 negative regulation of penile erection		Disease related genes; Predicted intracellular proteins; ENZYME proteins:Hydrolases; FDA approved drug targets:Small molecule drugs; Enzymes	Plasma membrane (Supported); Additional: Cytosol	Pentostatin; Dipyridamole; FR221647; 7,8-dihydroinosine; FR117016; FR236913; 6-hydroxy-1,6-dihydro purine nucleoside; FR-234938; FR239087; FR230513; 1-Deaza-Adenosine; Nebularine; (2S,3R)-3-(6-amino-9H-purin-9-yl)nonan-2-ol; 1-((1R)-1-(HYDROXYMETHYL)-3-{6-[(3-PHENYLPROPANOYL)AMINO]-1H-INDOL-1-YL}PROPYL)-1H-IMIDAZOLE-4-CARBOXAMIDE; 1-{(1R,2S)-2-HYDROXY-1-[2-(2-NAPHTHYLOXY)ETHYL]PROPYL}-1H-IMIDAZON…	(M236)PID DELTA NP63 PATHWAY; (M256)PID TAP63 PATHWAY; (M19)PID P73PATHWAY	(M5898)HALLMARK DNA REPAIR; (M5939)HALLMARK P53 PATHWAY	0.0	1.0	0.0	0.0	0.0	1.0	0.0	0.0	0.0	0.0	0.0	1.0	0.0	0.0	0.0	0.0	0.0	0.0	0.0	0.0
SDPR	8436	gene_synonym	H. sapiens	8436	H. sapiens	CAVIN2	caveolae associated protein 2	GO:0097320 plasma membrane tubulation;GO:0007009 plasma membrane organization;GO:0010256 endomembrane system organization		Predicted intracellular proteins	Plasma membrane (Enhanced); Additional: Cytosol			(M5905)HALLMARK ADIPOGENESIS	0.0	0.0	0.0	0.0	0.0	0.0	0.0	0.0	0.0	0.0	0.0	0.0	0.0	0.0	0.0	0.0	0.0	0.0	0.0	0.0
TPSAB1	7177	symbol	H. sapiens	7177	H. sapiens	TPSAB1	tryptase alpha/beta 1	GO:0022617 extracellular matrix disassembly;GO:0030198 extracellular matrix organization;GO:0043062 extracellular structure organization		Peptidases:Serine-type peptidases; Predicted intracellular proteins; ENZYME proteins:Hydrolases; Predicted secreted proteins; Enzymes		Amido Phenyl Pyruvic Acid; 4-PIPERIDIN-4-YLBUTANAL; [4-(3-AMINOMETHYL-PHENYL)-PIPERIDIN-1-YL]-(5-PHENETHYL- PYRIDIN-3-YL)-METHANONE; 1-(1'-{[3-(methylsulfanyl)-2-benzothiophen-1-yl]carbonyl}spiro[1-benzofuran-3,4'-piperidin]-5-yl)methanamine; 1-[1'-(3-phenylacryloyl)spiro[1-benzofuran-3,4'-piperidin]-5-yl]methanamine; JNJ-27390467		(M5907)HALLMARK ESTROGEN RESPONSE LATE	0.0	0.0	0.0	0.0	0.0	0.0	1.0	0.0	0.0	1.0	0.0	0.0	0.0	0.0	0.0	0.0	0.0	0.0	0.0	0.0
KCNJ15	3772	symbol	H. sapiens	3772	H. sapiens	KCNJ15	potassium inwardly rectifying channel subfamily J member 15	GO:1990573 potassium ion import across plasma membrane;GO:0098659 inorganic cation import across plasma membrane;GO:0099587 inorganic ion import across plasma membrane		Predicted intracellular proteins; Voltage-gated ion channels:Inwardly Rectifying Potassium Channels	Plasma membrane (Approved); Additional: Cytosol;Vesicles		(M118)PID INTEGRIN A9B1 PATHWAY		0.0	0.0	0.0	0.0	0.0	0.0	0.0	0.0	0.0	0.0	0.0	0.0	0.0	0.0	0.0	0.0	0.0	0.0	0.0	0.0
ORAI1	84876	symbol	H. sapiens	84876	H. sapiens	ORAI1	ORAI calcium release-activated calcium modulator 1	GO:0045762 positive regulation of adenylate cyclase activity;GO:0002115 store-operated calcium entry;GO:0031281 positive regulation of cyclase activity		Potential drug targets; Disease related genes; Transporters:Transporter channels and pores	Cytosol (Enhanced)		(M88)PID CD8 TCR PATHWAY; (M34)PID TCR PATHWAY		0.0	0.0	0.0	0.0	0.0	0.0	0.0	0.0	0.0	0.0	0.0	0.0	0.0	0.0	0.0	0.0	0.0	0.0	0.0	0.0
GPR139	124274	symbol	H. sapiens	124274	H. sapiens	GPR139	G protein-coupled receptor 139	GO:0007200 phospholipase C-activating G protein-coupled receptor signaling pathway;GO:0007218 neuropeptide signaling pathway;GO:0007186 G protein-coupled receptor signaling pathway		G-protein coupled receptors:GPCRs excl olfactory receptors					0.0	0.0	0.0	0.0	0.0	0.0	0.0	0.0	0.0	0.0	0.0	0.0	0.0	0.0	0.0	0.0	0.0	0.0	0.0	0.0
CMTM8	152189	symbol	H. sapiens	152189	H. sapiens	CMTM8	CKLF like MARVEL transmembrane domain containing 8	GO:0042552 myelination;GO:0007272 ensheathment of neurons;GO:0008366 axon ensheathment			Nucleoplasm (Approved)				0.0	0.0	0.0	0.0	0.0	0.0	0.0	0.0	0.0	0.0	0.0	0.0	0.0	0.0	0.0	0.0	0.0	0.0	0.0	0.0
ELFN1	392617	symbol	H. sapiens	392617	H. sapiens	ELFN1	extracellular leucine rich repeat and fibronectin type III domain containing 1	GO:0050808 synapse organization;GO:0034330 cell junction organization;GO:0043086 negative regulation of catalytic activity			Cell Junctions;Nucleoplasm (Approved)		(M5880)NABA ECM AFFILIATED; (M5885)NABA MATRISOME ASSOCIATED; (M5889)NABA MATRISOME		0.0	0.0	0.0	0.0	0.0	0.0	0.0	0.0	0.0	0.0	0.0	0.0	0.0	0.0	0.0	0.0	0.0	1.0	0.0	0.0
KCNS3	3790	symbol	H. sapiens	3790	H. sapiens	KCNS3	potassium voltage-gated channel modifier subfamily S member 3	GO:0051260 protein homooligomerization;GO:0071805 potassium ion transmembrane transport;GO:0051259 protein complex oligomerization		Transporters:Transporter channels and pores; Predicted intracellular proteins; Voltage-gated ion channels:Voltage-Gated Potassium Channels	Cytosol (Supported); Additional: Golgi apparatus;Plasma membrane				0.0	0.0	0.0	0.0	0.0	0.0	0.0	0.0	0.0	0.0	0.0	0.0	0.0	0.0	0.0	0.0	0.0	0.0	0.0	0.0
NDRG1	10397	symbol	H. sapiens	10397	H. sapiens	NDRG1	N-myc downstream regulated 1	GO:0032287 peripheral nervous system myelin maintenance;GO:0043217 myelin maintenance;GO:0022011 myelination in peripheral nervous system		Predicted intracellular proteins; Disease related genes; Cancer-related genes:Candidate cancer biomarkers	Cytosol (Supported); Additional: Microtubules		(M254)PID MYC REPRESS PATHWAY; (M255)PID HIF1 TFPATHWAY; (M145)PID P53 DOWNSTREAM PATHWAY	(M5908)HALLMARK ANDROGEN RESPONSE; (M5947)HALLMARK IL2 STAT5 SIGNALING; (M5891)HALLMARK HYPOXIA	0.0	0.0	0.0	0.0	0.0	0.0	0.0	0.0	0.0	0.0	0.0	0.0	0.0	1.0	0.0	0.0	0.0	1.0	0.0	0.0
DENND3	22898	symbol	H. sapiens	22898	H. sapiens	DENND3	DENN domain containing 3	GO:0032483 regulation of Rab protein signal transduction;GO:0032482 Rab protein signal transduction;GO:0008333 endosome to lysosome transport		Predicted intracellular proteins	Cytosol;Vesicles (Approved)				0.0	0.0	0.0	0.0	0.0	0.0	0.0	0.0	0.0	0.0	0.0	0.0	0.0	0.0	0.0	0.0	0.0	0.0	0.0	0.0
FAM69A	388650	gene_synonym	H. sapiens	388650	H. sapiens	DIPK1A	divergent protein kinase domain 1A			Predicted intracellular proteins	Cytosol (Approved); Additional: Nucleoplasm				0.0	0.0	0.0	0.0	0.0	0.0	0.0	0.0	0.0	0.0	0.0	0.0	0.0	0.0	0.0	0.0	0.0	0.0	0.0	0.0
OLFML1	283298	symbol	H. sapiens	283298	H. sapiens	OLFML1	olfactomedin like 1			Predicted secreted proteins					0.0	0.0	0.0	0.0	0.0	0.0	0.0	0.0	0.0	0.0	0.0	0.0	0.0	0.0	0.0	0.0	0.0	0.0	0.0	0.0
DAZAP2	9802	symbol	H. sapiens	9802	H. sapiens	DAZAP2	DAZ associated protein 2	GO:0071902 positive regulation of protein serine/threonine kinase activity;GO:0071900 regulation of protein serine/threonine kinase activity;GO:0045860 positive regulation of protein kinase activity		Predicted intracellular proteins	Nuclear speckles (Supported)				0.0	0.0	0.0	0.0	0.0	0.0	0.0	0.0	0.0	0.0	0.0	0.0	0.0	0.0	0.0	0.0	0.0	0.0	0.0	0.0
SMAGP	57228	symbol	H. sapiens	57228	H. sapiens	SMAGP	small cell adhesion glycoprotein			Predicted intracellular proteins	Plasma membrane (Supported); Additional: Cell Junctions;Nucleoplasm				0.0	0.0	0.0	0.0	0.0	0.0	0.0	0.0	0.0	0.0	0.0	0.0	0.0	0.0	0.0	0.0	0.0	0.0	0.0	0.0
TDRD10	126668	symbol	H. sapiens	126668	H. sapiens	TDRD10	tudor domain containing 10			Cancer-related genes:Mutated cancer genes; Predicted intracellular proteins	Vesicles (Approved)				0.0	0.0	0.0	0.0	0.0	0.0	0.0	0.0	0.0	0.0	0.0	0.0	0.0	0.0	0.0	0.0	0.0	0.0	0.0	0.0
IFNGR1	3459	symbol	H. sapiens	3459	H. sapiens	IFNGR1	interferon gamma receptor 1	GO:1900222 negative regulation of amyloid-beta clearance;GO:1900221 regulation of amyloid-beta clearance;GO:1902004 positive regulation of amyloid-beta formation		CD markers; Disease related genes; Predicted intracellular proteins; FDA approved drug targets:Biotech drugs	Plasma membrane (Supported)	Interferon gamma-1b	(M161)PID IFNG PATHWAY; (M100)PID SHP2 PATHWAY	(M5897)HALLMARK IL6 JAK STAT3 SIGNALING; (M5902)HALLMARK APOPTOSIS; (M5947)HALLMARK IL2 STAT5 SIGNALING	0.0	0.0	0.0	0.0	0.0	0.0	0.0	0.0	0.0	0.0	0.0	0.0	0.0	0.0	0.0	0.0	0.0	0.0	1.0	0.0
CYSLTR1	10800	symbol	H. sapiens	10800	H. sapiens	CYSLTR1	cysteinyl leukotriene receptor 1	GO:0061737 leukotriene signaling pathway;GO:0007585 respiratory gaseous exchange by respiratory system;GO:0002437 inflammatory response to antigenic stimulus		FDA approved drug targets:Small molecule drugs; Transporters; G-protein coupled receptors:GPCRs excl olfactory receptors		Montelukast; Zafirlukast; Cinalukast; Nedocromil; Pranlukast; Leukotriene C4; Leukotriene D4	(M8)PID ENDOTHELIN PATHWAY		0.0	0.0	0.0	0.0	0.0	0.0	0.0	0.0	0.0	0.0	0.0	0.0	0.0	0.0	0.0	0.0	0.0	0.0	0.0	0.0
LRIG3	121227	symbol	H. sapiens	121227	H. sapiens	LRIG3	leucine rich repeats and immunoglobulin like domains 3	GO:0032474 otolith morphogenesis;GO:0048840 otolith development;GO:0042472 inner ear morphogenesis		Predicted intracellular proteins; Cancer-related genes	Cytosol (Approved)				0.0	0.0	0.0	0.0	0.0	0.0	0.0	0.0	0.0	0.0	0.0	0.0	0.0	0.0	0.0	0.0	0.0	0.0	0.0	0.0
MS4A2	2206	symbol	H. sapiens	2206	H. sapiens	MS4A2	membrane spanning 4-domains A2	GO:0038095 Fc-epsilon receptor signaling pathway;GO:0038093 Fc receptor signaling pathway;GO:0002768 immune response-regulating cell surface receptor signaling pathway		Predicted intracellular proteins; Transporters:Transporter channels and pores; FDA approved drug targets:Biotech drugs		Omalizumab	(M7)PID FCER1 PATHWAY		0.0	0.0	0.0	0.0	0.0	0.0	0.0	0.0	0.0	0.0	0.0	0.0	0.0	0.0	0.0	0.0	0.0	0.0	0.0	0.0
SAV1	60485	symbol	H. sapiens	60485	H. sapiens	SAV1	salvador family WW domain containing protein 1	GO:0060044 negative regulation of cardiac muscle cell proliferation;GO:0060487 lung epithelial cell differentiation;GO:0060575 intestinal epithelial cell differentiation		Predicted intracellular proteins	Cytosol (Supported)				0.0	0.0	0.0	0.0	0.0	0.0	0.0	0.0	0.0	0.0	0.0	0.0	1.0	0.0	0.0	1.0	1.0	0.0	0.0	0.0
TACC1	6867	symbol	H. sapiens	6867	H. sapiens	TACC1	transforming acidic coiled-coil containing protein 1	GO:0021987 cerebral cortex development;GO:0007052 mitotic spindle organization;GO:1902850 microtubule cytoskeleton organization involved in mitosis		Predicted intracellular proteins	Cytosol (Approved)		(M242)PID AURORA A PATHWAY; (M14)PID AURORA B PATHWAY		0.0	0.0	0.0	0.0	0.0	0.0	0.0	0.0	0.0	0.0	0.0	0.0	0.0	0.0	0.0	0.0	0.0	0.0	0.0	0.0
MCAM	4162	symbol	H. sapiens	4162	H. sapiens	MCAM	melanoma cell adhesion molecule	GO:0061042 vascular wound healing;GO:0003094 glomerular filtration;GO:0097205 renal filtration		CD markers	Plasma membrane (Approved)				1.0	0.0	0.0	0.0	0.0	0.0	0.0	1.0	0.0	0.0	0.0	1.0	0.0	0.0	0.0	0.0	0.0	0.0	0.0	0.0
CD248	57124	symbol	H. sapiens	57124	H. sapiens	CD248	CD248 molecule	GO:0060033 anatomical structure regression;GO:0048535 lymph node development;GO:2000353 positive regulation of endothelial cell apoptotic process		CD markers	Plasma membrane (Approved); Additional: Nucleoplasm				0.0	0.0	0.0	0.0	0.0	0.0	0.0	0.0	0.0	0.0	0.0	0.0	0.0	0.0	0.0	0.0	0.0	0.0	0.0	0.0
CTNNB1	1499	symbol	H. sapiens	1499	H. sapiens	CTNNB1	catenin beta 1	GO:0007403 glial cell fate determination;GO:0061324 canonical Wnt signaling pathway involved in positive regulation of cardiac outflow tract cell proliferation;GO:2000017 positive regulation of determination of dorsal identity		Disease related genes; Predicted intracellular proteins; Cancer-related genes:Mutational cancer driver genes; Cancer-related genes:Candidate cancer biomarkers; Cancer-related genes:Mutated cancer genes	Plasma membrane (Enhanced)	Urea	(M31)PID BETA CATENIN DEG PATHWAY; (M90)PID WNT CANONICAL PATHWAY; (M184)PID ECADHERIN KERATINOCYTE PATHWAY	(M5895)HALLMARK WNT BETA CATENIN SIGNALING; (M5896)HALLMARK TGF BETA SIGNALING; (M5892)HALLMARK CHOLESTEROL HOMEOSTASIS	1.0	0.0	1.0	1.0	1.0	0.0	0.0	0.0	1.0	0.0	0.0	0.0	1.0	1.0	1.0	1.0	1.0	1.0	1.0	1.0
GPR21	2844	symbol	H. sapiens	2844	H. sapiens	GPR21	G protein-coupled receptor 21	GO:0040018 positive regulation of multicellular organism growth;GO:0046627 negative regulation of insulin receptor signaling pathway;GO:1900077 negative regulation of cellular response to insulin stimulus		G-protein coupled receptors:GPCRs excl olfactory receptors					0.0	0.0	0.0	0.0	0.0	0.0	0.0	0.0	0.0	0.0	0.0	0.0	0.0	0.0	1.0	0.0	0.0	0.0	0.0	0.0
SNAI2	6591	symbol	H. sapiens	6591	H. sapiens	SNAI2	snail family transcriptional repressor 2	GO:0035921 desmosome disassembly;GO:0070563 negative regulation of vitamin D receptor signaling pathway;GO:0003273 cell migration involved in endocardial cushion formation		Transcription factors:Zinc-coordinating DNA-binding domains; Predicted intracellular proteins; Disease related genes	Nucleoplasm (Approved)		(M231)PID KIT PATHWAY; (M223)PID BETA CATENIN NUC PATHWAY; (M145)PID P53 DOWNSTREAM PATHWAY	(M5942)HALLMARK UV RESPONSE DN; (M5930)HALLMARK EPITHELIAL MESENCHYMAL TRANSITION	0.0	1.0	0.0	1.0	1.0	0.0	0.0	1.0	1.0	0.0	0.0	0.0	0.0	0.0	0.0	1.0	0.0	1.0	1.0	0.0
FJX1	24147	symbol	H. sapiens	24147	H. sapiens	FJX1	four-jointed box kinase 1	GO:0010842 retina layer formation;GO:0060042 retina morphogenesis in camera-type eye;GO:0003407 neural retina development		Predicted intracellular proteins	Vesicles (Approved)			(M5890)HALLMARK TNFA SIGNALING VIA NFKB	0.0	0.0	0.0	0.0	0.0	0.0	0.0	0.0	0.0	0.0	0.0	0.0	0.0	1.0	0.0	0.0	0.0	0.0	0.0	0.0
BACE2	25825	symbol	H. sapiens	25825	H. sapiens	BACE2	beta-secretase 2	GO:0042985 negative regulation of amyloid precursor protein biosynthetic process;GO:0016486 peptide hormone processing;GO:0048143 astrocyte activation		Predicted intracellular proteins; Transporters:Accessory Factors Involved in Transport; Peptidases:Aspartic-type peptidases; ENZYME proteins:Hydrolases; Enzymes					0.0	0.0	0.0	0.0	0.0	0.0	0.0	0.0	0.0	0.0	0.0	0.0	0.0	0.0	0.0	0.0	0.0	0.0	0.0	0.0
ITPRIPL1	150771	symbol	H. sapiens	150771	H. sapiens	ITPRIPL1	ITPRIP like 1								0.0	0.0	0.0	0.0	0.0	0.0	0.0	0.0	0.0	0.0	0.0	0.0	0.0	0.0	0.0	0.0	0.0	0.0	0.0	0.0
TRAM2	9697	symbol	H. sapiens	9697	H. sapiens	TRAM2	translocation associated membrane protein 2	GO:0006616 SRP-dependent cotranslational protein targeting to membrane, translocation;GO:0045048 protein insertion into ER membrane;GO:0006614 SRP-dependent cotranslational protein targeting to membrane			Cytosol (Approved)				0.0	0.0	0.0	0.0	0.0	0.0	0.0	0.0	0.0	0.0	0.0	0.0	0.0	0.0	0.0	0.0	0.0	0.0	0.0	0.0
CLEC2B	9976	symbol	H. sapiens	9976	H. sapiens	CLEC2B	C-type lectin domain family 2 member B			Predicted intracellular proteins			(M5880)NABA ECM AFFILIATED; (M5885)NABA MATRISOME ASSOCIATED; (M5889)NABA MATRISOME		0.0	0.0	0.0	0.0	0.0	0.0	0.0	0.0	0.0	0.0	0.0	0.0	0.0	0.0	0.0	0.0	0.0	0.0	0.0	0.0
TFAP2C	7022	symbol	H. sapiens	7022	H. sapiens	TFAP2C	transcription factor AP-2 gamma	GO:0040029 regulation of gene expression, epigenetic;GO:0008584 male gonad development;GO:0046546 development of primary male sexual characteristics		Transcription factors:Basic domains; Predicted intracellular proteins	Nucleoplasm (Supported)		(M256)PID TAP63 PATHWAY	(M5906)HALLMARK ESTROGEN RESPONSE EARLY; (M5907)HALLMARK ESTROGEN RESPONSE LATE	0.0	0.0	0.0	0.0	0.0	0.0	0.0	0.0	0.0	0.0	0.0	0.0	0.0	0.0	0.0	0.0	0.0	0.0	0.0	0.0
MGLL	11343	symbol	H. sapiens	11343	H. sapiens	MGLL	monoglyceride lipase	GO:2000124 regulation of endocannabinoid signaling pathway;GO:0071926 endocannabinoid signaling pathway;GO:0052651 monoacylglycerol catabolic process		Predicted intracellular proteins; Enzymes; ENZYME proteins:Hydrolases	Nucleoplasm (Enhanced)			(M5942)HALLMARK UV RESPONSE DN; (M5935)HALLMARK FATTY ACID METABOLISM; (M5905)HALLMARK ADIPOGENESIS	0.0	0.0	0.0	0.0	0.0	1.0	0.0	0.0	0.0	0.0	0.0	0.0	0.0	0.0	0.0	0.0	0.0	0.0	0.0	0.0
FILIP1L	11259	symbol	H. sapiens	11259	H. sapiens	FILIP1L	filamin A interacting protein 1 like	GO:0008150 biological_process		Predicted intracellular proteins	Plasma membrane (Approved)				0.0	0.0	0.0	0.0	0.0	0.0	0.0	0.0	0.0	0.0	0.0	0.0	0.0	0.0	0.0	0.0	0.0	0.0	0.0	0.0
STC1	6781	symbol	H. sapiens	6781	H. sapiens	STC1	stanniocalcin 1	GO:0003421 growth plate cartilage axis specification;GO:0044722 renal phosphate excretion;GO:1903402 regulation of renal phosphate excretion		Predicted intracellular proteins; Predicted secreted proteins				(M5944)HALLMARK ANGIOGENESIS; (M5891)HALLMARK HYPOXIA; (M5924)HALLMARK MTORC1 SIGNALING	1.0	0.0	1.0	0.0	1.0	1.0	0.0	0.0	0.0	0.0	0.0	0.0	1.0	0.0	0.0	0.0	0.0	0.0	0.0	0.0
HAPLN3	145864	symbol	H. sapiens	145864	H. sapiens	HAPLN3	hyaluronan and proteoglycan link protein 3	GO:0001501 skeletal system development;GO:0007417 central nervous system development;GO:0007155 cell adhesion		Predicted secreted proteins	Cytosol;Plasma membrane (Approved)	Hyaluronic acid	(M5882)NABA PROTEOGLYCANS; (M5884)NABA CORE MATRISOME; (M5889)NABA MATRISOME		0.0	0.0	0.0	0.0	0.0	0.0	0.0	0.0	0.0	0.0	1.0	0.0	0.0	0.0	0.0	0.0	0.0	0.0	0.0	0.0
JUP	3728	symbol	H. sapiens	3728	H. sapiens	JUP	junction plakoglobin	GO:0071603 endothelial cell-cell adhesion;GO:0002159 desmosome assembly;GO:0071680 response to indole-3-methanol		Predicted intracellular proteins; Disease related genes; Cancer-related genes:Candidate cancer biomarkers	Cell Junctions;Plasma membrane (Supported); Additional: Vesicles	Zinc; Zinc acetate	(M184)PID ECADHERIN KERATINOCYTE PATHWAY; (M266)PID NCADHERIN PATHWAY; (M156)PID ECADHERIN NASCENT AJ PATHWAY	(M5915)HALLMARK APICAL JUNCTION; (M5934)HALLMARK XENOBIOTIC METABOLISM; (M5953)HALLMARK KRAS SIGNALING UP	1.0	1.0	1.0	1.0	0.0	1.0	0.0	0.0	0.0	0.0	0.0	0.0	0.0	0.0	0.0	0.0	0.0	1.0	1.0	1.0
NR5A2	2494	symbol	H. sapiens	2494	H. sapiens	NR5A2	nuclear receptor subfamily 5 group A member 2	GO:0061113 pancreas morphogenesis;GO:0045070 positive regulation of viral genome replication;GO:0097720 calcineurin-mediated signaling		Transcription factors:Zinc-coordinating DNA-binding domains; Predicted intracellular proteins; Nuclear receptors	Nuclear speckles (Uncertain)				0.0	0.0	0.0	0.0	0.0	0.0	0.0	0.0	0.0	0.0	0.0	0.0	1.0	0.0	0.0	0.0	0.0	0.0	0.0	0.0
APBB2	323	symbol	H. sapiens	323	H. sapiens	APBB2	amyloid beta precursor protein binding family B member 2	GO:0036438 maintenance of lens transparency;GO:0006939 smooth muscle contraction;GO:1901988 negative regulation of cell cycle phase transition		Predicted intracellular proteins	Mitochondria (Approved)			(M5942)HALLMARK UV RESPONSE DN	0.0	0.0	0.0	0.0	0.0	1.0	0.0	0.0	0.0	0.0	0.0	0.0	0.0	0.0	0.0	0.0	0.0	1.0	0.0	0.0
SLFN12	55106	symbol	H. sapiens	55106	H. sapiens	SLFN12	schlafen family member 12			Predicted intracellular proteins					0.0	0.0	0.0	0.0	0.0	0.0	0.0	0.0	0.0	0.0	0.0	0.0	0.0	0.0	0.0	0.0	0.0	0.0	0.0	0.0
NRP1	8829	symbol	H. sapiens	8829	H. sapiens	NRP1	neuropilin 1	GO:0060301 positive regulation of cytokine activity;GO:1902378 VEGF-activated neuropilin signaling pathway involved in axon guidance;GO:1905040 otic placode development		CD markers; Predicted secreted proteins; Predicted intracellular proteins; Cancer-related genes:Candidate cancer biomarkers		Palifermin; Pegaptanib	(M137)PID VEGF VEGFR PATHWAY; (M226)PID VEGFR1 PATHWAY	(M5919)HALLMARK HEDGEHOG SIGNALING; (M5944)HALLMARK ANGIOGENESIS; (M5942)HALLMARK UV RESPONSE DN	1.0	1.0	1.0	1.0	1.0	0.0	0.0	1.0	1.0	0.0	0.0	1.0	1.0	0.0	1.0	1.0	0.0	1.0	0.0	1.0
GRASP	160622	gene_synonym	H. sapiens	160622	H. sapiens	TAMALIN	trafficking regulator and scaffold protein tamalin	GO:0099152 regulation of neurotransmitter receptor transport, endosome to postsynaptic membrane;GO:1905749 regulation of endosome to plasma membrane protein transport;GO:0098887 neurotransmitter receptor transport, endosome to postsynaptic membrane		Predicted intracellular proteins	Vesicles (Approved); Additional: Nuclear bodies				0.0	0.0	0.0	0.0	0.0	0.0	0.0	0.0	0.0	0.0	0.0	0.0	0.0	0.0	0.0	0.0	0.0	0.0	0.0	0.0
PLAU	5328	symbol	H. sapiens	5328	H. sapiens	PLAU	plasminogen activator, urokinase	GO:2000097 regulation of smooth muscle cell-matrix adhesion;GO:0061302 smooth muscle cell-matrix adhesion;GO:0031639 plasminogen activation		Disease related genes; FDA approved drug targets:Biotech drugs; Peptidases:Serine-type peptidases; Predicted intracellular proteins; ENZYME proteins:Hydrolases; Cancer-related genes:Candidate cancer biomarkers; Predicted secreted proteins; Enzymes		Amiloride; 2-{2-hydroxy-[1,1'-biphenyl]-3-yl}-1H-1,3-benzodiazole-5-carboximidamide; 2-(2-Hydroxy-5-Methoxy-Phenyl)-1h-Benzoimidazole-5-Carboxamidine; 6-(N-Phenylcarbamyl)-2-Naphthalenecarboxamidine; 2-(2-hydroxy-phenyl)-3H-benzoimidazole-5-carboxamidine; 6-[N-(4-(Aminomethyl)Phenyl)Carbamyl]-2-Naphthalenecarboxamidine; 6-[N-(1-Isopropyl-3,4-Dihydro-7-Isoquinolinyl)Carbamyl]-2-Naphthalenecarboxam…	(M212)PID INTEGRIN5 PATHWAY; (M169)PID INTEGRIN2 PATHWAY; (M63)PID AVB3 OPN PATHWAY	(M5946)HALLMARK COAGULATION; (M5890)HALLMARK TNFA SIGNALING VIA NFKB; (M5953)HALLMARK KRAS SIGNALING UP	0.0	1.0	0.0	1.0	0.0	0.0	0.0	1.0	0.0	0.0	0.0	1.0	0.0	1.0	0.0	0.0	0.0	0.0	0.0	1.0
HMCN1	83872	symbol	H. sapiens	83872	H. sapiens	HMCN1	hemicentin 1	GO:0007157 heterophilic cell-cell adhesion via plasma membrane cell adhesion molecules;GO:0007156 homophilic cell adhesion via plasma membrane adhesion molecules;GO:0007601 visual perception		Predicted intracellular proteins; Disease related genes; Predicted secreted proteins	Cytosol;Golgi apparatus (Approved)		(M5887)NABA BASEMENT MEMBRANES; (M3008)NABA ECM GLYCOPROTEINS; (M5884)NABA CORE MATRISOME		0.0	0.0	0.0	0.0	0.0	0.0	0.0	0.0	0.0	0.0	1.0	0.0	0.0	0.0	0.0	0.0	0.0	0.0	0.0	1.0
FZD8	8325	symbol	H. sapiens	8325	H. sapiens	FZD8	frizzled class receptor 8	GO:0035567 non-canonical Wnt signaling pathway;GO:0060070 canonical Wnt signaling pathway;GO:0016055 Wnt signaling pathway		G-protein coupled receptors:GPCRs excl olfactory receptors; G-protein coupled receptors:Family fz/smo receptors	Endoplasmic reticulum (Approved)		(M77)PID WNT SIGNALING PATHWAY; (M5493)WNT SIGNALING	(M5895)HALLMARK WNT BETA CATENIN SIGNALING; (M5930)HALLMARK EPITHELIAL MESENCHYMAL TRANSITION	0.0	0.0	0.0	0.0	0.0	0.0	0.0	0.0	0.0	0.0	0.0	0.0	0.0	0.0	0.0	0.0	0.0	0.0	1.0	0.0
B3GALTL	145173	gene_synonym	H. sapiens	145173	H. sapiens	B3GLCT	beta 3-glucosyltransferase	GO:0036066 protein O-linked fucosylation;GO:0006004 fucose metabolic process;GO:0036065 fucosylation		Predicted intracellular proteins; Disease related genes					0.0	0.0	0.0	0.0	0.0	0.0	0.0	0.0	0.0	0.0	0.0	0.0	0.0	0.0	0.0	0.0	0.0	0.0	0.0	0.0
CTNNA1	1495	symbol	H. sapiens	1495	H. sapiens	CTNNA1	catenin alpha 1	GO:2001045 negative regulation of integrin-mediated signaling pathway;GO:0071680 response to indole-3-methanol;GO:0071681 cellular response to indole-3-methanol		Predicted intracellular proteins; Disease related genes	Cell Junctions;Plasma membrane (Enhanced)		(M184)PID ECADHERIN KERATINOCYTE PATHWAY; (M72)PID NECTIN PATHWAY; (M266)PID NCADHERIN PATHWAY	(M5915)HALLMARK APICAL JUNCTION	0.0	0.0	1.0	0.0	0.0	0.0	0.0	0.0	0.0	0.0	0.0	1.0	0.0	1.0	0.0	0.0	0.0	1.0	1.0	1.0
MRVI1	10335	gene_synonym	H. sapiens	10335	H. sapiens	IRAG1	inositol 1,4,5-triphosphate receptor associated 1	GO:0019934 cGMP-mediated signaling;GO:0019935 cyclic-nucleotide-mediated signaling;GO:0019932 second-messenger-mediated signaling		Predicted intracellular proteins	Cytosol (Approved); Additional: Nuclear bodies				0.0	0.0	0.0	0.0	0.0	0.0	0.0	0.0	0.0	0.0	0.0	0.0	0.0	0.0	0.0	0.0	0.0	0.0	0.0	0.0
IFITM2	10581	symbol	H. sapiens	10581	H. sapiens	IFITM2	interferon induced transmembrane protein 2	GO:0035455 response to interferon-alpha;GO:0046597 negative regulation of viral entry into host cell;GO:0035458 cellular response to interferon-beta		Transporters:Accessory Factors Involved in Transport				(M5911)HALLMARK INTERFERON ALPHA RESPONSE; (M5913)HALLMARK INTERFERON GAMMA RESPONSE	0.0	0.0	0.0	0.0	0.0	0.0	0.0	0.0	0.0	0.0	0.0	0.0	0.0	0.0	0.0	0.0	0.0	0.0	0.0	0.0
ICAM2	3384	symbol	H. sapiens	3384	H. sapiens	ICAM2	intercellular adhesion molecule 2	GO:0098609 cell-cell adhesion;GO:0007155 cell adhesion;GO:0022610 biological adhesion		CD markers; Predicted intracellular proteins	Plasma membrane (Approved); Additional: Cytosol		(M169)PID INTEGRIN2 PATHWAY	(M5915)HALLMARK APICAL JUNCTION	0.0	0.0	0.0	0.0	0.0	0.0	1.0	0.0	0.0	0.0	0.0	0.0	0.0	0.0	0.0	0.0	0.0	0.0	0.0	1.0
ITGB3	3690	symbol	H. sapiens	3690	H. sapiens	ITGB3	integrin subunit beta 3	GO:0051611 regulation of serotonin uptake;GO:0050748 negative regulation of lipoprotein metabolic process;GO:0038027 apolipoprotein A-I-mediated signaling pathway		CD markers; Disease related genes; FDA approved drug targets:Biotech drugs; Predicted intracellular proteins; Cancer-related genes:Candidate cancer biomarkers; FDA approved drug targets:Small molecule drugs	Plasma membrane (Supported); Additional: Nucleoplasm	Abciximab; Eptifibatide; Antithymocyte immunoglobulin (rabbit); Levothyroxine; Tirofiban; Resveratrol; Lefradafiban; LM-609; Fradafiban; Ferric maltol	(M103)PID S1P S1P1 PATHWAY; (M47)PID INTEGRIN CS PATHWAY; (M55)PID S1P S1P3 PATHWAY	(M5897)HALLMARK IL6 JAK STAT3 SIGNALING; (M5946)HALLMARK COAGULATION; (M5942)HALLMARK UV RESPONSE DN	1.0	0.0	0.0	1.0	1.0	0.0	1.0	1.0	1.0	0.0	0.0	1.0	0.0	1.0	1.0	0.0	0.0	0.0	0.0	1.0
TMEM51	55092	symbol	H. sapiens	55092	H. sapiens	TMEM51	transmembrane protein 51	GO:0008150 biological_process			Cytosol;Nucleoplasm (Approved)				0.0	0.0	0.0	0.0	0.0	0.0	0.0	0.0	0.0	0.0	0.0	0.0	0.0	0.0	0.0	0.0	0.0	0.0	0.0	0.0
DDIT4L	115265	symbol	H. sapiens	115265	H. sapiens	DDIT4L	DNA damage inducible transcript 4 like	GO:0009968 negative regulation of signal transduction;GO:0010648 negative regulation of cell communication;GO:0023057 negative regulation of signaling		Predicted intracellular proteins	Plasma membrane (Uncertain); Additional: Actin filaments;Nucleoplasm				0.0	0.0	0.0	0.0	0.0	0.0	0.0	0.0	0.0	0.0	0.0	0.0	0.0	0.0	0.0	0.0	0.0	0.0	0.0	0.0
FOXI2	399823	symbol	H. sapiens	399823	H. sapiens	FOXI2	forkhead box I2	GO:0006357 regulation of transcription by RNA polymerase II;GO:0006366 transcription by RNA polymerase II;GO:0009653 anatomical structure morphogenesis		Predicted intracellular proteins; Transcription factors:Helix-turn-helix domains					0.0	0.0	0.0	0.0	0.0	0.0	0.0	0.0	0.0	0.0	0.0	0.0	0.0	0.0	0.0	0.0	0.0	0.0	0.0	0.0
F2RL3	9002	symbol	H. sapiens	9002	H. sapiens	F2RL3	F2R like thrombin or trypsin receptor 3	GO:0060155 platelet dense granule organization;GO:0070493 thrombin-activated receptor signaling pathway;GO:0035025 positive regulation of Rho protein signal transduction		Predicted intracellular proteins; G-protein coupled receptors:GPCRs excl olfactory receptors	Plasma membrane (Supported)	Thrombin	(M138)PID THROMBIN PAR4 PATHWAY		0.0	0.0	0.0	0.0	0.0	0.0	0.0	0.0	0.0	0.0	0.0	1.0	0.0	0.0	0.0	0.0	0.0	0.0	1.0	0.0
FAM129A	116496	gene_synonym	H. sapiens	116496	H. sapiens	NIBAN1	niban apoptosis regulator 1	GO:0045727 positive regulation of translation;GO:0034250 positive regulation of cellular amide metabolic process;GO:0034976 response to endoplasmic reticulum stress		Predicted intracellular proteins; Cancer-related genes:Candidate cancer biomarkers	Cytosol;Plasma membrane (Supported)			(M5892)HALLMARK CHOLESTEROL HOMEOSTASIS; (M5924)HALLMARK MTORC1 SIGNALING	0.0	0.0	0.0	0.0	0.0	0.0	0.0	0.0	0.0	0.0	0.0	0.0	0.0	0.0	0.0	0.0	0.0	0.0	0.0	0.0
GRAMD3	65983	gene_synonym	H. sapiens	65983	H. sapiens	GRAMD2B	GRAM domain containing 2B			Predicted intracellular proteins	Cytosol (Approved); Additional: Golgi apparatus;Nucleoplasm				0.0	0.0	0.0	0.0	0.0	0.0	0.0	0.0	0.0	0.0	0.0	0.0	0.0	0.0	0.0	0.0	0.0	0.0	0.0	0.0
ID3	3399	symbol	H. sapiens	3399	H. sapiens	ID3	inhibitor of DNA binding 3, HLH protein	GO:0072750 cellular response to leptomycin B;GO:1901344 response to leptomycin B;GO:0030903 notochord development		Transcription factors:Basic domains; Predicted intracellular proteins; Cancer-related genes:Candidate cancer biomarkers	Nucleoplasm (Supported)			(M5896)HALLMARK TGF BETA SIGNALING	0.0	0.0	0.0	0.0	0.0	0.0	0.0	0.0	0.0	0.0	0.0	1.0	1.0	0.0	0.0	1.0	1.0	0.0	0.0	1.0
REM1	28954	symbol	H. sapiens	28954	H. sapiens	REM1	RRAD and GEM like GTPase 1	GO:1901842 negative regulation of high voltage-gated calcium channel activity;GO:1901841 regulation of high voltage-gated calcium channel activity;GO:1901386 negative regulation of voltage-gated calcium channel activity		Predicted intracellular proteins					0.0	0.0	0.0	0.0	0.0	0.0	0.0	0.0	0.0	0.0	0.0	0.0	0.0	0.0	0.0	0.0	0.0	0.0	0.0	0.0
C1orf186	440712	gene_synonym	H. sapiens	440712	H. sapiens	RHEX	regulator of hemoglobinization and erythroid cell expansion	GO:0038162 erythropoietin-mediated signaling pathway;GO:0036018 cellular response to erythropoietin;GO:0036017 response to erythropoietin			Plasma membrane (Supported)				0.0	0.0	0.0	0.0	0.0	0.0	0.0	0.0	0.0	0.0	0.0	0.0	0.0	0.0	0.0	0.0	0.0	0.0	0.0	0.0
SCN4A	6329	symbol	H. sapiens	6329	H. sapiens	SCN4A	sodium voltage-gated channel alpha subunit 4	GO:0100001 regulation of skeletal muscle contraction by action potential;GO:0014819 regulation of skeletal muscle contraction;GO:0019228 neuronal action potential		FDA approved drug targets:Small molecule drugs; Disease related genes; Transporters:Transporter channels and pores; Voltage-gated ion channels:Voltage-Gated Sodium Channels	Nucleoplasm (Approved); Additional: Centriolar satellite	Lidocaine; Propofol; Zonisamide; Flecainide; Parachlorophenol			0.0	0.0	0.0	0.0	0.0	1.0	0.0	0.0	0.0	0.0	0.0	0.0	0.0	0.0	0.0	0.0	0.0	0.0	0.0	0.0
C22orf45	646023	gene_synonym	H. sapiens	646023	H. sapiens	ADORA2A-AS1	ADORA2A antisense RNA 1								0.0	0.0	0.0	0.0	0.0	0.0	0.0	0.0	0.0	0.0	0.0	0.0	0.0	0.0	0.0	0.0	0.0	0.0	0.0	0.0
TSPAN12	23554	symbol	H. sapiens	23554	H. sapiens	TSPAN12	tetraspanin 12	GO:0010842 retina layer formation;GO:1900746 regulation of vascular endothelial growth factor signaling pathway;GO:1902547 regulation of cellular response to vascular endothelial growth factor stimulus		Transporters:Accessory Factors Involved in Transport; Potential drug targets; Disease related genes	Microtubules (Approved); Additional: Vesicles				1.0	0.0	0.0	0.0	0.0	0.0	0.0	0.0	1.0	0.0	0.0	0.0	0.0	0.0	1.0	0.0	0.0	0.0	0.0	0.0
HK2	3099	symbol	H. sapiens	3099	H. sapiens	HK2	hexokinase 2	GO:0072656 maintenance of protein location in mitochondrion;GO:0035795 negative regulation of mitochondrial membrane permeability;GO:0006735 NADH regeneration		Predicted intracellular proteins; Enzymes; Cancer-related genes:Candidate cancer biomarkers; ENZYME proteins:Transferases	Cytosol;Mitochondria (Supported); Additional: Centrosome;Vesicles		(M255)PID HIF1 TFPATHWAY	(M5928)HALLMARK MYC TARGETS V2; (M5947)HALLMARK IL2 STAT5 SIGNALING; (M5891)HALLMARK HYPOXIA	1.0	0.0	0.0	0.0	0.0	0.0	0.0	0.0	0.0	0.0	0.0	1.0	0.0	0.0	0.0	0.0	0.0	0.0	0.0	0.0
BCL10	8915	symbol	H. sapiens	8915	H. sapiens	BCL10	BCL10 immune signaling adaptor	GO:0002901 mature B cell apoptotic process;GO:0002905 regulation of mature B cell apoptotic process;GO:0002906 negative regulation of mature B cell apoptotic process		Predicted intracellular proteins; Disease related genes; Cancer-related genes			(M13096)SA PROGRAMMED CELL DEATH; (M37)PID NFKAPPAB CANONICAL PATHWAY; (M88)PID CD8 TCR PATHWAY	(M5949)HALLMARK PEROXISOME; (M5902)HALLMARK APOPTOSIS; (M5950)HALLMARK ALLOGRAFT REJECTION	0.0	1.0	0.0	0.0	1.0	0.0	0.0	0.0	0.0	0.0	0.0	0.0	0.0	0.0	0.0	0.0	0.0	0.0	0.0	0.0
CBFA2T3	863	symbol	H. sapiens	863	H. sapiens	CBFA2T3	CBFA2/RUNX1 partner transcriptional co-repressor 3	GO:0045820 negative regulation of glycolytic process;GO:1900543 negative regulation of purine nucleotide metabolic process;GO:0045980 negative regulation of nucleotide metabolic process		Predicted intracellular proteins; Disease related genes; Cancer-related genes	Nucleoplasm (Enhanced)		(M13)PID ERBB4 PATHWAY	(M5906)HALLMARK ESTROGEN RESPONSE EARLY	0.0	0.0	0.0	0.0	0.0	0.0	0.0	0.0	0.0	0.0	0.0	0.0	0.0	0.0	0.0	0.0	0.0	0.0	0.0	0.0
OSBPL1A	114876	symbol	H. sapiens	114876	H. sapiens	OSBPL1A	oxysterol binding protein like 1A	GO:0006699 bile acid biosynthetic process;GO:0008206 bile acid metabolic process;GO:0015918 sterol transport		Predicted intracellular proteins	Cytosol;Nucleoplasm (Approved)				0.0	0.0	0.0	0.0	0.0	0.0	0.0	0.0	0.0	0.0	0.0	0.0	0.0	0.0	0.0	0.0	0.0	0.0	0.0	0.0
MICALL1	85377	symbol	H. sapiens	85377	H. sapiens	MICALL1	MICAL like 1	GO:0032458 slow endocytic recycling;GO:0097320 plasma membrane tubulation;GO:0036010 protein localization to endosome		Predicted intracellular proteins	Cell Junctions;Centriolar satellite;Cytosol (Supported)				0.0	0.0	0.0	0.0	0.0	0.0	0.0	0.0	1.0	0.0	0.0	0.0	0.0	0.0	0.0	0.0	0.0	0.0	0.0	0.0
LRRC8A	56262	symbol	H. sapiens	56262	H. sapiens	LRRC8A	leucine rich repeat containing 8 VRAC subunit A	GO:0002329 pre-B cell differentiation;GO:0140361 cyclic-GMP-AMP transmembrane import across plasma membrane;GO:0015734 taurine transport		Potential drug targets; Disease related genes; Transporters:Transporter channels and pores					0.0	0.0	1.0	0.0	0.0	0.0	0.0	0.0	0.0	0.0	0.0	0.0	0.0	0.0	0.0	0.0	1.0	0.0	0.0	0.0
RGS4	5999	symbol	H. sapiens	5999	H. sapiens	RGS4	regulator of G protein signaling 4	GO:1900923 regulation of glycine import across plasma membrane;GO:1900924 negative regulation of glycine import across plasma membrane;GO:0060160 negative regulation of dopamine receptor signaling pathway		Predicted intracellular proteins; Disease related genes	Intermediate filaments (Approved)			(M5942)HALLMARK UV RESPONSE DN; (M5930)HALLMARK EPITHELIAL MESENCHYMAL TRANSITION	0.0	0.0	1.0	0.0	0.0	1.0	0.0	0.0	0.0	0.0	0.0	0.0	0.0	0.0	0.0	1.0	1.0	0.0	0.0	0.0
WDR1	9948	symbol	H. sapiens	9948	H. sapiens	WDR1	WD repeat domain 1	GO:0016333 morphogenesis of follicular epithelium;GO:0016334 establishment or maintenance of polarity of follicular epithelium;GO:0042247 establishment of planar polarity of follicular epithelium		Predicted intracellular proteins	Cell Junctions;Plasma membrane (Supported)			(M5946)HALLMARK COAGULATION	0.0	0.0	1.0	0.0	1.0	1.0	0.0	0.0	0.0	0.0	0.0	0.0	0.0	0.0	0.0	0.0	1.0	1.0	0.0	0.0
DGCR5	26220	symbol	H. sapiens	26220	H. sapiens	DGCR5	DiGeorge syndrome critical region gene 5								0.0	0.0	0.0	0.0	0.0	0.0	0.0	0.0	0.0	0.0	0.0	0.0	0.0	0.0	0.0	0.0	0.0	0.0	0.0	0.0
ANTXR1	84168	symbol	H. sapiens	84168	H. sapiens	ANTXR1	ANTXR cell adhesion molecule 1	GO:1901202 negative regulation of extracellular matrix assembly;GO:1905050 positive regulation of metallopeptidase activity;GO:1903054 negative regulation of extracellular matrix organization		Predicted intracellular proteins; Disease related genes	Vesicles (Uncertain)	MDX-1303	(M267)PID ANTHRAX PATHWAY		1.0	0.0	1.0	1.0	0.0	0.0	0.0	0.0	0.0	1.0	0.0	0.0	0.0	0.0	0.0	0.0	0.0	0.0	0.0	0.0
APCDD1	147495	symbol	H. sapiens	147495	H. sapiens	APCDD1	APC down-regulated 1	GO:0001942 hair follicle development;GO:0022404 molting cycle process;GO:0022405 hair cycle process		Predicted intracellular proteins; Disease related genes					0.0	0.0	0.0	0.0	0.0	0.0	0.0	0.0	0.0	0.0	0.0	0.0	0.0	0.0	0.0	0.0	0.0	0.0	0.0	0.0
TM4SF1	4071	symbol	H. sapiens	4071	H. sapiens	TM4SF1	transmembrane 4 L six family member 1	GO:0008150 biological_process						(M5939)HALLMARK P53 PATHWAY	0.0	0.0	0.0	0.0	0.0	0.0	0.0	0.0	0.0	0.0	0.0	0.0	0.0	0.0	0.0	0.0	0.0	0.0	0.0	0.0
ATP1A2	477	symbol	H. sapiens	477	H. sapiens	ATP1A2	ATPase Na+/K+ transporting subunit alpha 2	GO:0021989 olfactory cortex development;GO:1903280 negative regulation of calcium:sodium antiporter activity;GO:0051941 regulation of amino acid uptake involved in synaptic transmission		Disease related genes; Transporters:Primary Active Transporters; Potential drug targets; ENZYME proteins:Hydrolases; Enzymes		Ouabain			0.0	0.0	1.0	0.0	0.0	1.0	1.0	0.0	0.0	0.0	0.0	0.0	0.0	0.0	0.0	0.0	0.0	0.0	0.0	0.0
MYOCD	93649	symbol	H. sapiens	93649	H. sapiens	MYOCD	myocardin	GO:2000721 positive regulation of transcription from RNA polymerase II promoter involved in smooth muscle cell differentiation;GO:0001560 regulation of cell growth by extracellular stimulus;GO:2000724 positive regulation of cardiac vascular smooth muscle cell differentiation		Cancer-related genes:Mutated cancer genes; Predicted intracellular proteins; Cancer-related genes:Candidate cancer biomarkers	Nucleoplasm (Approved)		(M186)PID PDGFRB PATHWAY		1.0	0.0	0.0	0.0	0.0	1.0	0.0	0.0	1.0	0.0	0.0	0.0	0.0	0.0	1.0	1.0	1.0	0.0	0.0	0.0
UTRN	7402	symbol	H. sapiens	7402	H. sapiens	UTRN	utrophin	GO:0001954 positive regulation of cell-matrix adhesion;GO:2000649 regulation of sodium ion transmembrane transporter activity;GO:1902305 regulation of sodium ion transmembrane transport		Predicted intracellular proteins	Nucleoplasm;Plasma membrane (Approved)	Zinc; Zinc acetate; Zinc chloride; Zinc sulfate, unspecified form			0.0	1.0	1.0	1.0	0.0	1.0	0.0	0.0	0.0	0.0	0.0	0.0	0.0	0.0	0.0	0.0	1.0	0.0	0.0	0.0
SCN4B	6330	symbol	H. sapiens	6330	H. sapiens	SCN4B	sodium voltage-gated channel beta subunit 4	GO:0086016 AV node cell action potential;GO:0086027 AV node cell to bundle of His cell signaling;GO:0086067 AV node cell to bundle of His cell communication		FDA approved drug targets:Small molecule drugs; Disease related genes; Transporters:Accessory Factors Involved in Transport		Zonisamide			0.0	0.0	1.0	0.0	0.0	1.0	0.0	0.0	0.0	0.0	0.0	0.0	0.0	0.0	0.0	0.0	0.0	0.0	0.0	0.0
CCDC102A	92922	symbol	H. sapiens	92922	H. sapiens	CCDC102A	coiled-coil domain containing 102A			Predicted intracellular proteins	Nucleoplasm (Approved); Additional: Nuclear bodies				0.0	0.0	0.0	0.0	0.0	0.0	0.0	0.0	0.0	0.0	0.0	0.0	0.0	0.0	0.0	0.0	0.0	0.0	0.0	0.0
HVCN1	84329	symbol	H. sapiens	84329	H. sapiens	HVCN1	hydrogen voltage gated channel 1	GO:0032930 positive regulation of superoxide anion generation;GO:0071467 cellular response to pH;GO:0032928 regulation of superoxide anion generation		Predicted intracellular proteins; Transporters:Transporter channels and pores					0.0	0.0	0.0	0.0	0.0	0.0	0.0	0.0	0.0	0.0	0.0	0.0	0.0	0.0	0.0	0.0	0.0	0.0	0.0	0.0
GJA1	2697	symbol	H. sapiens	2697	H. sapiens	GJA1	gap junction protein alpha 1	GO:0010645 regulation of cell communication by chemical coupling;GO:0010652 positive regulation of cell communication by chemical coupling;GO:0010643 cell communication by chemical coupling		Disease related genes; Cancer-related genes:Candidate cancer biomarkers	Cell Junctions;Vesicles (Supported); Additional: Nucleoplasm	Carvedilol	(M266)PID NCADHERIN PATHWAY; (M65)PID FRA PATHWAY; (M167)PID AP1 PATHWAY	(M5942)HALLMARK UV RESPONSE DN; (M5906)HALLMARK ESTROGEN RESPONSE EARLY; (M5930)HALLMARK EPITHELIAL MESENCHYMAL TRANSITION	1.0	0.0	1.0	1.0	1.0	1.0	0.0	0.0	0.0	0.0	0.0	1.0	1.0	1.0	0.0	1.0	1.0	1.0	0.0	0.0
RASGRP2	10235	symbol	H. sapiens	10235	H. sapiens	RASGRP2	RAS guanyl releasing protein 2	GO:0071277 cellular response to calcium ion;GO:0051592 response to calcium ion;GO:0071248 cellular response to metal ion		Predicted intracellular proteins; Disease related genes; RAS pathway related proteins	Plasma membrane (Supported)		(M269)PID RAS PATHWAY; (M88)PID CD8 TCR PATHWAY; (M34)PID TCR PATHWAY		0.0	0.0	0.0	0.0	0.0	0.0	0.0	0.0	0.0	0.0	0.0	0.0	0.0	0.0	0.0	0.0	0.0	0.0	1.0	0.0
SLC12A2	6558	symbol	H. sapiens	6558	H. sapiens	SLC12A2	solute carrier family 12 member 2	GO:0045795 positive regulation of cell volume;GO:0061528 aspartate secretion;GO:1904448 regulation of aspartate secretion		FDA approved drug targets:Small molecule drugs; Transporters:Electrochemical Potential-driven transporters	Vesicles (Approved); Additional: Plasma membrane	Torasemide; Potassium chloride; Bumetanide; Quinethazone		(M5951)HALLMARK SPERMATOGENESIS; (M5901)HALLMARK G2M CHECKPOINT	1.0	0.0	1.0	0.0	0.0	1.0	0.0	0.0	0.0	0.0	0.0	1.0	0.0	0.0	0.0	0.0	0.0	0.0	0.0	0.0
ITGA2	3673	symbol	H. sapiens	3673	H. sapiens	ITGA2	integrin subunit alpha 2	GO:0033343 positive regulation of collagen binding;GO:0033341 regulation of collagen binding;GO:0033591 response to L-ascorbic acid		CD markers; Cancer-related genes:Candidate cancer biomarkers	Nucleoplasm (Approved); Additional: Cytosol		(M274)PID LYMPH ANGIOGENESIS PATHWAY; (M47)PID INTEGRIN CS PATHWAY; (M240)PID SYNDECAN 2 PATHWAY	(M5946)HALLMARK COAGULATION; (M5915)HALLMARK APICAL JUNCTION; (M5930)HALLMARK EPITHELIAL MESENCHYMAL TRANSITION	1.0	1.0	0.0	1.0	1.0	1.0	1.0	1.0	0.0	0.0	0.0	1.0	1.0	0.0	0.0	0.0	0.0	1.0	1.0	1.0
PLAC9	219348	symbol	H. sapiens	219348	H. sapiens	PLAC9	placenta associated 9			Predicted intracellular proteins; Predicted secreted proteins					0.0	0.0	0.0	0.0	0.0	0.0	0.0	0.0	0.0	0.0	0.0	0.0	0.0	0.0	0.0	0.0	0.0	0.0	0.0	0.0
ARHGEF7	8874	symbol	H. sapiens	8874	H. sapiens	ARHGEF7	Rho guanine nucleotide exchange factor 7	GO:1905833 negative regulation of microtubule nucleation;GO:2000394 positive regulation of lamellipodium morphogenesis;GO:0010968 regulation of microtubule nucleation		Predicted intracellular proteins			(M83)PID CDC42 REG PATHWAY; (M242)PID AURORA A PATHWAY; (M241)PID RAC1 REG PATHWAY	(M5893)HALLMARK MITOTIC SPINDLE	1.0	1.0	1.0	1.0	0.0	0.0	0.0	1.0	0.0	0.0	0.0	0.0	0.0	0.0	1.0	0.0	0.0	1.0	0.0	1.0
PEAR1	375033	symbol	H. sapiens	375033	H. sapiens	PEAR1	platelet endothelial aggregation receptor 1	GO:0043654 recognition of apoptotic cell;GO:0043277 apoptotic cell clearance;GO:0070527 platelet aggregation		Predicted intracellular proteins	Cell Junctions;Nucleoplasm (Approved); Additional: Centrosome				0.0	0.0	0.0	0.0	0.0	0.0	0.0	0.0	0.0	0.0	0.0	1.0	0.0	0.0	0.0	0.0	0.0	0.0	0.0	0.0
UNC45B	146862	symbol	H. sapiens	146862	H. sapiens	UNC45B	unc-45 myosin chaperone B	GO:0061077 chaperone-mediated protein folding;GO:0002088 lens development in camera-type eye;GO:0006457 protein folding		Predicted intracellular proteins; Disease related genes	Cytosol (Approved)				0.0	0.0	0.0	0.0	0.0	0.0	0.0	0.0	0.0	0.0	0.0	0.0	0.0	0.0	0.0	0.0	1.0	0.0	0.0	0.0
DLX5	1749	symbol	H. sapiens	1749	H. sapiens	DLX5	distal-less homeobox 5	GO:0060166 olfactory pit development;GO:0097376 interneuron axon guidance;GO:0021889 olfactory bulb interneuron differentiation		Predicted intracellular proteins; Disease related genes; Transcription factors:Helix-turn-helix domains	Nucleoplasm (Approved)		(M236)PID DELTA NP63 PATHWAY		0.0	0.0	0.0	0.0	0.0	0.0	0.0	0.0	1.0	0.0	0.0	0.0	1.0	0.0	0.0	0.0	0.0	0.0	0.0	0.0
SLC17A7	57030	symbol	H. sapiens	57030	H. sapiens	SLC17A7	solute carrier family 17 member 7	GO:0098700 neurotransmitter loading into synaptic vesicle;GO:1900242 regulation of synaptic vesicle endocytosis;GO:0006817 phosphate ion transport		Transporters:Electrochemical Potential-driven transporters					0.0	0.0	0.0	0.0	0.0	0.0	0.0	0.0	0.0	0.0	0.0	0.0	0.0	0.0	0.0	0.0	0.0	0.0	0.0	0.0
EPB41L2	2037	symbol	H. sapiens	2037	H. sapiens	EPB41L2	erythrocyte membrane protein band 4.1 like 2	GO:1904778 positive regulation of protein localization to cell cortex;GO:1904776 regulation of protein localization to cell cortex;GO:0072697 protein localization to cell cortex		Predicted intracellular proteins	Plasma membrane (Enhanced); Additional: Cell Junctions;Nucleoplasm			(M5893)HALLMARK MITOTIC SPINDLE; (M5915)HALLMARK APICAL JUNCTION	0.0	0.0	1.0	0.0	0.0	0.0	0.0	0.0	0.0	0.0	0.0	0.0	0.0	0.0	0.0	0.0	0.0	0.0	0.0	0.0
MCTP1	79772	symbol	H. sapiens	79772	H. sapiens	MCTP1	multiple C2 and transmembrane domain containing 1	GO:1902883 negative regulation of response to oxidative stress;GO:0048168 regulation of neuronal synaptic plasticity;GO:0045806 negative regulation of endocytosis		Predicted intracellular proteins	Cytosol;Nucleoplasm (Approved)				0.0	0.0	0.0	0.0	0.0	0.0	0.0	0.0	0.0	0.0	0.0	0.0	0.0	0.0	0.0	0.0	0.0	0.0	0.0	0.0
HLX	3142	symbol	H. sapiens	3142	H. sapiens	HLX	H2.0 like homeobox	GO:0045629 negative regulation of T-helper 2 cell differentiation;GO:0045627 positive regulation of T-helper 1 cell differentiation;GO:0045625 regulation of T-helper 1 cell differentiation		Predicted intracellular proteins; Transcription factors:Helix-turn-helix domains	Cytosol;Nucleoplasm (Approved)		(M54)PID IL12 2PATHWAY		0.0	1.0	0.0	0.0	0.0	0.0	0.0	0.0	0.0	0.0	0.0	0.0	0.0	1.0	0.0	0.0	1.0	0.0	0.0	0.0
TMC6	11322	symbol	H. sapiens	11322	H. sapiens	TMC6	transmembrane channel like 6	GO:0034220 ion transmembrane transport;GO:0055085 transmembrane transport;GO:0006811 ion transport		Potential drug targets; Disease related genes; Transporters:Transporter channels and pores; Predicted intracellular proteins					0.0	0.0	0.0	0.0	0.0	0.0	0.0	0.0	0.0	0.0	0.0	0.0	0.0	0.0	0.0	0.0	0.0	0.0	0.0	0.0
KIAA0494	9813	gene_synonym	H. sapiens	9813	H. sapiens	EFCAB14	EF-hand calcium binding domain 14				Cytosol (Approved); Additional: Golgi apparatus;Nucleoli				0.0	0.0	0.0	0.0	0.0	0.0	0.0	0.0	0.0	0.0	0.0	0.0	0.0	0.0	0.0	0.0	0.0	0.0	0.0	0.0
NDST1	3340	symbol	H. sapiens	3340	H. sapiens	NDST1	N-deacetylase and N-sulfotransferase 1	GO:0015014 heparan sulfate proteoglycan biosynthetic process, polysaccharide chain biosynthetic process;GO:0006477 protein sulfation;GO:0048702 embryonic neurocranium morphogenesis		Disease related genes; ENZYME proteins:Transferases; Predicted intracellular proteins; Potential drug targets; Enzymes		Adenosine 3',5'-diphosphate		(M5891)HALLMARK HYPOXIA	1.0	0.0	0.0	0.0	0.0	0.0	0.0	0.0	1.0	0.0	0.0	0.0	0.0	0.0	1.0	1.0	0.0	0.0	0.0	0.0
SOBP	55084	symbol	H. sapiens	55084	H. sapiens	SOBP	sine oculis binding protein homolog	GO:0090102 cochlea development;GO:0042472 inner ear morphogenesis;GO:0042471 ear morphogenesis		Predicted intracellular proteins; Disease related genes	Nucleoplasm (Approved); Additional: Vesicles				0.0	0.0	0.0	0.0	0.0	0.0	0.0	0.0	0.0	0.0	0.0	0.0	0.0	0.0	0.0	0.0	0.0	0.0	0.0	0.0
CDC42EP5	148170	symbol	H. sapiens	148170	H. sapiens	CDC42EP5	CDC42 effector protein 5	GO:0031272 regulation of pseudopodium assembly;GO:0031274 positive regulation of pseudopodium assembly;GO:0031269 pseudopodium assembly		Predicted intracellular proteins					0.0	0.0	1.0	0.0	0.0	0.0	0.0	0.0	0.0	0.0	0.0	0.0	0.0	0.0	0.0	0.0	0.0	0.0	0.0	0.0
HTR1F	3355	symbol	H. sapiens	3355	H. sapiens	HTR1F	5-hydroxytryptamine receptor 1F	GO:0007198 adenylate cyclase-inhibiting serotonin receptor signaling pathway;GO:0098664 G protein-coupled serotonin receptor signaling pathway;GO:0007210 serotonin receptor signaling pathway		G-protein coupled receptors:Serotonin receptors; FDA approved drug targets:Small molecule drugs; G-protein coupled receptors:GPCRs excl olfactory receptors		Eletriptan; Methysergide; Zolmitriptan; Sumatriptan; Ergotamine; Naratriptan; Rizatriptan; Mianserin; Lasmiditan			0.0	0.0	0.0	0.0	0.0	0.0	0.0	0.0	0.0	0.0	0.0	0.0	0.0	0.0	0.0	0.0	0.0	0.0	0.0	0.0
TSPAN9	10867	symbol	H. sapiens	10867	H. sapiens	TSPAN9	tetraspanin 9	GO:0008150 biological_process			Golgi apparatus;Nucleoplasm (Approved); Additional: Cytosol				0.0	0.0	0.0	0.0	0.0	0.0	0.0	0.0	0.0	0.0	0.0	0.0	0.0	0.0	0.0	0.0	0.0	0.0	0.0	0.0
MDFI	4188	symbol	H. sapiens	4188	H. sapiens	MDFI	MyoD family inhibitor	GO:0009950 dorsal/ventral axis specification;GO:0060707 trophoblast giant cell differentiation;GO:0042994 cytoplasmic sequestering of transcription factor		Predicted intracellular proteins	Nucleoplasm (Approved)				0.0	0.0	0.0	0.0	0.0	0.0	0.0	0.0	0.0	0.0	0.0	0.0	0.0	0.0	0.0	0.0	0.0	0.0	0.0	0.0
LOC728264	728264	Gene_ID	H. sapiens	728264	H. sapiens	CARMN	cardiac mesoderm enhancer-associated non-coding RNA	GO:0035195 gene silencing by miRNA;GO:0035194 post-transcriptional gene silencing by RNA;GO:0016441 posttranscriptional gene silencing							0.0	0.0	0.0	0.0	0.0	0.0	0.0	0.0	0.0	0.0	0.0	0.0	0.0	0.0	0.0	0.0	0.0	0.0	0.0	0.0
RBPMS2	348093	symbol	H. sapiens	348093	H. sapiens	RBPMS2	RNA binding protein, mRNA processing factor 2	GO:0048557 embryonic digestive tract morphogenesis;GO:0051151 negative regulation of smooth muscle cell differentiation;GO:0048566 embryonic digestive tract development		Predicted intracellular proteins					0.0	0.0	0.0	0.0	0.0	0.0	0.0	0.0	1.0	0.0	0.0	0.0	0.0	0.0	0.0	0.0	1.0	0.0	0.0	0.0
TENC1	23371	gene_synonym	H. sapiens	23371	H. sapiens	TNS2	tensin 2	GO:0014850 response to muscle activity;GO:0046627 negative regulation of insulin receptor signaling pathway;GO:1900077 negative regulation of cellular response to insulin stimulus		Predicted intracellular proteins					0.0	0.0	0.0	0.0	0.0	0.0	0.0	0.0	0.0	0.0	0.0	0.0	0.0	0.0	1.0	0.0	0.0	0.0	0.0	0.0
KANK1	23189	symbol	H. sapiens	23189	H. sapiens	KANK1	KN motif and ankyrin repeat domains 1	GO:2000393 negative regulation of lamellipodium morphogenesis;GO:0090521 glomerular visceral epithelial cell migration;GO:1900028 negative regulation of ruffle assembly		Predicted intracellular proteins; Disease related genes	Plasma membrane (Supported)				1.0	1.0	1.0	1.0	0.0	0.0	0.0	0.0	0.0	0.0	0.0	1.0	0.0	1.0	1.0	0.0	0.0	0.0	0.0	0.0
EPHA3	2042	symbol	H. sapiens	2042	H. sapiens	EPHA3	EPH receptor A3	GO:0097156 fasciculation of motor neuron axon;GO:0097155 fasciculation of sensory neuron axon;GO:0007413 axonal fasciculation	Tyr protein kinase family	Disease related genes; Kinases:Tyr protein kinases; ENZYME proteins:Transferases; Predicted intracellular proteins; Potential drug targets; Cancer-related genes:Candidate cancer biomarkers; Enzymes	Cytosol;Nuclear membrane;Plasma membrane (Supported); Additional: Actin filaments;Nucleoplasm	Fostamatinib	(M177)PID EPHA FWDPATHWAY		0.0	1.0	1.0	1.0	0.0	0.0	0.0	0.0	0.0	0.0	0.0	0.0	0.0	0.0	1.0	0.0	0.0	1.0	0.0	0.0
SLCO5A1	81796	symbol	H. sapiens	81796	H. sapiens	SLCO5A1	solute carrier organic anion transporter family member 5A1	GO:0043252 sodium-independent organic anion transport;GO:0015711 organic anion transport;GO:0006820 anion transport		Transporters:Electrochemical Potential-driven transporters	Plasma membrane (Supported); Additional: Vesicles				0.0	0.0	0.0	0.0	0.0	0.0	0.0	0.0	0.0	0.0	0.0	0.0	0.0	0.0	0.0	0.0	0.0	0.0	0.0	0.0
PRRG1	5638	symbol	H. sapiens	5638	H. sapiens	PRRG1	proline rich and Gla domain 1			Predicted intracellular proteins	Plasma membrane;Vesicles (Approved); Additional: Nucleoplasm				0.0	0.0	0.0	0.0	0.0	0.0	0.0	0.0	0.0	0.0	0.0	0.0	0.0	0.0	0.0	0.0	0.0	0.0	0.0	0.0
NRIP2	83714	symbol	H. sapiens	83714	H. sapiens	NRIP2	nuclear receptor interacting protein 2	GO:0006508 proteolysis;GO:0019538 protein metabolic process;GO:1901564 organonitrogen compound metabolic process		Predicted intracellular proteins	Cytosol;Nucleoplasm (Approved); Additional: Nuclear bodies			(M5956)HALLMARK KRAS SIGNALING DN	0.0	0.0	0.0	0.0	0.0	0.0	0.0	0.0	0.0	0.0	0.0	0.0	0.0	0.0	0.0	0.0	0.0	0.0	0.0	0.0
TBX15	6913	symbol	H. sapiens	6913	H. sapiens	TBX15	T-box transcription factor 15	GO:0048701 embryonic cranial skeleton morphogenesis;GO:1904888 cranial skeletal system development;GO:0001708 cell fate specification		Predicted intracellular proteins; Disease related genes; Transcription factors:Immunoglobulin fold	Nucleoplasm (Approved); Additional: Centrosome				0.0	0.0	0.0	0.0	0.0	0.0	0.0	0.0	0.0	0.0	0.0	0.0	0.0	0.0	0.0	0.0	0.0	0.0	0.0	0.0
RAPGEF1	2889	symbol	H. sapiens	2889	H. sapiens	RAPGEF1	Rap guanine nucleotide exchange factor 1	GO:0038180 nerve growth factor signaling pathway;GO:0032486 Rap protein signal transduction;GO:0038179 neurotrophin signaling pathway		Predicted intracellular proteins	Vesicles (Supported)		(M206)PID PDGFRA PATHWAY; (M69)PID REELIN PATHWAY; (M72)PID NECTIN PATHWAY		0.0	0.0	0.0	1.0	0.0	0.0	0.0	0.0	1.0	0.0	0.0	0.0	1.0	1.0	1.0	0.0	0.0	1.0	0.0	1.0
LPAR6	10161	symbol	H. sapiens	10161	H. sapiens	LPAR6	lysophosphatidic acid receptor 6	GO:0001835 blastocyst hatching;GO:0035188 hatching;GO:0071684 organism emergence from protective structure		Potential drug targets; Disease related genes; G-protein coupled receptors:GPCRs excl olfactory receptors; G-protein coupled receptors:Lysolipids receptors				(M5911)HALLMARK INTERFERON ALPHA RESPONSE	0.0	0.0	0.0	0.0	0.0	0.0	0.0	0.0	0.0	0.0	0.0	0.0	0.0	0.0	0.0	0.0	0.0	0.0	1.0	1.0
FYN	2534	symbol	H. sapiens	2534	H. sapiens	FYN	FYN proto-oncogene, Src family tyrosine kinase	GO:0000304 response to singlet oxygen;GO:1905430 cellular response to glycine;GO:1905429 response to glycine	Tyr protein kinase family	Kinases:Tyr protein kinases; Predicted intracellular proteins; Enzymes; ENZYME proteins:Transferases	Plasma membrane (Enhanced); Additional: Cytosol	Dasatinib; Triglyme; Fostamatinib	(M251)PID SYNDECAN 3 PATHWAY; (M184)PID ECADHERIN KERATINOCYTE PATHWAY; (M33)PID GLYPICAN 1PATHWAY	(M5946)HALLMARK COAGULATION; (M5942)HALLMARK UV RESPONSE DN; (M5921)HALLMARK COMPLEMENT	0.0	1.0	0.0	0.0	0.0	1.0	1.0	0.0	1.0	0.0	0.0	0.0	0.0	1.0	1.0	0.0	0.0	1.0	0.0	1.0
SLCO1C1	53919	symbol	H. sapiens	53919	H. sapiens	SLCO1C1	solute carrier organic anion transporter family member 1C1	GO:2000611 positive regulation of thyroid hormone generation;GO:2000609 regulation of thyroid hormone generation;GO:0070327 thyroid hormone transport		Transporters:Electrochemical Potential-driven transporters					0.0	0.0	0.0	0.0	0.0	1.0	0.0	0.0	0.0	0.0	0.0	0.0	0.0	0.0	0.0	0.0	0.0	0.0	0.0	0.0
FHL3	2275	symbol	H. sapiens	2275	H. sapiens	FHL3	four and a half LIM domains 3	GO:0007517 muscle organ development;GO:0061061 muscle structure development;GO:0030036 actin cytoskeleton organization		Predicted intracellular proteins	Nucleoplasm (Approved)				0.0	0.0	1.0	0.0	0.0	0.0	0.0	0.0	0.0	0.0	0.0	0.0	0.0	0.0	0.0	0.0	1.0	0.0	0.0	0.0
KCNA5	3741	symbol	H. sapiens	3741	H. sapiens	KCNA5	potassium voltage-gated channel subfamily A member 5	GO:0086050 membrane repolarization during bundle of His cell action potential;GO:0086052 membrane repolarization during SA node cell action potential;GO:0086028 bundle of His cell to Purkinje myocyte signaling		FDA approved drug targets:Small molecule drugs; Disease related genes; Voltage-gated ion channels:Voltage-Gated Potassium Channels; Transporters:Transporter channels and pores		Vernakalant; Dalfampridine; Isavuconazole			0.0	0.0	1.0	0.0	0.0	1.0	0.0	0.0	0.0	0.0	0.0	0.0	0.0	0.0	0.0	0.0	0.0	0.0	0.0	0.0
PELI2	57161	symbol	H. sapiens	57161	H. sapiens	PELI2	pellino E3 ubiquitin protein ligase family member 2	GO:0008592 regulation of Toll signaling pathway;GO:0008063 Toll signaling pathway;GO:0043123 positive regulation of I-kappaB kinase/NF-kappaB signaling		Predicted intracellular proteins; Enzymes; ENZYME proteins:Transferases	Intermediate filaments;Nucleoli;Nucleoplasm (Approved)				0.0	0.0	0.0	0.0	0.0	0.0	0.0	0.0	0.0	0.0	0.0	0.0	0.0	0.0	0.0	0.0	0.0	0.0	0.0	0.0
RFX8	731220	symbol	H. sapiens	731220	H. sapiens	RFX8	regulatory factor X8	GO:0006357 regulation of transcription by RNA polymerase II;GO:0006366 transcription by RNA polymerase II;GO:0006355 regulation of transcription, DNA-templated		Predicted intracellular proteins; Transcription factors:Helix-turn-helix domains	Nucleoplasm (Approved); Additional: Nuclear bodies				0.0	0.0	0.0	0.0	0.0	0.0	0.0	0.0	0.0	0.0	0.0	0.0	0.0	0.0	0.0	0.0	0.0	0.0	0.0	0.0
NPR1	4881	symbol	H. sapiens	4881	H. sapiens	NPR1	natriuretic peptide receptor 1	GO:0010753 positive regulation of cGMP-mediated signaling;GO:0007168 receptor guanylyl cyclase signaling pathway;GO:0006182 cGMP biosynthetic process	RGC kinase: adenylyl cyclase class-4/guanylyl cyclase	FDA approved drug targets:Small molecule drugs; ENZYME proteins:Lyases; Enzymes; Kinases:RGC receptor guanylate cyclase kinases	Nucleoli (Approved); Additional: Nucleoplasm;Plasma membrane	Nitroprusside; Nitroglycerin; Isosorbide dinitrate; Amyl Nitrite; Erythrityl tetranitrate; Nesiritide; Ularitide			1.0	0.0	1.0	0.0	0.0	1.0	0.0	0.0	0.0	0.0	0.0	1.0	0.0	0.0	0.0	0.0	0.0	0.0	0.0	0.0
IPO11	51194	symbol	H. sapiens	51194	H. sapiens	IPO11	importin 11	GO:0006610 ribosomal protein import into nucleus;GO:0006606 protein import into nucleus;GO:0051170 import into nucleus		Predicted intracellular proteins; Transporters:Transporter channels and pores	Nucleoplasm (Supported); Additional: Cytosol				0.0	0.0	0.0	0.0	0.0	0.0	0.0	0.0	0.0	0.0	0.0	0.0	0.0	0.0	0.0	0.0	0.0	0.0	0.0	0.0
LRP4	4038	symbol	H. sapiens	4038	H. sapiens	LRP4	LDL receptor related protein 4	GO:1901629 regulation of presynaptic membrane organization;GO:1901631 positive regulation of presynaptic membrane organization;GO:1904395 positive regulation of skeletal muscle acetylcholine-gated channel clustering		Predicted intracellular proteins; Disease related genes	Mitochondria;Nucleoli;Nucleoplasm (Uncertain)				0.0	0.0	0.0	0.0	0.0	0.0	1.0	0.0	0.0	0.0	0.0	0.0	0.0	0.0	0.0	0.0	0.0	1.0	0.0	1.0
FGF13	2258	symbol	H. sapiens	2258	H. sapiens	FGF13	fibroblast growth factor 13	GO:0045196 establishment or maintenance of neuroblast polarity;GO:0045200 establishment of neuroblast polarity;GO:0055059 asymmetric neuroblast division		Predicted intracellular proteins	Cytosol (Supported)		(M5883)NABA SECRETED FACTORS; (M5885)NABA MATRISOME ASSOCIATED; (M5889)NABA MATRISOME	(M5939)HALLMARK P53 PATHWAY	0.0	0.0	1.0	0.0	0.0	1.0	0.0	0.0	0.0	0.0	0.0	0.0	0.0	0.0	0.0	0.0	0.0	1.0	1.0	1.0
C10orf105	414152	symbol	H. sapiens	414152	H. sapiens	C10orf105	chromosome 10 open reading frame 105			Predicted intracellular proteins					0.0	0.0	0.0	0.0	0.0	0.0	0.0	0.0	0.0	0.0	0.0	0.0	0.0	0.0	0.0	0.0	0.0	0.0	0.0	0.0
C20orf202	400831	symbol	H. sapiens	400831	H. sapiens	C20orf202	chromosome 20 open reading frame 202			Predicted intracellular proteins					0.0	0.0	0.0	0.0	0.0	0.0	0.0	0.0	0.0	0.0	0.0	0.0	0.0	0.0	0.0	0.0	0.0	0.0	0.0	0.0
SH3RF3	344558	symbol	H. sapiens	344558	H. sapiens	SH3RF3	SH3 domain containing ring finger 3	GO:0051865 protein autoubiquitination;GO:0046330 positive regulation of JNK cascade;GO:0032874 positive regulation of stress-activated MAPK cascade		Predicted intracellular proteins	Nucleoplasm (Supported)				0.0	0.0	0.0	0.0	0.0	0.0	0.0	0.0	0.0	0.0	0.0	0.0	0.0	0.0	0.0	0.0	0.0	0.0	0.0	0.0
APOL3	80833	symbol	H. sapiens	80833	H. sapiens	APOL3	apolipoprotein L3	GO:0042157 lipoprotein metabolic process;GO:0043123 positive regulation of I-kappaB kinase/NF-kappaB signaling;GO:0043122 regulation of I-kappaB kinase/NF-kappaB signaling		Predicted intracellular proteins					0.0	0.0	0.0	0.0	0.0	0.0	0.0	0.0	0.0	0.0	0.0	0.0	0.0	0.0	0.0	0.0	0.0	0.0	0.0	0.0
TRIP10	9322	symbol	H. sapiens	9322	H. sapiens	TRIP10	thyroid hormone receptor interactor 10	GO:0006897 endocytosis;GO:0030036 actin cytoskeleton organization;GO:0030029 actin filament-based process		Predicted intracellular proteins	Vesicles (Supported); Additional: Nucleoplasm		(M247)PID INSULIN GLUCOSE PATHWAY; (M16)PID INSULIN PATHWAY	(M5890)HALLMARK TNFA SIGNALING VIA NFKB	0.0	0.0	1.0	0.0	0.0	0.0	0.0	0.0	0.0	0.0	0.0	0.0	0.0	0.0	0.0	0.0	0.0	0.0	0.0	0.0
RGMA	56963	symbol	H. sapiens	56963	H. sapiens	RGMA	repulsive guidance molecule BMP co-receptor a	GO:0048671 negative regulation of collateral sprouting;GO:1900121 negative regulation of receptor binding;GO:0048681 negative regulation of axon regeneration		Predicted intracellular proteins; Predicted secreted proteins	Nucleoplasm (Approved); Additional: Cytosol		(M181)PID BMP PATHWAY		0.0	0.0	1.0	0.0	1.0	0.0	0.0	0.0	1.0	0.0	0.0	1.0	0.0	0.0	0.0	0.0	0.0	0.0	0.0	0.0
CGNL1	84952	symbol	H. sapiens	84952	H. sapiens	CGNL1	cingulin like 1	GO:0150105 protein localization to cell-cell junction;GO:0051497 negative regulation of stress fiber assembly;GO:0032232 negative regulation of actin filament bundle assembly		Predicted intracellular proteins; Disease related genes	Cell Junctions (Supported); Additional: Nuclear bodies				0.0	0.0	1.0	0.0	0.0	0.0	0.0	0.0	0.0	0.0	0.0	0.0	0.0	1.0	0.0	0.0	0.0	0.0	0.0	0.0
FLNA	2316	symbol	H. sapiens	2316	H. sapiens	FLNA	filamin A	GO:1905000 regulation of membrane repolarization during atrial cardiac muscle cell action potential;GO:0021943 formation of radial glial scaffolds;GO:0097368 establishment of Sertoli cell barrier		Transporters:Accessory Factors Involved in Transport; Potential drug targets; Disease related genes; Predicted intracellular proteins	Actin filaments;Cytosol;Plasma membrane (Enhanced)	Artenimol	(M23)PID WNT NONCANONICAL PATHWAY; (M16801)SIG REGULATION OF THE ACTIN CYTOSKELETON BY RHO GTPASES; (M34)PID TCR PATHWAY	(M5893)HALLMARK MITOTIC SPINDLE; (M5930)HALLMARK EPITHELIAL MESENCHYMAL TRANSITION; (M5950)HALLMARK ALLOGRAFT REJECTION	1.0	1.0	1.0	1.0	1.0	1.0	0.0	1.0	0.0	0.0	0.0	1.0	1.0	0.0	0.0	1.0	0.0	1.0	0.0	1.0
IL1R1	3554	symbol	H. sapiens	3554	H. sapiens	IL1R1	interleukin 1 receptor type 1	GO:2000661 positive regulation of interleukin-1-mediated signaling pathway;GO:2000391 positive regulation of neutrophil extravasation;GO:0035744 T-helper 1 cell cytokine production		CD markers; FDA approved drug targets:Biotech drugs; Transporters:Accessory Factors Involved in Transport; Cancer-related genes:Candidate cancer biomarkers; Predicted secreted proteins	Nucleoplasm;Vesicles (Approved); Additional: Cytosol;Plasma membrane	Anakinra; SD118; OMS-103HP; Foreskin fibroblast (neonatal)	(M110)PID IL1 PATHWAY; (M54)PID IL12 2PATHWAY	(M5897)HALLMARK IL6 JAK STAT3 SIGNALING; (M5932)HALLMARK INFLAMMATORY RESPONSE; (M5934)HALLMARK XENOBIOTIC METABOLISM	0.0	0.0	0.0	0.0	0.0	0.0	0.0	1.0	0.0	0.0	0.0	0.0	0.0	0.0	0.0	0.0	0.0	0.0	0.0	0.0
COL27A1	85301	symbol	H. sapiens	85301	H. sapiens	COL27A1	collagen type XXVII alpha 1 chain	GO:0003431 growth plate cartilage chondrocyte development;GO:0003433 chondrocyte development involved in endochondral bone morphogenesis;GO:0003418 growth plate cartilage chondrocyte differentiation		Predicted intracellular proteins; Disease related genes; Predicted secreted proteins			(M3005)NABA COLLAGENS; (M5884)NABA CORE MATRISOME; (M5889)NABA MATRISOME		0.0	0.0	0.0	0.0	0.0	0.0	1.0	0.0	0.0	1.0	1.0	0.0	0.0	0.0	0.0	0.0	0.0	0.0	0.0	1.0
UBE2J1	51465	symbol	H. sapiens	51465	H. sapiens	UBE2J1	ubiquitin conjugating enzyme E2 J1	GO:1904153 negative regulation of retrograde protein transport, ER to cytosol;GO:0070862 negative regulation of protein exit from endoplasmic reticulum;GO:1904152 regulation of retrograde protein transport, ER to cytosol		Enzymes; ENZYME proteins:Transferases				(M5908)HALLMARK ANDROGEN RESPONSE	0.0	0.0	0.0	0.0	0.0	0.0	0.0	0.0	0.0	0.0	0.0	0.0	0.0	0.0	0.0	0.0	0.0	0.0	0.0	0.0
BOC	91653	symbol	H. sapiens	91653	H. sapiens	BOC	BOC cell adhesion associated, oncogene regulated	GO:0045663 positive regulation of myoblast differentiation;GO:0045661 regulation of myoblast differentiation;GO:0045445 myoblast differentiation		Predicted intracellular proteins	Nuclear bodies;Plasma membrane (Approved); Additional: Nucleoplasm		(M211)PID HEDGEHOG 2PATHWAY		0.0	0.0	0.0	0.0	0.0	0.0	0.0	0.0	0.0	0.0	0.0	0.0	0.0	0.0	0.0	0.0	1.0	0.0	0.0	0.0
FAM107A	11170	symbol	H. sapiens	11170	H. sapiens	FAM107A	family with sequence similarity 107 member A	GO:1900272 negative regulation of long-term synaptic potentiation;GO:0051895 negative regulation of focal adhesion assembly;GO:0150118 negative regulation of cell-substrate junction organization		Predicted intracellular proteins	Nuclear speckles (Supported)				0.0	1.0	1.0	1.0	0.0	0.0	0.0	1.0	0.0	0.0	0.0	0.0	0.0	0.0	0.0	0.0	0.0	1.0	0.0	0.0
PIK3R3	8503	symbol	H. sapiens	8503	H. sapiens	PIK3R3	phosphoinositide-3-kinase regulatory subunit 3	GO:0036092 phosphatidylinositol-3-phosphate biosynthetic process;GO:0043551 regulation of phosphatidylinositol 3-kinase activity;GO:0046854 phosphatidylinositol phosphate biosynthetic process		Predicted intracellular proteins; Cancer-related genes:Candidate cancer biomarkers; RAS pathway related proteins	Vesicles (Approved); Additional: Nucleoplasm	Isoprenaline; SF1126	(M79)PID TRAIL PATHWAY; (M193)PID NEPHRIN NEPH1 PATHWAY; (M127)PID ERBB1 RECEPTOR PROXIMAL PATHWAY	(M5923)HALLMARK PI3K AKT MTOR SIGNALING; (M5942)HALLMARK UV RESPONSE DN; (M5915)HALLMARK APICAL JUNCTION	1.0	0.0	0.0	0.0	0.0	0.0	0.0	1.0	0.0	0.0	0.0	0.0	0.0	0.0	1.0	0.0	0.0	0.0	1.0	1.0
TPSB2	64499	symbol	H. sapiens	64499	H. sapiens	TPSB2	tryptase beta 2	GO:0006508 proteolysis;GO:0019538 protein metabolic process;GO:1901564 organonitrogen compound metabolic process		Predicted secreted proteins; Peptidases:Serine-type peptidases; Enzymes; ENZYME proteins:Hydrolases					0.0	0.0	0.0	0.0	0.0	0.0	0.0	0.0	0.0	0.0	0.0	0.0	0.0	0.0	0.0	0.0	0.0	0.0	0.0	0.0
TACSTD2	4070	symbol	H. sapiens	4070	H. sapiens	TACSTD2	tumor associated calcium signal transducer 2	GO:0090191 negative regulation of branching involved in ureteric bud morphogenesis;GO:1900028 negative regulation of ruffle assembly;GO:1905331 negative regulation of morphogenesis of an epithelium		Disease related genes	Plasma membrane (Supported); Additional: Nucleoli;Vesicles	Sacituzumab govitecan			1.0	1.0	1.0	1.0	1.0	0.0	0.0	0.0	0.0	0.0	0.0	0.0	0.0	0.0	0.0	0.0	0.0	0.0	0.0	0.0
CCNYL1	151195	symbol	H. sapiens	151195	H. sapiens	CCNYL1	cyclin Y like 1	GO:0060828 regulation of canonical Wnt signaling pathway;GO:0060070 canonical Wnt signaling pathway;GO:0030111 regulation of Wnt signaling pathway		Predicted intracellular proteins	Plasma membrane (Approved)				0.0	0.0	0.0	0.0	0.0	0.0	0.0	0.0	0.0	0.0	0.0	0.0	0.0	0.0	0.0	0.0	0.0	0.0	0.0	0.0
RYK	6259	symbol	H. sapiens	6259	H. sapiens	RYK	receptor like tyrosine kinase	GO:0036518 chemorepulsion of dopaminergic neuron axon;GO:0036514 dopaminergic neuron axon guidance;GO:1904938 planar cell polarity pathway involved in axon guidance	Tyr protein kinase family		Golgi apparatus (Approved); Additional: Cytosol		(M77)PID WNT SIGNALING PATHWAY		0.0	0.0	1.0	0.0	1.0	0.0	0.0	0.0	0.0	0.0	0.0	0.0	0.0	0.0	1.0	0.0	0.0	1.0	0.0	0.0
sept-10						None	None	None	None	None	None	None	None	None	nan	nan	nan	nan	nan	nan	nan	nan	nan	nan	nan	nan	nan	nan	nan	nan	nan	nan	nan	nan
MDFIC	29969	symbol	H. sapiens	29969	H. sapiens	MDFIC	MyoD family inhibitor domain containing	GO:0050434 positive regulation of viral transcription;GO:0042308 negative regulation of protein import into nucleus;GO:1904590 negative regulation of protein import		Predicted intracellular proteins	Golgi apparatus;Nucleoplasm (Supported)		(M223)PID BETA CATENIN NUC PATHWAY		0.0	0.0	0.0	0.0	0.0	0.0	0.0	0.0	0.0	0.0	0.0	0.0	0.0	0.0	0.0	0.0	0.0	0.0	0.0	0.0
SLC12A4	6560	symbol	H. sapiens	6560	H. sapiens	SLC12A4	solute carrier family 12 member 4	GO:0140157 ammonium import across plasma membrane;GO:0015696 ammonium transport;GO:0072488 ammonium transmembrane transport		FDA approved drug targets:Small molecule drugs; Transporters:Electrochemical Potential-driven transporters	Endosomes (Approved)	Potassium chloride; Bumetanide		(M5934)HALLMARK XENOBIOTIC METABOLISM	0.0	0.0	1.0	0.0	0.0	0.0	0.0	0.0	0.0	0.0	0.0	0.0	0.0	0.0	0.0	0.0	0.0	0.0	0.0	0.0
CACNA1C	775	symbol	H. sapiens	775	H. sapiens	CACNA1C	calcium voltage-gated channel subunit alpha1 C	GO:0098912 membrane depolarization during atrial cardiac muscle cell action potential;GO:0035585 calcium-mediated signaling using extracellular calcium source;GO:0086045 membrane depolarization during AV node cell action potential		Disease related genes; Voltage-gated ion channels:Voltage-Gated Calcium Channels; Predicted intracellular proteins; Transporters:Transporter channels and pores; FDA approved drug targets:Small molecule drugs		Ranolazine; Phenytoin; Isradipine; Topiramate; Ibutilide; Diltiazem; Amlodipine; Nimodipine; Nisoldipine; Cinnarizine; Nicardipine; Magnesium sulfate; Verapamil; Levomenthol; Ethanol; Felodipine; Nitrendipine; Miconazole; Nifedipine; Amiodarone; Calcium; Mibefradil; Dronedarone; Clevidipine; Nilvadipine; Drotaverine; Trimebutine; Barnidipine; Aranidipine; Benidipine; Cilnidipine; Efonidipine; Lac…			0.0	0.0	1.0	0.0	0.0	1.0	1.0	0.0	0.0	0.0	0.0	0.0	0.0	0.0	0.0	1.0	0.0	0.0	0.0	0.0
RNASE1	6035	symbol	H. sapiens	6035	H. sapiens	RNASE1	ribonuclease A family member 1, pancreatic	GO:0090502 RNA phosphodiester bond hydrolysis, endonucleolytic;GO:0090501 RNA phosphodiester bond hydrolysis;GO:0090305 nucleic acid phosphodiester bond hydrolysis		Predicted intracellular proteins; Predicted secreted proteins; Enzymes; ENZYME proteins:Hydrolases	Vesicles (Approved); Additional: Nucleoplasm	Aspartic acid; Guanidine; Adenosine 3',5'-diphosphate; 3'-Phosphate-Adenosine-5'-Diphosphate; Formic acid; Cytidine 3'-monophosphate; Adenosine-2'-5'-Diphosphate; 2'-Monophosphoadenosine-5'-Diphosphate; 2'-deoxycytidine-2'-deoxyadenosine-3',5'-monophosphate; 3'-Uridinemonophosphate; Arabinouridine 3'-phosphate; Cysteine-S-acetamide; 2'-fluoro-2'-deoxyuridine 3'-monophosphate; Adenylate-3'-phospha…			0.0	0.0	0.0	0.0	0.0	0.0	0.0	0.0	0.0	0.0	0.0	0.0	0.0	0.0	0.0	0.0	0.0	0.0	1.0	1.0
TMC7	79905	symbol	H. sapiens	79905	H. sapiens	TMC7	transmembrane channel like 7	GO:0034220 ion transmembrane transport;GO:0055085 transmembrane transport;GO:0006811 ion transport			Vesicles (Approved)				0.0	0.0	0.0	0.0	0.0	0.0	0.0	0.0	0.0	0.0	0.0	0.0	0.0	0.0	0.0	0.0	0.0	0.0	0.0	0.0
GRB10	2887	symbol	H. sapiens	2887	H. sapiens	GRB10	growth factor receptor bound protein 10	GO:0046325 negative regulation of glucose import;GO:0030949 positive regulation of vascular endothelial growth factor receptor signaling pathway;GO:0010829 negative regulation of glucose transmembrane transport		Predicted intracellular proteins; Cancer-related genes:Candidate cancer biomarkers	Vesicles (Supported)		(M125)PID IGF1 PATHWAY; (M82)PID RET PATHWAY; (M16)PID INSULIN PATHWAY		0.0	0.0	0.0	0.0	0.0	0.0	0.0	0.0	1.0	0.0	0.0	0.0	0.0	1.0	1.0	0.0	0.0	0.0	0.0	1.0
SIPA1L2	57568	symbol	H. sapiens	57568	H. sapiens	SIPA1L2	signal induced proliferation associated 1 like 2	GO:0090630 activation of GTPase activity;GO:0043547 positive regulation of GTPase activity;GO:0051056 regulation of small GTPase mediated signal transduction		Predicted intracellular proteins	Nuclear bodies (Approved); Additional: Golgi apparatus;Nuclear membrane				0.0	0.0	0.0	0.0	0.0	0.0	0.0	0.0	0.0	0.0	0.0	0.0	0.0	0.0	0.0	0.0	0.0	0.0	0.0	0.0
CCDC50	152137	symbol	H. sapiens	152137	H. sapiens	CCDC50	coiled-coil domain containing 50	GO:0007605 sensory perception of sound;GO:0050954 sensory perception of mechanical stimulus;GO:0007600 sensory perception		Predicted intracellular proteins; Disease related genes	Cytosol (Supported)				0.0	0.0	0.0	0.0	0.0	0.0	0.0	0.0	0.0	0.0	0.0	0.0	0.0	0.0	0.0	0.0	0.0	0.0	0.0	0.0
KCNE4	23704	symbol	H. sapiens	23704	H. sapiens	KCNE4	potassium voltage-gated channel subfamily E regulatory subunit 4	GO:1902260 negative regulation of delayed rectifier potassium channel activity;GO:0098915 membrane repolarization during ventricular cardiac muscle cell action potential;GO:0097623 potassium ion export across plasma membrane			Microtubules (Approved); Additional: Nuclear bodies				0.0	0.0	1.0	0.0	0.0	1.0	0.0	0.0	0.0	0.0	0.0	0.0	0.0	0.0	0.0	0.0	0.0	0.0	0.0	0.0
CASKIN2	57513	symbol	H. sapiens	57513	H. sapiens	CASKIN2	CASK interacting protein 2	GO:0008150 biological_process		Predicted intracellular proteins	Plasma membrane (Supported)				0.0	0.0	0.0	0.0	0.0	0.0	0.0	0.0	0.0	0.0	0.0	0.0	0.0	0.0	0.0	0.0	0.0	0.0	0.0	0.0
C1QTNF7	114905	symbol	H. sapiens	114905	H. sapiens	C1QTNF7	C1q and TNF related 7			Predicted secreted proteins	Vesicles (Approved)		(M5880)NABA ECM AFFILIATED; (M5885)NABA MATRISOME ASSOCIATED; (M5889)NABA MATRISOME		0.0	0.0	0.0	0.0	0.0	0.0	0.0	0.0	0.0	0.0	0.0	0.0	0.0	0.0	0.0	0.0	0.0	0.0	0.0	0.0
LUZP1	7798	symbol	H. sapiens	7798	H. sapiens	LUZP1	leucine zipper protein 1	GO:0021503 neural fold bending;GO:0001842 neural fold formation;GO:0060571 morphogenesis of an epithelial fold		Predicted intracellular proteins	Actin filaments (Approved)				1.0	0.0	0.0	0.0	1.0	0.0	0.0	0.0	0.0	0.0	0.0	0.0	0.0	0.0	0.0	1.0	0.0	0.0	0.0	0.0
PRR5L	79899	symbol	H. sapiens	79899	H. sapiens	PRR5L	proline rich 5 like	GO:0038203 TORC2 signaling;GO:0010762 regulation of fibroblast migration;GO:0010761 fibroblast migration		Predicted intracellular proteins	Cytokinetic bridge;Cytosol (Approved)				1.0	0.0	0.0	0.0	0.0	0.0	0.0	0.0	0.0	0.0	0.0	0.0	0.0	0.0	0.0	0.0	0.0	0.0	0.0	0.0
ATP2A3	489	symbol	H. sapiens	489	H. sapiens	ATP2A3	ATPase sarcoplasmic/endoplasmic reticulum Ca2+ transporting 3	GO:1903515 calcium ion transport from cytosol to endoplasmic reticulum;GO:0046967 cytosol to endoplasmic reticulum transport;GO:1900121 negative regulation of receptor binding		Enzymes; ENZYME proteins:Hydrolases					0.0	0.0	0.0	0.0	0.0	1.0	0.0	0.0	0.0	0.0	0.0	0.0	0.0	0.0	0.0	0.0	0.0	0.0	0.0	0.0
FES	2242	symbol	H. sapiens	2242	H. sapiens	FES	FES proto-oncogene, tyrosine kinase	GO:0045657 positive regulation of monocyte differentiation;GO:2000251 positive regulation of actin cytoskeleton reorganization;GO:0045655 regulation of monocyte differentiation	Tyr protein kinase family	Disease related genes; ENZYME proteins:Transferases; Kinases:Tyr protein kinases; Predicted intracellular proteins; Cancer-related genes:Mutational cancer driver genes; Potential drug targets; Cancer-related genes:Candidate cancer biomarkers; Enzymes	Cytosol;Nucleoplasm (Approved); Additional: Vesicles	Fostamatinib	(M92)PID ANGIOPOIETIN RECEPTOR PATHWAY; (M28)PID IL4 2PATHWAY; (M237)PID VEGFR1 2 PATHWAY	(M5938)HALLMARK REACTIVE OXYGEN SPECIES PATHWAY	0.0	1.0	1.0	0.0	0.0	0.0	0.0	0.0	0.0	0.0	0.0	0.0	0.0	0.0	1.0	0.0	0.0	0.0	0.0	1.0
NRAS	4893	symbol	H. sapiens	4893	H. sapiens	NRAS	NRAS proto-oncogene, GTPase	GO:0001938 positive regulation of endothelial cell proliferation;GO:0001936 regulation of endothelial cell proliferation;GO:0001935 endothelial cell proliferation		Disease related genes; Predicted intracellular proteins; RAS pathway related proteins; Cancer-related genes:Mutational cancer driver genes; Cancer-related genes:Mutated cancer genes	Plasma membrane (Supported)		(M134)PID TCR RAS PATHWAY; (M269)PID RAS PATHWAY; (M270)PID MAPK TRK PATHWAY		0.0	0.0	0.0	0.0	0.0	0.0	1.0	0.0	0.0	0.0	0.0	0.0	0.0	0.0	0.0	0.0	0.0	0.0	1.0	1.0
CHST2	9435	symbol	H. sapiens	9435	H. sapiens	CHST2	carbohydrate sulfotransferase 2	GO:1903238 positive regulation of leukocyte tethering or rolling;GO:0018146 keratan sulfate biosynthetic process;GO:1903236 regulation of leukocyte tethering or rolling			Golgi apparatus (Supported); Additional: Cytosol;Nucleoplasm			(M5891)HALLMARK HYPOXIA; (M5932)HALLMARK INFLAMMATORY RESPONSE; (M5937)HALLMARK GLYCOLYSIS	0.0	1.0	0.0	0.0	0.0	0.0	0.0	0.0	0.0	0.0	0.0	0.0	0.0	0.0	0.0	0.0	0.0	0.0	0.0	0.0
AOC3	8639	symbol	H. sapiens	8639	H. sapiens	AOC3	amine oxidase copper containing 3	GO:1902283 negative regulation of primary amine oxidase activity;GO:0051354 negative regulation of oxidoreductase activity;GO:0046677 response to antibiotic		Predicted intracellular proteins; ENZYME proteins:Oxidoreductases; Cancer-related genes:Candidate cancer biomarkers; FDA approved drug targets:Small molecule drugs; Predicted secreted proteins; Enzymes	Cytosol (Approved); Additional: Golgi apparatus	Phenelzine; Hydralazine; 6-hydroxydopa quinone		(M5935)HALLMARK FATTY ACID METABOLISM	0.0	0.0	0.0	0.0	0.0	0.0	0.0	0.0	0.0	0.0	0.0	0.0	0.0	0.0	0.0	0.0	0.0	0.0	0.0	0.0
SERPINH1	871	symbol	H. sapiens	871	H. sapiens	SERPINH1	serpin family H member 1	GO:0003433 chondrocyte development involved in endochondral bone morphogenesis;GO:0003413 chondrocyte differentiation involved in endochondral bone morphogenesis;GO:0060351 cartilage development involved in endochondral bone morphogenesis		Predicted intracellular proteins; Disease related genes	Endoplasmic reticulum (Supported)		(M3468)NABA ECM REGULATORS; (M5885)NABA MATRISOME ASSOCIATED; (M5889)NABA MATRISOME	(M5924)HALLMARK MTORC1 SIGNALING; (M5930)HALLMARK EPITHELIAL MESENCHYMAL TRANSITION	0.0	0.0	1.0	0.0	0.0	0.0	1.0	0.0	0.0	1.0	0.0	0.0	0.0	0.0	0.0	0.0	0.0	0.0	0.0	0.0
TBL1X	6907	symbol	H. sapiens	6907	H. sapiens	TBL1X	transducin beta like 1 X-linked	GO:0016575 histone deacetylation;GO:0006476 protein deacetylation;GO:0090263 positive regulation of canonical Wnt signaling pathway		Predicted intracellular proteins	Nucleoplasm (Approved); Additional: Nucleoli		(M223)PID BETA CATENIN NUC PATHWAY		0.0	0.0	0.0	0.0	0.0	0.0	0.0	0.0	0.0	0.0	0.0	0.0	0.0	0.0	0.0	0.0	0.0	0.0	0.0	0.0
AHCYL1	10768	symbol	H. sapiens	10768	H. sapiens	AHCYL1	adenosylhomocysteinase like 1	GO:0033353 S-adenosylmethionine cycle;GO:1990456 mitochondrion-endoplasmic reticulum membrane tethering;GO:0042045 epithelial fluid transport		Predicted intracellular proteins	Cytosol (Supported)				0.0	0.0	0.0	0.0	0.0	0.0	0.0	0.0	0.0	0.0	0.0	0.0	0.0	0.0	0.0	0.0	0.0	0.0	0.0	1.0
FOXF2	2295	symbol	H. sapiens	2295	H. sapiens	FOXF2	forkhead box F2	GO:0042249 establishment of planar polarity of embryonic epithelium;GO:0048596 embryonic camera-type eye morphogenesis;GO:1902914 regulation of protein polyubiquitination		Predicted intracellular proteins; Transcription factors:Helix-turn-helix domains					0.0	0.0	0.0	0.0	1.0	0.0	0.0	0.0	0.0	1.0	0.0	0.0	0.0	0.0	0.0	0.0	0.0	0.0	0.0	0.0
POPDC2	64091	symbol	H. sapiens	64091	H. sapiens	POPDC2	popeye domain containing 2	GO:0002027 regulation of heart rate;GO:0007519 skeletal muscle tissue development;GO:0060538 skeletal muscle organ development							0.0	0.0	0.0	0.0	0.0	1.0	0.0	0.0	0.0	0.0	0.0	0.0	0.0	0.0	0.0	1.0	1.0	0.0	0.0	0.0
RIPK3	11035	symbol	H. sapiens	11035	H. sapiens	RIPK3	receptor interacting serine/threonine kinase 3	GO:0035698 CD8-positive, alpha-beta cytotoxic T cell extravasation;GO:2000452 regulation of CD8-positive, alpha-beta cytotoxic T cell extravasation;GO:0097528 execution phase of necroptosis	TKL Ser/Thr protein kinase family	Predicted intracellular proteins; Kinases:TKL Ser/Thr protein kinases; Enzymes; ENZYME proteins:Transferases					0.0	0.0	1.0	0.0	0.0	0.0	0.0	0.0	0.0	0.0	0.0	0.0	0.0	0.0	0.0	0.0	0.0	0.0	0.0	0.0
MYL12A	10627	symbol	H. sapiens	10627	H. sapiens	MYL12A	myosin light chain 12A	GO:0070527 platelet aggregation;GO:0034109 homotypic cell-cell adhesion;GO:0030168 platelet activation		Predicted intracellular proteins	Nucleoli fibrillar center;Nucleoplasm (Approved)	4-[4-(2,5-DIOXO-PYRROLIDIN-1-YL)-PHENYLAMINO]-4-HYDROXY-BUTYRIC ACID		(M5908)HALLMARK ANDROGEN RESPONSE	0.0	0.0	0.0	0.0	0.0	0.0	0.0	0.0	0.0	0.0	0.0	1.0	0.0	0.0	0.0	0.0	0.0	0.0	0.0	1.0
GPR77	27202	gene_synonym	H. sapiens	27202	H. sapiens	C5AR2	complement C5a receptor 2	GO:0038178 complement component C5a signaling pathway;GO:0071623 negative regulation of granulocyte chemotaxis;GO:0090024 negative regulation of neutrophil chemotaxis		G-protein coupled receptors:Chemokines and chemotactic factors receptors; G-protein coupled receptors:GPCRs excl olfactory receptors					0.0	0.0	0.0	0.0	0.0	0.0	0.0	0.0	0.0	0.0	0.0	0.0	0.0	0.0	0.0	0.0	0.0	0.0	0.0	0.0
ASPN	54829	symbol	H. sapiens	54829	H. sapiens	ASPN	asporin	GO:0070171 negative regulation of tooth mineralization;GO:0070170 regulation of tooth mineralization;GO:0034505 tooth mineralization		Disease related genes; Predicted secreted proteins	Nucleoplasm (Uncertain); Additional: Cytosol		(M5882)NABA PROTEOGLYCANS; (M5884)NABA CORE MATRISOME; (M5889)NABA MATRISOME		0.0	0.0	0.0	0.0	0.0	0.0	1.0	0.0	1.0	0.0	1.0	0.0	0.0	0.0	0.0	0.0	0.0	0.0	0.0	1.0
ZFPM2	23414	symbol	H. sapiens	23414	H. sapiens	ZFPM2	zinc finger protein, FOG family member 2	GO:0003221 right ventricular cardiac muscle tissue morphogenesis;GO:2000195 negative regulation of female gonad development;GO:1905940 negative regulation of gonad development		Transcription factors:Zinc-coordinating DNA-binding domains; Predicted intracellular proteins; Disease related genes	Nucleoplasm (Supported)			(M5921)HALLMARK COMPLEMENT	1.0	0.0	0.0	0.0	1.0	0.0	0.0	0.0	0.0	0.0	0.0	0.0	0.0	0.0	0.0	1.0	1.0	0.0	0.0	0.0
FBXO39	162517	symbol	H. sapiens	162517	H. sapiens	FBXO39	F-box protein 39	GO:0031146 SCF-dependent proteasomal ubiquitin-dependent protein catabolic process;GO:0043161 proteasome-mediated ubiquitin-dependent protein catabolic process;GO:0010498 proteasomal protein catabolic process		Predicted intracellular proteins					0.0	0.0	0.0	0.0	0.0	0.0	0.0	0.0	0.0	0.0	0.0	0.0	0.0	0.0	0.0	0.0	0.0	0.0	0.0	0.0
BMP6	654	symbol	H. sapiens	654	H. sapiens	BMP6	bone morphogenetic protein 6	GO:0032346 positive regulation of aldosterone metabolic process;GO:0032349 positive regulation of aldosterone biosynthetic process;GO:2000857 positive regulation of mineralocorticoid secretion		Predicted secreted proteins	Mitochondria (Approved)		(M181)PID BMP PATHWAY; (M5883)NABA SECRETED FACTORS; (M5885)NABA MATRISOME ASSOCIATED	(M5948)HALLMARK BILE ACID METABOLISM	0.0	1.0	0.0	0.0	0.0	1.0	0.0	0.0	1.0	0.0	0.0	0.0	1.0	0.0	0.0	0.0	0.0	1.0	0.0	0.0
NCOA3	8202	symbol	H. sapiens	8202	H. sapiens	NCOA3	nuclear receptor coactivator 3	GO:0035624 receptor transactivation;GO:1902459 positive regulation of stem cell population maintenance;GO:0043696 dedifferentiation		ENZYME proteins:Transferases; Predicted intracellular proteins; Cancer-related genes:Mutational cancer driver genes; Transcription factors:Basic domains; Cancer-related genes:Candidate cancer biomarkers; Enzymes	Nucleoplasm (Supported); Additional: Cytosol		(M119)PID ERB GENOMIC PATHWAY; (M207)PID RETINOIC ACID PATHWAY; (M285)PID HNF3A PATHWAY	(M5947)HALLMARK IL2 STAT5 SIGNALING; (M5913)HALLMARK INTERFERON GAMMA RESPONSE	0.0	0.0	0.0	0.0	0.0	0.0	0.0	0.0	0.0	0.0	0.0	0.0	1.0	0.0	0.0	0.0	0.0	0.0	1.0	1.0
EGFR	1956	symbol	H. sapiens	1956	H. sapiens	EGFR	epidermal growth factor receptor	GO:0043006 activation of phospholipase A2 activity by calcium-mediated signaling;GO:1902722 positive regulation of prolactin secretion;GO:0032431 activation of phospholipase A2 activity	Tyr protein kinase family	Disease related genes; FDA approved drug targets:Biotech drugs; ENZYME proteins:Transferases; Kinases:Tyr protein kinases; Predicted intracellular proteins; RAS pathway related proteins; Cancer-related genes:Mutational cancer driver genes; Cancer-related genes:Candidate cancer biomarkers; Cancer-related genes:Mutated cancer genes; FDA approved drug targets:Small molecule drugs; Predicted secreted…	Cell Junctions;Plasma membrane (Enhanced)	Cetuximab; Lidocaine; Gefitinib; Erlotinib; Lapatinib; Panitumumab; Alvocidib; IGN311; Matuzumab; Vandetanib; Rindopepimut; Canertinib; Pelitinib; Varlitinib; AV-412; S-{3-[(4-ANILINOQUINAZOLIN-6-YL)AMINO]-3-OXOPROPYL}-L-CYSTEINE; PD-168393; Afatinib; Osimertinib; Necitumumab; Foreskin keratinocyte (neonatal); Depatuxizumab mafodotin; Icotinib; Neratinib; Dacomitinib; Fostamatinib; Zalutumumab; B…	(M201)PID ERBB NETWORK PATHWAY; (M251)PID SYNDECAN 3 PATHWAY; (M184)PID ECADHERIN KERATINOCYTE PATHWAY	(M5910)HALLMARK PROTEIN SECRETION; (M5923)HALLMARK PI3K AKT MTOR SIGNALING; (M5891)HALLMARK HYPOXIA	0.0	0.0	1.0	0.0	0.0	1.0	0.0	1.0	1.0	0.0	0.0	1.0	0.0	0.0	1.0	1.0	0.0	0.0	1.0	1.0
SPINK5	11005	symbol	H. sapiens	11005	H. sapiens	SPINK5	serine peptidase inhibitor Kazal type 5	GO:0002785 negative regulation of antimicrobial peptide production;GO:0002787 negative regulation of antibacterial peptide production;GO:0008348 negative regulation of antimicrobial humoral response		Disease related genes; Predicted secreted proteins	Vesicles (Enhanced)				1.0	1.0	0.0	0.0	0.0	0.0	0.0	0.0	0.0	1.0	0.0	0.0	1.0	0.0	0.0	0.0	0.0	0.0	0.0	0.0
SH3TC2	79628	symbol	H. sapiens	79628	H. sapiens	SH3TC2	SH3 domain and tetratricopeptide repeats 2	GO:0032287 peripheral nervous system myelin maintenance;GO:0043217 myelin maintenance;GO:0022011 myelination in peripheral nervous system		Predicted intracellular proteins; Disease related genes	Cytosol;Nucleoplasm (Approved)				0.0	0.0	0.0	0.0	0.0	0.0	0.0	0.0	0.0	0.0	0.0	0.0	0.0	0.0	1.0	0.0	0.0	0.0	0.0	0.0
HYAL2	8692	symbol	H. sapiens	8692	H. sapiens	HYAL2	hyaluronidase 2	GO:0019087 transformation of host cell by virus;GO:0070295 renal water absorption;GO:0019064 fusion of virus membrane with host plasma membrane		Predicted intracellular proteins; Enzymes; ENZYME proteins:Hydrolases			(M3468)NABA ECM REGULATORS; (M5885)NABA MATRISOME ASSOCIATED; (M5889)NABA MATRISOME	(M5941)HALLMARK UV RESPONSE UP	1.0	0.0	0.0	0.0	0.0	0.0	0.0	0.0	1.0	0.0	0.0	1.0	0.0	0.0	0.0	0.0	0.0	0.0	0.0	0.0
FBXL7	23194	symbol	H. sapiens	23194	H. sapiens	FBXL7	F-box and leucine rich repeat protein 7	GO:0031146 SCF-dependent proteasomal ubiquitin-dependent protein catabolic process;GO:0000086 G2/M transition of mitotic cell cycle;GO:0044839 cell cycle G2/M phase transition		Predicted intracellular proteins					0.0	0.0	0.0	0.0	0.0	0.0	0.0	0.0	0.0	0.0	0.0	0.0	0.0	0.0	0.0	0.0	0.0	0.0	0.0	0.0
FOXC1	2296	symbol	H. sapiens	2296	H. sapiens	FOXC1	forkhead box C1	GO:1902038 positive regulation of hematopoietic stem cell differentiation;GO:1902257 negative regulation of apoptotic process involved in outflow tract morphogenesis;GO:1901491 negative regulation of lymphangiogenesis		Predicted intracellular proteins; Disease related genes; Transcription factors:Helix-turn-helix domains	Nucleoplasm (Supported); Additional: Cytosol			(M5906)HALLMARK ESTROGEN RESPONSE EARLY; (M5907)HALLMARK ESTROGEN RESPONSE LATE	1.0	0.0	1.0	0.0	1.0	1.0	0.0	0.0	1.0	1.0	0.0	0.0	1.0	0.0	1.0	1.0	1.0	0.0	0.0	0.0
TNFAIP8L3	388121	symbol	H. sapiens	388121	H. sapiens	TNFAIP8L3	TNF alpha induced protein 8 like 3	GO:0043552 positive regulation of phosphatidylinositol 3-kinase activity;GO:0090218 positive regulation of lipid kinase activity;GO:0120009 intermembrane lipid transfer		Predicted intracellular proteins	Cytosol (Supported); Additional: Nucleoplasm				0.0	0.0	0.0	0.0	0.0	0.0	0.0	0.0	0.0	0.0	0.0	0.0	0.0	0.0	0.0	0.0	0.0	0.0	0.0	0.0
MAP4K4	9448	symbol	H. sapiens	9448	H. sapiens	MAP4K4	mitogen-activated protein kinase kinase kinase kinase 4	GO:0032014 positive regulation of ARF protein signal transduction;GO:0120180 cell-substrate junction disassembly;GO:0120181 focal adhesion disassembly	STE Ser/Thr protein kinase family	Kinases:STE Ser/Thr protein kinases; Predicted intracellular proteins; Enzymes; ENZYME proteins:Transferases		Fostamatinib	(M62)PID EPHB FWD PATHWAY; (M144)PID CERAMIDE PATHWAY; (M128)PID TNF PATHWAY		1.0	1.0	1.0	1.0	0.0	0.0	0.0	1.0	0.0	0.0	0.0	0.0	0.0	0.0	0.0	0.0	0.0	1.0	0.0	0.0
LMO2	4005	symbol	H. sapiens	4005	H. sapiens	LMO2	LIM domain only 2	GO:0097067 cellular response to thyroid hormone stimulus;GO:0097066 response to thyroid hormone;GO:0032870 cellular response to hormone stimulus		Predicted intracellular proteins; Disease related genes; Cancer-related genes	Nucleoplasm (Enhanced)			(M5957)HALLMARK PANCREAS BETA CELLS; (M5945)HALLMARK HEME METABOLISM	0.0	0.0	0.0	0.0	0.0	0.0	0.0	0.0	0.0	0.0	0.0	0.0	0.0	0.0	0.0	0.0	0.0	0.0	0.0	0.0
DACT1	51339	symbol	H. sapiens	51339	H. sapiens	DACT1	dishevelled binding antagonist of beta catenin 1	GO:0048619 embryonic hindgut morphogenesis;GO:1904863 regulation of beta-catenin-TCF complex assembly;GO:1904864 negative regulation of beta-catenin-TCF complex assembly		Predicted intracellular proteins; Disease related genes	Nucleoplasm (Supported)				0.0	0.0	1.0	0.0	1.0	0.0	0.0	0.0	1.0	0.0	0.0	0.0	0.0	0.0	0.0	0.0	0.0	0.0	0.0	0.0
IVNS1ABP	10625	symbol	H. sapiens	10625	H. sapiens	IVNS1ABP	influenza virus NS1A binding protein	GO:0006383 transcription by RNA polymerase III;GO:0031397 negative regulation of protein ubiquitination;GO:1903321 negative regulation of protein modification by small protein conjugation or removal		Predicted intracellular proteins	Cytosol (Supported)				0.0	0.0	0.0	0.0	0.0	0.0	0.0	0.0	0.0	0.0	0.0	0.0	0.0	0.0	0.0	0.0	0.0	0.0	0.0	0.0
BCL2L1	598	symbol	H. sapiens	598	H. sapiens	BCL2L1	BCL2 like 1	GO:0019050 suppression by virus of host apoptotic process;GO:0039526 modulation by virus of host apoptotic process;GO:0033668 negative regulation by symbiont of host apoptotic process		Predicted intracellular proteins; Transporters:Transporter channels and pores; Cancer-related genes:Candidate cancer biomarkers; RAS pathway related proteins	Mitochondria (Approved)	4'-FLUORO-1,1'-BIPHENYL-4-CARBOXYLIC ACID; Isosorbide; Gossypol	(M13096)SA PROGRAMMED CELL DEATH; (M182)PID IL3 PATHWAY; (M234)PID IL2 STAT5 PATHWAY	(M5902)HALLMARK APOPTOSIS; (M5947)HALLMARK IL2 STAT5 SIGNALING	0.0	0.0	0.0	0.0	0.0	1.0	0.0	0.0	0.0	0.0	0.0	0.0	0.0	1.0	0.0	0.0	0.0	0.0	1.0	1.0
PLK2	10769	symbol	H. sapiens	10769	H. sapiens	PLK2	polo like kinase 2	GO:0071866 negative regulation of apoptotic process in bone marrow cell;GO:0071865 regulation of apoptotic process in bone marrow cell;GO:0071839 apoptotic process in bone marrow cell	Other	Predicted intracellular proteins; Enzymes; Kinases; ENZYME proteins:Transferases	Cytosol;Mitochondria;Nucleoplasm (Approved)	Fostamatinib		(M5890)HALLMARK TNFA SIGNALING VIA NFKB; (M5939)HALLMARK P53 PATHWAY	1.0	0.0	0.0	0.0	0.0	0.0	0.0	1.0	0.0	0.0	0.0	0.0	0.0	0.0	0.0	0.0	0.0	0.0	0.0	0.0
BID	637	symbol	H. sapiens	637	H. sapiens	BID	BH3 interacting domain death agonist	GO:0034263 positive regulation of autophagy in response to ER overload;GO:2000271 positive regulation of fibroblast apoptotic process;GO:0010918 positive regulation of mitochondrial membrane potential		Predicted intracellular proteins	Cytosol (Supported)		(M13096)SA PROGRAMMED CELL DEATH; (M84)PID ATM PATHWAY; (M197)PID HIV NEF PATHWAY	(M5941)HALLMARK UV RESPONSE UP; (M5902)HALLMARK APOPTOSIS	0.0	0.0	1.0	0.0	0.0	1.0	0.0	0.0	0.0	0.0	0.0	0.0	0.0	0.0	0.0	0.0	0.0	0.0	1.0	0.0
MAGI1	9223	symbol	H. sapiens	9223	H. sapiens	MAGI1	membrane associated guanylate kinase, WW and PDZ domain containing 1	GO:0022409 positive regulation of cell-cell adhesion;GO:0045785 positive regulation of cell adhesion;GO:0022407 regulation of cell-cell adhesion		Predicted intracellular proteins; Cancer-related genes:Candidate cancer biomarkers	Cell Junctions (Supported); Additional: Nucleoplasm				0.0	1.0	0.0	0.0	0.0	0.0	0.0	0.0	0.0	0.0	0.0	0.0	0.0	0.0	0.0	0.0	0.0	0.0	0.0	1.0
FBLIM1	54751	symbol	H. sapiens	54751	H. sapiens	FBLIM1	filamin binding LIM protein 1	GO:0033623 regulation of integrin activation;GO:0033622 integrin activation;GO:0008360 regulation of cell shape		Predicted intracellular proteins	Cell Junctions;Focal adhesion sites (Enhanced); Additional: Nucleoli fibrillar center				0.0	0.0	1.0	0.0	0.0	0.0	0.0	0.0	0.0	0.0	0.0	0.0	0.0	0.0	0.0	0.0	0.0	0.0	0.0	0.0
LHX6	26468	symbol	H. sapiens	26468	H. sapiens	LHX6	LIM homeobox 6	GO:0021853 cerebral cortex GABAergic interneuron migration;GO:0021800 cerebral cortex tangential migration;GO:0021894 cerebral cortex GABAergic interneuron development		Predicted intracellular proteins; Transcription factors:Helix-turn-helix domains	Nucleoli fibrillar center (Uncertain); Additional: Plasma membrane				0.0	0.0	0.0	0.0	0.0	0.0	0.0	0.0	0.0	0.0	0.0	0.0	0.0	0.0	0.0	0.0	0.0	0.0	0.0	0.0
IRGM	345611	symbol	H. sapiens	345611	H. sapiens	IRGM	immunity related GTPase M	GO:0061739 protein lipidation involved in autophagosome assembly;GO:1901098 positive regulation of autophagosome maturation;GO:0060332 positive regulation of response to interferon-gamma		Predicted intracellular proteins; Disease related genes					0.0	0.0	1.0	0.0	0.0	0.0	0.0	0.0	0.0	0.0	0.0	0.0	0.0	0.0	0.0	0.0	0.0	0.0	0.0	0.0
CRTC3	64784	symbol	H. sapiens	64784	H. sapiens	CRTC3	CREB regulated transcription coactivator 3	GO:0043951 negative regulation of cAMP-mediated signaling;GO:0032793 positive regulation of CREB transcription factor activity;GO:0050995 negative regulation of lipid catabolic process		Cancer-related genes:Mutational cancer driver genes; Predicted intracellular proteins	Nucleoplasm (Enhanced); Additional: Cytosol				0.0	0.0	0.0	0.0	0.0	0.0	0.0	0.0	0.0	0.0	0.0	0.0	0.0	0.0	0.0	0.0	0.0	0.0	0.0	0.0
INHBB	3625	symbol	H. sapiens	3625	H. sapiens	INHBB	inhibin subunit beta B	GO:0060279 positive regulation of ovulation;GO:0032605 hepatocyte growth factor production;GO:0032646 regulation of hepatocyte growth factor production		Predicted secreted proteins; Cancer-related genes:Candidate cancer biomarkers			(M5883)NABA SECRETED FACTORS; (M5885)NABA MATRISOME ASSOCIATED; (M5889)NABA MATRISOME	(M5906)HALLMARK ESTROGEN RESPONSE EARLY; (M5939)HALLMARK P53 PATHWAY; (M5950)HALLMARK ALLOGRAFT REJECTION	0.0	0.0	0.0	0.0	0.0	1.0	0.0	0.0	1.0	0.0	0.0	1.0	0.0	0.0	0.0	0.0	0.0	0.0	0.0	0.0
MATK	4145	symbol	H. sapiens	4145	H. sapiens	MATK	megakaryocyte-associated tyrosine kinase	GO:0018108 peptidyl-tyrosine phosphorylation;GO:0018212 peptidyl-tyrosine modification;GO:0008284 positive regulation of cell population proliferation	Tyr protein kinase family	Kinases:Tyr protein kinases; ENZYME proteins:Transferases; Predicted intracellular proteins; Cancer-related genes:Mutational cancer driver genes; Enzymes	Microtubules (Approved); Additional: Centriolar satellite;Cytokinetic bridge;Cytosol;Mitotic spindle	Fostamatinib	(M231)PID KIT PATHWAY; (M187)PID TRKR PATHWAY		0.0	0.0	0.0	0.0	0.0	0.0	0.0	0.0	0.0	0.0	0.0	0.0	0.0	0.0	0.0	0.0	0.0	0.0	0.0	1.0
NKIRAS2	28511	symbol	H. sapiens	28511	H. sapiens	NKIRAS2	NFKB inhibitor interacting Ras like 2	GO:0007249 I-kappaB kinase/NF-kappaB signaling;GO:0035556 intracellular signal transduction;GO:0007165 signal transduction		Predicted intracellular proteins	Nucleoli;Nucleoplasm (Approved)				0.0	0.0	0.0	0.0	0.0	0.0	0.0	0.0	0.0	0.0	0.0	0.0	0.0	0.0	0.0	0.0	0.0	0.0	0.0	0.0
TNFRSF1B	7133	symbol	H. sapiens	7133	H. sapiens	TNFRSF1B	TNF receptor superfamily member 1B	GO:0150098 glial cell-neuron signaling;GO:0003332 negative regulation of extracellular matrix constituent secretion;GO:1902339 positive regulation of apoptotic process involved in morphogenesis		CD markers; Candidate cardiovascular disease genes; Predicted secreted proteins; Cancer-related genes:Candidate cancer biomarkers		Tasonermin	(M11736)SA MMP CYTOKINE CONNECTION; (M128)PID TNF PATHWAY	(M5897)HALLMARK IL6 JAK STAT3 SIGNALING; (M5947)HALLMARK IL2 STAT5 SIGNALING; (M5932)HALLMARK INFLAMMATORY RESPONSE	0.0	0.0	0.0	0.0	0.0	1.0	0.0	0.0	1.0	1.0	0.0	0.0	0.0	0.0	0.0	1.0	0.0	0.0	0.0	0.0
ADCY5	111	symbol	H. sapiens	111	H. sapiens	ADCY5	adenylate cyclase 5	GO:0007195 adenylate cyclase-inhibiting dopamine receptor signaling pathway;GO:0006171 cAMP biosynthetic process;GO:0007191 adenylate cyclase-activating dopamine receptor signaling pathway		Disease related genes; ENZYME proteins:Lyases; Predicted intracellular proteins; Potential drug targets; Enzymes	Intermediate filaments (Enhanced)	Colforsin; 2',5'-DIDEOXY-ADENOSINE 3'-MONOPHOSPHATE; Aurothioglucose	(M56)PID LPA4 PATHWAY; (M8)PID ENDOTHELIN PATHWAY; (M15)PID LYSOPHOSPHOLIPID PATHWAY		0.0	0.0	0.0	0.0	0.0	0.0	0.0	0.0	0.0	0.0	0.0	0.0	0.0	0.0	0.0	0.0	0.0	0.0	1.0	0.0
NES	10763	symbol	H. sapiens	10763	H. sapiens	NES	nestin	GO:0030842 regulation of intermediate filament depolymerization;GO:0030844 positive regulation of intermediate filament depolymerization;GO:0045106 intermediate filament depolymerization		Predicted intracellular proteins	Intermediate filaments (Enhanced)				0.0	0.0	1.0	0.0	0.0	0.0	0.0	0.0	0.0	0.0	0.0	0.0	0.0	0.0	0.0	0.0	0.0	0.0	0.0	0.0
IL18R1	8809	symbol	H. sapiens	8809	H. sapiens	IL18R1	interleukin 18 receptor 1	GO:0035655 interleukin-18-mediated signaling pathway;GO:0071351 cellular response to interleukin-18;GO:0035744 T-helper 1 cell cytokine production		CD markers; Predicted intracellular proteins	Mitochondria (Approved)		(M290)PID IL12 STAT4 PATHWAY; (M196)PID IL23 PATHWAY; (M54)PID IL12 2PATHWAY	(M5897)HALLMARK IL6 JAK STAT3 SIGNALING; (M5947)HALLMARK IL2 STAT5 SIGNALING; (M5932)HALLMARK INFLAMMATORY RESPONSE	0.0	0.0	0.0	0.0	0.0	0.0	0.0	0.0	0.0	0.0	0.0	0.0	0.0	0.0	0.0	0.0	0.0	0.0	0.0	0.0
ZNF703	80139	symbol	H. sapiens	80139	H. sapiens	ZNF703	zinc finger protein 703	GO:0033601 positive regulation of mammary gland epithelial cell proliferation;GO:0034333 adherens junction assembly;GO:0034111 negative regulation of homotypic cell-cell adhesion		Predicted intracellular proteins; Disease related genes					0.0	1.0	0.0	0.0	0.0	0.0	0.0	1.0	1.0	0.0	0.0	1.0	1.0	0.0	0.0	0.0	0.0	1.0	0.0	0.0
TUBB6	84617	symbol	H. sapiens	84617	H. sapiens	TUBB6	tubulin beta 6 class V	GO:0000226 microtubule cytoskeleton organization;GO:0000278 mitotic cell cycle;GO:0007017 microtubule-based process		Predicted intracellular proteins; Disease related genes	Microtubules (Supported); Additional: Cytokinetic bridge;Mitotic spindle	CYT997; Artenimol			0.0	0.0	0.0	0.0	0.0	0.0	0.0	0.0	0.0	0.0	0.0	0.0	0.0	0.0	0.0	0.0	0.0	0.0	0.0	0.0
JPH2	57158	symbol	H. sapiens	57158	H. sapiens	JPH2	junctophilin 2	GO:0055024 regulation of cardiac muscle tissue development;GO:0060316 positive regulation of ryanodine-sensitive calcium-release channel activity;GO:0060314 regulation of ryanodine-sensitive calcium-release channel activity		Predicted intracellular proteins; Disease related genes					0.0	0.0	0.0	0.0	0.0	0.0	0.0	0.0	0.0	0.0	0.0	0.0	0.0	0.0	0.0	1.0	1.0	0.0	0.0	0.0
MAP3K6	9064	symbol	H. sapiens	9064	H. sapiens	MAP3K6	mitogen-activated protein kinase kinase kinase 6	GO:0000165 MAPK cascade;GO:0006468 protein phosphorylation;GO:0016310 phosphorylation	STE Ser/Thr protein kinase family	Kinases:STE Ser/Thr protein kinases; Predicted intracellular proteins; Enzymes; ENZYME proteins:Transferases	Nucleoplasm (Approved); Additional: Actin filaments;Cytosol;Plasma membrane	Fostamatinib	(M20)PID P38 MKK3 6PATHWAY	(M5928)HALLMARK MYC TARGETS V2	0.0	0.0	0.0	0.0	0.0	0.0	0.0	0.0	0.0	0.0	0.0	0.0	0.0	0.0	0.0	0.0	0.0	0.0	0.0	0.0
INPP5A	3632	symbol	H. sapiens	3632	H. sapiens	INPP5A	inositol polyphosphate-5-phosphatase A	GO:0046855 inositol phosphate dephosphorylation;GO:0046838 phosphorylated carbohydrate dephosphorylation;GO:0071545 inositol phosphate catabolic process		Predicted intracellular proteins; Enzymes; ENZYME proteins:Hydrolases	Cytosol (Approved); Additional: Plasma membrane				0.0	0.0	0.0	0.0	0.0	0.0	0.0	0.0	0.0	0.0	0.0	0.0	0.0	0.0	0.0	0.0	0.0	0.0	0.0	0.0
PROS1	5627	symbol	H. sapiens	5627	H. sapiens	PROS1	protein S	GO:0042730 fibrinolysis;GO:0030195 negative regulation of blood coagulation;GO:1900047 negative regulation of hemostasis		Disease related genes; Predicted intracellular proteins; FDA approved drug targets:Small molecule drugs; Candidate cardiovascular disease genes; Predicted secreted proteins		Drotrecogin alfa; Menadione; Sodium tetradecyl sulfate; Kappadione		(M5946)HALLMARK COAGULATION; (M5934)HALLMARK XENOBIOTIC METABOLISM	0.0	0.0	0.0	0.0	0.0	0.0	0.0	0.0	0.0	0.0	0.0	1.0	0.0	0.0	0.0	0.0	0.0	0.0	0.0	0.0
YBX1	4904	symbol	H. sapiens	4904	H. sapiens	YBX1	Y-box binding protein 1	GO:1990428 miRNA transport;GO:0070934 CRD-mediated mRNA stabilization;GO:0051031 tRNA transport		Predicted intracellular proteins; Transcription factors:beta-Barrel DNA-binding domains; Cancer-related genes:Candidate cancer biomarkers	Cytosol (Enhanced); Additional: Vesicles		(M50)PID PTP1B PATHWAY		0.0	0.0	0.0	0.0	0.0	0.0	0.0	0.0	0.0	0.0	0.0	0.0	0.0	0.0	0.0	0.0	1.0	0.0	0.0	0.0
LEF1	51176	symbol	H. sapiens	51176	H. sapiens	LEF1	lymphoid enhancer binding factor 1	GO:0061152 trachea submucosa development;GO:0061153 trachea gland development;GO:0097043 histone H3-K56 acetylation		Predicted intracellular proteins; Transcription factors:Other all-alpha-helical DNA-binding domains; Cancer-related genes	Nucleoplasm (Approved)	Etacrynic acid	(M223)PID BETA CATENIN NUC PATHWAY; (M195)PID CMYB PATHWAY; (M5493)WNT SIGNALING	(M5895)HALLMARK WNT BETA CATENIN SIGNALING; (M5902)HALLMARK APOPTOSIS	1.0	1.0	0.0	0.0	1.0	0.0	0.0	1.0	1.0	0.0	0.0	0.0	0.0	0.0	0.0	1.0	1.0	0.0	1.0	0.0
AK3L1	205	gene_synonym	H. sapiens	205	H. sapiens	AK4	adenylate kinase 4	GO:0006172 ADP biosynthetic process;GO:0009136 purine nucleoside diphosphate biosynthetic process;GO:0009180 purine ribonucleoside diphosphate biosynthetic process		Predicted intracellular proteins; Enzymes; ENZYME proteins:Transferases	Mitochondria (Supported)			(M5891)HALLMARK HYPOXIA; (M5924)HALLMARK MTORC1 SIGNALING; (M5937)HALLMARK GLYCOLYSIS	0.0	0.0	0.0	0.0	0.0	0.0	0.0	0.0	0.0	0.0	0.0	0.0	0.0	0.0	0.0	0.0	0.0	0.0	0.0	0.0
CNOT8	9337	symbol	H. sapiens	9337	H. sapiens	CNOT8	CCR4-NOT transcription complex subunit 8	GO:0043928 exonucleolytic catabolism of deadenylated mRNA;GO:0000291 nuclear-transcribed mRNA catabolic process, exonucleolytic;GO:0090503 RNA phosphodiester bond hydrolysis, exonucleolytic		Predicted intracellular proteins; Enzymes; ENZYME proteins:Hydrolases					0.0	0.0	0.0	0.0	0.0	0.0	0.0	0.0	0.0	0.0	0.0	0.0	0.0	0.0	0.0	0.0	0.0	0.0	0.0	0.0
NETO1	81832	symbol	H. sapiens	81832	H. sapiens	NETO1	neuropilin and tolloid like 1	GO:2000312 regulation of kainate selective glutamate receptor activity;GO:0048169 regulation of long-term neuronal synaptic plasticity;GO:2000463 positive regulation of excitatory postsynaptic potential		Transporters:Accessory Factors Involved in Transport; Predicted intracellular proteins	Golgi apparatus (Approved)				0.0	0.0	0.0	0.0	0.0	1.0	0.0	0.0	0.0	0.0	0.0	0.0	0.0	0.0	0.0	0.0	0.0	0.0	0.0	0.0
HAAO	23498	symbol	H. sapiens	23498	H. sapiens	HAAO	3-hydroxyanthranilate 3,4-dioxygenase	GO:0043420 anthranilate metabolic process;GO:0019805 quinolinate biosynthetic process;GO:0046874 quinolinate metabolic process		Disease related genes; Predicted intracellular proteins; ENZYME proteins:Oxidoreductases; Potential drug targets; Enzymes					0.0	0.0	0.0	0.0	0.0	0.0	0.0	0.0	0.0	0.0	0.0	0.0	0.0	0.0	0.0	0.0	0.0	0.0	0.0	0.0
SNTB1	6641	symbol	H. sapiens	6641	H. sapiens	SNTB1	syntrophin beta 1	GO:0006936 muscle contraction;GO:0003012 muscle system process;GO:0003008 system process		Predicted intracellular proteins				(M5930)HALLMARK EPITHELIAL MESENCHYMAL TRANSITION	0.0	0.0	0.0	0.0	0.0	1.0	0.0	0.0	0.0	0.0	0.0	0.0	0.0	0.0	0.0	0.0	0.0	0.0	0.0	0.0
PPP4R1	9989	symbol	H. sapiens	9989	H. sapiens	PPP4R1	protein phosphatase 4 regulatory subunit 1	GO:0006470 protein dephosphorylation;GO:0016311 dephosphorylation;GO:0006468 protein phosphorylation		Predicted intracellular proteins	Nucleoplasm (Approved)				0.0	0.0	0.0	0.0	0.0	0.0	0.0	0.0	0.0	0.0	0.0	0.0	0.0	0.0	0.0	0.0	0.0	0.0	0.0	0.0
PTK2	5747	symbol	H. sapiens	5747	H. sapiens	PTK2	protein tyrosine kinase 2	GO:0120041 positive regulation of macrophage proliferation;GO:0035995 detection of muscle stretch;GO:0120040 regulation of macrophage proliferation	Tyr protein kinase family	Disease related genes; Kinases:Tyr protein kinases; ENZYME proteins:Transferases; Predicted intracellular proteins; Potential drug targets; Cancer-related genes:Candidate cancer biomarkers; Enzymes	Focal adhesion sites (Supported); Additional: Cytosol;Vesicles	Endostatin; 7-PYRIDIN-2-YL-N-(3,4,5-TRIMETHOXYPHENYL)-7H-PYRROLO[2,3-D]PYRIMIDIN-2-AMINE; 2-({5-CHLORO-2-[(2-METHOXY-4-MORPHOLIN-4-YLPHENYL)AMINO]PYRIMIDIN-4-YL}AMINO)-N-METHYLBENZAMIDE; Fostamatinib	(M273)PID EPHA2 FWD PATHWAY; (M125)PID IGF1 PATHWAY; (M72)PID NECTIN PATHWAY	(M5944)HALLMARK ANGIOGENESIS; (M5902)HALLMARK APOPTOSIS; (M5915)HALLMARK APICAL JUNCTION	1.0	1.0	1.0	1.0	0.0	0.0	1.0	1.0	1.0	0.0	0.0	1.0	0.0	1.0	1.0	1.0	0.0	1.0	1.0	1.0
CCDC102B	79839	symbol	H. sapiens	79839	H. sapiens	CCDC102B	coiled-coil domain containing 102B			Predicted intracellular proteins	Mitochondria (Approved); Additional: Cytosol				0.0	0.0	0.0	0.0	0.0	0.0	0.0	0.0	0.0	0.0	0.0	0.0	0.0	0.0	0.0	0.0	0.0	0.0	0.0	0.0
TMTC4	84899	symbol	H. sapiens	84899	H. sapiens	TMTC4	transmembrane O-mannosyltransferase targeting cadherins 4	GO:1905584 outer hair cell apoptotic process;GO:0032470 positive regulation of endoplasmic reticulum calcium ion concentration;GO:0035269 protein O-linked mannosylation		Predicted intracellular proteins	Vesicles (Approved)				0.0	0.0	0.0	0.0	0.0	0.0	0.0	0.0	0.0	0.0	0.0	0.0	0.0	0.0	0.0	0.0	0.0	0.0	0.0	0.0
GPR161	23432	symbol	H. sapiens	23432	H. sapiens	GPR161	G protein-coupled receptor 161	GO:1901621 negative regulation of smoothened signaling pathway involved in dorsal/ventral neural tube patterning;GO:1901620 regulation of smoothened signaling pathway involved in dorsal/ventral neural tube patterning;GO:0060831 smoothened signaling pathway involved in dorsal/ventral neural tube patterning		Transporters; G-protein coupled receptors:GPCRs excl olfactory receptors	Nucleoplasm (Approved); Additional: Nucleoli				0.0	0.0	0.0	0.0	0.0	0.0	0.0	0.0	0.0	0.0	0.0	0.0	0.0	0.0	0.0	0.0	0.0	0.0	0.0	0.0
CDC42EP2	10435	symbol	H. sapiens	10435	H. sapiens	CDC42EP2	CDC42 effector protein 2	GO:0031272 regulation of pseudopodium assembly;GO:0031274 positive regulation of pseudopodium assembly;GO:0031269 pseudopodium assembly		Predicted intracellular proteins	Cytosol;Microtubules (Supported)			(M5893)HALLMARK MITOTIC SPINDLE	0.0	0.0	1.0	0.0	0.0	0.0	0.0	0.0	0.0	0.0	0.0	0.0	0.0	0.0	0.0	0.0	0.0	0.0	0.0	0.0
KCTD11	147040	symbol	H. sapiens	147040	H. sapiens	KCTD11	potassium channel tetramerization domain containing 11	GO:0045666 positive regulation of neuron differentiation;GO:0051260 protein homooligomerization;GO:0045664 regulation of neuron differentiation		Predicted intracellular proteins	Nucleoplasm (Approved)				0.0	0.0	0.0	0.0	0.0	0.0	0.0	0.0	0.0	0.0	0.0	0.0	0.0	0.0	0.0	0.0	0.0	0.0	0.0	0.0
SNTB2	6645	symbol	H. sapiens	6645	H. sapiens	SNTB2	syntrophin beta 2			Predicted intracellular proteins	Golgi apparatus;Plasma membrane (Supported); Additional: Nucleoplasm				0.0	0.0	0.0	0.0	0.0	0.0	0.0	0.0	0.0	0.0	0.0	0.0	0.0	0.0	0.0	0.0	0.0	0.0	0.0	0.0
SMOX	54498	symbol	H. sapiens	54498	H. sapiens	SMOX	spermine oxidase	GO:0046208 spermine catabolic process;GO:0006598 polyamine catabolic process;GO:0008215 spermine metabolic process		ENZYME proteins:Oxidoreductases; FDA approved drug targets:Small molecule drugs; Predicted intracellular proteins; Enzymes	Nucleoplasm (Supported); Additional: Cytosol;Nuclear membrane;Vesicles	Spermine; MDL72527		(M5934)HALLMARK XENOBIOTIC METABOLISM; (M5945)HALLMARK HEME METABOLISM	0.0	0.0	0.0	0.0	0.0	0.0	0.0	0.0	0.0	0.0	0.0	0.0	0.0	0.0	0.0	0.0	0.0	0.0	1.0	0.0
RAB43	339122	symbol	H. sapiens	339122	H. sapiens	RAB43	RAB43, member RAS oncogene family	GO:0035526 retrograde transport, plasma membrane to Golgi;GO:0090382 phagosome maturation;GO:0019068 virion assembly		Predicted intracellular proteins	Plasma membrane (Supported)				0.0	0.0	0.0	0.0	0.0	0.0	0.0	0.0	0.0	0.0	0.0	0.0	0.0	0.0	0.0	0.0	0.0	0.0	0.0	0.0
PLAGL1	5325	symbol	H. sapiens	5325	H. sapiens	PLAGL1	PLAG1 like zinc finger 1	GO:0000122 negative regulation of transcription by RNA polymerase II;GO:0051726 regulation of cell cycle;GO:0045944 positive regulation of transcription by RNA polymerase II		Transcription factors:Zinc-coordinating DNA-binding domains; Predicted intracellular proteins	Nuclear bodies (Supported); Additional: Golgi apparatus;Vesicles			(M5947)HALLMARK IL2 STAT5 SIGNALING	0.0	0.0	0.0	0.0	0.0	0.0	0.0	0.0	0.0	0.0	0.0	0.0	0.0	0.0	0.0	0.0	0.0	0.0	0.0	0.0
KCNK13	56659	symbol	H. sapiens	56659	H. sapiens	KCNK13	potassium two pore domain channel subfamily K member 13	GO:0030322 stabilization of membrane potential;GO:0071805 potassium ion transmembrane transport;GO:0006813 potassium ion transport		Voltage-gated ion channels:Two-P Potassium Channels	Cell Junctions;Nuclear speckles (Approved)				0.0	0.0	0.0	0.0	0.0	1.0	0.0	0.0	0.0	0.0	0.0	0.0	0.0	0.0	0.0	0.0	0.0	0.0	0.0	0.0
MMP28	79148	symbol	H. sapiens	79148	H. sapiens	MMP28	matrix metallopeptidase 28	GO:0010760 negative regulation of macrophage chemotaxis;GO:1905522 negative regulation of macrophage migration;GO:0002689 negative regulation of leukocyte chemotaxis		Predicted intracellular proteins; Peptidases:Metallopeptidases; FDA approved drug targets:Small molecule drugs; Predicted secreted proteins; Enzymes	Nucleoplasm (Approved); Additional: Focal adhesion sites	Marimastat	(M3468)NABA ECM REGULATORS; (M5885)NABA MATRISOME ASSOCIATED; (M5889)NABA MATRISOME		0.0	0.0	0.0	0.0	0.0	0.0	0.0	0.0	0.0	1.0	0.0	0.0	0.0	0.0	0.0	0.0	0.0	0.0	0.0	0.0
AVPR2	554	symbol	H. sapiens	554	H. sapiens	AVPR2	arginine vasopressin receptor 2	GO:0035814 negative regulation of renal sodium excretion;GO:0035811 negative regulation of urine volume;GO:0001992 regulation of systemic arterial blood pressure by vasopressin		FDA approved drug targets:Small molecule drugs; Transporters; Disease related genes; G-protein coupled receptors:GPCRs excl olfactory receptors		Desmopressin; Vasopressin; Demeclocycline; Conivaptan; Terlipressin; M0002; OPC-51803; Tolvaptan; Atosiban; Lypressin	(M67)PID ARF6 TRAFFICKING PATHWAY		0.0	0.0	1.0	0.0	0.0	1.0	0.0	0.0	0.0	0.0	0.0	1.0	0.0	0.0	0.0	0.0	0.0	0.0	0.0	0.0
FBXO32	114907	symbol	H. sapiens	114907	H. sapiens	FBXO32	F-box protein 32	GO:0014870 response to muscle inactivity;GO:0014877 response to muscle inactivity involved in regulation of muscle adaptation;GO:0014894 response to denervation involved in regulation of muscle adaptation		Predicted intracellular proteins; Disease related genes	Cytosol;Nucleoplasm (Enhanced)		(M136)PID FOXO PATHWAY		0.0	0.0	0.0	0.0	0.0	1.0	0.0	0.0	0.0	0.0	0.0	0.0	0.0	0.0	0.0	0.0	0.0	0.0	0.0	0.0
MYOF	26509	symbol	H. sapiens	26509	H. sapiens	MYOF	myoferlin	GO:0033292 T-tubule organization;GO:0001778 plasma membrane repair;GO:0007520 myoblast fusion		Predicted intracellular proteins	Vesicles (Supported); Additional: Plasma membrane		(M237)PID VEGFR1 2 PATHWAY	(M5906)HALLMARK ESTROGEN RESPONSE EARLY; (M5907)HALLMARK ESTROGEN RESPONSE LATE	0.0	0.0	0.0	0.0	0.0	1.0	0.0	0.0	0.0	0.0	0.0	1.0	0.0	0.0	0.0	0.0	1.0	0.0	0.0	0.0
RBP7	116362	symbol	H. sapiens	116362	H. sapiens	RBP7	retinol binding protein 7			Predicted intracellular proteins	Cytosol;Nuclear speckles (Uncertain)				0.0	0.0	0.0	0.0	0.0	0.0	0.0	0.0	0.0	0.0	0.0	0.0	0.0	0.0	0.0	0.0	0.0	0.0	0.0	0.0
STK10	6793	symbol	H. sapiens	6793	H. sapiens	STK10	serine/threonine kinase 10	GO:0071593 lymphocyte aggregation;GO:0070486 leukocyte aggregation;GO:2000401 regulation of lymphocyte migration	STE Ser/Thr protein kinase family	Kinases:STE Ser/Thr protein kinases; Disease related genes; ENZYME proteins:Transferases; Predicted intracellular proteins; Potential drug targets; Enzymes	Nucleoplasm;Plasma membrane (Approved)	Fostamatinib			0.0	0.0	0.0	0.0	0.0	0.0	0.0	0.0	0.0	0.0	0.0	0.0	0.0	0.0	0.0	0.0	0.0	0.0	0.0	0.0
BST1	683	symbol	H. sapiens	683	H. sapiens	BST1	bone marrow stromal cell antigen 1	GO:2001044 regulation of integrin-mediated signaling pathway;GO:0090022 regulation of neutrophil chemotaxis;GO:0090322 regulation of superoxide metabolic process		CD markers; Predicted intracellular proteins; Enzymes; ENZYME proteins:Hydrolases		Etheno-NAD; Nicotinamide; Adenosine 5'-[gamma-thio]triphosphate; Nicotinamide Mononucleotide; Etheno-Nadp			0.0	1.0	1.0	1.0	0.0	0.0	0.0	0.0	0.0	0.0	0.0	0.0	0.0	0.0	0.0	0.0	0.0	0.0	0.0	0.0
SCARF2	91179	symbol	H. sapiens	91179	H. sapiens	SCARF2	scavenger receptor class F member 2	GO:0007157 heterophilic cell-cell adhesion via plasma membrane cell adhesion molecules;GO:0098742 cell-cell adhesion via plasma-membrane adhesion molecules;GO:0006897 endocytosis		Disease related genes	Nucleoplasm (Uncertain); Additional: Cytosol;Nuclear bodies				0.0	0.0	0.0	0.0	0.0	0.0	0.0	0.0	0.0	0.0	0.0	0.0	0.0	0.0	0.0	0.0	0.0	0.0	0.0	0.0
PIK3C2B	5287	symbol	H. sapiens	5287	H. sapiens	PIK3C2B	phosphatidylinositol-4-phosphate 3-kinase catalytic subunit type 2 beta	GO:0036092 phosphatidylinositol-3-phosphate biosynthetic process;GO:0046854 phosphatidylinositol phosphate biosynthetic process;GO:0006661 phosphatidylinositol biosynthetic process		Predicted intracellular proteins; Enzymes; ENZYME proteins:Transferases	Nucleoplasm (Approved); Additional: Cytosol	Fostamatinib	(M231)PID KIT PATHWAY		0.0	0.0	0.0	0.0	0.0	0.0	0.0	0.0	0.0	0.0	0.0	0.0	0.0	0.0	0.0	0.0	0.0	0.0	1.0	1.0
KCNMB1	3779	symbol	H. sapiens	3779	H. sapiens	KCNMB1	potassium calcium-activated channel subfamily M regulatory beta subunit 1	GO:1903413 cellular response to bile acid;GO:1903412 response to bile acid;GO:0005513 detection of calcium ion		FDA approved drug targets:Small molecule drugs; Transporters:Accessory Factors Involved in Transport				(M5956)HALLMARK KRAS SIGNALING DN	0.0	0.0	1.0	0.0	0.0	1.0	0.0	0.0	0.0	0.0	0.0	0.0	0.0	0.0	0.0	0.0	0.0	0.0	0.0	0.0
NR2F2	7026	symbol	H. sapiens	7026	H. sapiens	NR2F2	nuclear receptor subfamily 2 group F member 2	GO:0009956 radial pattern formation;GO:0060838 lymphatic endothelial cell fate commitment;GO:0060839 endothelial cell fate commitment		Transcription factors:Zinc-coordinating DNA-binding domains; Predicted intracellular proteins; Disease related genes; Nuclear receptors	Nucleoplasm (Approved); Additional: Cytosol		(M285)PID HNF3A PATHWAY; (M105)PID TELOMERASE PATHWAY		1.0	0.0	0.0	0.0	0.0	1.0	0.0	0.0	0.0	0.0	0.0	0.0	1.0	0.0	0.0	0.0	1.0	0.0	0.0	0.0
C1QTNF1	114897	symbol	H. sapiens	114897	H. sapiens	C1QTNF1	C1q and TNF related 1	GO:2000857 positive regulation of mineralocorticoid secretion;GO:2000860 positive regulation of aldosterone secretion;GO:0035931 mineralocorticoid secretion		Predicted intracellular proteins; Predicted secreted proteins	Cytosol;Nucleoplasm (Approved)		(M5880)NABA ECM AFFILIATED; (M5885)NABA MATRISOME ASSOCIATED; (M5889)NABA MATRISOME		0.0	1.0	0.0	0.0	0.0	1.0	0.0	0.0	0.0	0.0	0.0	1.0	0.0	0.0	0.0	0.0	0.0	0.0	0.0	0.0
SMOC2	64094	symbol	H. sapiens	64094	H. sapiens	SMOC2	SPARC related modular calcium binding 2	GO:0035470 positive regulation of vascular wound healing;GO:1900748 positive regulation of vascular endothelial growth factor signaling pathway;GO:0045743 positive regulation of fibroblast growth factor receptor signaling pathway		Predicted intracellular proteins; Disease related genes; Predicted secreted proteins			(M3008)NABA ECM GLYCOPROTEINS; (M5884)NABA CORE MATRISOME; (M5889)NABA MATRISOME		1.0	0.0	0.0	0.0	0.0	0.0	0.0	1.0	1.0	1.0	1.0	1.0	0.0	0.0	1.0	0.0	0.0	0.0	0.0	0.0
MATN3	4148	symbol	H. sapiens	4148	H. sapiens	MATN3	matrilin 3	GO:0051216 cartilage development;GO:0061448 connective tissue development;GO:0001501 skeletal system development		Disease related genes; Predicted secreted proteins	Endoplasmic reticulum;Golgi apparatus (Approved)		(M3008)NABA ECM GLYCOPROTEINS; (M5884)NABA CORE MATRISOME; (M5889)NABA MATRISOME	(M5930)HALLMARK EPITHELIAL MESENCHYMAL TRANSITION	0.0	0.0	0.0	0.0	0.0	0.0	1.0	0.0	0.0	0.0	1.0	0.0	0.0	0.0	0.0	0.0	0.0	0.0	0.0	1.0
PRKG1	5592	symbol	H. sapiens	5592	H. sapiens	PRKG1	protein kinase cGMP-dependent 1	GO:0060087 relaxation of vascular associated smooth muscle;GO:0044557 relaxation of smooth muscle;GO:0090331 negative regulation of platelet aggregation	AGC Ser/Thr protein kinase family	Disease related genes; Kinases:AGC Ser/Thr protein kinases; ENZYME proteins:Transferases; Predicted intracellular proteins; Potential drug targets; Enzymes	Cytosol;Vesicles (Approved)				0.0	1.0	1.0	0.0	0.0	1.0	0.0	0.0	0.0	0.0	0.0	1.0	0.0	1.0	0.0	0.0	0.0	0.0	0.0	0.0
SIPA1	6494	symbol	H. sapiens	6494	H. sapiens	SIPA1	signal-induced proliferation-associated 1	GO:0042631 cellular response to water deprivation;GO:0071462 cellular response to water stimulus;GO:0009414 response to water deprivation		Predicted intracellular proteins	Nucleoli (Approved); Additional: Golgi apparatus;Nucleoplasm;Plasma membrane		(M186)PID PDGFRB PATHWAY		0.0	1.0	0.0	0.0	0.0	0.0	0.0	0.0	0.0	0.0	0.0	0.0	0.0	0.0	0.0	0.0	0.0	0.0	0.0	0.0
PLA1A	51365	symbol	H. sapiens	51365	H. sapiens	PLA1A	phospholipase A1 member A	GO:0036150 phosphatidylserine acyl-chain remodeling;GO:0006658 phosphatidylserine metabolic process;GO:0006575 cellular modified amino acid metabolic process		Predicted intracellular proteins; Predicted secreted proteins; RAS pathway related proteins	Cytoplasmic bodies;Nuclear speckles (Approved); Additional: Nucleoplasm				0.0	0.0	0.0	0.0	0.0	0.0	0.0	0.0	0.0	0.0	0.0	0.0	0.0	0.0	0.0	0.0	0.0	0.0	0.0	0.0
SLC26A4	5172	symbol	H. sapiens	5172	H. sapiens	SLC26A4	solute carrier family 26 member 4	GO:0015705 iodide transport;GO:0019532 oxalate transport;GO:1902358 sulfate transmembrane transport		Potential drug targets; Disease related genes; Transporters:Electrochemical Potential-driven transporters					0.0	0.0	0.0	0.0	0.0	0.0	0.0	0.0	0.0	0.0	0.0	0.0	0.0	0.0	0.0	0.0	0.0	0.0	0.0	0.0
PLN	5350	symbol	H. sapiens	5350	H. sapiens	PLN	phospholamban	GO:0086092 regulation of the force of heart contraction by cardiac conduction;GO:1902081 negative regulation of calcium ion import into sarcoplasmic reticulum;GO:1902080 regulation of calcium ion import into sarcoplasmic reticulum		Potential drug targets; Disease related genes; Transporters:Transporter channels and pores					0.0	0.0	1.0	0.0	0.0	1.0	0.0	0.0	0.0	0.0	0.0	0.0	0.0	0.0	0.0	1.0	1.0	0.0	0.0	0.0
WWP1	11059	symbol	H. sapiens	11059	H. sapiens	WWP1	WW domain containing E3 ubiquitin protein ligase 1	GO:0046718 viral entry into host cell;GO:0044409 entry into host;GO:0052126 movement in host environment		Predicted intracellular proteins; Enzymes; ENZYME proteins:Transferases	Cytosol (Approved); Additional: Golgi apparatus;Plasma membrane		(M13)PID ERBB4 PATHWAY; (M236)PID DELTA NP63 PATHWAY; (M256)PID TAP63 PATHWAY	(M5939)HALLMARK P53 PATHWAY	0.0	0.0	0.0	0.0	0.0	0.0	0.0	0.0	0.0	0.0	0.0	0.0	0.0	0.0	0.0	0.0	0.0	0.0	0.0	1.0
RCSD1	92241	symbol	H. sapiens	92241	H. sapiens	RCSD1	RCSD domain containing 1	GO:0071474 cellular hyperosmotic response;GO:0006972 hyperosmotic response;GO:0071470 cellular response to osmotic stress		Predicted intracellular proteins	Plasma membrane (Approved)				0.0	0.0	0.0	0.0	0.0	1.0	0.0	0.0	0.0	0.0	0.0	0.0	0.0	0.0	0.0	0.0	0.0	0.0	0.0	0.0
TBX18	9096	symbol	H. sapiens	9096	H. sapiens	TBX18	T-box transcription factor 18	GO:0060823 canonical Wnt signaling pathway involved in neural plate anterior/posterior pattern formation;GO:0060827 regulation of canonical Wnt signaling pathway involved in neural plate anterior/posterior pattern formation;GO:0060829 negative regulation of canonical Wnt signaling pathway involved in neural plate anterior/posterior pattern formation		Predicted intracellular proteins; Disease related genes; Transcription factors:Immunoglobulin fold	Nucleoplasm (Supported)				0.0	0.0	0.0	0.0	1.0	1.0	0.0	0.0	0.0	0.0	0.0	0.0	0.0	0.0	0.0	1.0	1.0	0.0	0.0	0.0
TMEM37	140738	symbol	H. sapiens	140738	H. sapiens	TMEM37	transmembrane protein 37	GO:0070588 calcium ion transmembrane transport;GO:0006816 calcium ion transport;GO:0034765 regulation of ion transmembrane transport		Predicted intracellular proteins	Nucleoli fibrillar center (Approved); Additional: Cytosol;Nucleoplasm				0.0	0.0	0.0	0.0	0.0	0.0	0.0	0.0	0.0	0.0	0.0	0.0	0.0	0.0	0.0	0.0	0.0	0.0	0.0	0.0
RTN4RL2	349667	symbol	H. sapiens	349667	H. sapiens	RTN4RL2	reticulon 4 receptor like 2	GO:0031103 axon regeneration;GO:0031102 neuron projection regeneration;GO:0048678 response to axon injury		Predicted intracellular proteins					0.0	0.0	0.0	0.0	0.0	0.0	0.0	0.0	0.0	0.0	0.0	1.0	0.0	0.0	0.0	0.0	0.0	0.0	0.0	0.0
PHACTR2	9749	symbol	H. sapiens	9749	H. sapiens	PHACTR2	phosphatase and actin regulator 2	GO:0030036 actin cytoskeleton organization;GO:0043086 negative regulation of catalytic activity;GO:0030029 actin filament-based process		Predicted intracellular proteins					0.0	0.0	1.0	0.0	0.0	0.0	0.0	0.0	0.0	0.0	0.0	0.0	0.0	0.0	0.0	0.0	0.0	0.0	0.0	0.0
RHBDF2	79651	symbol	H. sapiens	79651	H. sapiens	RHBDF2	rhomboid 5 homolog 2	GO:0002862 negative regulation of inflammatory response to antigenic stimulus;GO:0002861 regulation of inflammatory response to antigenic stimulus;GO:0050709 negative regulation of protein secretion		Disease related genes; Peptidases:Serine-type peptidases; Predicted intracellular proteins; Potential drug targets; Enzymes				(M5939)HALLMARK P53 PATHWAY	0.0	0.0	0.0	0.0	0.0	0.0	0.0	0.0	0.0	0.0	0.0	0.0	0.0	0.0	1.0	0.0	0.0	0.0	0.0	0.0
VASP	7408	symbol	H. sapiens	7408	H. sapiens	VASP	vasodilator stimulated phosphoprotein	GO:0051289 protein homotetramerization;GO:0051262 protein tetramerization;GO:0001843 neural tube closure		Predicted intracellular proteins	Cell Junctions;Focal adhesion sites;Plasma membrane (Supported)		(M184)PID ECADHERIN KERATINOCYTE PATHWAY; (M210)PID IL8 CXCR2 PATHWAY; (M16801)SIG REGULATION OF THE ACTIN CYTOSKELETON BY RHO GTPASES	(M5915)HALLMARK APICAL JUNCTION	0.0	0.0	1.0	0.0	1.0	0.0	0.0	0.0	0.0	0.0	0.0	0.0	0.0	0.0	0.0	0.0	0.0	0.0	0.0	1.0
TSKU	25987	symbol	H. sapiens	25987	H. sapiens	TSKU	tsukushi, small leucine rich proteoglycan	GO:0042635 positive regulation of hair cycle;GO:0061073 ciliary body morphogenesis;GO:1904761 negative regulation of myofibroblast differentiation		Predicted secreted proteins	Nucleoplasm (Approved); Additional: Nuclear bodies		(M3008)NABA ECM GLYCOPROTEINS; (M5884)NABA CORE MATRISOME; (M5889)NABA MATRISOME	(M5906)HALLMARK ESTROGEN RESPONSE EARLY	0.0	0.0	0.0	0.0	0.0	0.0	0.0	0.0	0.0	0.0	1.0	1.0	0.0	0.0	0.0	0.0	0.0	0.0	0.0	0.0
PRRX1	5396	symbol	H. sapiens	5396	H. sapiens	PRRX1	paired related homeobox 1	GO:0100026 positive regulation of DNA repair by transcription from RNA polymerase II promoter;GO:0048664 neuron fate determination;GO:0042474 middle ear morphogenesis		Predicted intracellular proteins; Disease related genes; Transcription factors:Helix-turn-helix domains; Cancer-related genes	Nucleoplasm (Supported)			(M5930)HALLMARK EPITHELIAL MESENCHYMAL TRANSITION; (M5953)HALLMARK KRAS SIGNALING UP	1.0	0.0	0.0	0.0	0.0	0.0	0.0	0.0	0.0	0.0	0.0	0.0	0.0	0.0	0.0	1.0	0.0	0.0	0.0	0.0
HECA	51696	symbol	H. sapiens	51696	H. sapiens	HECA	hdc homolog, cell cycle regulator	GO:0030323 respiratory tube development;GO:0045930 negative regulation of mitotic cell cycle;GO:0045786 negative regulation of cell cycle		Predicted intracellular proteins	Cytosol (Approved)				0.0	0.0	0.0	0.0	0.0	0.0	0.0	0.0	0.0	0.0	0.0	0.0	0.0	0.0	0.0	0.0	0.0	0.0	0.0	0.0
MYOM1	8736	symbol	H. sapiens	8736	H. sapiens	MYOM1	myomesin 1	GO:0002074 extraocular skeletal muscle development;GO:0010737 protein kinase A signaling;GO:0050714 positive regulation of protein secretion		Predicted intracellular proteins				(M5909)HALLMARK MYOGENESIS	0.0	0.0	0.0	0.0	0.0	1.0	0.0	0.0	0.0	0.0	0.0	0.0	0.0	0.0	0.0	0.0	1.0	0.0	0.0	0.0
ZYX	7791	symbol	H. sapiens	7791	H. sapiens	ZYX	zyxin	GO:0030038 contractile actin filament bundle assembly;GO:0043149 stress fiber assembly;GO:0007229 integrin-mediated signaling pathway		Predicted intracellular proteins	Focal adhesion sites (Supported); Additional: Actin filaments;Plasma membrane	Artenimol	(M184)PID ECADHERIN KERATINOCYTE PATHWAY; (M232)PID ECADHERIN STABILIZATION PATHWAY; (M238)PID THROMBIN PAR1 PATHWAY	(M5915)HALLMARK APICAL JUNCTION	0.0	0.0	1.0	1.0	0.0	0.0	0.0	0.0	1.0	0.0	0.0	0.0	0.0	0.0	0.0	0.0	0.0	0.0	0.0	1.0
TAX1BP3	30851	symbol	H. sapiens	30851	H. sapiens	TAX1BP3	Tax1 binding protein 3	GO:2000009 negative regulation of protein localization to cell surface;GO:2000008 regulation of protein localization to cell surface;GO:0034394 protein localization to cell surface		Predicted intracellular proteins	Actin filaments;Nucleoli fibrillar center (Approved); Additional: Vesicles			(M5939)HALLMARK P53 PATHWAY	0.0	0.0	0.0	0.0	0.0	0.0	0.0	0.0	0.0	0.0	0.0	0.0	0.0	0.0	0.0	0.0	0.0	0.0	0.0	0.0
SLC16A1	6566	symbol	H. sapiens	6566	H. sapiens	SLC16A1	solute carrier family 16 member 1	GO:0015728 mevalonate transport;GO:0051780 behavioral response to nutrient;GO:0035879 plasma membrane lactate transport		Potential drug targets; Disease related genes; Transporters:Electrochemical Potential-driven transporters	Cell Junctions;Plasma membrane (Enhanced)	Pyruvic acid; Mersalyl		(M5906)HALLMARK ESTROGEN RESPONSE EARLY; (M5907)HALLMARK ESTROGEN RESPONSE LATE	0.0	0.0	0.0	0.0	0.0	1.0	0.0	0.0	0.0	0.0	0.0	0.0	0.0	0.0	0.0	0.0	0.0	0.0	0.0	0.0
FOXD1	2297	symbol	H. sapiens	2297	H. sapiens	FOXD1	forkhead box D1	GO:0060678 dichotomous subdivision of terminal units involved in ureteric bud branching;GO:0072127 renal capsule development;GO:0072213 metanephric capsule development		Predicted intracellular proteins; Transcription factors:Helix-turn-helix domains					0.0	0.0	0.0	0.0	1.0	0.0	0.0	0.0	1.0	0.0	0.0	0.0	0.0	0.0	0.0	0.0	0.0	0.0	0.0	0.0
ATP10A	57194	symbol	H. sapiens	57194	H. sapiens	ATP10A	ATPase phospholipid transporting 10A (putative)	GO:1903527 positive regulation of membrane tubulation;GO:1903525 regulation of membrane tubulation;GO:1903729 regulation of plasma membrane organization		Potential drug targets; Disease related genes; Enzymes; ENZYME proteins:Hydrolases					0.0	0.0	0.0	0.0	0.0	0.0	0.0	0.0	0.0	0.0	0.0	0.0	0.0	0.0	0.0	0.0	0.0	0.0	0.0	0.0
CD300LG	146894	symbol	H. sapiens	146894	H. sapiens	CD300LG	CD300 molecule like family member g	GO:0002376 immune system process;GO:0008150 biological_process		CD markers; Predicted intracellular proteins					0.0	0.0	0.0	0.0	0.0	0.0	0.0	0.0	0.0	0.0	0.0	0.0	0.0	0.0	0.0	0.0	0.0	0.0	0.0	0.0
SULT1C4	27233	symbol	H. sapiens	27233	H. sapiens	SULT1C4	sulfotransferase family 1C member 4	GO:0030638 polyketide metabolic process;GO:0044598 doxorubicin metabolic process;GO:0006068 ethanol catabolic process		Predicted intracellular proteins	Cytosol (Approved)				0.0	0.0	0.0	0.0	0.0	0.0	0.0	0.0	0.0	0.0	0.0	0.0	0.0	0.0	0.0	0.0	0.0	0.0	0.0	0.0
BMP8A	353500	symbol	H. sapiens	353500	H. sapiens	BMP8A	bone morphogenetic protein 8a	GO:0002024 diet induced thermogenesis;GO:0002021 response to dietary excess;GO:0097009 energy homeostasis		Predicted secreted proteins			(M5883)NABA SECRETED FACTORS; (M5885)NABA MATRISOME ASSOCIATED; (M5889)NABA MATRISOME		0.0	0.0	0.0	0.0	0.0	0.0	0.0	0.0	1.0	0.0	0.0	0.0	0.0	0.0	0.0	0.0	0.0	0.0	0.0	0.0
PDE2A	5138	symbol	H. sapiens	5138	H. sapiens	PDE2A	phosphodiesterase 2A	GO:1904613 cellular response to 2,3,7,8-tetrachlorodibenzodioxine;GO:1904612 response to 2,3,7,8-tetrachlorodibenzodioxine;GO:0046069 cGMP catabolic process		FDA approved drug targets:Small molecule drugs; Predicted intracellular proteins; Enzymes; ENZYME proteins:Hydrolases	Cytosol (Supported)	Cyclic GMP; ND7001; Exisulind; 3-isobutyl-1-methyl-7H-xanthine; Tofisopam; Doxofylline			1.0	0.0	0.0	0.0	0.0	1.0	0.0	0.0	1.0	0.0	0.0	0.0	1.0	0.0	0.0	1.0	0.0	0.0	0.0	0.0
PCSK6	5046	symbol	H. sapiens	5046	H. sapiens	PCSK6	proprotein convertase subtilisin/kexin type 6	GO:0032902 nerve growth factor production;GO:0032898 neurotrophin production;GO:0007354 zygotic determination of anterior/posterior axis, embryo		Predicted intracellular proteins; Predicted secreted proteins; Enzymes; Peptidases:Serine-type peptidases			(M3468)NABA ECM REGULATORS; (M5885)NABA MATRISOME ASSOCIATED; (M5889)NABA MATRISOME		0.0	0.0	0.0	0.0	0.0	0.0	0.0	0.0	1.0	0.0	0.0	0.0	0.0	0.0	0.0	0.0	0.0	0.0	0.0	1.0
EDARADD	128178	symbol	H. sapiens	128178	H. sapiens	EDARADD	EDAR associated death domain	GO:1901224 positive regulation of NIK/NF-kappaB signaling;GO:1901222 regulation of NIK/NF-kappaB signaling;GO:0038061 NIK/NF-kappaB signaling		Predicted intracellular proteins; Disease related genes	Nucleoplasm (Approved); Additional: Cytosol				0.0	0.0	0.0	0.0	0.0	0.0	0.0	0.0	0.0	0.0	0.0	0.0	0.0	0.0	0.0	0.0	0.0	0.0	0.0	0.0
OR51E1	143503	symbol	H. sapiens	143503	H. sapiens	OR51E1	olfactory receptor family 51 subfamily E member 1	GO:0050911 detection of chemical stimulus involved in sensory perception of smell;GO:0007608 sensory perception of smell;GO:0050907 detection of chemical stimulus involved in sensory perception		G-protein coupled receptors:Odorant/olfactory and gustatory receptors					0.0	0.0	0.0	0.0	0.0	0.0	0.0	0.0	0.0	0.0	0.0	0.0	0.0	0.0	0.0	0.0	0.0	0.0	0.0	0.0
PRPF38A	84950	symbol	H. sapiens	84950	H. sapiens	PRPF38A	pre-mRNA processing factor 38A	GO:0000377 RNA splicing, via transesterification reactions with bulged adenosine as nucleophile;GO:0000398 mRNA splicing, via spliceosome;GO:0000375 RNA splicing, via transesterification reactions		Predicted intracellular proteins	Nucleoplasm (Enhanced)				0.0	0.0	0.0	0.0	0.0	0.0	0.0	0.0	0.0	0.0	0.0	0.0	0.0	0.0	0.0	0.0	0.0	0.0	0.0	0.0
CYBRD1	79901	symbol	H. sapiens	79901	H. sapiens	CYBRD1	cytochrome b reductase 1	GO:0033215 reductive iron assimilation;GO:0140576 ascorbate homeostasis;GO:0033212 iron import into cell			Plasma membrane (Supported)				0.0	0.0	0.0	0.0	0.0	0.0	0.0	0.0	0.0	0.0	0.0	0.0	0.0	0.0	0.0	0.0	0.0	0.0	0.0	0.0
C10orf55	414236	symbol	H. sapiens	414236	H. sapiens	C10orf55	chromosome 10 putative open reading frame 55			Predicted intracellular proteins	Nucleoplasm (Approved)				0.0	0.0	0.0	0.0	0.0	0.0	0.0	0.0	0.0	0.0	0.0	0.0	0.0	0.0	0.0	0.0	0.0	0.0	0.0	0.0
THBD	7056	symbol	H. sapiens	7056	H. sapiens	THBD	thrombomodulin	GO:0051918 negative regulation of fibrinolysis;GO:0051917 regulation of fibrinolysis;GO:0010544 negative regulation of platelet activation		CD markers; Candidate cardiovascular disease genes; Disease related genes	Cytosol;Nucleoplasm (Approved)	Drotrecogin alfa; Ibuprofen; Dexibuprofen	(M65)PID FRA PATHWAY	(M5944)HALLMARK ANGIOGENESIS; (M5946)HALLMARK COAGULATION	0.0	0.0	0.0	0.0	0.0	0.0	0.0	0.0	0.0	0.0	0.0	1.0	0.0	0.0	0.0	0.0	0.0	0.0	0.0	0.0
GSDMD	79792	symbol	H. sapiens	79792	H. sapiens	GSDMD	gasdermin D	GO:0035915 pore formation in membrane of other organism;GO:0051673 membrane disruption in other organism;GO:0046931 pore complex assembly		Predicted intracellular proteins; Transporters:Transporter channels and pores	Nucleoplasm (Supported)				0.0	0.0	0.0	0.0	0.0	0.0	0.0	0.0	0.0	0.0	0.0	0.0	0.0	0.0	0.0	0.0	0.0	0.0	0.0	0.0
SOX8	30812	symbol	H. sapiens	30812	H. sapiens	SOX8	SRY-box transcription factor 8	GO:0072034 renal vesicle induction;GO:0072289 metanephric nephron tubule formation;GO:0060018 astrocyte fate commitment		Predicted intracellular proteins; Transcription factors:Other all-alpha-helical DNA-binding domains	Nucleoplasm (Enhanced)				1.0	0.0	0.0	0.0	1.0	0.0	0.0	0.0	0.0	0.0	0.0	0.0	1.0	0.0	0.0	0.0	1.0	0.0	0.0	0.0
FSCN1	6624	symbol	H. sapiens	6624	H. sapiens	FSCN1	fascin actin-bundling protein 1	GO:0030035 microspike assembly;GO:0032534 regulation of microvillus assembly;GO:0030046 parallel actin filament bundle assembly		Predicted intracellular proteins; Cancer-related genes:Candidate cancer biomarkers	Cytosol (Supported); Additional: Plasma membrane		(M16801)SIG REGULATION OF THE ACTIN CYTOSKELETON BY RHO GTPASES	(M5893)HALLMARK MITOTIC SPINDLE; (M5915)HALLMARK APICAL JUNCTION	0.0	0.0	1.0	0.0	0.0	0.0	0.0	0.0	0.0	1.0	0.0	0.0	0.0	1.0	0.0	0.0	0.0	1.0	0.0	0.0
C1orf144	26099	gene_synonym	H. sapiens	26099	H. sapiens	SZRD1	SUZ RNA binding domain containing 1			Predicted intracellular proteins	Cytosol;Nucleoplasm (Approved)				0.0	0.0	0.0	0.0	0.0	0.0	0.0	0.0	0.0	0.0	0.0	0.0	0.0	0.0	0.0	0.0	0.0	0.0	0.0	0.0
SMO	6608	symbol	H. sapiens	6608	H. sapiens	SMO	smoothened, frizzled class receptor	GO:0007371 ventral midline determination;GO:0072036 mesenchymal to epithelial transition involved in renal vesicle formation;GO:0072285 mesenchymal to epithelial transition involved in metanephric renal vesicle formation		Disease related genes; G-protein coupled receptors:GPCRs excl olfactory receptors; Transporters; FDA approved drug targets:Small molecule drugs; G-protein coupled receptors:Family fz/smo receptors; Cancer-related genes		Fluocinonide; Halcinonide; Vismodegib; Sonidegib; Glasdegib	(M211)PID HEDGEHOG 2PATHWAY; (M219)PID HEDGEHOG GLI PATHWAY		1.0	0.0	0.0	0.0	1.0	0.0	0.0	1.0	0.0	0.0	0.0	0.0	1.0	0.0	0.0	1.0	1.0	0.0	1.0	0.0
UACA	55075	symbol	H. sapiens	55075	H. sapiens	UACA	uveal autoantigen with coiled-coil domains and ankyrin repeats	GO:1901223 negative regulation of NIK/NF-kappaB signaling;GO:1901222 regulation of NIK/NF-kappaB signaling;GO:0043280 positive regulation of cysteine-type endopeptidase activity involved in apoptotic process		Predicted intracellular proteins	Nucleoplasm (Supported); Additional: Cytosol				0.0	0.0	0.0	0.0	0.0	0.0	0.0	0.0	0.0	0.0	0.0	0.0	0.0	0.0	0.0	0.0	0.0	0.0	0.0	0.0
C10orf116	10974	gene_synonym	H. sapiens	10974	H. sapiens	ADIRF	adipogenesis regulatory factor	GO:0072719 cellular response to cisplatin;GO:0072718 response to cisplatin;GO:2001023 regulation of response to drug		Predicted intracellular proteins	Cytosol;Nucleoplasm (Supported)				0.0	0.0	0.0	0.0	0.0	0.0	0.0	0.0	0.0	0.0	0.0	0.0	0.0	0.0	0.0	0.0	0.0	0.0	0.0	0.0
C11orf88	399949	gene_synonym	H. sapiens	399949	H. sapiens	HOATZ	HOATZ cilia and flagella associated protein	GO:0035082 axoneme assembly;GO:0030317 flagellated sperm motility;GO:0097722 sperm motility		Predicted intracellular proteins					0.0	0.0	0.0	0.0	0.0	0.0	0.0	0.0	0.0	0.0	0.0	0.0	0.0	0.0	0.0	0.0	0.0	0.0	0.0	0.0
BCL2L12	83596	symbol	H. sapiens	83596	H. sapiens	BCL2L12	BCL2 like 12	GO:1990001 inhibition of cysteine-type endopeptidase activity involved in apoptotic process;GO:0097340 inhibition of cysteine-type endopeptidase activity;GO:0097341 zymogen inhibition		Predicted intracellular proteins	Vesicles (Approved); Additional: Plasma membrane				0.0	0.0	0.0	0.0	0.0	0.0	0.0	0.0	0.0	0.0	0.0	0.0	0.0	0.0	0.0	0.0	0.0	0.0	0.0	0.0
FCN3	8547	symbol	H. sapiens	8547	H. sapiens	FCN3	ficolin 3	GO:0043654 recognition of apoptotic cell;GO:0001867 complement activation, lectin pathway;GO:0046597 negative regulation of viral entry into host cell		Disease related genes; Predicted secreted proteins		Zinc; Zinc acetate	(M5880)NABA ECM AFFILIATED; (M5885)NABA MATRISOME ASSOCIATED; (M5889)NABA MATRISOME		0.0	0.0	0.0	0.0	0.0	0.0	0.0	0.0	0.0	0.0	0.0	0.0	0.0	0.0	0.0	0.0	0.0	0.0	0.0	0.0
ENTPD1	953	symbol	H. sapiens	953	H. sapiens	ENTPD1	ectonucleoside triphosphate diphosphohydrolase 1	GO:0009134 nucleoside diphosphate catabolic process;GO:1901292 nucleoside phosphate catabolic process;GO:0009132 nucleoside diphosphate metabolic process		CD markers; Disease related genes; Potential drug targets; ENZYME proteins:Hydrolases; Enzymes	Microtubules (Uncertain)				0.0	0.0	0.0	0.0	0.0	0.0	0.0	0.0	0.0	0.0	0.0	1.0	0.0	0.0	0.0	0.0	0.0	0.0	0.0	0.0
DIAPH2	1730	symbol	H. sapiens	1730	H. sapiens	DIAPH2	diaphanous related formin 2	GO:0048477 oogenesis;GO:0007292 female gamete generation;GO:0007281 germ cell development		Predicted intracellular proteins; Disease related genes	Endoplasmic reticulum;Vesicles (Supported); Additional: Nucleoli				0.0	0.0	1.0	0.0	0.0	0.0	0.0	0.0	0.0	0.0	0.0	0.0	0.0	0.0	0.0	0.0	0.0	0.0	0.0	0.0
PDE4B	5142	symbol	H. sapiens	5142	H. sapiens	PDE4B	phosphodiesterase 4B	GO:1901898 negative regulation of relaxation of cardiac muscle;GO:0140192 regulation of adenylate cyclase-activating adrenergic receptor signaling pathway involved in heart process;GO:0140199 negative regulation of adenylate cyclase-activating adrenergic receptor signaling pathway involved in heart process		FDA approved drug targets:Small molecule drugs; Predicted intracellular proteins; Enzymes; ENZYME proteins:Hydrolases	Golgi apparatus (Approved); Additional: Cytosol	Adenosine phosphate; Caffeine; Theophylline; Dyphylline; Enprofylline; Iloprost; Papaverine; Theobromine; Daxalipram; Roflumilast; Piclamilast; Rolipram; 3,5-Dimethyl-1-(3-Nitrophenyl)-1h-Pyrazole-4-Carboxylic Acid Ethyl Ester; Filaminast; 8-Bromo-Adenosine-5'-Monophosphate; (S)-Rolipram; 1-(2-Chlorophenyl)-3,5-Dimethyl-1h-Pyrazole-4-Carboxylic Acid Ethyl Ester; Cilomilast; (R)-Rolipram; S,S-(2-H…		(M5898)HALLMARK DNA REPAIR; (M5890)HALLMARK TNFA SIGNALING VIA NFKB; (M5913)HALLMARK INTERFERON GAMMA RESPONSE	0.0	0.0	1.0	0.0	0.0	1.0	0.0	0.0	0.0	0.0	0.0	0.0	0.0	0.0	0.0	0.0	0.0	0.0	0.0	0.0
HEYL	26508	symbol	H. sapiens	26508	H. sapiens	HEYL	hes related family bHLH transcription factor with YRPW motif like	GO:0072014 proximal tubule development;GO:0061314 Notch signaling involved in heart development;GO:0060766 negative regulation of androgen receptor signaling pathway		Transcription factors:Basic domains; Predicted intracellular proteins	Mitochondria (Approved); Additional: Cytosol			(M5903)HALLMARK NOTCH SIGNALING	0.0	0.0	0.0	0.0	1.0	0.0	0.0	0.0	1.0	0.0	0.0	0.0	0.0	0.0	0.0	1.0	1.0	0.0	1.0	0.0
GPR20	2843	symbol	H. sapiens	2843	H. sapiens	GPR20	G protein-coupled receptor 20	GO:0035025 positive regulation of Rho protein signal transduction;GO:0051482 positive regulation of cytosolic calcium ion concentration involved in phospholipase C-activating G protein-coupled signaling pathway;GO:0046579 positive regulation of Ras protein signal transduction		G-protein coupled receptors:GPCRs excl olfactory receptors	Plasma membrane (Supported); Additional: Cytosol				0.0	0.0	0.0	0.0	0.0	0.0	0.0	0.0	0.0	0.0	0.0	0.0	0.0	0.0	0.0	0.0	0.0	0.0	0.0	0.0
CSF1	1435	symbol	H. sapiens	1435	H. sapiens	CSF1	colony stimulating factor 1	GO:0060611 mammary gland fat development;GO:1902228 positive regulation of macrophage colony-stimulating factor signaling pathway;GO:0042488 positive regulation of odontogenesis of dentin-containing tooth		Disease related genes; Predicted intracellular proteins; RAS pathway related proteins; Cancer-related genes:Candidate cancer biomarkers; Candidate cardiovascular disease genes; Predicted secreted proteins	Plasma membrane (Supported); Additional: Nuclear bodies		(M11736)SA MMP CYTOKINE CONNECTION; (M91)PID TCPTP PATHWAY; (M50)PID PTP1B PATHWAY	(M5897)HALLMARK IL6 JAK STAT3 SIGNALING; (M5911)HALLMARK INTERFERON ALPHA RESPONSE; (M5947)HALLMARK IL2 STAT5 SIGNALING	0.0	1.0	0.0	1.0	1.0	0.0	1.0	1.0	0.0	0.0	1.0	0.0	0.0	0.0	1.0	0.0	0.0	0.0	0.0	1.0
SOX11	6664	symbol	H. sapiens	6664	H. sapiens	SOX11	SRY-box transcription factor 11	GO:0097166 lens epithelial cell proliferation;GO:2001109 regulation of lens epithelial cell proliferation;GO:2001111 positive regulation of lens epithelial cell proliferation		Predicted intracellular proteins; Disease related genes; Transcription factors:Other all-alpha-helical DNA-binding domains	Nucleoplasm (Supported); Additional: Plasma membrane				0.0	0.0	0.0	0.0	1.0	0.0	0.0	0.0	1.0	0.0	0.0	0.0	1.0	0.0	0.0	1.0	1.0	0.0	0.0	0.0
GRIK3	2899	symbol	H. sapiens	2899	H. sapiens	GRIK3	glutamate ionotropic receptor kainate type subunit 3	GO:0099505 regulation of presynaptic membrane potential;GO:0051967 negative regulation of synaptic transmission, glutamatergic;GO:0007196 adenylate cyclase-inhibiting G protein-coupled glutamate receptor signaling pathway				Glutamic acid; Butabarbital			0.0	0.0	0.0	0.0	0.0	1.0	0.0	0.0	0.0	0.0	0.0	0.0	0.0	0.0	0.0	0.0	0.0	0.0	0.0	0.0
ITGA1	3672	symbol	H. sapiens	3672	H. sapiens	ITGA1	integrin subunit alpha 1	GO:0032516 positive regulation of phosphoprotein phosphatase activity;GO:0042059 negative regulation of epidermal growth factor receptor signaling pathway;GO:1901185 negative regulation of ERBB signaling pathway		Transporters:Accessory Factors Involved in Transport; CD markers; Cancer-related genes:Candidate cancer biomarkers			(M11)PID PRL SIGNALING EVENTS PATHWAY; (M274)PID LYMPH ANGIOGENESIS PATHWAY; (M47)PID INTEGRIN CS PATHWAY		0.0	0.0	1.0	1.0	0.0	1.0	1.0	0.0	0.0	0.0	0.0	0.0	0.0	0.0	1.0	0.0	0.0	0.0	0.0	1.0
PHC2	1912	symbol	H. sapiens	1912	H. sapiens	PHC2	polyhomeotic homolog 2	GO:0045892 negative regulation of transcription, DNA-templated;GO:1903507 negative regulation of nucleic acid-templated transcription;GO:1902679 negative regulation of RNA biosynthetic process		Predicted intracellular proteins	Nucleoplasm (Supported)				0.0	0.0	0.0	0.0	0.0	0.0	0.0	0.0	0.0	0.0	0.0	0.0	0.0	0.0	0.0	0.0	0.0	0.0	0.0	0.0
SP1	6667	symbol	H. sapiens	6667	H. sapiens	SP1	Sp1 transcription factor	GO:1904828 positive regulation of hydrogen sulfide biosynthetic process;GO:1904826 regulation of hydrogen sulfide biosynthetic process;GO:0051176 positive regulation of sulfur metabolic process		Transcription factors:Zinc-coordinating DNA-binding domains; Predicted intracellular proteins; Cancer-related genes:Candidate cancer biomarkers	Nucleoplasm (Enhanced)		(M234)PID IL2 STAT5 PATHWAY; (M44)PID HIF2PATHWAY; (M65)PID FRA PATHWAY	(M5939)HALLMARK P53 PATHWAY	1.0	0.0	0.0	0.0	0.0	0.0	0.0	1.0	0.0	0.0	0.0	0.0	0.0	0.0	0.0	0.0	0.0	0.0	1.0	0.0
PABPC1	26986	symbol	H. sapiens	26986	H. sapiens	PABPC1	poly(A) binding protein cytoplasmic 1	GO:2000622 regulation of nuclear-transcribed mRNA catabolic process, nonsense-mediated decay;GO:2000623 negative regulation of nuclear-transcribed mRNA catabolic process, nonsense-mediated decay;GO:0060213 positive regulation of nuclear-transcribed mRNA poly(A) tail shortening		Cancer-related genes:Mutational cancer driver genes; Predicted intracellular proteins	Cytosol (Supported)			(M5949)HALLMARK PEROXISOME; (M5926)HALLMARK MYC TARGETS V1	0.0	0.0	0.0	0.0	0.0	0.0	0.0	0.0	0.0	0.0	0.0	0.0	0.0	1.0	0.0	0.0	0.0	0.0	0.0	0.0
TNIP1	10318	symbol	H. sapiens	10318	H. sapiens	TNIP1	TNFAIP3 interacting protein 1	GO:0044501 modulation of signal transduction in other organism;GO:0052027 modulation by symbiont of host signal transduction pathway;GO:0085032 modulation by symbiont of host I-kappaB kinase/NF-kappaB cascade		Predicted intracellular proteins	Nucleoplasm (Supported); Additional: Cytosol			(M5890)HALLMARK TNFA SIGNALING VIA NFKB	0.0	0.0	0.0	0.0	0.0	0.0	0.0	0.0	0.0	0.0	0.0	0.0	0.0	0.0	0.0	0.0	0.0	0.0	0.0	0.0
MYH11	4629	symbol	H. sapiens	4629	H. sapiens	MYH11	myosin heavy chain 11	GO:0030241 skeletal muscle myosin thick filament assembly;GO:0071688 striated muscle myosin thick filament assembly;GO:0031034 myosin filament assembly		Predicted intracellular proteins; Candidate cardiovascular disease genes; Disease related genes; Cancer-related genes	Cytosol;Plasma membrane (Enhanced)	Tetrafluoroaluminate Ion		(M5909)HALLMARK MYOGENESIS	0.0	0.0	1.0	0.0	0.0	1.0	0.0	0.0	0.0	1.0	0.0	0.0	0.0	1.0	0.0	1.0	1.0	0.0	0.0	0.0
TBC1D1	23216	symbol	H. sapiens	23216	H. sapiens	TBC1D1	TBC1 domain family member 1	GO:1902017 regulation of cilium assembly;GO:0090630 activation of GTPase activity;GO:1902115 regulation of organelle assembly		Transporters:Accessory Factors Involved in Transport; Predicted intracellular proteins	Nucleoli (Approved)				0.0	0.0	0.0	0.0	0.0	0.0	0.0	0.0	0.0	0.0	0.0	0.0	0.0	0.0	0.0	0.0	0.0	0.0	0.0	1.0
GBP1	2633	symbol	H. sapiens	2633	H. sapiens	GBP1	guanylate binding protein 1	GO:0010771 negative regulation of cell morphogenesis involved in differentiation;GO:1900025 negative regulation of substrate adhesion-dependent cell spreading;GO:0050860 negative regulation of T cell receptor signaling pathway		Predicted intracellular proteins					0.0	1.0	0.0	1.0	0.0	0.0	0.0	0.0	0.0	0.0	0.0	0.0	0.0	0.0	0.0	0.0	0.0	0.0	0.0	0.0
DGCR9	26220	gene_synonym	H. sapiens	26220	H. sapiens	DGCR5	DiGeorge syndrome critical region gene 5								0.0	0.0	0.0	0.0	0.0	0.0	0.0	0.0	0.0	0.0	0.0	0.0	0.0	0.0	0.0	0.0	0.0	0.0	0.0	0.0
TNS1	7145	symbol	H. sapiens	7145	H. sapiens	TNS1	tensin 1			Predicted intracellular proteins	Focal adhesion sites (Enhanced)		(M71)PID ILK PATHWAY	(M5945)HALLMARK HEME METABOLISM	0.0	0.0	0.0	0.0	0.0	0.0	0.0	0.0	0.0	0.0	0.0	0.0	0.0	0.0	0.0	0.0	0.0	0.0	0.0	0.0
CYTSA	23384	gene_synonym	H. sapiens	23384	H. sapiens	SPECC1L	sperm antigen with calponin homology and coiled-coil domains 1 like	GO:0051301 cell division;GO:0030036 actin cytoskeleton organization;GO:0030029 actin filament-based process		Predicted intracellular proteins; Disease related genes	Actin filaments (Supported)				0.0	0.0	1.0	0.0	0.0	0.0	0.0	0.0	0.0	0.0	0.0	0.0	0.0	0.0	0.0	0.0	0.0	0.0	0.0	0.0
PTPN14	5784	symbol	H. sapiens	5784	H. sapiens	PTPN14	protein tyrosine phosphatase non-receptor type 14	GO:0001946 lymphangiogenesis;GO:0036303 lymph vessel morphogenesis;GO:0001945 lymph vessel development		Disease related genes; Predicted intracellular proteins; Potential drug targets; ENZYME proteins:Hydrolases; Enzymes	Nucleoplasm (Supported)			(M5939)HALLMARK P53 PATHWAY	0.0	0.0	0.0	0.0	0.0	0.0	0.0	0.0	0.0	0.0	0.0	0.0	0.0	1.0	0.0	0.0	0.0	0.0	0.0	0.0
ZNF366	167465	symbol	H. sapiens	167465	H. sapiens	ZNF366	zinc finger protein 366	GO:0033147 negative regulation of intracellular estrogen receptor signaling pathway;GO:0033146 regulation of intracellular estrogen receptor signaling pathway;GO:0033144 negative regulation of intracellular steroid hormone receptor signaling pathway		Transcription factors:Zinc-coordinating DNA-binding domains; Predicted intracellular proteins					0.0	0.0	0.0	0.0	0.0	0.0	0.0	0.0	0.0	0.0	0.0	0.0	0.0	0.0	0.0	0.0	0.0	0.0	0.0	0.0
TGFB2	7042	symbol	H. sapiens	7042	H. sapiens	TGFB2	transforming growth factor beta 2	GO:1903701 substantia propria of cornea development;GO:0042704 uterine wall breakdown;GO:0051795 positive regulation of timing of catagen		Disease related genes; Predicted secreted proteins; Cancer-related genes:Candidate cancer biomarkers			(M11736)SA MMP CYTOKINE CONNECTION; (M211)PID HEDGEHOG 2PATHWAY; (M33)PID GLYPICAN 1PATHWAY	(M5902)HALLMARK APOPTOSIS; (M5934)HALLMARK XENOBIOTIC METABOLISM; (M5950)HALLMARK ALLOGRAFT REJECTION	1.0	1.0	1.0	0.0	1.0	1.0	1.0	1.0	1.0	1.0	0.0	1.0	0.0	0.0	0.0	1.0	1.0	1.0	1.0	1.0
EEPD1	80820	symbol	H. sapiens	80820	H. sapiens	EEPD1	endonuclease/exonuclease/phosphatase family domain containing 1	GO:0010875 positive regulation of cholesterol efflux;GO:0032373 positive regulation of sterol transport;GO:0032376 positive regulation of cholesterol transport		Predicted intracellular proteins	Nuclear speckles (Approved); Additional: Vesicles				0.0	0.0	0.0	0.0	0.0	0.0	0.0	0.0	0.0	0.0	0.0	0.0	0.0	0.0	0.0	0.0	0.0	0.0	0.0	0.0
VIPR2	7434	symbol	H. sapiens	7434	H. sapiens	VIPR2	vasoactive intestinal peptide receptor 2	GO:0007190 activation of adenylate cyclase activity;GO:0048662 negative regulation of smooth muscle cell proliferation;GO:0048660 regulation of smooth muscle cell proliferation		G-protein coupled receptors:Family 2 (B) receptors; Predicted intracellular proteins; G-protein coupled receptors:GPCRs excl olfactory receptors	Focal adhesion sites (Approved)				0.0	0.0	0.0	0.0	0.0	0.0	0.0	0.0	0.0	0.0	0.0	0.0	0.0	0.0	0.0	0.0	0.0	0.0	0.0	0.0
HIP1	3092	symbol	H. sapiens	3092	H. sapiens	HIP1	huntingtin interacting protein 1	GO:2000588 positive regulation of platelet-derived growth factor receptor-beta signaling pathway;GO:0010641 positive regulation of platelet-derived growth factor receptor signaling pathway;GO:2000586 regulation of platelet-derived growth factor receptor-beta signaling pathway		Predicted intracellular proteins; Disease related genes; Cancer-related genes	Vesicles (Supported)		(M58)PID AR PATHWAY		0.0	0.0	1.0	0.0	0.0	0.0	0.0	0.0	0.0	0.0	0.0	0.0	0.0	0.0	1.0	0.0	0.0	0.0	0.0	0.0
KIAA1671	85379	symbol	H. sapiens	85379	H. sapiens	KIAA1671	KIAA1671			Predicted intracellular proteins	Microtubules (Approved)				0.0	0.0	0.0	0.0	0.0	0.0	0.0	0.0	0.0	0.0	0.0	0.0	0.0	0.0	0.0	0.0	0.0	0.0	0.0	0.0
TMEM133	143872	gene_synonym	H. sapiens	143872	H. sapiens	ARHGAP42	Rho GTPase activating protein 42	GO:1904694 negative regulation of vascular associated smooth muscle contraction;GO:0045906 negative regulation of vasoconstriction;GO:0003056 regulation of vascular associated smooth muscle contraction		Predicted intracellular proteins	Nuclear speckles (Approved); Additional: Cytosol				0.0	0.0	1.0	0.0	0.0	1.0	0.0	0.0	0.0	0.0	0.0	0.0	0.0	0.0	0.0	0.0	0.0	0.0	0.0	0.0
SHMT2	6472	symbol	H. sapiens	6472	H. sapiens	SHMT2	serine hydroxymethyltransferase 2	GO:0019264 glycine biosynthetic process from serine;GO:0006565 L-serine catabolic process;GO:0006545 glycine biosynthetic process		Predicted intracellular proteins; Enzymes; ENZYME proteins:Transferases	Mitochondria (Supported); Additional: Microtubules	Pyridoxal phosphate; Tetrahydrofolic acid; Glycine; Artenimol		(M5924)HALLMARK MTORC1 SIGNALING; (M5934)HALLMARK XENOBIOTIC METABOLISM	0.0	0.0	0.0	0.0	0.0	0.0	0.0	0.0	0.0	0.0	0.0	0.0	0.0	0.0	0.0	0.0	0.0	0.0	0.0	0.0
IFITM3	10410	symbol	H. sapiens	10410	H. sapiens	IFITM3	interferon induced transmembrane protein 3	GO:0032897 negative regulation of viral transcription;GO:0046782 regulation of viral transcription;GO:0035455 response to interferon-alpha		Transporters:Accessory Factors Involved in Transport				(M5911)HALLMARK INTERFERON ALPHA RESPONSE; (M5902)HALLMARK APOPTOSIS; (M5947)HALLMARK IL2 STAT5 SIGNALING	0.0	0.0	0.0	0.0	0.0	0.0	0.0	0.0	0.0	0.0	0.0	0.0	0.0	0.0	0.0	0.0	0.0	0.0	0.0	0.0
LTBP1	4052	symbol	H. sapiens	4052	H. sapiens	LTBP1	latent transforming growth factor beta binding protein 1	GO:0035583 sequestering of TGFbeta in extracellular matrix;GO:0071694 maintenance of protein location in extracellular region;GO:1901388 regulation of transforming growth factor beta activation		Predicted intracellular proteins; Predicted secreted proteins	Cytosol (Approved)		(M3008)NABA ECM GLYCOPROTEINS; (M5884)NABA CORE MATRISOME; (M5889)NABA MATRISOME	(M5942)HALLMARK UV RESPONSE DN	0.0	0.0	0.0	0.0	0.0	0.0	1.0	0.0	1.0	0.0	1.0	0.0	0.0	0.0	0.0	0.0	0.0	0.0	0.0	0.0
DISC1	27185	symbol	H. sapiens	27185	H. sapiens	DISC1	DISC1 scaffold protein	GO:0021852 pyramidal neuron migration to cerebral cortex;GO:0140650 radial glia-guided pyramidal neuron migration;GO:0021860 pyramidal neuron development		Predicted intracellular proteins; Disease related genes	Intermediate filaments (Approved)				0.0	1.0	1.0	1.0	0.0	0.0	0.0	0.0	0.0	0.0	0.0	0.0	0.0	0.0	0.0	0.0	0.0	1.0	0.0	0.0
BCAM	4059	symbol	H. sapiens	4059	H. sapiens	BCAM	basal cell adhesion molecule (Lutheran blood group)	GO:0007160 cell-matrix adhesion;GO:0031589 cell-substrate adhesion;GO:0007155 cell adhesion		CD markers; Blood group antigen proteins; Predicted intracellular proteins	Nucleoli fibrillar center (Approved)			(M5898)HALLMARK DNA REPAIR; (M5945)HALLMARK HEME METABOLISM	0.0	0.0	0.0	1.0	0.0	0.0	0.0	0.0	0.0	0.0	0.0	0.0	0.0	0.0	0.0	0.0	0.0	0.0	0.0	0.0
LOC388242	388242	Gene_ID	H. sapiens	388242	H. sapiens	LOC388242	SAGA complex associated factor 29 pseudogene			Predicted intracellular proteins					0.0	0.0	0.0	0.0	0.0	0.0	0.0	0.0	0.0	0.0	0.0	0.0	0.0	0.0	0.0	0.0	0.0	0.0	0.0	0.0
ACVRL1	94	symbol	H. sapiens	94	H. sapiens	ACVRL1	activin A receptor like type 1	GO:0090500 endocardial cushion to mesenchymal transition;GO:0060836 lymphatic endothelial cell differentiation;GO:0001955 blood vessel maturation	TKL Ser/Thr protein kinase family	Disease related genes; ENZYME proteins:Transferases; Predicted intracellular proteins; Potential drug targets; Kinases:TKL Ser/Thr protein kinases; Enzymes		ATP	(M185)PID ALK1 PATHWAY	(M5897)HALLMARK IL6 JAK STAT3 SIGNALING	1.0	1.0	0.0	1.0	1.0	1.0	0.0	0.0	1.0	0.0	0.0	1.0	1.0	0.0	0.0	1.0	0.0	1.0	0.0	0.0
HSPB2	3316	symbol	H. sapiens	3316	H. sapiens	HSPB2	heat shock protein family B (small) member 2	GO:0006986 response to unfolded protein;GO:0035966 response to topologically incorrect protein;GO:0050790 regulation of catalytic activity		Predicted intracellular proteins				(M5909)HALLMARK MYOGENESIS	0.0	0.0	0.0	0.0	0.0	0.0	0.0	0.0	0.0	0.0	0.0	0.0	0.0	0.0	0.0	0.0	0.0	0.0	0.0	0.0
PREX2	80243	symbol	H. sapiens	80243	H. sapiens	PREX2	phosphatidylinositol-3,4,5-trisphosphate dependent Rac exchange factor 2	GO:0008344 adult locomotory behavior;GO:0030534 adult behavior;GO:0014065 phosphatidylinositol 3-kinase signaling		Predicted intracellular proteins; Cancer-related genes	Endoplasmic reticulum (Approved)		(M241)PID RAC1 REG PATHWAY		0.0	0.0	0.0	0.0	0.0	0.0	0.0	0.0	0.0	0.0	0.0	0.0	0.0	0.0	0.0	0.0	0.0	0.0	0.0	0.0
GABRD	2563	symbol	H. sapiens	2563	H. sapiens	GABRD	gamma-aminobutyric acid type A receptor subunit delta	GO:1902476 chloride transmembrane transport;GO:0098661 inorganic anion transmembrane transport;GO:0006821 chloride transport		FDA approved drug targets:Small molecule drugs; Predicted intracellular proteins; Disease related genes	Golgi apparatus;Vesicles (Uncertain)	Ethanol; Fludiazepam			0.0	0.0	0.0	0.0	0.0	1.0	0.0	0.0	0.0	0.0	0.0	0.0	0.0	0.0	0.0	0.0	0.0	0.0	0.0	0.0
COMMD2	51122	symbol	H. sapiens	51122	H. sapiens	COMMD2	COMM domain containing 2			Predicted intracellular proteins	Nuclear bodies;Nucleoplasm (Approved)				0.0	0.0	0.0	0.0	0.0	0.0	0.0	0.0	0.0	0.0	0.0	0.0	0.0	0.0	0.0	0.0	0.0	0.0	0.0	0.0
CD97	976	gene_synonym	H. sapiens	976	H. sapiens	ADGRE5	adhesion G protein-coupled receptor E5	GO:0007189 adenylate cyclase-activating G protein-coupled receptor signaling pathway;GO:0007188 adenylate cyclase-modulating G protein-coupled receptor signaling pathway;GO:0006954 inflammatory response		CD markers; G-protein coupled receptors:Family 2 (B) receptors; Predicted intracellular proteins; G-protein coupled receptors:GPCRs excl olfactory receptors; Transporters; Predicted secreted proteins	Cytosol (Approved)				0.0	0.0	0.0	0.0	0.0	0.0	0.0	0.0	0.0	0.0	0.0	0.0	0.0	0.0	0.0	0.0	0.0	0.0	0.0	0.0
QRFPR	84109	symbol	H. sapiens	84109	H. sapiens	QRFPR	pyroglutamylated RFamide peptide receptor	GO:0007218 neuropeptide signaling pathway;GO:0007186 G protein-coupled receptor signaling pathway;GO:0007165 signal transduction		G-protein coupled receptors:GPCRs excl olfactory receptors					0.0	0.0	0.0	0.0	0.0	0.0	0.0	0.0	0.0	0.0	0.0	0.0	0.0	0.0	0.0	0.0	0.0	0.0	0.0	0.0
TMEM45A	55076	symbol	H. sapiens	55076	H. sapiens	TMEM45A	transmembrane protein 45A				Endoplasmic reticulum (Approved); Additional: Vesicles			(M5891)HALLMARK HYPOXIA	0.0	0.0	0.0	0.0	0.0	0.0	0.0	0.0	0.0	0.0	0.0	0.0	0.0	0.0	0.0	0.0	0.0	0.0	0.0	0.0
SOX17	64321	symbol	H. sapiens	64321	H. sapiens	SOX17	SRY-box transcription factor 17	GO:0003142 cardiogenic plate morphogenesis;GO:0007493 endodermal cell fate determination;GO:0061031 endodermal digestive tract morphogenesis		Disease related genes; Predicted intracellular proteins; Cancer-related genes:Mutational cancer driver genes; Cancer-related genes:Mutated cancer genes; Transcription factors:Other all-alpha-helical DNA-binding domains	Nucleoplasm (Approved)		(M5493)WNT SIGNALING		1.0	0.0	0.0	0.0	1.0	0.0	0.0	0.0	0.0	0.0	0.0	0.0	1.0	0.0	0.0	1.0	0.0	0.0	0.0	0.0
TNFSF10	8743	symbol	H. sapiens	8743	H. sapiens	TNFSF10	TNF superfamily member 10	GO:0090200 positive regulation of release of cytochrome c from mitochondria;GO:2001238 positive regulation of extrinsic apoptotic signaling pathway;GO:0090199 regulation of release of cytochrome c from mitochondria		CD markers; Predicted secreted proteins; Predicted intracellular proteins; Cancer-related genes:Candidate cancer biomarkers			(M79)PID TRAIL PATHWAY; (M5883)NABA SECRETED FACTORS; (M5885)NABA MATRISOME ASSOCIATED	(M5902)HALLMARK APOPTOSIS; (M5947)HALLMARK IL2 STAT5 SIGNALING; (M5913)HALLMARK INTERFERON GAMMA RESPONSE	0.0	0.0	1.0	0.0	0.0	0.0	0.0	0.0	0.0	0.0	0.0	0.0	0.0	0.0	0.0	0.0	0.0	0.0	0.0	0.0
OSBPL5	114879	symbol	H. sapiens	114879	H. sapiens	OSBPL5	oxysterol binding protein like 5	GO:0036150 phosphatidylserine acyl-chain remodeling;GO:0006658 phosphatidylserine metabolic process;GO:0120009 intermembrane lipid transfer		Predicted intracellular proteins; Transporters:Electrochemical Potential-driven transporters	Vesicles (Enhanced)				0.0	0.0	0.0	0.0	0.0	0.0	0.0	0.0	0.0	0.0	0.0	0.0	0.0	0.0	0.0	0.0	0.0	0.0	0.0	0.0
LOH3CR2A	29931	gene_synonym	H. sapiens	29931	H. sapiens	LINC00312	long intergenic non-protein coding RNA 312								0.0	0.0	0.0	0.0	0.0	0.0	0.0	0.0	0.0	0.0	0.0	0.0	0.0	0.0	0.0	0.0	0.0	0.0	0.0	0.0
RAB31	11031	symbol	H. sapiens	11031	H. sapiens	RAB31	RAB31, member RAS oncogene family	GO:0060100 positive regulation of phagocytosis, engulfment;GO:1905155 positive regulation of membrane invagination;GO:0060099 regulation of phagocytosis, engulfment		Predicted intracellular proteins				(M5896)HALLMARK TGF BETA SIGNALING; (M5906)HALLMARK ESTROGEN RESPONSE EARLY; (M5907)HALLMARK ESTROGEN RESPONSE LATE	0.0	0.0	0.0	0.0	0.0	0.0	0.0	0.0	0.0	0.0	0.0	0.0	0.0	0.0	0.0	0.0	0.0	0.0	0.0	0.0
PPAP2C	8612	gene_synonym	H. sapiens	8612	H. sapiens	PLPP2	phospholipid phosphatase 2	GO:0006670 sphingosine metabolic process;GO:0046519 sphingoid metabolic process;GO:0034311 diol metabolic process		Enzymes; ENZYME proteins:Hydrolases	Mitochondria (Approved)				0.0	0.0	0.0	0.0	0.0	0.0	0.0	0.0	0.0	0.0	0.0	0.0	0.0	0.0	0.0	0.0	0.0	0.0	0.0	0.0
APOL5	80831	symbol	H. sapiens	80831	H. sapiens	APOL5	apolipoprotein L5	GO:0042157 lipoprotein metabolic process;GO:0006869 lipid transport;GO:0010876 lipid localization		Predicted intracellular proteins					0.0	0.0	0.0	0.0	0.0	0.0	0.0	0.0	0.0	0.0	0.0	0.0	0.0	0.0	0.0	0.0	0.0	0.0	0.0	0.0
HES1	3280	symbol	H. sapiens	3280	H. sapiens	HES1	hes family bHLH transcription factor 1	GO:0045977 positive regulation of mitotic cell cycle, embryonic;GO:0061105 regulation of stomach neuroendocrine cell differentiation;GO:0061106 negative regulation of stomach neuroendocrine cell differentiation		Transcription factors:Basic domains; Predicted intracellular proteins	Nucleoplasm (Supported)		(M1)PID FANCONI PATHWAY; (M236)PID DELTA NP63 PATHWAY; (M288)PID HES HEY PATHWAY	(M5903)HALLMARK NOTCH SIGNALING; (M5890)HALLMARK TNFA SIGNALING VIA NFKB; (M5906)HALLMARK ESTROGEN RESPONSE EARLY	1.0	1.0	0.0	0.0	1.0	0.0	0.0	0.0	1.0	0.0	0.0	0.0	1.0	0.0	0.0	1.0	1.0	0.0	1.0	0.0
BMF	90427	symbol	H. sapiens	90427	H. sapiens	BMF	Bcl2 modifying factor	GO:0090200 positive regulation of release of cytochrome c from mitochondria;GO:0043276 anoikis;GO:0090199 regulation of release of cytochrome c from mitochondria		Predicted intracellular proteins	Nucleoplasm (Approved)			(M5902)HALLMARK APOPTOSIS	0.0	0.0	1.0	0.0	0.0	0.0	0.0	0.0	0.0	0.0	0.0	0.0	0.0	0.0	0.0	0.0	0.0	0.0	0.0	0.0
DLC1	10395	symbol	H. sapiens	10395	H. sapiens	DLC1	DLC1 Rho GTPase activating protein	GO:1900119 positive regulation of execution phase of apoptosis;GO:0051895 negative regulation of focal adhesion assembly;GO:0150118 negative regulation of cell-substrate junction organization		Predicted intracellular proteins; Cancer-related genes:Candidate cancer biomarkers	Golgi apparatus;Nucleoplasm;Vesicles (Approved)		(M68)PID RHOA REG PATHWAY	(M5942)HALLMARK UV RESPONSE DN; (M5906)HALLMARK ESTROGEN RESPONSE EARLY	0.0	1.0	1.0	1.0	1.0	0.0	0.0	0.0	0.0	0.0	0.0	0.0	0.0	0.0	0.0	1.0	0.0	1.0	0.0	0.0
MFAP3	4238	symbol	H. sapiens	4238	H. sapiens	MFAP3	microfibril associated protein 3			Predicted intracellular proteins	Golgi apparatus (Approved); Additional: Nucleoplasm		(M3008)NABA ECM GLYCOPROTEINS; (M5884)NABA CORE MATRISOME; (M5889)NABA MATRISOME		0.0	0.0	0.0	0.0	0.0	0.0	1.0	0.0	0.0	0.0	1.0	0.0	0.0	0.0	0.0	0.0	0.0	0.0	0.0	0.0
PRKD3	23683	symbol	H. sapiens	23683	H. sapiens	PRKD3	protein kinase D3	GO:0089700 protein kinase D signaling;GO:0007205 protein kinase C-activating G protein-coupled receptor signaling pathway;GO:0030148 sphingolipid biosynthetic process	CAMK Ser/Thr protein kinase family	Kinases:CAMK Ser/Thr protein kinases; Predicted intracellular proteins; Enzymes; ENZYME proteins:Transferases	Cytosol;Nucleoplasm (Approved)				0.0	0.0	0.0	0.0	0.0	0.0	0.0	0.0	0.0	0.0	0.0	0.0	0.0	0.0	0.0	0.0	0.0	0.0	0.0	0.0
PCDH19	57526	symbol	H. sapiens	57526	H. sapiens	PCDH19	protocadherin 19	GO:0007156 homophilic cell adhesion via plasma membrane adhesion molecules;GO:0098742 cell-cell adhesion via plasma-membrane adhesion molecules;GO:0007420 brain development		Predicted intracellular proteins; Disease related genes	Cytosol (Approved)	Calcium			0.0	0.0	0.0	0.0	0.0	0.0	0.0	0.0	0.0	0.0	0.0	0.0	0.0	0.0	0.0	0.0	0.0	0.0	0.0	0.0
CPAMD8	27151	symbol	H. sapiens	27151	H. sapiens	CPAMD8	C3 and PZP like alpha-2-macroglobulin domain containing 8	GO:0010951 negative regulation of endopeptidase activity;GO:0010466 negative regulation of peptidase activity;GO:0045861 negative regulation of proteolysis		Predicted intracellular proteins; Disease related genes; Predicted secreted proteins	Focal adhesion sites (Uncertain)		(M3468)NABA ECM REGULATORS; (M5885)NABA MATRISOME ASSOCIATED; (M5889)NABA MATRISOME		0.0	0.0	0.0	0.0	0.0	0.0	0.0	0.0	0.0	0.0	0.0	0.0	0.0	0.0	0.0	0.0	0.0	0.0	0.0	0.0
CD9	928	symbol	H. sapiens	928	H. sapiens	CD9	CD9 molecule	GO:0014905 myoblast fusion involved in skeletal muscle regeneration;GO:0030913 paranodal junction assembly;GO:0009414 response to water deprivation		Transporters:Accessory Factors Involved in Transport; CD markers; Cancer-related genes:Candidate cancer biomarkers	Plasma membrane (Supported)	C31G	(M239)PID A6B1 A6B4 INTEGRIN PATHWAY	(M5892)HALLMARK CHOLESTEROL HOMEOSTASIS; (M5897)HALLMARK IL6 JAK STAT3 SIGNALING; (M5946)HALLMARK COAGULATION	0.0	1.0	0.0	0.0	0.0	0.0	0.0	0.0	0.0	0.0	0.0	1.0	0.0	0.0	0.0	0.0	1.0	1.0	0.0	0.0
BLMH	642	symbol	H. sapiens	642	H. sapiens	BLMH	bleomycin hydrolase	GO:0043418 homocysteine catabolic process;GO:0000098 sulfur amino acid catabolic process;GO:0050667 homocysteine metabolic process		Predicted intracellular proteins; Peptidases:Cysteine-type peptidases; ENZYME proteins:Hydrolases; Cancer-related genes:Candidate cancer biomarkers; Enzymes	Cytosol;Nuclear bodies;Nucleoplasm (Supported)				0.0	0.0	0.0	0.0	0.0	0.0	0.0	0.0	0.0	0.0	0.0	0.0	0.0	0.0	0.0	0.0	0.0	0.0	0.0	0.0
ITGB4	3691	symbol	H. sapiens	3691	H. sapiens	ITGB4	integrin subunit beta 4	GO:0032290 peripheral nervous system myelin formation;GO:0031581 hemidesmosome assembly;GO:0035878 nail development		CD markers; Disease related genes; Predicted intracellular proteins; Cancer-related genes:Candidate cancer biomarkers	Cell Junctions;Plasma membrane (Supported)	R1295	(M158)PID INTEGRIN4 PATHWAY; (M47)PID INTEGRIN CS PATHWAY; (M65)PID FRA PATHWAY	(M5909)HALLMARK MYOGENESIS; (M5915)HALLMARK APICAL JUNCTION; (M5939)HALLMARK P53 PATHWAY	1.0	0.0	0.0	1.0	1.0	0.0	1.0	0.0	0.0	0.0	0.0	1.0	0.0	0.0	0.0	0.0	0.0	1.0	0.0	1.0
FGR	2268	symbol	H. sapiens	2268	H. sapiens	FGR	FGR proto-oncogene, Src family tyrosine kinase	GO:0032815 negative regulation of natural killer cell activation;GO:0033008 positive regulation of mast cell activation involved in immune response;GO:0043306 positive regulation of mast cell degranulation	Tyr protein kinase family	Disease related genes; Kinases:Tyr protein kinases; ENZYME proteins:Transferases; Predicted intracellular proteins; Potential drug targets; Enzymes	Plasma membrane (Approved); Additional: Aggresome	Dasatinib; Fostamatinib; Zanubrutinib	(M33)PID GLYPICAN 1PATHWAY; (M252)PID IL8 CXCR1 PATHWAY; (M76)PID P38 ALPHA BETA PATHWAY	(M5950)HALLMARK ALLOGRAFT REJECTION	0.0	0.0	0.0	0.0	0.0	0.0	0.0	1.0	0.0	0.0	0.0	0.0	0.0	0.0	1.0	0.0	0.0	0.0	0.0	1.0
SLC45A4	57210	symbol	H. sapiens	57210	H. sapiens	SLC45A4	solute carrier family 45 member 4	GO:0015766 disaccharide transport;GO:0015770 sucrose transport;GO:0015772 oligosaccharide transport		Transporters:Electrochemical Potential-driven transporters	Plasma membrane (Approved)				0.0	0.0	0.0	0.0	0.0	0.0	0.0	0.0	0.0	0.0	0.0	0.0	0.0	0.0	0.0	0.0	0.0	0.0	0.0	0.0
PDGFA	5154	symbol	H. sapiens	5154	H. sapiens	PDGFA	platelet derived growth factor subunit A	GO:0060683 regulation of branching involved in salivary gland morphogenesis by epithelial-mesenchymal signaling;GO:0010512 negative regulation of phosphatidylinositol biosynthetic process;GO:1990401 embryonic lung development		Predicted intracellular proteins; RAS pathway related proteins; Cancer-related genes:Candidate cancer biomarkers; Candidate cardiovascular disease genes; Predicted secreted proteins	Golgi apparatus (Approved)		(M144)PID CERAMIDE PATHWAY; (M5883)NABA SECRETED FACTORS; (M5885)NABA MATRISOME ASSOCIATED	(M5944)HALLMARK ANGIOGENESIS; (M5939)HALLMARK P53 PATHWAY	1.0	0.0	1.0	0.0	1.0	0.0	1.0	1.0	0.0	0.0	0.0	1.0	0.0	0.0	1.0	0.0	0.0	0.0	1.0	1.0
CERKL	375298	symbol	H. sapiens	375298	H. sapiens	CERKL	ceramide kinase like	GO:0046834 lipid phosphorylation;GO:0030148 sphingolipid biosynthetic process;GO:0046467 membrane lipid biosynthetic process		Predicted intracellular proteins; Disease related genes	Cytosol;Nucleoplasm (Approved)				0.0	0.0	0.0	0.0	0.0	0.0	0.0	0.0	0.0	0.0	0.0	0.0	0.0	0.0	0.0	0.0	0.0	0.0	0.0	0.0
TOX2	84969	symbol	H. sapiens	84969	H. sapiens	TOX2	TOX high mobility group box family member 2	GO:0045944 positive regulation of transcription by RNA polymerase II;GO:0045893 positive regulation of transcription, DNA-templated;GO:1903508 positive regulation of nucleic acid-templated transcription		Predicted intracellular proteins; Transcription factors:Other all-alpha-helical DNA-binding domains	Nucleoplasm (Supported)				0.0	0.0	0.0	0.0	0.0	0.0	0.0	0.0	0.0	0.0	0.0	0.0	0.0	0.0	0.0	0.0	0.0	0.0	0.0	0.0
KRT17	3872	symbol	H. sapiens	3872	H. sapiens	KRT17	keratin 17	GO:0051798 positive regulation of hair follicle development;GO:0051797 regulation of hair follicle development;GO:0045109 intermediate filament organization		Predicted intracellular proteins; Disease related genes; Cancer-related genes:Candidate cancer biomarkers	Intermediate filaments (Enhanced)		(M115)PID REG GR PATHWAY	(M5939)HALLMARK P53 PATHWAY	0.0	0.0	1.0	0.0	1.0	0.0	0.0	0.0	0.0	0.0	0.0	0.0	1.0	0.0	0.0	0.0	0.0	0.0	0.0	0.0
ERP27	121506	symbol	H. sapiens	121506	H. sapiens	ERP27	endoplasmic reticulum protein 27	GO:0006986 response to unfolded protein;GO:0035966 response to topologically incorrect protein;GO:0006457 protein folding		Predicted intracellular proteins					0.0	0.0	0.0	0.0	0.0	0.0	0.0	0.0	0.0	0.0	0.0	0.0	0.0	0.0	0.0	0.0	0.0	0.0	0.0	0.0
MN1	4330	symbol	H. sapiens	4330	H. sapiens	MN1	MN1 proto-oncogene, transcriptional regulator	GO:0070564 positive regulation of vitamin D receptor signaling pathway;GO:0001957 intramembranous ossification;GO:0036072 direct ossification		Cancer-related genes:Mutational cancer driver genes; Predicted intracellular proteins; Disease related genes	Nucleoplasm (Approved)				0.0	0.0	0.0	0.0	0.0	0.0	0.0	0.0	0.0	0.0	0.0	0.0	0.0	0.0	0.0	0.0	0.0	0.0	0.0	0.0
ESM1	11082	symbol	H. sapiens	11082	H. sapiens	ESM1	endothelial cell specific molecule 1	GO:1902204 positive regulation of hepatocyte growth factor receptor signaling pathway;GO:1902202 regulation of hepatocyte growth factor receptor signaling pathway;GO:0048012 hepatocyte growth factor receptor signaling pathway		Predicted secreted proteins			(M5882)NABA PROTEOGLYCANS; (M5884)NABA CORE MATRISOME; (M5889)NABA MATRISOME		1.0	0.0	0.0	0.0	0.0	0.0	0.0	0.0	0.0	0.0	1.0	0.0	0.0	0.0	1.0	0.0	0.0	0.0	0.0	0.0
ZBTB46	140685	symbol	H. sapiens	140685	H. sapiens	ZBTB46	zinc finger and BTB domain containing 46	GO:2001200 positive regulation of dendritic cell differentiation;GO:2001199 negative regulation of dendritic cell differentiation;GO:0045650 negative regulation of macrophage differentiation		Transcription factors:Zinc-coordinating DNA-binding domains; Predicted intracellular proteins	Nucleoplasm (Approved)				0.0	0.0	0.0	0.0	0.0	0.0	0.0	0.0	0.0	0.0	0.0	0.0	0.0	0.0	0.0	0.0	0.0	0.0	0.0	0.0
CASQ2	845	symbol	H. sapiens	845	H. sapiens	CASQ2	calsequestrin 2	GO:0086029 Purkinje myocyte to ventricular cardiac muscle cell signaling;GO:0086068 Purkinje myocyte to ventricular cardiac muscle cell communication;GO:0071313 cellular response to caffeine		Predicted intracellular proteins; Disease related genes		Calcium citrate; Calcium Phosphate; Calcium phosphate dihydrate		(M5909)HALLMARK MYOGENESIS	0.0	0.0	1.0	0.0	0.0	1.0	0.0	0.0	0.0	0.0	0.0	0.0	0.0	0.0	0.0	0.0	0.0	0.0	0.0	0.0
TGFB1	7040	symbol	H. sapiens	7040	H. sapiens	TGFB1	transforming growth factor beta 1	GO:0014006 regulation of microglia differentiation;GO:0014008 positive regulation of microglia differentiation;GO:1905313 transforming growth factor beta receptor signaling pathway involved in heart development		Disease related genes; Predicted intracellular proteins; Cancer-related genes:Candidate cancer biomarkers; Candidate cardiovascular disease genes; Predicted secreted proteins	Golgi apparatus (Approved); Additional: Cytosol	Hyaluronidase (ovine); Terazosin; Hyaluronidase (human recombinant); Foreskin fibroblast (neonatal); Foreskin keratinocyte (neonatal); Hyaluronidase	(M11736)SA MMP CYTOKINE CONNECTION; (M162)PID RXR VDR PATHWAY; (M36)PID IL27 PATHWAY	(M5896)HALLMARK TGF BETA SIGNALING; (M5897)HALLMARK IL6 JAK STAT3 SIGNALING; (M5901)HALLMARK G2M CHECKPOINT	1.0	1.0	1.0	0.0	1.0	1.0	1.0	1.0	1.0	1.0	0.0	1.0	0.0	0.0	1.0	1.0	1.0	1.0	1.0	1.0
ADAMTS8	11095	symbol	H. sapiens	11095	H. sapiens	ADAMTS8	ADAM metallopeptidase with thrombospondin type 1 motif 8	GO:0035435 phosphate ion transmembrane transport;GO:0006817 phosphate ion transport;GO:0098661 inorganic anion transmembrane transport		Predicted secreted proteins; Cancer-related genes:Candidate cancer biomarkers			(M3468)NABA ECM REGULATORS; (M5885)NABA MATRISOME ASSOCIATED; (M5889)NABA MATRISOME		0.0	0.0	0.0	0.0	0.0	0.0	1.0	0.0	0.0	1.0	0.0	0.0	0.0	0.0	0.0	0.0	0.0	0.0	0.0	0.0
HIGD1B	51751	symbol	H. sapiens	51751	H. sapiens	HIGD1B	HIG1 hypoxia inducible domain family member 1B	GO:0097250 mitochondrial respirasome assembly;GO:0007005 mitochondrion organization;GO:0034622 cellular protein-containing complex assembly		Predicted intracellular proteins	Cytokinetic bridge;Microtubules;Mitotic spindle (Uncertain)				0.0	0.0	0.0	0.0	0.0	0.0	0.0	0.0	0.0	0.0	0.0	0.0	0.0	0.0	0.0	0.0	0.0	0.0	0.0	0.0
C8orf58	541565	symbol	H. sapiens	541565	H. sapiens	C8orf58	chromosome 8 open reading frame 58			Predicted intracellular proteins	Nuclear bodies (Approved)				0.0	0.0	0.0	0.0	0.0	0.0	0.0	0.0	0.0	0.0	0.0	0.0	0.0	0.0	0.0	0.0	0.0	0.0	0.0	0.0
AMOTL2	51421	symbol	H. sapiens	51421	H. sapiens	AMOTL2	angiomotin like 2	GO:0003365 establishment of cell polarity involved in ameboidal cell migration;GO:0035329 hippo signaling;GO:0030010 establishment of cell polarity		Predicted intracellular proteins	Cell Junctions (Approved)				1.0	0.0	1.0	0.0	0.0	0.0	0.0	0.0	0.0	0.0	0.0	0.0	0.0	0.0	0.0	0.0	0.0	0.0	0.0	0.0
EEF1A1P9	441032	symbol	H. sapiens	441032	H. sapiens	EEF1A1P9	eukaryotic translation elongation factor 1 alpha 1 pseudogene 9								0.0	0.0	0.0	0.0	0.0	0.0	0.0	0.0	0.0	0.0	0.0	0.0	0.0	0.0	0.0	0.0	0.0	0.0	0.0	0.0
SMPDL3A	10924	symbol	H. sapiens	10924	H. sapiens	SMPDL3A	sphingomyelin phosphodiesterase acid like 3A	GO:0006685 sphingomyelin catabolic process;GO:0009143 nucleoside triphosphate catabolic process;GO:0006684 sphingomyelin metabolic process		Predicted intracellular proteins; Predicted secreted proteins	Mitochondria;Nucleoli;Nucleoplasm (Approved)			(M5947)HALLMARK IL2 STAT5 SIGNALING	0.0	0.0	0.0	0.0	0.0	0.0	0.0	0.0	0.0	0.0	0.0	0.0	0.0	0.0	0.0	0.0	0.0	0.0	0.0	0.0
C8orf4	56892	gene_synonym	H. sapiens	56892	H. sapiens	TCIM	transcriptional and immune response regulator	GO:0002264 endothelial cell activation involved in immune response;GO:1900019 regulation of protein kinase C activity;GO:1900020 positive regulation of protein kinase C activity		Predicted intracellular proteins	Nucleoplasm (Approved); Additional: Cytosol;Plasma membrane				0.0	0.0	0.0	0.0	0.0	0.0	0.0	0.0	0.0	0.0	0.0	0.0	0.0	0.0	0.0	0.0	0.0	0.0	0.0	0.0
THBS1	7057	symbol	H. sapiens	7057	H. sapiens	THBS1	thrombospondin 1	GO:0010751 negative regulation of nitric oxide mediated signal transduction;GO:0002581 negative regulation of antigen processing and presentation of peptide or polysaccharide antigen via MHC class II;GO:0010748 negative regulation of long-chain fatty acid import across plasma membrane		Candidate cardiovascular disease genes; Predicted secreted proteins; Cancer-related genes:Candidate cancer biomarkers	Plasma membrane (Approved)		(M165)PID SYNDECAN 4 PATHWAY; (M277)PID INTEGRIN A4B1 PATHWAY; (M53)PID INTEGRIN3 PATHWAY	(M5896)HALLMARK TGF BETA SIGNALING; (M5946)HALLMARK COAGULATION; (M5930)HALLMARK EPITHELIAL MESENCHYMAL TRANSITION	1.0	1.0	0.0	1.0	0.0	0.0	1.0	1.0	1.0	0.0	1.0	1.0	0.0	0.0	1.0	0.0	0.0	1.0	0.0	1.0
CACNA1H	8912	symbol	H. sapiens	8912	H. sapiens	CACNA1H	calcium voltage-gated channel subunit alpha1 H	GO:0032342 aldosterone biosynthetic process;GO:0034651 cortisol biosynthetic process;GO:1902645 tertiary alcohol biosynthetic process		FDA approved drug targets:Small molecule drugs; Disease related genes; Transporters:Transporter channels and pores; Voltage-gated ion channels:Voltage-Gated Calcium Channels	Nucleoplasm;Vesicles (Approved)	Isradipine; Cinnarizine; Verapamil; Zonisamide; Felodipine; Nitrendipine; Bepridil; Mibefradil; Flunarizine; Cannabidiol; Medical Cannabis; Nabiximols		(M5909)HALLMARK MYOGENESIS; (M5937)HALLMARK GLYCOLYSIS	0.0	0.0	0.0	0.0	0.0	1.0	1.0	0.0	0.0	0.0	0.0	0.0	0.0	0.0	0.0	0.0	1.0	0.0	0.0	0.0
RAP2B	5912	symbol	H. sapiens	5912	H. sapiens	RAP2B	RAP2B, member of RAS oncogene family	GO:0032486 Rap protein signal transduction;GO:0090557 establishment of endothelial intestinal barrier;GO:0030033 microvillus assembly		Predicted intracellular proteins				(M5939)HALLMARK P53 PATHWAY	0.0	0.0	0.0	0.0	0.0	0.0	0.0	0.0	0.0	0.0	0.0	1.0	1.0	0.0	0.0	0.0	0.0	0.0	0.0	0.0
CYFIP1	23191	symbol	H. sapiens	23191	H. sapiens	CYFIP1	cytoplasmic FMR1 interacting protein 1	GO:0099578 regulation of translation at postsynapse, modulating synaptic transmission;GO:0140245 regulation of translation at postsynapse;GO:1903422 negative regulation of synaptic vesicle recycling		Predicted intracellular proteins				(M5947)HALLMARK IL2 STAT5 SIGNALING	0.0	0.0	1.0	0.0	0.0	0.0	0.0	0.0	1.0	0.0	0.0	0.0	0.0	0.0	1.0	0.0	0.0	1.0	0.0	1.0
KANK2	25959	symbol	H. sapiens	25959	H. sapiens	KANK2	KN motif and ankyrin repeat domains 2	GO:0070563 negative regulation of vitamin D receptor signaling pathway;GO:0090521 glomerular visceral epithelial cell migration;GO:0070562 regulation of vitamin D receptor signaling pathway		Predicted intracellular proteins; Disease related genes					1.0	0.0	0.0	0.0	0.0	0.0	0.0	0.0	0.0	0.0	0.0	0.0	0.0	0.0	0.0	0.0	0.0	0.0	0.0	0.0
TRIM5	85363	symbol	H. sapiens	85363	H. sapiens	TRIM5	tripartite motif containing 5	GO:1902187 negative regulation of viral release from host cell;GO:0046597 negative regulation of viral entry into host cell;GO:1903901 negative regulation of viral life cycle		Predicted intracellular proteins; Enzymes; ENZYME proteins:Transferases	Cytosol (Supported)			(M5911)HALLMARK INTERFERON ALPHA RESPONSE	0.0	0.0	0.0	0.0	0.0	0.0	0.0	0.0	0.0	0.0	0.0	0.0	0.0	0.0	0.0	0.0	0.0	0.0	0.0	0.0
PZP	5858	symbol	H. sapiens	5858	H. sapiens	PZP	PZP alpha-2-macroglobulin like	GO:0007565 female pregnancy;GO:0044706 multi-multicellular organism process;GO:0010951 negative regulation of endopeptidase activity		Predicted secreted proteins; Cancer-related genes:Candidate cancer biomarkers			(M3468)NABA ECM REGULATORS; (M5885)NABA MATRISOME ASSOCIATED; (M5889)NABA MATRISOME		0.0	0.0	0.0	0.0	0.0	0.0	0.0	0.0	0.0	0.0	0.0	0.0	0.0	0.0	0.0	0.0	0.0	0.0	0.0	0.0
PAWR	5074	symbol	H. sapiens	5074	H. sapiens	PAWR	pro-apoptotic WT1 regulator	GO:0042986 positive regulation of amyloid precursor protein biosynthetic process;GO:1901300 positive regulation of hydrogen peroxide-mediated programmed cell death;GO:1901033 positive regulation of response to reactive oxygen species		Predicted intracellular proteins	Plasma membrane (Approved); Additional: Actin filaments		(M144)PID CERAMIDE PATHWAY; (M58)PID AR PATHWAY		0.0	1.0	1.0	0.0	0.0	0.0	0.0	0.0	0.0	0.0	0.0	0.0	0.0	0.0	0.0	0.0	0.0	0.0	0.0	0.0
MALL	7851	symbol	H. sapiens	7851	H. sapiens	MALL	mal, T cell differentiation protein like	GO:0042632 cholesterol homeostasis;GO:0055092 sterol homeostasis;GO:0042552 myelination						(M5953)HALLMARK KRAS SIGNALING UP	0.0	0.0	0.0	0.0	0.0	0.0	0.0	0.0	0.0	0.0	0.0	0.0	0.0	0.0	0.0	0.0	0.0	0.0	0.0	0.0
C17orf72	92340	gene_synonym	H. sapiens	92340	H. sapiens	PRR29	proline rich 29			Predicted intracellular proteins	Nucleoli (Uncertain)				0.0	0.0	0.0	0.0	0.0	0.0	0.0	0.0	0.0	0.0	0.0	0.0	0.0	0.0	0.0	0.0	0.0	0.0	0.0	0.0
PRMT8	56341	symbol	H. sapiens	56341	H. sapiens	PRMT8	protein arginine methyltransferase 8	GO:0019919 peptidyl-arginine methylation, to asymmetrical-dimethyl arginine;GO:0035247 peptidyl-arginine omega-N-methylation;GO:0035246 peptidyl-arginine N-methylation		Predicted intracellular proteins					0.0	0.0	0.0	0.0	0.0	0.0	0.0	0.0	0.0	0.0	0.0	0.0	0.0	0.0	0.0	0.0	0.0	0.0	0.0	0.0
CC2D2B	387707	symbol	H. sapiens	387707	H. sapiens	CC2D2B	coiled-coil and C2 domain containing 2B	GO:1904491 protein localization to ciliary transition zone;GO:1905515 non-motile cilium assembly;GO:0061512 protein localization to cilium		Predicted intracellular proteins	Nucleoli;Nucleoli rim (Approved)				0.0	0.0	0.0	0.0	0.0	0.0	0.0	0.0	0.0	0.0	0.0	0.0	0.0	0.0	0.0	0.0	0.0	0.0	0.0	0.0
RPL3	6122	symbol	H. sapiens	6122	H. sapiens	RPL3	ribosomal protein L3	GO:0000027 ribosomal large subunit assembly;GO:0071353 cellular response to interleukin-4;GO:0070670 response to interleukin-4		FDA approved drug targets:Small molecule drugs; Predicted intracellular proteins; Ribosomal proteins	Cytosol;Nucleoli (Supported)	(S)-3-phenyllactic acid; Omacetaxine mepesuccinate; Anisomycin; Puromycin; Xanthinol			0.0	0.0	0.0	0.0	0.0	0.0	0.0	0.0	0.0	0.0	0.0	0.0	0.0	0.0	0.0	0.0	0.0	0.0	0.0	0.0
CTGF	1490	gene_synonym	H. sapiens	1490	H. sapiens	CCN2	cellular communication network factor 2	GO:0034059 response to anoxia;GO:0070318 positive regulation of G0 to G1 transition;GO:0060452 positive regulation of cardiac muscle contraction		Predicted secreted proteins; Cancer-related genes:Candidate cancer biomarkers	Golgi apparatus;Vesicles (Approved)		(M159)PID AMB2 NEUTROPHILS PATHWAY; (M286)PID TGFBR PATHWAY; (M3008)NABA ECM GLYCOPROTEINS	(M5891)HALLMARK HYPOXIA; (M5930)HALLMARK EPITHELIAL MESENCHYMAL TRANSITION	1.0	0.0	1.0	1.0	0.0	1.0	0.0	0.0	1.0	1.0	1.0	1.0	0.0	1.0	1.0	0.0	0.0	0.0	0.0	0.0
IRX1	79192	symbol	H. sapiens	79192	H. sapiens	IRX1	iroquois homeobox 1	GO:0072272 proximal/distal pattern formation involved in metanephric nephron development;GO:0072268 pattern specification involved in metanephros development;GO:0072086 specification of loop of Henle identity		Predicted intracellular proteins; Transcription factors:Helix-turn-helix domains	Golgi apparatus (Approved); Additional: Nucleoplasm				0.0	0.0	0.0	0.0	1.0	0.0	0.0	0.0	0.0	0.0	0.0	0.0	0.0	0.0	0.0	0.0	0.0	0.0	0.0	0.0
S100A4	6275	symbol	H. sapiens	6275	H. sapiens	S100A4	S100 calcium binding protein A4	GO:0001837 epithelial to mesenchymal transition;GO:0043123 positive regulation of I-kappaB kinase/NF-kappaB signaling;GO:0048762 mesenchymal cell differentiation		Predicted intracellular proteins; Cancer-related genes:Candidate cancer biomarkers	Plasma membrane (Enhanced)	Trifluoperazine; Copper	(M5883)NABA SECRETED FACTORS; (M5885)NABA MATRISOME ASSOCIATED; (M5889)NABA MATRISOME	(M5944)HALLMARK ANGIOGENESIS; (M5891)HALLMARK HYPOXIA; (M5939)HALLMARK P53 PATHWAY	0.0	0.0	0.0	0.0	0.0	0.0	0.0	0.0	0.0	0.0	0.0	0.0	0.0	0.0	0.0	0.0	0.0	0.0	0.0	0.0
MSN	4478	symbol	H. sapiens	4478	H. sapiens	MSN	moesin	GO:0070489 T cell aggregation;GO:0022614 membrane to membrane docking;GO:0071593 lymphocyte aggregation		Cancer-related genes:Mutational cancer driver genes; Predicted intracellular proteins; Disease related genes	Plasma membrane (Enhanced)		(M41)PID ER NONGENOMIC PATHWAY; (M12)PID RHOA PATHWAY	(M5915)HALLMARK APICAL JUNCTION	0.0	0.0	1.0	0.0	1.0	0.0	0.0	0.0	0.0	0.0	0.0	0.0	1.0	0.0	0.0	0.0	0.0	0.0	0.0	0.0
ITGA4	3676	symbol	H. sapiens	3676	H. sapiens	ITGA4	integrin subunit alpha 4	GO:0043496 regulation of protein homodimerization activity;GO:0090074 negative regulation of protein homodimerization activity;GO:1990771 clathrin-dependent extracellular exosome endocytosis		CD markers; Predicted intracellular proteins; FDA approved drug targets:Biotech drugs; Cancer-related genes:Candidate cancer biomarkers	Plasma membrane (Approved)	Natalizumab; ATL1102; CDP323; R1295; R411; Tinzaparin; Vedolizumab	(M212)PID INTEGRIN5 PATHWAY; (M274)PID LYMPH ANGIOGENESIS PATHWAY; (M47)PID INTEGRIN CS PATHWAY	(M5897)HALLMARK IL6 JAK STAT3 SIGNALING	1.0	1.0	0.0	1.0	0.0	0.0	1.0	1.0	0.0	0.0	0.0	0.0	0.0	0.0	0.0	0.0	0.0	0.0	0.0	1.0
CHSY3	337876	symbol	H. sapiens	337876	H. sapiens	CHSY3	chondroitin sulfate synthase 3	GO:0030206 chondroitin sulfate biosynthetic process;GO:0050650 chondroitin sulfate proteoglycan biosynthetic process;GO:0030204 chondroitin sulfate metabolic process		Predicted intracellular proteins; Enzymes; ENZYME proteins:Transferases					0.0	0.0	0.0	0.0	0.0	0.0	0.0	0.0	0.0	0.0	0.0	0.0	0.0	0.0	0.0	0.0	0.0	0.0	0.0	0.0
HDAC1	3065	symbol	H. sapiens	3065	H. sapiens	HDAC1	histone deacetylase 1	GO:0061198 fungiform papilla formation;GO:2000676 positive regulation of type B pancreatic cell apoptotic process;GO:0060789 hair follicle placode formation		FDA approved drug targets:Small molecule drugs; Predicted intracellular proteins; Enzymes; ENZYME proteins:Hydrolases	Nucleoplasm (Enhanced)	Arsenic trioxide; Zinc; Vorinostat; Belinostat; Pracinostat; Romidepsin; Panobinostat; Fingolimod; Mocetinostat; Abexinostat; Zinc acetate; Zinc chloride; Zinc sulfate, unspecified form	(M140)PID RANBP2 PATHWAY; (M182)PID IL3 PATHWAY; (M207)PID RETINOIC ACID PATHWAY	(M5896)HALLMARK TGF BETA SIGNALING	0.0	0.0	0.0	0.0	0.0	0.0	0.0	0.0	0.0	0.0	0.0	0.0	1.0	1.0	0.0	0.0	1.0	0.0	1.0	1.0
SPTBN1	6711	symbol	H. sapiens	6711	H. sapiens	SPTBN1	spectrin beta, non-erythrocytic 1	GO:0007182 common-partner SMAD protein phosphorylation;GO:0060390 regulation of SMAD protein signal transduction;GO:0032743 positive regulation of interleukin-2 production		Predicted intracellular proteins	Golgi apparatus (Approved)	Calcium; 1D-myo-inositol 1,4,5-trisphosphate	(M286)PID TGFBR PATHWAY	(M5896)HALLMARK TGF BETA SIGNALING; (M5893)HALLMARK MITOTIC SPINDLE	0.0	0.0	1.0	0.0	0.0	0.0	1.0	0.0	1.0	0.0	0.0	0.0	0.0	0.0	0.0	0.0	0.0	0.0	0.0	0.0
SYTL2	54843	symbol	H. sapiens	54843	H. sapiens	SYTL2	synaptotagmin like 2	GO:0006904 vesicle docking involved in exocytosis;GO:0048278 vesicle docking;GO:0140056 organelle localization by membrane tethering		Transporters; Predicted intracellular proteins	Golgi apparatus;Nucleoplasm (Approved); Additional: Plasma membrane			(M5924)HALLMARK MTORC1 SIGNALING	0.0	0.0	0.0	0.0	0.0	0.0	0.0	0.0	0.0	0.0	0.0	0.0	0.0	0.0	0.0	0.0	0.0	0.0	0.0	0.0
CALD1	800	symbol	H. sapiens	800	H. sapiens	CALD1	caldesmon 1	GO:0051017 actin filament bundle assembly;GO:0061572 actin filament bundle organization;GO:0006936 muscle contraction		Predicted intracellular proteins	Actin filaments;Plasma membrane (Enhanced)			(M5930)HALLMARK EPITHELIAL MESENCHYMAL TRANSITION	1.0	0.0	1.0	0.0	0.0	1.0	0.0	0.0	0.0	0.0	0.0	0.0	0.0	0.0	0.0	0.0	0.0	0.0	0.0	0.0
MYLIP	29116	symbol	H. sapiens	29116	H. sapiens	MYLIP	myosin regulatory light chain interacting protein	GO:0032799 low-density lipoprotein receptor particle metabolic process;GO:0032802 low-density lipoprotein particle receptor catabolic process;GO:0032803 regulation of low-density lipoprotein particle receptor catabolic process		Predicted intracellular proteins; Enzymes; ENZYME proteins:Transferases					0.0	0.0	0.0	0.0	0.0	0.0	0.0	0.0	0.0	0.0	0.0	0.0	0.0	0.0	0.0	0.0	0.0	0.0	0.0	0.0
MFSD7	84179	gene_synonym	H. sapiens	84179	H. sapiens	SLC49A3	solute carrier family 49 member 3	GO:0055085 transmembrane transport;GO:0006810 transport;GO:0051234 establishment of localization							0.0	0.0	0.0	0.0	0.0	0.0	0.0	0.0	0.0	0.0	0.0	0.0	0.0	0.0	0.0	0.0	0.0	0.0	0.0	0.0
ATHL1	80162	gene_synonym	H. sapiens	80162	H. sapiens	PGGHG	protein-glucosylgalactosylhydroxylysine glucosidase	GO:0005975 carbohydrate metabolic process;GO:0044238 primary metabolic process;GO:0071704 organic substance metabolic process		Predicted intracellular proteins; Enzymes; ENZYME proteins:Hydrolases	Cytosol (Enhanced)				0.0	0.0	0.0	0.0	0.0	0.0	0.0	0.0	0.0	0.0	0.0	0.0	0.0	0.0	0.0	0.0	0.0	0.0	0.0	0.0
NECAP2	55707	symbol	H. sapiens	55707	H. sapiens	NECAP2	NECAP endocytosis associated 2	GO:0006897 endocytosis;GO:0016192 vesicle-mediated transport;GO:0015031 protein transport		Predicted intracellular proteins	Endoplasmic reticulum (Approved)				0.0	0.0	0.0	0.0	0.0	0.0	0.0	0.0	0.0	0.0	0.0	0.0	0.0	0.0	0.0	0.0	0.0	0.0	0.0	0.0
ST6GALNAC1	55808	symbol	H. sapiens	55808	H. sapiens	ST6GALNAC1	ST6 N-acetylgalactosaminide alpha-2,6-sialyltransferase 1	GO:0097503 sialylation;GO:0009312 oligosaccharide biosynthetic process;GO:0009311 oligosaccharide metabolic process		Predicted intracellular proteins; Enzymes; ENZYME proteins:Transferases	Golgi apparatus (Approved); Additional: Nucleoplasm				0.0	0.0	0.0	0.0	0.0	0.0	0.0	0.0	0.0	0.0	0.0	0.0	0.0	0.0	0.0	0.0	0.0	0.0	0.0	0.0
ZCCHC24	219654	symbol	H. sapiens	219654	H. sapiens	ZCCHC24	zinc finger CCHC-type containing 24			Predicted intracellular proteins	Mitochondria (Approved); Additional: Nucleoplasm				0.0	0.0	0.0	0.0	0.0	0.0	0.0	0.0	0.0	0.0	0.0	0.0	0.0	0.0	0.0	0.0	0.0	0.0	0.0	0.0
SKI	6497	symbol	H. sapiens	6497	H. sapiens	SKI	SKI proto-oncogene	GO:0043585 nose morphogenesis;GO:0010626 negative regulation of Schwann cell proliferation;GO:0031064 negative regulation of histone deacetylation		Predicted intracellular proteins; Disease related genes	Nuclear bodies;Nucleoplasm (Supported)		(M181)PID BMP PATHWAY; (M2)PID SMAD2 3NUCLEAR PATHWAY; (M195)PID CMYB PATHWAY	(M5896)HALLMARK TGF BETA SIGNALING	0.0	0.0	0.0	0.0	1.0	0.0	0.0	0.0	1.0	0.0	0.0	0.0	0.0	0.0	0.0	0.0	1.0	0.0	0.0	0.0
KCNJ2	3759	symbol	H. sapiens	3759	H. sapiens	KCNJ2	potassium inwardly rectifying channel subfamily J member 2	GO:0014861 regulation of skeletal muscle contraction via regulation of action potential;GO:0100001 regulation of skeletal muscle contraction by action potential;GO:0090076 relaxation of skeletal muscle		Potential drug targets; Disease related genes; Transporters:Transporter channels and pores; Voltage-gated ion channels:Inwardly Rectifying Potassium Channels		Carvedilol		(M5932)HALLMARK INFLAMMATORY RESPONSE	0.0	0.0	1.0	0.0	0.0	1.0	0.0	0.0	0.0	0.0	0.0	0.0	0.0	0.0	0.0	0.0	0.0	0.0	0.0	0.0
SGCA	6442	symbol	H. sapiens	6442	H. sapiens	SGCA	sarcoglycan alpha	GO:0014870 response to muscle inactivity;GO:0014877 response to muscle inactivity involved in regulation of muscle adaptation;GO:0014894 response to denervation involved in regulation of muscle adaptation		Predicted intracellular proteins; Disease related genes				(M5909)HALLMARK MYOGENESIS	0.0	0.0	0.0	0.0	0.0	1.0	0.0	0.0	0.0	0.0	0.0	0.0	0.0	0.0	0.0	0.0	1.0	0.0	0.0	0.0
PDE5A	8654	symbol	H. sapiens	8654	H. sapiens	PDE5A	phosphodiesterase 5A	GO:0046069 cGMP catabolic process;GO:0009214 cyclic nucleotide catabolic process;GO:0046068 cGMP metabolic process		FDA approved drug targets:Small molecule drugs; Predicted intracellular proteins; Enzymes; ENZYME proteins:Hydrolases	Cytosol (Approved)	Sildenafil; Theophylline; Tadalafil; Vardenafil; Dipyridamole; Guanosine-5'-Monophosphate; gamma-Glutamyl[S-(2-iodobenzyl)cysteinyl]glycine; OSI-461; Avanafil; Exisulind; Udenafil; 3-isobutyl-1-methyl-7H-xanthine; 5-ethoxy-4-(1-methyl-7-oxo-3-propyl-6,7-dihydro-1H-pyrazolo[4,3-d]pyrimidin-5-yl)thiophene-2-sulfonamide; Fostamatinib			0.0	0.0	0.0	0.0	0.0	0.0	0.0	0.0	0.0	0.0	0.0	0.0	0.0	0.0	0.0	0.0	0.0	0.0	0.0	0.0
ABCA4	24	symbol	H. sapiens	24	H. sapiens	ABCA4	ATP binding cassette subfamily A member 4	GO:0006649 phospholipid transfer to membrane;GO:0034633 retinol transport;GO:0046864 isoprenoid transport		Transporters:Primary Active Transporters; Potential drug targets; Disease related genes	Cytosol (Approved)			(M5948)HALLMARK BILE ACID METABOLISM	0.0	0.0	0.0	0.0	0.0	0.0	0.0	0.0	0.0	0.0	0.0	0.0	0.0	0.0	0.0	0.0	0.0	0.0	0.0	0.0
FBLN2	2199	symbol	H. sapiens	2199	H. sapiens	FBLN2	fibulin 2	GO:0010811 positive regulation of cell-substrate adhesion;GO:0010810 regulation of cell-substrate adhesion;GO:0030198 extracellular matrix organization		Predicted intracellular proteins; Predicted secreted proteins	Plasma membrane (Supported)		(M3008)NABA ECM GLYCOPROTEINS; (M5884)NABA CORE MATRISOME; (M5889)NABA MATRISOME	(M5930)HALLMARK EPITHELIAL MESENCHYMAL TRANSITION	0.0	1.0	0.0	1.0	0.0	0.0	1.0	0.0	0.0	1.0	1.0	0.0	0.0	0.0	0.0	0.0	0.0	0.0	0.0	0.0
SIGIRR	59307	symbol	H. sapiens	59307	H. sapiens	SIGIRR	single Ig and TIR domain containing	GO:0031665 negative regulation of lipopolysaccharide-mediated signaling pathway;GO:0031664 regulation of lipopolysaccharide-mediated signaling pathway;GO:0032682 negative regulation of chemokine production		Predicted intracellular proteins	Cytosol;Nucleoli fibrillar center (Approved)				0.0	0.0	0.0	0.0	0.0	0.0	0.0	0.0	0.0	0.0	0.0	0.0	0.0	0.0	0.0	0.0	0.0	0.0	0.0	0.0
AIF1L	83543	symbol	H. sapiens	83543	H. sapiens	AIF1L	allograft inflammatory factor 1 like	GO:0097178 ruffle assembly;GO:0031529 ruffle organization;GO:0051017 actin filament bundle assembly		Predicted intracellular proteins					0.0	0.0	1.0	0.0	0.0	0.0	0.0	0.0	0.0	0.0	0.0	0.0	0.0	0.0	0.0	0.0	0.0	0.0	0.0	0.0
SYN3	8224	symbol	H. sapiens	8224	H. sapiens	SYN3	synapsin III	GO:0097091 synaptic vesicle clustering;GO:0032228 regulation of synaptic transmission, GABAergic;GO:0051932 synaptic transmission, GABAergic		Predicted intracellular proteins					0.0	0.0	0.0	0.0	0.0	0.0	0.0	0.0	0.0	0.0	0.0	0.0	0.0	0.0	0.0	0.0	0.0	0.0	0.0	0.0
TTC23	64927	symbol	H. sapiens	64927	H. sapiens	TTC23	tetratricopeptide repeat domain 23	GO:0045880 positive regulation of smoothened signaling pathway;GO:0008589 regulation of smoothened signaling pathway;GO:0007224 smoothened signaling pathway		Predicted intracellular proteins	Cytosol;Plasma membrane (Approved)				0.0	0.0	0.0	0.0	0.0	0.0	0.0	0.0	0.0	0.0	0.0	0.0	0.0	0.0	0.0	0.0	0.0	0.0	0.0	0.0
COL21A1	81578	symbol	H. sapiens	81578	H. sapiens	COL21A1	collagen type XXI alpha 1 chain			Predicted intracellular proteins; Predicted secreted proteins	Cytosol (Supported)		(M3005)NABA COLLAGENS; (M5884)NABA CORE MATRISOME; (M5889)NABA MATRISOME		0.0	0.0	0.0	0.0	0.0	0.0	1.0	0.0	0.0	0.0	1.0	0.0	0.0	0.0	0.0	0.0	0.0	0.0	0.0	0.0
KLHL30	377007	symbol	H. sapiens	377007	H. sapiens	KLHL30	kelch like family member 30			Predicted intracellular proteins	Centriolar satellite (Approved)				0.0	0.0	0.0	0.0	0.0	0.0	0.0	0.0	0.0	0.0	0.0	0.0	0.0	0.0	0.0	0.0	0.0	0.0	0.0	0.0
LGI4	163175	symbol	H. sapiens	163175	H. sapiens	LGI4	leucine rich repeat LGI family member 4	GO:0022011 myelination in peripheral nervous system;GO:0032292 peripheral nervous system axon ensheathment;GO:0014044 Schwann cell development		Predicted intracellular proteins; Disease related genes; Predicted secreted proteins	Golgi apparatus (Approved)		(M3008)NABA ECM GLYCOPROTEINS; (M5884)NABA CORE MATRISOME; (M5889)NABA MATRISOME		0.0	0.0	0.0	0.0	0.0	0.0	0.0	0.0	0.0	0.0	1.0	0.0	0.0	0.0	0.0	0.0	0.0	0.0	0.0	0.0
NID1	4811	symbol	H. sapiens	4811	H. sapiens	NID1	nidogen 1	GO:0032836 glomerular basement membrane development;GO:0071711 basement membrane organization;GO:0032835 glomerulus development		Predicted secreted proteins		Urokinase	(M5887)NABA BASEMENT MEMBRANES; (M18)PID INTEGRIN1 PATHWAY; (M3008)NABA ECM GLYCOPROTEINS		0.0	1.0	0.0	1.0	0.0	0.0	1.0	0.0	0.0	1.0	1.0	0.0	0.0	0.0	0.0	0.0	0.0	0.0	0.0	1.0
AREG	374	symbol	H. sapiens	374	H. sapiens	AREG	amphiregulin	GO:0060598 dichotomous subdivision of terminal units involved in mammary gland duct morphogenesis;GO:0060751 branch elongation involved in mammary gland duct branching;GO:0042695 thelarche		Cancer-related genes:Candidate cancer biomarkers	Mitochondria (Approved)		(M201)PID ERBB NETWORK PATHWAY; (M5883)NABA SECRETED FACTORS; (M5885)NABA MATRISOME ASSOCIATED	(M5890)HALLMARK TNFA SIGNALING VIA NFKB; (M5906)HALLMARK ESTROGEN RESPONSE EARLY; (M5907)HALLMARK ESTROGEN RESPONSE LATE	0.0	0.0	0.0	0.0	1.0	0.0	0.0	0.0	0.0	0.0	0.0	0.0	0.0	0.0	1.0	0.0	0.0	0.0	1.0	1.0
GLI3	2737	symbol	H. sapiens	2737	H. sapiens	GLI3	GLI family zinc finger 3	GO:0022012 subpallium cell proliferation in forebrain;GO:0022018 lateral ganglionic eminence cell proliferation;GO:0060366 lambdoid suture morphogenesis		Transcription factors:Zinc-coordinating DNA-binding domains; Predicted intracellular proteins; Disease related genes	Nucleoplasm (Supported); Additional: Nucleoli;Vesicles		(M219)PID HEDGEHOG GLI PATHWAY		1.0	1.0	0.0	0.0	1.0	0.0	0.0	0.0	0.0	0.0	0.0	1.0	0.0	0.0	0.0	1.0	0.0	0.0	1.0	0.0
KIAA1751	85452	gene_synonym	H. sapiens	85452	H. sapiens	CFAP74	cilia and flagella associated protein 74	GO:0035082 axoneme assembly;GO:0001578 microtubule bundle formation;GO:0060271 cilium assembly		Predicted intracellular proteins					0.0	0.0	0.0	0.0	0.0	0.0	0.0	0.0	0.0	0.0	0.0	0.0	0.0	0.0	0.0	0.0	0.0	0.0	0.0	0.0
B4GALT1	2683	symbol	H. sapiens	2683	H. sapiens	B4GALT1	beta-1,4-galactosyltransferase 1	GO:0005988 lactose metabolic process;GO:0005989 lactose biosynthetic process;GO:0046351 disaccharide biosynthetic process		Potential drug targets; Disease related genes; Enzymes; ENZYME proteins:Transferases	Golgi apparatus (Enhanced)	N-Acetylglucosamine; 6-Aminohexyl-uridine-C1,5'-diphosphate; N-acetyl-beta-D-glucosaminyl-(1->4)-N-acetyl-beta-D-glucosamine; Galactose-uridine-5'-diphosphate; Uridine monophosphate; 2-(N-morpholino)ethanesulfonic acid		(M5916)HALLMARK APICAL SURFACE; (M5908)HALLMARK ANDROGEN RESPONSE; (M5890)HALLMARK TNFA SIGNALING VIA NFKB	1.0	0.0	0.0	0.0	0.0	0.0	0.0	0.0	0.0	1.0	0.0	1.0	1.0	0.0	0.0	0.0	0.0	0.0	0.0	0.0
TMEM30B	161291	symbol	H. sapiens	161291	H. sapiens	TMEM30B	transmembrane protein 30B	GO:0140331 aminophospholipid translocation;GO:0015917 aminophospholipid transport;GO:0070863 positive regulation of protein exit from endoplasmic reticulum		Transporters:Accessory Factors Involved in Transport					0.0	0.0	0.0	0.0	0.0	0.0	0.0	0.0	0.0	0.0	0.0	0.0	0.0	0.0	0.0	0.0	0.0	0.0	0.0	0.0
RIN3	79890	symbol	H. sapiens	79890	H. sapiens	RIN3	Ras and Rab interactor 3	GO:0060755 negative regulation of mast cell chemotaxis;GO:0060753 regulation of mast cell chemotaxis;GO:0097494 regulation of vesicle size		Predicted intracellular proteins					0.0	0.0	1.0	0.0	0.0	0.0	0.0	0.0	0.0	0.0	0.0	0.0	0.0	0.0	0.0	0.0	0.0	0.0	0.0	0.0
SCUBE1	80274	symbol	H. sapiens	80274	H. sapiens	SCUBE1	signal peptide, CUB domain and EGF like domain containing 1	GO:0007512 adult heart development;GO:0045880 positive regulation of smoothened signaling pathway;GO:0009791 post-embryonic development		Predicted intracellular proteins; Predicted secreted proteins			(M5883)NABA SECRETED FACTORS; (M5885)NABA MATRISOME ASSOCIATED; (M5889)NABA MATRISOME	(M5916)HALLMARK APICAL SURFACE	0.0	0.0	0.0	0.0	0.0	0.0	1.0	0.0	0.0	0.0	0.0	1.0	1.0	0.0	0.0	1.0	0.0	0.0	0.0	0.0
PPIC	5480	symbol	H. sapiens	5480	H. sapiens	PPIC	peptidylprolyl isomerase C	GO:0000413 protein peptidyl-prolyl isomerization;GO:0018208 peptidyl-proline modification;GO:0006457 protein folding		Predicted intracellular proteins; ENZYME proteins:Isomerase; Enzymes		Proline			0.0	0.0	0.0	0.0	0.0	0.0	0.0	0.0	0.0	0.0	0.0	0.0	0.0	0.0	0.0	0.0	0.0	0.0	0.0	0.0
C6orf155	79940	gene_synonym	H. sapiens	79940	H. sapiens	LINC00472	long intergenic non-protein coding RNA 472								0.0	0.0	0.0	0.0	0.0	0.0	0.0	0.0	0.0	0.0	0.0	0.0	0.0	0.0	0.0	0.0	0.0	0.0	0.0	0.0
BTNL8	79908	symbol	H. sapiens	79908	H. sapiens	BTNL8	butyrophilin like 8	GO:0050852 T cell receptor signaling pathway;GO:0050851 antigen receptor-mediated signaling pathway;GO:0002429 immune response-activating cell surface receptor signaling pathway							0.0	0.0	0.0	0.0	0.0	0.0	0.0	0.0	0.0	0.0	0.0	0.0	0.0	0.0	0.0	0.0	0.0	0.0	0.0	0.0
DOCK4	9732	symbol	H. sapiens	9732	H. sapiens	DOCK4	dedicator of cytokinesis 4	GO:1904694 negative regulation of vascular associated smooth muscle contraction;GO:0045906 negative regulation of vasoconstriction;GO:0003056 regulation of vascular associated smooth muscle contraction		Predicted intracellular proteins	Nucleoli;Plasma membrane (Approved); Additional: Cytosol;Golgi apparatus		(M186)PID PDGFRB PATHWAY	(M5893)HALLMARK MITOTIC SPINDLE; (M5921)HALLMARK COMPLEMENT	0.0	0.0	1.0	0.0	0.0	1.0	0.0	1.0	0.0	0.0	0.0	0.0	0.0	0.0	0.0	0.0	0.0	0.0	0.0	0.0
BGN	633	symbol	H. sapiens	633	H. sapiens	BGN	biglycan	GO:0061975 articular cartilage development;GO:0019800 peptide cross-linking via chondroitin 4-sulfate glycosaminoglycan;GO:0030204 chondroitin sulfate metabolic process		Disease related genes; Predicted secreted proteins	Golgi apparatus (Approved); Additional: Endoplasmic reticulum		(M264)PID TOLL ENDOGENOUS PATHWAY; (M5882)NABA PROTEOGLYCANS; (M5884)NABA CORE MATRISOME	(M5902)HALLMARK APOPTOSIS; (M5891)HALLMARK HYPOXIA; (M5930)HALLMARK EPITHELIAL MESENCHYMAL TRANSITION	0.0	0.0	0.0	0.0	0.0	0.0	1.0	0.0	0.0	0.0	1.0	0.0	0.0	0.0	0.0	0.0	0.0	0.0	0.0	1.0
EEF1A1	1915	symbol	H. sapiens	1915	H. sapiens	EEF1A1	eukaryotic translation elongation factor 1 alpha 1	GO:1900022 regulation of D-erythro-sphingosine kinase activity;GO:1904714 regulation of chaperone-mediated autophagy;GO:0061684 chaperone-mediated autophagy		Cancer-related genes:Mutational cancer driver genes; Predicted intracellular proteins	Cytosol (Supported)	Zinc; Guanosine-5'-Diphosphate; Copper; Artenimol; Zinc acetate; Zinc chloride; Zinc sulfate, unspecified form			0.0	0.0	0.0	0.0	0.0	0.0	0.0	0.0	1.0	0.0	0.0	0.0	0.0	0.0	0.0	0.0	0.0	0.0	0.0	0.0
[truncated: 541 more rows]

## Sheet: Enrichment
GroupID	Category	Term	Description	LogP	Log(q-value)	InTerm_InList	Genes	Symbols
[truncated: 282 more rows]
