# Supplementary material for: Differential HIF2α Protein Expression in Human Carotid Body and Adrenal Medulla under Physiologic and Tumorigenic Conditions
Source: Cancers (Basel). 2022 Jun 17;14(12):2986. doi: 10.3390/cancers14122986 (PMC9221385; doi:10.3390/cancers14122986)
Supplement: Supplementary file 1 [file cancers-14-02986-s001.zip › Supp_Table S2.xlsx]

## Sheet: correlation matrix
sample	P4HA1	LDHA	BNIP3	CA9	PGK1	SLC2A1	ENO1	ALDOA	TPI1	GAPDH
TPI1	0.772013	0.627773	0.724647	0.58534	0.527004	0.603157	0.796701	0.695841	1	0.744389
ENO1	0.713123	0.47713	0.631031	0.638856	0.561936	0.731151	1	0.498634	0.796701	0.607663
P4HA1	1	0.745335	0.589651	0.544089	0.500634	0.667311	0.713123	0.52809	0.772013	0.452447
PKM2	0.668804	0.717176	0.63365	0.414014	0.662938	0.449505	0.605749	0.712326	0.766154	0.540268
PFKL	0.679576	0.496085	0.606871	0.526398	0.451329	0.560411	0.701287	0.56965	0.759786	0.518189
GAPDH	0.452447	0.3532	0.681487	0.560682	0.222644	0.415563	0.607663	0.631888	0.744389	1
BNIP3	0.589651	0.458705	1	0.713966	0.590703	0.567243	0.631031	0.541517	0.724647	0.681487
MTP18	0.669968	0.495484	0.658045	0.643665	0.374466	0.594262	0.72986	0.462953	0.718347	0.674536
ADORA2A	0.735152	0.648281	0.489725	0.411964	0.346656	0.512475	0.531864	0.531386	0.697833	0.47684
ALDOA	0.52809	0.475257	0.541517	0.307117	0.422624	0.289535	0.498634	1	0.695841	0.631888
SLC16A3	0.631649	0.555772	0.635306	0.673275	0.478259	0.640814	0.761797	0.414586	0.694125	0.612951
TNIP1	0.656564	0.565217	0.524419	0.462014	0.3394	0.603025	0.597817	0.493388	0.687793	0.540747
C8orf58	0.694101	0.530371	0.526839	0.479408	0.110199	0.451961	0.557888	0.545568	0.687253	0.606051
EGFL7	0.650525	0.523505	0.514977	0.512214	0.199114	0.543713	0.605825	0.451978	0.6872	0.588659
ATG9A	0.534311	0.460047	0.460514	0.350928	0.4469	0.439535	0.57848	0.46748	0.686938	0.381606
C9orf69	0.534995	0.340574	0.451483	0.339078	0.217934	0.322552	0.469984	0.524487	0.68299	0.486873
GPR139	0.804842	0.648092	0.608188	0.56863	0.510352	0.592761	0.597226	0.496694	0.67821	0.438045
TMTC4	0.78692	0.692764	0.560186	0.479818	0.382846	0.557412	0.541192	0.4463	0.67379	0.424899
PLOD1	0.670751	0.475396	0.404353	0.333911	0.315559	0.489006	0.69432	0.56216	0.673206	0.463323
SEC61G	0.44224	0.360548	0.549023	0.426197	0.356873	0.398957	0.594406	0.589014	0.672164	0.693319
DGCR5	0.776752	0.698558	0.461099	0.400806	0.302798	0.482278	0.529084	0.45421	0.663786	0.420161
SFXN3	0.652289	0.559897	0.551451	0.398661	0.398907	0.430746	0.555891	0.581933	0.663753	0.537427
BAX	0.567078	0.434326	0.358774	0.330084	0.259174	0.327509	0.482301	0.538224	0.661865	0.41513
C5orf62	0.748076	0.724754	0.449275	0.388454	0.389835	0.451993	0.543405	0.497787	0.661837	0.447865
R3HCC1	0.574809	0.450412	0.442549	0.394461	0.147695	0.314333	0.555309	0.524363	0.660772	0.546546
PIH1D1	0.424369	0.357335	0.354074	0.205575	0.198317	0.199614	0.41075	0.621015	0.6602	0.465449
INPP5A	0.696225	0.519211	0.539201	0.465469	0.262377	0.466433	0.627572	0.447862	0.658952	0.475719
GNB2	0.365197	0.227344	0.448719	0.426123	0.0845965	0.296243	0.540129	0.508166	0.655899	0.655341
SHMT2	0.679392	0.524602	0.373794	0.306808	0.227066	0.433348	0.513245	0.423097	0.654116	0.380976
HSBP1	0.493866	0.31507	0.409702	0.32323	0.253406	0.308313	0.549079	0.531702	0.652618	0.493175
MYL6	0.540566	0.4385	0.239852	0.277727	0.143907	0.351354	0.583586	0.470267	0.652248	0.457607
MDFI	0.661622	0.554341	0.485906	0.545418	0.308254	0.596396	0.66517	0.411013	0.651474	0.504134
PDAP1	0.41144	0.355142	0.502869	0.341022	0.300868	0.267902	0.465943	0.515566	0.649608	0.598486
AQP1	0.69275	0.537069	0.438111	0.434713	0.341727	0.535306	0.634505	0.456159	0.648657	0.398289
UBAC2	0.685412	0.558931	0.340757	0.274415	0.116065	0.345483	0.430098	0.418772	0.647041	0.352169
DDX54	0.582863	0.514243	0.407946	0.346905	0.269638	0.317525	0.433967	0.505128	0.643631	0.411538
CCDC64B	0.58029	0.399349	0.732031	0.717654	0.451403	0.605672	0.64843	0.401861	0.642898	0.591081
TMEM185A	0.520063	0.28736	0.510631	0.447205	0.393998	0.449679	0.597744	0.390657	0.64018	0.393438
AK3L1	0.747978	0.60309	0.587585	0.496316	0.482375	0.666454	0.61236	0.452992	0.640005	0.420934
LYPLA2	0.473767	0.20228	0.338348	0.338596	0.145582	0.411402	0.738598	0.448817	0.639693	0.573271
RPLP0	0.593663	0.454509	0.384585	0.328337	0.132826	0.388942	0.495554	0.44706	0.636664	0.520999
PCP4L1	0.619251	0.475629	0.568146	0.706522	0.3909	0.546824	0.556513	0.377525	0.636615	0.508285
ACTL8	0.616878	0.464844	0.609955	0.594553	0.442701	0.622125	0.64291	0.479309	0.636451	0.585634
BNIP3L	0.713386	0.565946	0.621244	0.567741	0.455895	0.577393	0.617608	0.348603	0.636002	0.370187
COX4I2	0.661337	0.616044	0.406224	0.309002	0.160548	0.395518	0.477759	0.550633	0.633858	0.479044
GYS1	0.595721	0.468648	0.464209	0.444512	0.2456	0.523203	0.569196	0.351792	0.629106	0.469148
SOBP	0.70434	0.527085	0.506738	0.401207	0.220638	0.487499	0.486772	0.486076	0.628085	0.504597
LDHA	0.745335	1	0.458705	0.354497	0.445547	0.48758	0.47713	0.475257	0.627773	0.3532
FKBP1A	0.565754	0.509496	0.281771	0.371448	0.0728919	0.461888	0.547519	0.373711	0.625404	0.474379
FAM57A	0.655287	0.601428	0.505966	0.412869	0.325794	0.490474	0.477651	0.520359	0.625056	0.446544
UQCRH	0.511925	0.341236	0.342937	0.237796	0.197473	0.437102	0.61091	0.496472	0.622682	0.476871
RPS5	0.551267	0.394138	0.338187	0.24117	0.149323	0.320768	0.445645	0.498912	0.622264	0.416218
NDRG1	0.687204	0.539801	0.42804	0.472299	0.484241	0.657055	0.733151	0.375666	0.621423	0.377456
NTNG2	0.65159	0.615157	0.440865	0.382672	0.205846	0.476784	0.478969	0.41278	0.620351	0.463936
C11orf88	0.628432	0.452523	0.590466	0.563002	0.362789	0.66356	0.65039	0.427689	0.619387	0.575083
ANP32B	0.582271	0.445998	0.343312	0.259802	0.182487	0.340634	0.425127	0.476262	0.619073	0.367047
MIF	0.444255	0.350435	0.46901	0.460008	-0.000135203	0.360552	0.504999	0.492593	0.617896	0.718529
PGAM1	0.492609	0.450059	0.624996	0.389054	0.798421	0.442793	0.536584	0.513379	0.614241	0.378576
SFRS9	0.492114	0.42224	0.391552	0.256137	0.624285	0.377123	0.51241	0.52034	0.611659	0.314015
CENPB	0.420598	0.268775	0.330344	0.334755	0.0192341	0.224678	0.492276	0.479471	0.611515	0.533593
MIER2	0.530297	0.427331	0.37686	0.329252	-0.0142583	0.401726	0.516463	0.432012	0.610947	0.575264
EDARADD	0.640724	0.445358	0.428931	0.439661	0.494495	0.531085	0.695286	0.32195	0.61009	0.304264
UQCRHL	0.516577	0.358127	0.33046	0.216397	0.349986	0.454345	0.616842	0.456901	0.607182	0.369449
PRDX4	0.610815	0.49629	0.469583	0.374621	0.630147	0.444917	0.586715	0.473007	0.606029	0.431139
CDC42	0.593779	0.390079	0.29428	0.353219	0.262894	0.540798	0.761513	0.294848	0.604881	0.355603
COL17A1	0.600184	0.474453	0.45106	0.589773	0.228355	0.53432	0.594016	0.346635	0.603764	0.497882
NDUFA4L2	0.587955	0.388195	0.375402	0.385681	0.100677	0.409743	0.583057	0.412743	0.60332	0.465819
SLC2A1	0.667311	0.48758	0.567243	0.601463	0.45729	1	0.731151	0.289535	0.603157	0.415563
MFRP	0.606596	0.535341	0.299269	0.307595	0.139811	0.454209	0.524093	0.439364	0.601783	0.45897
ITPK1	0.444873	0.370102	0.564996	0.449815	0.140412	0.481744	0.443415	0.502142	0.601519	0.615955
PDK1	0.594909	0.553574	0.675039	0.57243	0.505733	0.566559	0.614547	0.322372	0.601006	0.419175
AGPAT2	0.55678	0.43583	0.450226	0.498193	0.187208	0.352198	0.531614	0.418375	0.600711	0.50114
PRPF31	0.379783	0.227077	0.359065	0.243807	-0.0264219	0.197131	0.41904	0.515213	0.600678	0.551045
C2orf54	0.471104	0.385225	0.655408	0.709312	0.447902	0.588303	0.598533	0.366314	0.599907	0.556193
TRIM28	0.417969	0.181851	0.321613	0.281666	0.0557846	0.248796	0.48804	0.43531	0.598011	0.455904
C19orf22	0.507259	0.459919	0.353308	0.413501	-0.0880295	0.359036	0.464084	0.346924	0.597953	0.548907
GABRD	0.577281	0.414477	0.419197	0.385139	0.300007	0.457865	0.646393	0.415499	0.597948	0.439257
FBL	0.465738	0.305017	0.306529	0.292338	0.0478025	0.363699	0.461277	0.444703	0.596943	0.482212
KRT84	0.45512	0.351381	0.562036	0.534965	0.347278	0.423077	0.589989	0.397157	0.596879	0.506942
IMPDH1	0.543629	0.574282	0.479797	0.517918	0.313365	0.445393	0.540293	0.289277	0.596695	0.452535
TMEM204	0.660878	0.501434	0.374007	0.385931	0.294182	0.460453	0.548562	0.414477	0.593727	0.353802
KISS1R	0.557495	0.424233	0.677559	0.610095	0.415409	0.50413	0.547653	0.449532	0.592233	0.568472
DGCR9	0.697024	0.586304	0.445521	0.375719	0.269547	0.431146	0.399079	0.462665	0.591882	0.371325
B3GALT6	0.448771	0.21255	0.291125	0.300199	-0.0611763	0.349844	0.553536	0.388723	0.589456	0.493632
CCDC19	0.528107	0.43336	0.455738	0.417089	0.239688	0.467352	0.665846	0.475021	0.589375	0.567663
TFAP2C	0.739284	0.577623	0.502204	0.463057	0.305991	0.648577	0.558404	0.411829	0.588663	0.422163
UBAC1	0.400182	0.364128	0.373627	0.288501	0.0956496	0.258821	0.34001	0.382917	0.58842	0.509873
CLCNKA	0.579173	0.366692	0.597998	0.698998	0.358862	0.567506	0.666304	0.338458	0.586934	0.56413
DGCR10	0.658017	0.524427	0.456478	0.416657	0.130627	0.405245	0.39937	0.440881	0.586569	0.447743
TARBP2	0.513452	0.403759	0.413434	0.282852	0.160655	0.209285	0.36668	0.480838	0.586308	0.506909
LYPLA2P1	0.47943	0.222547	0.296662	0.257143	0.334795	0.448653	0.726406	0.3921	0.585894	0.37731
CA9	0.544089	0.354497	0.713966	1	0.425389	0.601463	0.638856	0.307117	0.58534	0.560682
RPL11	0.547624	0.308099	0.235053	0.286827	0.0273256	0.402061	0.590188	0.381906	0.58518	0.408111
NDUFB2	0.290659	0.275002	0.286782	0.210307	0.0975899	0.120523	0.326068	0.470345	0.583013	0.572409
CECR5	0.540927	0.405906	0.456238	0.458236	0.503275	0.358096	0.575372	0.374295	0.581061	0.328363
COBRA1	0.376393	0.2537	0.370015	0.269793	0.201673	0.179779	0.30414	0.454539	0.580884	0.345148
PTPRQ	0.509822	0.374083	0.662282	0.685454	0.488029	0.607748	0.66424	0.305656	0.580253	0.523489
PDLIM2	0.584542	0.429035	0.547201	0.38229	0.277711	0.302322	0.487012	0.514843	0.579959	0.519547
FAM176B	0.542529	0.417529	0.324179	0.342917	0.00500862	0.394145	0.495295	0.365262	0.579393	0.514799
RILPL2	0.597466	0.472098	0.346102	0.251957	0.212312	0.39415	0.433036	0.463249	0.578193	0.351155
EXOC3L	0.568838	0.428152	0.312737	0.302578	0.142305	0.435287	0.528513	0.467796	0.577473	0.434126
FAM19A5	0.646866	0.508614	0.400822	0.398974	0.21103	0.524689	0.500706	0.320946	0.577263	0.405712
TSPAN15	0.646532	0.507199	0.308816	0.366076	0.233777	0.485455	0.527718	0.368333	0.57654	0.355027
DDIT4L	0.621351	0.41069	0.511798	0.480843	0.380586	0.601262	0.591953	0.375192	0.573403	0.397028
RPL10	0.450454	0.276045	0.333118	0.319186	0.135252	0.352921	0.50766	0.473072	0.573323	0.524227
CD300A	0.531585	0.479653	0.470017	0.531427	0.378273	0.563691	0.589934	0.359828	0.572081	0.518367
TYRP1	0.5518	0.389992	0.615917	0.665209	0.437104	0.475004	0.5153	0.420192	0.571545	0.43604
CTXN2	0.564474	0.502935	0.584331	0.417701	0.388702	0.349091	0.381308	0.488606	0.571252	0.534008
MAD2L2	0.356223	0.177743	0.208167	0.188102	0.0300328	0.229815	0.590959	0.485562	0.570531	0.458518
EFHD2	0.540074	0.350173	0.293809	0.370255	0.101576	0.516749	0.724399	0.350173	0.569038	0.464374
GMFG	0.558004	0.500457	0.265149	0.298338	0.0923518	0.425674	0.506508	0.420491	0.568754	0.448446
SLC1A6	0.586832	0.424051	0.636154	0.582717	0.46437	0.565742	0.568763	0.403382	0.568367	0.469327
WDR54	0.412277	0.282388	0.525824	0.349901	0.20542	0.249623	0.410047	0.668087	0.568165	0.559913
EIF4EBP1	0.450904	0.429492	0.383193	0.382419	-0.0599171	0.285098	0.428807	0.43489	0.567044	0.627093
KIAA2013	0.548948	0.276898	0.279854	0.342428	0.346528	0.470675	0.781455	0.400865	0.566736	0.317044
LAYN	0.648839	0.517058	0.430669	0.414192	0.420066	0.609488	0.594152	0.395508	0.565905	0.445095
MARCKSL1	0.589779	0.479972	0.333516	0.458289	0.179156	0.569808	0.57283	0.254758	0.565315	0.40184
CABP1	0.462393	0.337587	0.47083	0.444429	0.0930024	0.340689	0.457144	0.469723	0.563934	0.500838
UPB1	0.625112	0.484772	0.491049	0.554077	0.268643	0.557801	0.506614	0.382374	0.563509	0.456688
NECAB2	0.502151	0.376686	0.477908	0.549454	0.206633	0.514613	0.545122	0.275064	0.563461	0.432653
SEMA3F	0.632395	0.579064	0.303025	0.294829	0.225408	0.512318	0.518318	0.402228	0.5627	0.404218
IL3RA	0.547967	0.488958	0.285175	0.300565	0.0994799	0.439867	0.486496	0.429263	0.56268	0.463106
MED27	0.318476	0.293217	0.271324	0.171324	-0.0923032	0.098206	0.284962	0.491014	0.56204	0.56081
CYB5A	0.538768	0.537236	0.597078	0.393138	0.494367	0.423088	0.439007	0.540413	0.560499	0.497104
SDF4	0.552427	0.330252	0.279431	0.278746	0.464612	0.472819	0.753323	0.364952	0.560257	0.356898
BID	0.590112	0.547747	0.319891	0.388079	0.0156269	0.425341	0.517817	0.359501	0.559355	0.468025
EEFSEC	0.459365	0.289421	0.298465	0.370283	0.104518	0.400448	0.577409	0.365826	0.558921	0.493372
MRPS2	0.430766	0.407969	0.256585	0.181271	-0.0452943	0.145391	0.283667	0.41548	0.558316	0.411335
CAPZB	0.450677	0.275975	0.274476	0.333999	0.16574	0.458061	0.73356	0.350305	0.556796	0.479573
NETO1	0.643837	0.540274	0.458346	0.421299	0.315311	0.472662	0.477135	0.437303	0.556495	0.331287
TRIAP1	0.576466	0.466688	0.281288	0.301717	0.0605073	0.306193	0.437017	0.322325	0.555226	0.357548
MRPL14	0.356745	0.375245	0.224807	0.163348	-0.0289022	0.134407	0.337606	0.490926	0.554667	0.510039
PSMB2	0.489043	0.241122	0.284076	0.235092	0.38973	0.419539	0.706233	0.468286	0.554297	0.360399
C9orf135	0.596019	0.39782	0.396361	0.288898	0.328758	0.395602	0.533354	0.45373	0.554161	0.410179
GPC3	0.52659	0.301831	0.369193	0.410143	0.402923	0.518093	0.584999	0.405714	0.55349	0.357039
PES1	0.515632	0.433772	0.304758	0.258214	0.333477	0.293811	0.467007	0.44129	0.552144	0.341308
B4GALT2	0.468179	0.345278	0.362516	0.379101	0.0876805	0.495216	0.651822	0.288628	0.551197	0.542921
SLCO5A1	0.708522	0.635169	0.405489	0.433627	0.368591	0.514145	0.535027	0.402726	0.550748	0.318355
IRGM	0.61272	0.615114	0.447981	0.318338	0.29	0.327736	0.366725	0.439985	0.549413	0.355222
RAB40C	0.499844	0.263955	0.366054	0.402761	0.0417068	0.406243	0.474216	0.40371	0.54877	0.422151
TTYH3	0.613767	0.514379	0.472956	0.525508	0.401566	0.63315	0.676906	0.306892	0.548356	0.410668
FAM38A	0.674649	0.584941	0.313176	0.335675	0.348658	0.548201	0.567396	0.328673	0.547669	0.231669
YBX1	0.667329	0.566199	0.281476	0.370567	0.245526	0.598391	0.671778	0.304721	0.546994	0.364804
AK2	0.469912	0.248236	0.246511	0.312085	0.0466284	0.454714	0.637068	0.325391	0.546754	0.450956
TRNAU1AP	0.443052	0.184091	0.263695	0.343636	0.0256463	0.381322	0.618013	0.304031	0.5466	0.434305
LEPRE1	0.577034	0.371652	0.284315	0.331727	0.0831958	0.42268	0.633965	0.376784	0.546514	0.474187
FZD10	0.599663	0.456985	0.473818	0.519946	0.340431	0.620982	0.653793	0.301567	0.544885	0.440347
FAM9B	0.431556	0.335789	0.484181	0.563544	0.205618	0.441307	0.579412	0.303968	0.544624	0.567015
PECAM1	0.577458	0.538302	0.25501	0.221524	0.1111	0.404605	0.461153	0.459465	0.544557	0.411767
CTDSP1	0.527535	0.33058	0.262977	0.315423	0.0190611	0.345681	0.541094	0.385213	0.544259	0.431436
ECSCR	0.546834	0.467934	0.252757	0.240519	0.134253	0.417705	0.483416	0.415969	0.543957	0.396956
RCC2	0.535007	0.281087	0.255088	0.432033	0.140953	0.557436	0.734303	0.252658	0.543719	0.359054
C1orf144	0.585975	0.362691	0.158712	0.239777	0.215719	0.436703	0.702109	0.310283	0.541445	0.271046
TEAD4	0.538539	0.559155	0.258034	0.263041	0.202346	0.450963	0.511405	0.389058	0.541339	0.385365
DTX2	0.494317	0.429729	0.336508	0.33785	0.0331731	0.236022	0.391548	0.416523	0.541111	0.519475
CLN3	0.458962	0.381395	0.285934	0.209483	0.257815	0.153963	0.401506	0.554436	0.54074	0.324144
SPNS1	0.510739	0.382423	0.253441	0.215689	0.103741	0.196299	0.370973	0.541485	0.540282	0.31929
CLEC11A	0.520166	0.335718	0.32553	0.455511	0.116888	0.384886	0.572124	0.35524	0.540138	0.493699
RPS9	0.444298	0.278843	0.217794	0.216319	-0.0944517	0.252611	0.407478	0.420152	0.539387	0.461094
DENND2A	0.647984	0.501983	0.376502	0.328161	0.187877	0.500899	0.48829	0.305889	0.53935	0.249508
C7orf68	0.613417	0.465127	0.444018	0.557232	0.451364	0.460263	0.526365	0.255693	0.539259	0.320176
KBTBD11	0.603529	0.476664	0.363706	0.345485	0.36784	0.436564	0.544176	0.34658	0.538519	0.287916
MRTO4	0.381703	0.229565	0.199311	0.269679	-0.0127804	0.357514	0.640769	0.325905	0.537828	0.468513
ORAI1	0.609438	0.563859	0.227858	0.210323	0.350378	0.400439	0.466745	0.460015	0.537327	0.195353
NECAP2	0.574521	0.342495	0.18196	0.231815	0.270139	0.385401	0.646267	0.350532	0.537217	0.263323
JAG2	0.597474	0.509266	0.316783	0.286571	0.146837	0.47195	0.436446	0.316997	0.537028	0.297026
CLEC4C	0.447319	0.342033	0.584366	0.55404	0.414557	0.558955	0.566798	0.33215	0.536787	0.516924
RBMS2	0.679393	0.542394	0.36281	0.359673	0.153868	0.476894	0.497708	0.33002	0.536688	0.341057
POU6F2	0.591794	0.403752	0.577491	0.64389	0.456221	0.621612	0.608459	0.322202	0.536489	0.415844
STC2	0.58636	0.506589	0.373772	0.45495	0.345185	0.629843	0.589403	0.325616	0.536486	0.412565
ZNF395	0.657047	0.392337	0.502275	0.525502	0.387915	0.587711	0.56239	0.317034	0.535915	0.268761
CLPP	0.355144	0.27297	0.238192	0.202376	0.130352	0.156436	0.386772	0.505658	0.535783	0.421223
ATAD3A	0.439454	0.235733	0.214451	0.268266	0.086596	0.357604	0.63737	0.320086	0.53494	0.410861
NRBP1	0.546412	0.460529	0.25789	0.174847	0.261215	0.416228	0.435103	0.526297	0.53492	0.351553
SERPINH1	0.592151	0.563947	0.266921	0.341971	0.27208	0.500001	0.554985	0.304008	0.534878	0.360147
PLXND1	0.645852	0.524166	0.256102	0.316331	0.258628	0.497317	0.554407	0.329142	0.534651	0.279086
HTR5A	0.480714	0.362658	0.66053	0.656163	0.406792	0.592346	0.519328	0.258984	0.533688	0.51999
ESAM	0.61073	0.54315	0.259976	0.254383	0.267407	0.498145	0.511213	0.388416	0.533549	0.319749
GLT25D1	0.596471	0.510942	0.353345	0.389267	0.332582	0.426807	0.54687	0.347659	0.5332	0.366912
KIAA1751	0.589696	0.449552	0.33345	0.401258	0.202928	0.515411	0.593354	0.271116	0.533106	0.366535
MT3	0.491249	0.358344	0.513544	0.59164	0.283588	0.466971	0.554452	0.253705	0.533101	0.391944
FAM153C	0.652647	0.495146	0.622099	0.549347	0.395242	0.535265	0.5456	0.369554	0.533056	0.432127
TRAPPC9	0.406269	0.263863	0.421419	0.378804	0.468915	0.240628	0.55538	0.424185	0.532628	0.407209
EGLN3	0.586577	0.521998	0.568274	0.56174	0.468544	0.53629	0.563279	0.442231	0.531967	0.533173
PQLC1	0.359839	0.349565	0.28479	0.257688	0.0970268	0.343844	0.42134	0.392351	0.531862	0.492207
LRFN3	0.381482	0.279821	0.408571	0.233935	0.356142	0.212818	0.34832	0.50619	0.530345	0.345104
NOX4	0.636689	0.534134	0.275247	0.249625	0.192841	0.483801	0.487703	0.372428	0.530281	0.301543
NUDT1	0.441403	0.412435	0.227713	0.24724	0.0293783	0.207725	0.335161	0.418325	0.529864	0.444124
CD34	0.597248	0.527677	0.275041	0.24245	0.31409	0.484705	0.520415	0.417024	0.529789	0.291482
TAX1BP3	0.582159	0.525388	0.196505	0.305153	0.0526881	0.39021	0.480253	0.348725	0.529629	0.35998
RPL18A	0.365228	0.183287	0.314851	0.263087	0.0413456	0.208874	0.389151	0.516684	0.528784	0.505579
HK2	0.737715	0.646727	0.487111	0.500238	0.403764	0.754894	0.548345	0.340593	0.528381	0.354215
TSKU	0.717256	0.671681	0.303082	0.326909	0.292894	0.474575	0.50057	0.308358	0.527006	0.248558
PGK1	0.500634	0.445547	0.590703	0.425389	1	0.45729	0.561936	0.422624	0.527004	0.222644
C9orf167	0.628985	0.563092	0.298722	0.315176	0.403522	0.515298	0.5779	0.344485	0.526796	0.284452
SPARC	0.698517	0.610467	0.263331	0.308914	0.404405	0.593469	0.595335	0.331379	0.526698	0.21945
ABI3	0.535489	0.506455	0.297387	0.279748	0.17702	0.439418	0.481166	0.40931	0.526546	0.41518
PLEKHJ1	0.345839	0.299658	0.277014	0.196384	0.0409745	0.158355	0.291927	0.414822	0.526321	0.403525
PTHLH	0.51135	0.456271	0.618062	0.644777	0.48723	0.63995	0.562365	0.348725	0.525283	0.525659
C13orf15	0.604784	0.506297	0.277606	0.250984	0.153479	0.47827	0.483176	0.41412	0.524916	0.369308
BCL2L1	0.455132	0.420162	0.323252	0.300132	0.212132	0.40543	0.399798	0.366876	0.524456	0.345382
EEF1D	0.457373	0.350441	0.194124	0.21994	-0.0525937	0.229863	0.419247	0.391057	0.523912	0.431487
PLAC9	0.528034	0.426252	0.257298	0.263311	-0.0525415	0.327751	0.441089	0.37156	0.522963	0.439612
RPS19	0.410676	0.301167	0.256014	0.246113	-0.193654	0.264103	0.329968	0.402217	0.522244	0.544084
PHC2	0.562008	0.335467	0.206165	0.34628	0.18775	0.544389	0.648643	0.267309	0.522193	0.257987
GRWD1	0.419496	0.407411	0.193494	0.116532	0.254443	0.182388	0.348128	0.436581	0.521924	0.221909
C20orf160	0.51927	0.416869	0.269306	0.273674	0.0538963	0.388198	0.464808	0.342801	0.52189	0.361069
FXYD5	0.524167	0.3899	0.234867	0.308101	0.0114411	0.393485	0.502912	0.262958	0.521769	0.364251
RPL41	0.401236	0.205538	0.235021	0.155438	0.326122	0.206771	0.364962	0.462368	0.521367	0.289631
C12orf57	0.231022	0.06304	0.263465	0.205081	-0.0493073	0.132991	0.307959	0.521484	0.520938	0.585274
PPP2R1A	0.389744	0.371196	0.256864	0.179838	-0.0784316	0.2494	0.403137	0.417358	0.520896	0.49473
LOXL2	0.622992	0.587333	0.277283	0.307773	0.275389	0.470629	0.500369	0.343649	0.520558	0.309536
VWA1	0.541981	0.484309	0.309754	0.285117	0.0776465	0.458212	0.457439	0.394528	0.520418	0.455202
BYSL	0.462889	0.504886	0.31934	0.348098	0.486898	0.457477	0.529711	0.404088	0.520356	0.34234
RAMP2	0.494974	0.395881	0.263014	0.305558	-0.0581177	0.395935	0.466076	0.335448	0.519367	0.497081
CDC42EP5	0.558293	0.506692	0.230105	0.258954	0.0430944	0.375992	0.440668	0.392999	0.518713	0.408428
FOLH1	0.60486	0.552205	0.388649	0.338145	0.401202	0.445299	0.48325	0.368809	0.518601	0.338503
DDX41	0.292341	0.192102	0.483243	0.372595	0.100689	0.262923	0.314182	0.486748	0.518522	0.626451
PFN1	0.434262	0.406078	0.24957	0.332342	-0.0300686	0.326316	0.438288	0.417131	0.518235	0.542457
SYDE1	0.681626	0.57559	0.314939	0.320046	0.309235	0.500429	0.535546	0.310015	0.517465	0.215357
SOX11	0.569238	0.474548	0.36542	0.311035	0.223007	0.384804	0.461804	0.41887	0.517455	0.358883
SLC12A1	0.541555	0.409258	0.578919	0.573601	0.457618	0.490714	0.571641	0.33478	0.517423	0.491922
DNAH11	0.557089	0.433626	0.565283	0.642263	0.45457	0.565278	0.605186	0.204863	0.517179	0.368261
GPER	0.490966	0.348989	0.517137	0.559301	0.266944	0.502335	0.570229	0.283939	0.516606	0.456943
C5orf13	0.513584	0.440255	0.365936	0.492505	0.148318	0.517556	0.56972	0.234584	0.516454	0.402475
RPS2	0.435164	0.300078	0.260769	0.269611	-0.165332	0.228577	0.375271	0.447789	0.516278	0.568477
CGNL1	0.580614	0.386551	0.428409	0.454598	0.34785	0.504548	0.555264	0.335135	0.51627	0.368401
C1QTNF2	0.523092	0.343311	0.414197	0.508113	0.148523	0.475241	0.571428	0.269846	0.516199	0.487893
LHFP	0.632487	0.527793	0.340064	0.34765	0.270527	0.517786	0.564359	0.300303	0.516176	0.297253
ID3	0.57001	0.426822	0.288584	0.339639	0.206783	0.431273	0.550492	0.333125	0.515979	0.348843
FAM167B	0.400917	0.279217	0.267621	0.275401	0.0411196	0.334068	0.429495	0.339218	0.515933	0.474547
C20orf46	0.522438	0.447681	0.428885	0.367705	0.0212502	0.347272	0.27994	0.349149	0.515691	0.396279
ENG	0.581403	0.497883	0.25738	0.240834	0.113561	0.425945	0.472902	0.393669	0.515641	0.34724
GIPC3	0.580207	0.472318	0.265825	0.305766	0.130802	0.463193	0.476548	0.359911	0.515551	0.343796
LOC158376	0.581434	0.454116	0.316834	0.269597	0.179905	0.485782	0.459635	0.354051	0.51534	0.334361
BCKDK	0.49229	0.405223	0.227519	0.247109	0.286417	0.278717	0.479815	0.445755	0.514892	0.255271
NOP10	0.348225	0.381082	0.24627	0.16161	-0.00939373	0.0467458	0.244196	0.516903	0.514609	0.475994
SLC16A1	0.618558	0.494886	0.37957	0.426365	0.285831	0.577204	0.494098	0.231504	0.514301	0.260582
LYPLA1	0.663996	0.634509	0.340833	0.293883	0.4016	0.373709	0.509697	0.279384	0.51352	0.167852
ENDOG	0.46853	0.472395	0.312143	0.258124	-0.107319	0.196243	0.227613	0.415869	0.513	0.421843
AGRN	0.546178	0.416325	0.240729	0.247131	0.307526	0.417834	0.498602	0.414622	0.512705	0.292494
EPO	0.45151	0.254985	0.578858	0.589751	0.332242	0.517245	0.580931	0.298393	0.51218	0.481505
ADSL	0.52217	0.469974	0.255026	0.248824	0.305289	0.317959	0.4926	0.298117	0.512089	0.227226
RPS10	0.387088	0.312365	0.174912	0.159176	-0.0728461	0.141507	0.245468	0.421163	0.511454	0.398105
CHMP7	0.549548	0.458398	0.342978	0.233223	0.230268	0.230243	0.381813	0.420246	0.511432	0.279721
RASIP1	0.533608	0.488199	0.198334	0.214507	0.19271	0.450816	0.484479	0.381175	0.511218	0.30269
ARAF	0.568349	0.481216	0.21133	0.154508	0.413556	0.287615	0.401221	0.407064	0.51076	0.155683
PINK1	0.491141	0.379118	0.184264	0.127055	0.411349	0.396812	0.606164	0.392767	0.510682	0.141205
NKIRAS2	0.58677	0.532142	0.233383	0.312325	-0.0464469	0.37823	0.40577	0.28196	0.510499	0.375185
IFITM2	0.544076	0.511038	0.269282	0.336712	0.0750891	0.417684	0.482612	0.325029	0.51049	0.428746
COPZ1	0.329943	0.114401	0.286733	0.211324	0.00159417	0.106311	0.350611	0.420992	0.510366	0.487758
ANP32A	0.355408	0.184743	0.36012	0.361381	0.23639	0.344657	0.434525	0.420427	0.510212	0.408623
NASP	0.49489	0.293656	0.217711	0.361082	-0.123474	0.426165	0.557044	0.268042	0.509904	0.463371
EIF3K	0.255513	0.259607	0.254205	0.0105885	0.0320496	0.0277427	0.22159	0.585472	0.509736	0.483459
HMG20B	0.548511	0.321125	0.18437	0.256166	-0.0468047	0.309672	0.480486	0.3288	0.509597	0.332268
MBD3	0.338831	0.197281	0.236687	0.251496	-0.212565	0.207743	0.361232	0.364948	0.50915	0.501938
PTP4A3	0.461363	0.332187	0.378257	0.478011	0.229353	0.414972	0.570087	0.280561	0.509145	0.495673
SSR2	0.502013	0.425036	0.244613	0.243605	0.0322147	0.297892	0.385348	0.377944	0.509119	0.407049
TMEM39B	0.420959	0.154132	0.217397	0.29675	-0.0976045	0.332785	0.525391	0.360806	0.508978	0.435226
SERBP1	0.697779	0.504905	0.196233	0.321278	0.332828	0.552787	0.649279	0.224194	0.508876	0.143298
BCAT1	0.566228	0.580315	0.487204	0.453895	0.450539	0.550297	0.503414	0.348931	0.508765	0.375039
NAT14	0.237652	0.0948057	0.447809	0.321117	-0.0511599	0.144932	0.367341	0.522981	0.508728	0.611297
PPP1R13L	0.641334	0.542092	0.346294	0.35504	0.192073	0.455865	0.486023	0.316886	0.508533	0.279599
ABCB6	0.366904	0.338858	0.430549	0.296251	0.148258	0.177577	0.261341	0.390026	0.508486	0.4945
PPP4C	0.392122	0.324564	0.218044	0.24137	-0.0768864	0.13206	0.330356	0.533187	0.508426	0.487675
GRAMD1A	0.475109	0.435295	0.26661	0.291928	-0.0189473	0.280998	0.420921	0.264632	0.50805	0.368731
PFKP	0.498648	0.473	0.570873	0.382892	0.480558	0.330437	0.345342	0.526622	0.507979	0.395164
ARHGDIB	0.552157	0.503219	0.286184	0.320068	0.0734707	0.456424	0.491838	0.354899	0.507955	0.454004
MKL1	0.558216	0.529836	0.333931	0.359047	0.259756	0.366769	0.455728	0.316993	0.507855	0.333752
FAM132A	0.411338	0.307984	0.362626	0.316112	0.0111633	0.369831	0.411585	0.354909	0.507738	0.506622
TMEM132A	0.542151	0.574334	0.395837	0.357858	0.259475	0.352044	0.302963	0.369454	0.50769	0.308863
TBXA2R	0.563331	0.49945	0.241402	0.307841	0.078209	0.443067	0.496373	0.269584	0.507597	0.337502
GLI3	0.658261	0.459288	0.412461	0.520718	0.378108	0.586715	0.580257	0.266628	0.50753	0.251527
RPL13AP3	0.335042	0.218963	0.288827	0.237048	-0.162518	0.187007	0.305653	0.385035	0.507516	0.527696
COL4A2	0.645327	0.601189	0.276768	0.303105	0.387999	0.547687	0.562429	0.333286	0.507394	0.252035
TMEM161A	0.395607	0.365895	0.305905	0.226004	0.123237	0.135921	0.342404	0.396253	0.507294	0.398884
RPL17	0.517834	0.41013	0.232188	0.157939	0.360701	0.340091	0.38235	0.354965	0.507277	0.173025
APOH	0.538561	0.445849	0.461376	0.263625	0.39437	0.343648	0.445341	0.436785	0.507098	0.383311
OLFML2A	0.601881	0.477304	0.298846	0.24267	0.231267	0.420491	0.433314	0.383867	0.506972	0.235259
RAC1	0.403629	0.360562	0.260357	0.302623	0.146586	0.302573	0.49313	0.292177	0.506744	0.420844
CX3CL1	0.552847	0.483776	0.268738	0.24341	0.192955	0.480857	0.428819	0.41064	0.506731	0.34784
ELOVL1	0.511545	0.368287	0.27505	0.327689	0.215162	0.408177	0.651375	0.340186	0.506554	0.408413
WDR18	0.37205	0.272481	0.245684	0.264965	-0.140782	0.172282	0.334422	0.39787	0.506426	0.437041
UBA52	0.291086	0.182879	0.27862	0.200608	-0.0769463	0.132649	0.323473	0.476424	0.506024	0.54585
HM13	0.378025	0.292104	0.379811	0.231871	0.160996	0.220813	0.425609	0.432593	0.505746	0.512695
SLC4A2	0.505659	0.307904	0.197181	0.172621	0.415887	0.249104	0.488084	0.25899	0.505693	0.05979
EFNA1	0.574472	0.46565	0.238189	0.319002	0.15679	0.422579	0.467068	0.302388	0.50561	0.278373
TOX2	0.583443	0.442087	0.364815	0.375406	0.148112	0.431314	0.470857	0.298796	0.505542	0.287843
GP2	0.470023	0.335594	0.416124	0.445788	0.26485	0.381756	0.370861	0.355314	0.505402	0.386563
RNF5	0.397428	0.375825	0.166035	0.21858	0.0112982	0.294319	0.433722	0.377741	0.505315	0.385752
ZDHHC16	0.522428	0.472587	0.289286	0.224598	-0.0557716	0.273293	0.350966	0.372805	0.505283	0.474838
LMAN2	0.493493	0.445219	0.337894	0.242013	0.367128	0.351534	0.390287	0.489762	0.505242	0.413744
INSR	0.634371	0.535254	0.251694	0.261338	0.105445	0.496623	0.435955	0.301509	0.504867	0.271769
C8orf22	0.442093	0.293099	0.555169	0.675331	0.41859	0.453779	0.529386	0.348758	0.504847	0.438131
CDC34	0.295545	0.220676	0.259896	0.183061	-0.139304	0.100612	0.378047	0.452726	0.504395	0.57193
SSU72	0.322262	0.107391	0.188645	0.210681	-0.101737	0.303833	0.574355	0.301796	0.504226	0.461053
GPR56	0.616849	0.488383	0.276385	0.363872	0.332244	0.522678	0.597366	0.252034	0.503979	0.207902
RPS8	0.457653	0.223378	0.19112	0.255319	-0.110182	0.355329	0.514925	0.312191	0.503875	0.42686
TMEM37	0.580773	0.507555	0.263835	0.339829	0.24179	0.446444	0.512568	0.301717	0.502815	0.255962
PLVAP	0.5748	0.507055	0.23706	0.203634	0.117313	0.43401	0.436278	0.383153	0.502329	0.306938
C20orf200	0.597683	0.446928	0.541396	0.606551	0.383859	0.596182	0.610341	0.290637	0.501954	0.424435
LMO4	0.500559	0.439385	0.364674	0.361847	0.267286	0.444739	0.510241	0.357764	0.501339	0.391851
COL18A1	0.628732	0.597613	0.26902	0.322848	0.264908	0.457102	0.515816	0.323133	0.501337	0.288344
SH3GL1	0.464341	0.332118	0.16644	0.309439	-0.0573771	0.323639	0.490757	0.273807	0.501199	0.401917
PGF	0.485305	0.362351	0.363174	0.4326	0.188386	0.402759	0.5327	0.352855	0.501173	0.510706
RPL37A	0.299197	0.144643	0.218057	0.180273	-0.137668	0.178682	0.323167	0.43582	0.500691	0.509525
DAD1L	0.398404	0.275688	0.537876	0.591522	0.349372	0.426452	0.475584	0.30414	0.50049	0.531244
SNRPA1	0.342699	0.293812	0.334288	0.339653	-0.0583922	0.239712	0.395861	0.364941	0.500173	0.596783
PSMD8	0.206487	0.22588	0.168176	0.00779008	0.141675	0.0450683	0.344997	0.540303	0.500131	0.408356
ODZ2	0.657192	0.570467	0.376033	0.361498	0.194511	0.492083	0.461644	0.330039	0.49974	0.252123
MARCKS	0.476411	0.343217	0.347424	0.397573	0.312101	0.355276	0.531075	0.336439	0.499572	0.333275
RPL3	0.547952	0.413436	0.221081	0.1867	0.221666	0.363621	0.436166	0.377232	0.499548	0.236636
LOXL3	0.528701	0.391889	0.515652	0.33024	0.417543	0.290471	0.449757	0.498535	0.499329	0.348465
EIF4E2	0.430614	0.426436	0.261269	0.239852	0.237226	0.282548	0.43485	0.336967	0.498854	0.385869
RPL10A	0.443005	0.304953	0.176538	0.112579	0.332369	0.243522	0.360768	0.439263	0.4987	0.173427
FAM69B	0.431037	0.345173	0.428369	0.334224	0.00752702	0.33527	0.318419	0.374854	0.498584	0.399698
FHL3	0.564689	0.604084	0.223216	0.331288	0.108046	0.4526	0.481136	0.300596	0.497383	0.366565
RPS29	0.369097	0.22153	0.219911	0.152008	0.176956	0.166897	0.353082	0.49099	0.496876	0.329956
KHDRBS1	0.446374	0.253485	0.337522	0.329027	0.33215	0.45471	0.554511	0.304102	0.496727	0.277737
KANK3	0.493535	0.318898	0.210532	0.238422	0.0548821	0.365025	0.479543	0.313692	0.496606	0.306083
ARPC1B	0.471429	0.432751	0.30771	0.319054	0.402831	0.327701	0.52672	0.387199	0.496599	0.367895
LDLRAD2	0.433709	0.364156	0.23165	0.251543	-0.201283	0.290433	0.361641	0.343892	0.496393	0.515133
CDA	0.469241	0.404842	0.256648	0.266629	-0.0526092	0.383972	0.443265	0.371726	0.496237	0.453123
TEAD2	0.606647	0.531851	0.223677	0.27017	0.162196	0.456875	0.495388	0.300202	0.496142	0.262126
TPSAB1	0.500968	0.397854	0.351166	0.325716	0.142474	0.450794	0.485252	0.392562	0.49547	0.388777
TBL1X	0.63725	0.530528	0.313314	0.225677	0.259839	0.355013	0.381746	0.406753	0.495434	0.163386
IGSF9	0.459029	0.301561	0.491146	0.571638	0.364739	0.435575	0.574848	0.244483	0.495268	0.364524
PCDH12	0.588504	0.475628	0.250378	0.235542	0.318917	0.462038	0.502719	0.363413	0.495216	0.240299
CXorf36	0.583087	0.496474	0.212791	0.240849	0.227923	0.468293	0.477558	0.339453	0.495027	0.243621
CD79B	0.503401	0.462555	0.231661	0.182187	0.140657	0.346007	0.414992	0.415876	0.494959	0.333053
RPS15A	0.429277	0.263467	0.221002	0.189609	0.0114073	0.172485	0.318403	0.492197	0.494583	0.377046
PSMB7	0.283211	0.226819	0.171602	0.168168	-0.112408	0.172929	0.401085	0.429208	0.494333	0.471191
GPRC5C	0.576288	0.483014	0.248472	0.318145	0.122655	0.428304	0.498906	0.259475	0.493682	0.307354
NOC4L	0.280101	0.249946	0.222132	0.195294	-0.127764	0.148109	0.259312	0.49468	0.49336	0.51829
HOMER3	0.539236	0.541393	0.19846	0.275933	0.0990514	0.332995	0.428884	0.293315	0.493332	0.333135
SLC35C2	0.472031	0.381951	0.23953	0.21711	-0.0278106	0.363026	0.493936	0.325618	0.493097	0.479153
NEIL2	0.367324	0.319962	0.421835	0.297717	0.448838	0.183917	0.368463	0.487613	0.492846	0.309124
DAZAP1	0.347544	0.317763	0.30441	0.358724	-0.116809	0.246883	0.418969	0.332048	0.492764	0.543845
GRAP	0.526198	0.429807	0.260687	0.300414	0.147123	0.426035	0.501692	0.324596	0.492726	0.396882
NOC2L	0.34622	0.0810242	0.199895	0.250213	0.0245364	0.32694	0.65938	0.331893	0.492608	0.411306
UBE2M	0.124381	0.07936	0.313442	0.147227	-0.0870562	0.0899217	0.262628	0.534546	0.492491	0.603803
ERGIC3	0.486363	0.397371	0.234869	0.199455	0.221254	0.36863	0.447966	0.327141	0.491299	0.406567
A4GALT	0.552231	0.548736	0.186206	0.268833	0.0977394	0.40645	0.466884	0.254834	0.491289	0.3118
IGFBP4	0.559078	0.509418	0.217659	0.281843	0.11066	0.441224	0.461061	0.302209	0.490902	0.352315
CLEC14A	0.560812	0.479885	0.249266	0.20867	0.264998	0.415611	0.466718	0.410831	0.490309	0.250495
RPL13AP20	0.319054	0.208463	0.284587	0.216086	-0.197168	0.168098	0.268213	0.339868	0.48986	0.50077
SLC28A1	0.570791	0.519375	0.353979	0.309802	0.151249	0.409078	0.438422	0.341607	0.489856	0.438004
NUDC	0.333139	0.146634	0.126225	0.151663	0.0532193	0.227369	0.573471	0.359469	0.489749	0.361753
ZBTB17	0.426575	0.163491	0.16631	0.270546	0.0228049	0.361015	0.644584	0.261088	0.489587	0.337166
HDAC7	0.486077	0.274641	0.312046	0.48282	0.0658934	0.368283	0.539883	0.227765	0.489359	0.349685
ATOX1	0.255108	0.242649	0.179425	0.0862616	0.0263206	0.111703	0.325283	0.526434	0.48932	0.504887
CD1D	0.587544	0.537497	0.259038	0.283734	0.21011	0.472331	0.43651	0.326387	0.488904	0.278647
IFITM3	0.501256	0.507318	0.250919	0.29422	0.0378923	0.375708	0.441885	0.359538	0.488576	0.425384
C16orf82	0.474274	0.353406	0.584997	0.586545	0.479657	0.472742	0.575539	0.336963	0.488552	0.41174
TBRG4	0.314602	0.265828	0.294283	0.195942	0.172433	0.032991	0.311564	0.460929	0.488321	0.348256
TSPAN14	0.649345	0.535281	0.236301	0.28539	0.243209	0.474023	0.501057	0.324225	0.487883	0.210788
TIMM13	0.271445	0.215136	0.218796	0.16335	-0.110065	0.0490327	0.277111	0.438409	0.487811	0.449687
VEGFA	0.589369	0.602775	0.348269	0.371201	0.296658	0.580014	0.488933	0.335053	0.487536	0.308074
MTG1	0.334479	0.263306	0.347861	0.213056	-0.02504	0.0666403	0.238109	0.469509	0.487367	0.40533
PGM1	0.545616	0.422704	0.381323	0.27335	0.669433	0.428789	0.574959	0.359235	0.48722	0.130194
RPS16	0.379429	0.250588	0.244846	0.163767	-0.136892	0.200128	0.281461	0.402932	0.487065	0.455295
CHCHD5	0.21137	0.177797	0.24581	0.135	0.0622688	-0.0405895	0.264893	0.575602	0.487021	0.511099
MFSD7	0.544657	0.530273	0.238655	0.281869	0.10456	0.398187	0.450406	0.313324	0.486915	0.350232
DNAJC8	0.421208	0.192791	0.121838	0.172374	0.0779487	0.342687	0.640575	0.318207	0.486777	0.309602
BCL11A	0.408436	0.285333	0.318682	0.248472	0.15748	0.257707	0.446236	0.334127	0.486731	0.298268
RPL13A	0.369718	0.2373	0.268332	0.184118	-0.0756693	0.168531	0.297186	0.409261	0.48667	0.424108
GNGT2	0.467166	0.400055	0.230518	0.247492	0.0535858	0.381602	0.443472	0.338402	0.486454	0.397109
ASB9	0.622382	0.488059	0.263417	0.34826	0.295326	0.47321	0.505585	0.331374	0.486212	0.267462
MFSD10	0.38907	0.355271	0.266364	0.257306	-0.0775543	0.203988	0.361237	0.386405	0.486176	0.582248
MAZ	0.262127	0.111007	0.331652	0.317376	-0.123962	0.167497	0.387415	0.502421	0.486093	0.524431
VKORC1	0.386906	0.326903	0.369207	0.260711	0.286197	0.186351	0.340918	0.536635	0.486011	0.489339
C9orf7	0.353203	0.24807	0.251366	0.109432	0.0430078	0.0333832	0.204099	0.468349	0.485701	0.341472
SNRPC	0.273171	0.287246	0.194038	0.15565	-0.0587444	0.0687887	0.264155	0.474438	0.485442	0.498028
RPS27A	0.4021	0.267543	0.182737	0.0796487	0.117592	0.234579	0.299337	0.425283	0.485408	0.265414
GALE	0.457509	0.287378	0.263915	0.300305	-0.0346293	0.399057	0.59001	0.298842	0.485159	0.478921
TMEM173	0.587281	0.486245	0.283574	0.281786	0.513478	0.502487	0.546404	0.288062	0.485147	0.147357
C1orf70	0.380533	0.164068	0.198063	0.153991	-0.0711015	0.28664	0.464506	0.356439	0.485024	0.332122
CHMP6	0.347612	0.296953	0.181644	0.102871	-0.0891073	0.0588211	0.246139	0.431653	0.484972	0.390622
SLC44A2	0.556079	0.484339	0.202882	0.210695	0.0940881	0.396208	0.386205	0.288139	0.484758	0.24562
CSRP2	0.601606	0.542341	0.312632	0.364091	0.198768	0.472515	0.496269	0.273324	0.484265	0.345954
PSMD7	0.393046	0.369609	0.315704	0.150686	0.402816	0.0809631	0.402337	0.531384	0.484226	0.318679
CD248	0.522256	0.491132	0.275615	0.322372	0.158256	0.472945	0.501555	0.320878	0.484057	0.42866
ITGA5	0.603541	0.599569	0.202345	0.24679	0.286025	0.505252	0.523766	0.314983	0.483815	0.251209
TRIOBP	0.478933	0.302959	0.263107	0.385948	0.12218	0.375947	0.558948	0.228329	0.483686	0.352561
TUBA1A	0.260129	0.220079	0.304074	0.285061	0.403418	0.278511	0.48113	0.417828	0.483564	0.317257
TMSB10	0.316571	0.327594	0.281287	0.357881	-0.0784488	0.285538	0.403558	0.421916	0.48327	0.579074
RNF166	0.341639	0.261223	0.329059	0.313088	-0.126792	0.133671	0.308912	0.410105	0.48307	0.50338
HDAC3	0.488835	0.402788	0.279291	0.155522	0.538619	0.325256	0.396665	0.378667	0.482931	0.137468
MAP3K6	0.465852	0.352745	0.201749	0.24258	0.0611466	0.301821	0.453474	0.32489	0.482885	0.379824
GUK1	0.206938	0.207302	0.272953	0.15631	0.0144515	0.0683113	0.315027	0.504081	0.482738	0.579906
NXPH4	0.488872	0.286729	0.227751	0.22615	0.0500357	0.297344	0.400997	0.260553	0.482266	0.290112
GIMAP5	0.543494	0.456407	0.243712	0.243303	0.103561	0.412687	0.449735	0.370237	0.48221	0.32685
VASP	0.485966	0.433822	0.184881	0.291554	0.0353462	0.432075	0.494595	0.316441	0.482178	0.443512
DAPK3	0.364852	0.216334	0.229415	0.23054	-0.0442355	0.188551	0.399573	0.398609	0.482131	0.444478
DNAJC17	0.249597	0.119249	0.300683	0.335594	-0.171916	0.169001	0.371373	0.405833	0.482053	0.582692
EIF3I	0.439658	0.240144	0.170183	0.249675	0.0336398	0.449742	0.628986	0.293864	0.48157	0.38849
COL6A2	0.570508	0.525429	0.246528	0.290376	0.241145	0.452657	0.526961	0.312477	0.481356	0.303396
SPNS2	0.491291	0.440473	0.261441	0.338688	0.0783719	0.433062	0.434714	0.223516	0.481284	0.360983
PGLS	0.291307	0.201273	0.271491	0.280578	-0.224828	0.120964	0.332734	0.426332	0.481228	0.600647
TGIF2	0.661625	0.587613	0.194865	0.219837	0.23608	0.446294	0.458114	0.304941	0.481148	0.147132
CHMP1A	0.233852	0.118714	0.172315	0.111579	-0.0551215	0.0310451	0.330936	0.467204	0.481092	0.442312
CLCNKB	0.444262	0.288511	0.419345	0.540872	0.249444	0.43974	0.556975	0.166439	0.480507	0.42259
ACPT	0.451244	0.289932	0.415379	0.335812	0.274709	0.431245	0.441486	0.352397	0.480481	0.367069
RPS14	0.383191	0.27218	0.242264	0.159022	-0.0495723	0.228906	0.2747	0.478609	0.480402	0.454721
ARHGEF10	0.715707	0.57128	0.290848	0.324062	0.345074	0.573038	0.525922	0.22029	0.480303	0.120688
IGFBP7	0.565197	0.496918	0.287358	0.357554	0.132243	0.48006	0.505102	0.283004	0.480297	0.380689
MRPS18A	0.244608	0.304484	0.173451	0.123682	0.0327938	-0.0138557	0.258107	0.569011	0.480218	0.436756
C1QTNF1	0.578537	0.500286	0.248803	0.38691	0.0660153	0.439925	0.494445	0.191129	0.479877	0.353539
FKBP4	0.295866	0.109886	0.214153	0.138512	0.321694	0.232895	0.411772	0.282451	0.479579	0.31273
HOXD9	0.44074	0.337079	0.373962	0.318376	0.136354	0.282355	0.447884	0.391412	0.479278	0.480354
RPS12	0.423552	0.248518	0.228436	0.102694	0.197106	0.186706	0.327086	0.423013	0.47922	0.283016
C10orf47	0.544727	0.486057	0.264419	0.280097	0.209891	0.48025	0.492521	0.310773	0.478983	0.304801
A2M	0.61933	0.577972	0.235897	0.25563	0.384799	0.493082	0.504234	0.364016	0.4789	0.202382
PTMS	0.175853	0.0927029	0.327285	0.270013	-0.200337	0.0856656	0.263812	0.511929	0.478755	0.640004
MPI	0.400525	0.296077	0.358756	0.268936	0.197285	0.255665	0.381319	0.321678	0.478699	0.364039
C22orf42	0.450144	0.266428	0.582211	0.515384	0.434621	0.48327	0.616708	0.255311	0.478625	0.358202
TBC1D26	0.465801	0.292975	0.495563	0.53135	0.128556	0.411885	0.468478	0.255641	0.478445	0.420671
GPATCH3	0.414284	0.147047	0.142497	0.108872	0.0708398	0.195223	0.509579	0.389757	0.47757	0.258601
C1QTNF6	0.576644	0.516771	0.263994	0.327066	0.202937	0.398934	0.484128	0.296961	0.477236	0.340931
FAM3D	0.453317	0.327468	0.332463	0.309215	0.0964037	0.26215	0.400959	0.370637	0.477156	0.392322
CCDC102B	0.601343	0.511396	0.325747	0.397981	0.348456	0.518626	0.572392	0.227569	0.477143	0.252013
C1orf126	0.592247	0.509314	0.305314	0.288072	0.18651	0.486141	0.451628	0.290549	0.477132	0.302774
TAGLN2	0.376647	0.301105	0.318652	0.372971	0.336927	0.366819	0.660431	0.407735	0.476857	0.448656
PRMT1	0.182335	0.116039	0.240023	0.184064	-0.145564	0.0677906	0.281465	0.413131	0.47652	0.514537
EIF6	0.248226	0.264006	0.134047	0.106758	-0.097032	0.0683654	0.326597	0.48752	0.476425	0.473581
FAM32A	0.37495	0.335651	0.317229	0.225532	-0.142314	0.116639	0.269214	0.395864	0.476065	0.478758
DDOST	0.500614	0.211597	0.307914	0.293384	0.407259	0.477274	0.70307	0.330159	0.475847	0.35776
C12orf68	0.319558	0.275266	0.411123	0.285302	0.265467	0.0636763	0.368385	0.454398	0.47547	0.461944
PTRF	0.598167	0.533066	0.182563	0.228626	0.184928	0.419613	0.483669	0.318571	0.475287	0.232328
SMAP1	0.523139	0.49123	0.405348	0.196637	0.348321	0.260281	0.37714	0.35974	0.475218	0.258835
SLC2A3	0.546502	0.538951	0.307446	0.304501	0.388018	0.536871	0.471074	0.286339	0.475012	0.266861
GPR4	0.521411	0.499172	0.227151	0.246844	0.166598	0.490811	0.482845	0.351034	0.474829	0.368028
CSK	0.356628	0.203114	0.474788	0.342894	0.25579	0.261437	0.401457	0.441269	0.474648	0.532015
FIS1	0.196691	0.101391	0.182737	0.151923	0.144167	0.12484	0.351375	0.354439	0.474433	0.390978
COMMD6	0.363714	0.327596	0.184515	0.128923	0.00974762	0.112914	0.279359	0.435201	0.474383	0.343123
SLC25A33	0.394866	0.286835	0.204421	0.174557	0.0911084	0.414875	0.534375	0.269923	0.474002	0.28322
ZDHHC12	0.37203	0.328824	0.311361	0.241136	-0.101013	0.22564	0.307401	0.419603	0.473791	0.541721
CERKL	0.52098	0.410677	0.319682	0.400706	0.271456	0.479181	0.589878	0.278919	0.473775	0.366774
DYNLT1	0.425242	0.354642	0.156044	0.172065	-0.0777922	0.199238	0.405886	0.296123	0.473625	0.381411
BGN	0.535617	0.473894	0.281529	0.318175	0.118381	0.410934	0.506828	0.283539	0.473597	0.407042
HSPB2	0.575649	0.494519	0.208217	0.257996	0.106232	0.336792	0.404935	0.311191	0.473067	0.28327
HLX	0.50889	0.457994	0.223594	0.275264	0.0572939	0.426981	0.438732	0.288154	0.472724	0.40459
SIPA1	0.55466	0.486038	0.273618	0.345164	0.0884335	0.414352	0.439366	0.316187	0.472641	0.365507
STK40	0.483572	0.322689	0.22129	0.241469	0.410256	0.471265	0.621719	0.311016	0.472425	0.266545
C17orf49	0.370285	0.361113	0.206361	0.242099	-0.103795	0.204958	0.299339	0.407891	0.47222	0.471546
TPSB2	0.466946	0.353074	0.333444	0.329248	0.0817793	0.442097	0.463593	0.336602	0.472174	0.394031
UQCR11	0.202189	0.173954	0.194205	0.0696249	-0.0694545	-0.0107166	0.240755	0.522289	0.471876	0.529932
PCSK6	0.622997	0.507721	0.39863	0.439319	0.330656	0.544366	0.551595	0.217256	0.471828	0.326362
BCKDHA	0.345435	0.264748	0.295456	0.125909	0.45909	0.19335	0.340137	0.399779	0.471328	0.120766
XYLT2	0.55065	0.442866	0.298169	0.217846	0.285138	0.171509	0.32469	0.369405	0.471104	0.181235
RSPO1	0.486398	0.393558	0.40726	0.426596	0.163808	0.537756	0.427906	0.436369	0.47033	0.433974
NDUFA9	0.18142	0.243171	0.147827	-0.0437006	0.161716	-0.0836323	0.210116	0.498396	0.469862	0.454307
RPL12	0.37773	0.224913	0.210376	0.197333	-0.167512	0.220531	0.352413	0.344502	0.469275	0.464219
URM1	0.230008	0.135124	0.235818	0.168259	0.0538143	0.0862821	0.345757	0.376179	0.469095	0.461528
ZNF282	0.467136	0.278843	0.260635	0.280083	0.109746	0.195072	0.297505	0.214846	0.468966	0.158135
RBP7	0.409552	0.315158	0.246224	0.188594	0.0333134	0.352919	0.380687	0.376451	0.468797	0.420538
PPAN	0.316155	0.251186	0.2811	0.308087	0.0333492	0.1531	0.338743	0.421061	0.468227	0.451986
RGS4	0.548621	0.452067	0.31054	0.227433	0.287499	0.410348	0.435603	0.399799	0.467967	0.343135
C10orf10	0.528136	0.439561	0.416346	0.516609	0.299818	0.493331	0.511941	0.318903	0.467936	0.377301
CDC42EP2	0.524375	0.478105	0.153877	0.280679	0.0491478	0.439457	0.420792	0.270865	0.46782	0.347895
FCN3	0.468204	0.401234	0.313271	0.237355	0.0693372	0.350256	0.422242	0.312684	0.467546	0.372875
FJX1	0.499681	0.519561	0.242099	0.300626	0.141923	0.543466	0.456227	0.246185	0.467126	0.306613
TUBB6	0.505224	0.53356	0.172746	0.244668	0.0662984	0.419777	0.439269	0.293738	0.467047	0.371156
RPL22	0.407597	0.128209	0.148255	0.148924	0.00316314	0.355989	0.519777	0.319206	0.467047	0.28221
RPL8	0.335129	0.218587	0.178276	0.20661	-0.167365	0.135827	0.350288	0.37078	0.466994	0.496078
IPO4	0.524702	0.488532	0.335737	0.295732	0.652171	0.356791	0.495749	0.349739	0.46699	0.112046
GNA14	0.584789	0.4631	0.180277	0.165889	0.197268	0.420228	0.455693	0.317562	0.466819	0.249265
MMP14	0.607684	0.58934	0.218319	0.256959	0.422437	0.488787	0.519185	0.291147	0.466178	0.155694
C1orf186	0.458977	0.322878	0.344448	0.289204	0.117048	0.406025	0.421075	0.318675	0.466045	0.356118
GPX8	0.616823	0.571984	0.283018	0.326157	0.307633	0.475476	0.510196	0.278287	0.466029	0.258618
COL5A3	0.590049	0.537898	0.239812	0.266898	0.292329	0.480549	0.470714	0.32803	0.465965	0.214948
SIGIRR	0.45929	0.393609	0.213225	0.299953	-0.0727734	0.344068	0.41671	0.284389	0.465864	0.377917
ATP6V0B	0.284997	0.140045	0.269278	0.219416	0.0760969	0.307078	0.537035	0.379854	0.465763	0.520959
C19orf20	0.265427	0.148623	0.263998	0.20057	-0.0288606	0.100712	0.339773	0.40585	0.465541	0.468563
CRYBB1	0.451447	0.451136	0.406382	0.293348	0.345474	0.276309	0.366766	0.538336	0.465519	0.375955
MFNG	0.550153	0.490136	0.220216	0.242751	0.275928	0.437068	0.482654	0.324528	0.465456	0.269224
VAMP5	0.467872	0.476673	0.158586	0.243158	0.0424658	0.330569	0.383259	0.35788	0.465414	0.339886
PPAP2C	0.504412	0.41693	0.307461	0.220416	0.225092	0.332231	0.481893	0.290562	0.46516	0.28484
RAB32	0.478315	0.455701	0.240556	0.129535	0.451674	0.233013	0.398363	0.40311	0.46506	0.146115
AGTRAP	0.373563	0.255591	0.157937	0.271113	0.0422993	0.209264	0.49614	0.37256	0.464766	0.368415
RPL39	0.335483	0.223613	0.247012	0.244788	-0.202402	0.164861	0.278042	0.386034	0.464564	0.527273
ARMC4	0.431734	0.4705	0.478544	0.354744	0.462771	0.298128	0.410061	0.366959	0.464549	0.231788
RAMP3	0.437958	0.349356	0.188794	0.152083	-0.0232203	0.325855	0.394704	0.296566	0.463863	0.352526
ADAMTS7	0.601424	0.578982	0.214774	0.274341	0.29275	0.499054	0.455044	0.293209	0.463767	0.195684
ANXA11	0.608544	0.551723	0.192314	0.280051	0.175028	0.469909	0.503217	0.26094	0.4636	0.303648
SLC4A10	0.546303	0.455026	0.296941	0.294512	0.30084	0.355222	0.449855	0.30289	0.463528	0.141267
GNB2L1	0.405965	0.264997	0.224162	0.209801	-0.12704	0.282867	0.354766	0.38907	0.463381	0.438779
EHD2	0.586123	0.521848	0.199277	0.258403	0.129039	0.422883	0.488029	0.265947	0.463357	0.260212
DULLARD	0.388556	0.372544	0.245715	0.226343	-0.142438	0.28061	0.275484	0.383455	0.463298	0.467109
NOVA2	0.407594	0.263942	0.36808	0.312504	0.0828546	0.384682	0.362836	0.308699	0.463159	0.422406
AP2S1	0.180187	0.180706	0.153751	0.10213	-0.16319	0.0609197	0.269811	0.395845	0.463101	0.49976
BATF3	0.440423	0.471534	0.241914	0.296408	0.150377	0.312581	0.458474	0.322367	0.462665	0.427828
PHPT1	0.216384	0.124626	0.236842	0.200568	-0.228613	0.0532051	0.274175	0.446092	0.462654	0.58333
VPS37D	0.397967	0.279433	0.271298	0.280691	0.0311852	0.188455	0.332529	0.277918	0.462635	0.257451
C7orf59	0.161516	0.0517616	0.162977	0.177591	-0.201417	0.0410821	0.329093	0.406973	0.462474	0.560652
C15orf39	0.49551	0.346161	0.267019	0.201536	0.326643	0.297275	0.468956	0.397908	0.462128	0.223143
CDH23	0.554325	0.395531	0.387723	0.472338	0.171641	0.60807	0.488602	0.245236	0.46204	0.342554
STC1	0.571211	0.528699	0.284085	0.288187	0.259035	0.55753	0.441575	0.356595	0.462039	0.28318
C4orf47	0.445484	0.305991	0.520347	0.588446	0.24506	0.502595	0.518741	0.205162	0.461781	0.580762
PLEKHM2	0.482838	0.234882	0.146223	0.244467	0.0691067	0.420085	0.652467	0.208586	0.461752	0.213079
MATK	0.515406	0.487968	0.264695	0.237412	0.109765	0.358867	0.387086	0.318168	0.461663	0.309265
GPR160	0.600484	0.522109	0.276865	0.287755	0.192879	0.489934	0.448005	0.24872	0.461346	0.300619
RAP2B	0.598219	0.497	0.353394	0.448589	0.254729	0.551624	0.555251	0.258848	0.461294	0.294682
C22orf45	0.602334	0.533275	0.357716	0.399085	0.302454	0.455402	0.40251	0.257085	0.460854	0.290381
CTRC	0.350139	0.208328	0.353225	0.396563	-0.0827003	0.363492	0.449233	0.246935	0.460568	0.533571
ADA	0.603963	0.604627	0.162007	0.248968	0.153177	0.453467	0.414957	0.313784	0.46046	0.266222
FGF11	0.466565	0.366266	0.512636	0.584858	0.347782	0.454178	0.503593	0.194656	0.460404	0.422305
MB	0.55017	0.395438	0.315191	0.326538	0.182314	0.39188	0.467631	0.30292	0.460382	0.34561
TMEM45A	0.511702	0.350552	0.361162	0.421981	0.415791	0.562282	0.618582	0.261377	0.460283	0.383992
KDM1A	0.476271	0.170551	0.164757	0.197349	0.22728	0.369217	0.5784	0.261402	0.459956	0.093932
MAGED1	0.465279	0.399653	0.353439	0.203871	0.596	0.321215	0.465382	0.437796	0.459865	0.22555
YARS	0.408348	0.229114	0.142412	0.0354661	0.336799	0.324016	0.551882	0.305058	0.459577	0.0950364
SRM	0.242823	0.102069	0.286467	0.293576	-0.0815966	0.315402	0.554046	0.307625	0.459406	0.63156
GRRP1	0.465351	0.433498	0.213977	0.228491	0.0773033	0.373152	0.395111	0.271465	0.459392	0.293902
PITPNC1	0.550806	0.517884	0.190244	0.232992	0.128332	0.483775	0.404094	0.308949	0.459368	0.258748
TMEM189	0.458677	0.415198	0.263188	0.332329	-0.106406	0.315868	0.403707	0.223261	0.459318	0.505037
KCNJ4	0.519075	0.469634	0.398526	0.283952	0.219714	0.350148	0.327757	0.327509	0.45931	0.31887
CDKN2C	0.452838	0.3415	0.310751	0.294411	0.187583	0.331258	0.446591	0.319352	0.459017	0.363123
COMMD7	0.299175	0.251079	0.207971	0.279846	-0.176207	0.222021	0.369541	0.264025	0.459004	0.493991
POLD1	0.359229	0.186149	0.215957	0.204118	0.0295899	0.176124	0.322169	0.322107	0.458877	0.323182
HSPBP1	0.179789	0.132565	0.243382	0.146765	-0.277134	0.0519158	0.296351	0.42174	0.458762	0.611582
LARGE	0.65223	0.613491	0.283646	0.255571	0.39593	0.489587	0.366439	0.286713	0.458569	0.0824065
CBFA2T3	0.52321	0.434732	0.304462	0.269879	0.130896	0.360136	0.360538	0.288898	0.458485	0.265754
PPAP2A	0.479901	0.439415	0.265985	0.174086	0.0705688	0.368316	0.382012	0.406096	0.458151	0.367622
PRMT8	0.435649	0.35287	0.384803	0.395335	0.141319	0.47468	0.33165	0.226778	0.457813	0.298723
TOMM7	0.299791	0.172543	0.19212	0.113554	0.0434439	0.105853	0.276323	0.449194	0.457727	0.414104
HSPB7	0.512564	0.375404	0.369245	0.440979	0.309231	0.42995	0.600432	0.268289	0.457558	0.380678
BCL2L12	0.556235	0.441342	0.172178	0.270584	0.0624966	0.415401	0.51914	0.280438	0.457262	0.290298
DDT	0.287295	0.200907	0.261386	0.237686	0.169188	0.20006	0.425305	0.362521	0.457188	0.442918
MYOM1	0.598801	0.512594	0.393985	0.407163	0.297499	0.45654	0.493818	0.259865	0.457044	0.252037
BACE2	0.584843	0.560145	0.201578	0.266289	0.273156	0.451534	0.469913	0.271193	0.457029	0.192283
GIMAP4	0.546403	0.456849	0.283479	0.289242	0.20334	0.438296	0.465474	0.318642	0.456577	0.307058
TRIT1	0.445395	0.162925	0.334662	0.355092	0.090461	0.408872	0.56474	0.254609	0.456576	0.358043
CCDC48	0.507187	0.385203	0.183051	0.235207	0.0308593	0.399175	0.443109	0.299555	0.456299	0.30079
TMEM63B	0.423008	0.440494	0.315746	0.126793	0.35585	0.214983	0.295315	0.349529	0.45624	0.243927
?|8225	0.265225	0.208706	0.23001	0.217811	-0.118118	0.160407	0.2368	0.380575	0.456137	0.514036
MYL12A	0.552778	0.544685	0.225213	0.26845	0.267304	0.436612	0.471185	0.315134	0.456066	0.299538
CCDC28B	0.296001	0.102773	0.199188	0.246996	-0.218254	0.152152	0.400183	0.346146	0.455992	0.449489
RNASE1	0.508487	0.456214	0.223033	0.194514	0.181039	0.355513	0.417554	0.367205	0.455284	0.262673
BMP1	0.568464	0.429148	0.258593	0.365409	0.0519496	0.431648	0.559154	0.158249	0.454974	0.350482
AVPR2	0.402228	0.275046	0.266945	0.258099	0.122857	0.267961	0.359728	0.339478	0.454974	0.246911
SLC9A3R2	0.321944	0.263602	0.253068	0.167644	-0.149953	0.19547	0.340739	0.380654	0.454915	0.485525
PTGES2	0.145731	0.112179	0.334445	0.162598	-0.0174886	0.0282394	0.226812	0.482653	0.454701	0.598846
SMTN	0.595549	0.515019	0.179698	0.255395	0.157162	0.471602	0.459768	0.294083	0.454333	0.250759
BCAM	0.405636	0.257784	0.15081	0.256592	-0.0608469	0.252724	0.412746	0.333613	0.454164	0.332982
ADAT3	0.395129	0.205061	0.135195	0.22585	-0.0964719	0.270794	0.471878	0.291564	0.454078	0.400049
SYNM	0.548282	0.511933	0.330824	0.222183	0.426975	0.392347	0.370656	0.421839	0.454074	0.192276
CCDC123	0.318589	0.164694	0.301532	0.277351	0.309825	0.187553	0.382098	0.288017	0.45407	0.268007
KCNJ8	0.531809	0.491017	0.288677	0.172919	0.345222	0.333414	0.378448	0.389136	0.453659	0.176081
ARL4A	0.437711	0.356927	0.219404	0.235442	0.10613	0.251085	0.409736	0.230796	0.453587	0.290667
CHMP4A	0.207239	0.106056	0.211655	0.229054	0.144833	0.124593	0.399392	0.430605	0.453586	0.422109
SCARF1	0.573114	0.488399	0.259743	0.295235	0.308829	0.528528	0.482904	0.26704	0.45352	0.203408
PIP5K1C	0.349481	0.235983	0.310951	0.342664	0.184559	0.362106	0.526332	0.31633	0.453515	0.439407
COPE	0.215965	0.213047	0.257674	0.188647	-0.188338	0.11374	0.304257	0.420455	0.453456	0.628758
TSC22D1	0.576106	0.505028	0.276145	0.283887	0.422692	0.496342	0.524583	0.291499	0.45345	0.153857
PDGFB	0.603084	0.513813	0.268312	0.285579	0.239868	0.532426	0.487443	0.332217	0.453446	0.263098
GJA4	0.508023	0.467642	0.208345	0.229718	0.196308	0.476725	0.445367	0.30663	0.452917	0.274301
RARA	0.387375	0.420862	0.332902	0.255962	0.0736617	0.277051	0.342564	0.402914	0.452915	0.464393
ARRDC2	0.527562	0.386813	0.261623	0.305934	-0.0194448	0.361331	0.388605	0.340702	0.452785	0.389779
USHBP1	0.469877	0.358785	0.262249	0.239253	0.023898	0.349691	0.386594	0.341394	0.452765	0.338446
HNF1A	0.392022	0.254324	0.608614	0.625775	0.39082	0.435086	0.434906	0.301188	0.452624	0.435625
RPL5	0.473896	0.254212	0.183494	0.25734	-0.0713738	0.376118	0.450634	0.234819	0.452622	0.314646
B9D2	0.274354	0.144024	0.232301	0.293968	-0.0193727	0.251215	0.462231	0.347194	0.452496	0.51703
SLC22A23	0.616908	0.481752	0.310215	0.416534	0.229104	0.603225	0.458149	0.242556	0.452413	0.274727
ROBO4	0.523391	0.4292	0.205288	0.203745	0.157686	0.4437	0.43664	0.321019	0.452329	0.263044
CDH12	0.42382	0.37073	0.302193	0.250892	0.0850254	0.231797	0.389787	0.327996	0.452219	0.346728
RPS3A	0.461833	0.298738	0.164768	0.0798219	0.37901	0.24971	0.287372	0.373341	0.452172	0.025646
GPR124	0.619957	0.500575	0.264476	0.331077	0.272845	0.505358	0.500256	0.246602	0.452147	0.222072
CLEC3B	0.420785	0.316588	0.204329	0.170198	-0.065371	0.237356	0.379037	0.363228	0.452073	0.34851
GPR37	0.550015	0.459694	0.313033	0.255532	0.347917	0.407014	0.396735	0.301615	0.451531	0.143787
BLMH	0.546363	0.472661	0.240734	0.248861	0.108847	0.334151	0.381199	0.248557	0.451183	0.179352
CERK	0.579673	0.489347	0.232384	0.174109	0.321575	0.412511	0.459264	0.182937	0.451053	0.136856
ABCD4	0.494115	0.353633	0.257252	0.311785	-0.0709725	0.214782	0.318616	0.266902	0.450639	0.275851
SLITRK6	0.448231	0.340766	0.426253	0.359171	0.309264	0.381177	0.398278	0.389369	0.450606	0.323123
PEF1	0.307199	0.0733828	0.0703294	0.133798	-0.0043574	0.27333	0.566735	0.307958	0.450584	0.357224
PXMP2	0.55735	0.451401	0.13359	0.101722	0.0888968	0.293208	0.331018	0.279729	0.450472	0.144247
CPNE2	0.510505	0.382888	0.207569	0.259035	0.0221314	0.4221	0.4498	0.273059	0.450372	0.272285
CAPN11	0.405195	0.304537	0.231686	0.303813	0.072068	0.316791	0.42206	0.247731	0.450156	0.328213
CTSG	0.402078	0.316536	0.335968	0.262433	0.228312	0.384715	0.360652	0.347431	0.450129	0.304931
CAV2	0.598876	0.522699	0.231523	0.298338	0.228122	0.504674	0.494435	0.246362	0.449896	0.251552
RPL7A	0.343552	0.236582	0.1621	0.117946	-0.133287	0.16844	0.217288	0.34996	0.44963	0.352556
FOXL1	0.615843	0.516177	0.222296	0.304255	0.188509	0.427283	0.505981	0.251958	0.449538	0.262504
RPLP1	0.293327	0.188439	0.165375	0.160109	-0.220677	0.130323	0.276062	0.38249	0.449485	0.531353
C1orf151	0.232651	0.0379067	0.225321	0.234057	0.0418803	0.310976	0.596112	0.367423	0.449418	0.515615
FAM195B	0.257259	0.136184	0.142256	0.158325	-0.280406	0.117922	0.292967	0.414148	0.449031	0.536782
SIVA1	0.216758	0.0446421	0.248336	0.297005	-0.136682	0.161889	0.342768	0.44186	0.448772	0.591876
RPL23A	0.384282	0.309828	0.162112	0.0907976	-0.0715506	0.159893	0.193465	0.421728	0.448753	0.377363
CLEC1A	0.548683	0.460406	0.245251	0.275427	0.153472	0.471403	0.447358	0.283071	0.448731	0.296434
ARF5	0.180842	0.162533	0.178876	0.183201	-0.305454	0.0265249	0.210112	0.390758	0.448544	0.548562
PHB2	0.2314	0.111282	0.222017	0.0950107	0.053389	0.0565415	0.217871	0.352084	0.448361	0.373304
CDK2AP1	0.321625	0.310921	0.451365	0.369937	-0.0156551	0.312205	0.323897	0.412155	0.448359	0.682591
POMP	0.26779	0.394497	0.263499	0.128463	0.0707946	0.153329	0.264316	0.469472	0.448154	0.490104
C19orf48	0.40817	0.329302	0.175743	0.0769699	-0.0699753	0.149611	0.263999	0.361791	0.447942	0.196346
S100A4	0.486012	0.444275	0.153851	0.231864	0.0506829	0.287865	0.415417	0.398073	0.447817	0.302421
GSDMD	0.479898	0.430116	0.17644	0.309407	0.101888	0.367497	0.439426	0.257805	0.447566	0.291206
EIF3D	0.514375	0.380313	0.179394	0.169641	0.247301	0.303749	0.425525	0.307941	0.447439	0.194929
NOL3	0.233092	0.136983	0.4007	0.383947	-0.0243843	0.0949889	0.358587	0.44811	0.447069	0.634359
CKS1B	0.309081	0.151197	0.169831	0.0557477	0.234951	0.0364126	0.327904	0.520847	0.447029	0.274226
CA2	0.522361	0.467459	0.227631	0.208487	0.316373	0.477764	0.500456	0.319312	0.446992	0.224369
LOC388242	0.453865	0.356538	0.206159	0.213928	-0.102423	0.288594	0.313808	0.296644	0.446984	0.326242
DAZAP2	0.571096	0.470453	0.206045	0.190488	0.319477	0.459737	0.440082	0.287758	0.44677	0.125298
FUT1	0.512356	0.391322	0.172734	0.231043	0.119063	0.417996	0.439255	0.236902	0.446716	0.217054
UBE2J2	0.275446	0.0299085	0.187635	0.27052	-0.20414	0.271361	0.563534	0.260171	0.446569	0.507811
ZYX	0.520511	0.534937	0.1388	0.209044	0.154626	0.451243	0.495391	0.293998	0.446476	0.319665
DLL4	0.529831	0.443926	0.247883	0.286482	0.266072	0.489061	0.446268	0.333915	0.446194	0.274373
DAD1	0.245355	0.218829	0.266523	0.164226	0.144403	0.124297	0.335569	0.479111	0.446138	0.440446
EEF2	0.585126	0.44275	0.313518	0.307145	0.254131	0.498235	0.460289	0.22312	0.445969	0.180266
ERI3	0.272712	0.0547608	0.173566	0.218598	-0.0585024	0.329884	0.539786	0.326114	0.445926	0.443153
SEMA6B	0.540668	0.475089	0.157133	0.240206	0.128458	0.369766	0.383913	0.246199	0.445802	0.167725
OIT3	0.453907	0.315671	0.298576	0.282704	0.158187	0.443833	0.417194	0.246504	0.445714	0.309729
FAM101B	0.606264	0.536201	0.191371	0.286451	0.143812	0.533119	0.438881	0.263959	0.445176	0.260474
RPL36	0.278498	0.154844	0.220187	0.194608	-0.184383	0.103806	0.257279	0.416233	0.445099	0.514991
PSMC1	0.240978	0.230952	0.176811	0.157982	-0.166987	0.10385	0.300895	0.477968	0.445063	0.492783
ZNF653	0.132651	0.093174	0.379404	0.341951	-0.100163	0.0981466	0.262656	0.35858	0.445041	0.55998
MLYCD	0.509408	0.382524	0.406452	0.382839	0.574998	0.379189	0.466507	0.312554	0.44493	0.153798
RASGRP3	0.576634	0.497097	0.230882	0.26362	0.273775	0.503432	0.498901	0.293558	0.444832	0.218791
NEUROD1	0.416946	0.226613	0.451907	0.539151	0.276566	0.326713	0.539151	0.181097	0.444678	0.370187
GH1	0.389608	0.295827	0.258787	0.291009	0.109539	0.268406	0.321304	0.309759	0.444585	0.299601
SNRPB	0.264538	0.264795	0.197208	0.186863	-0.192465	0.0322909	0.19068	0.407996	0.444576	0.474128
ACSF3	0.374716	0.302497	0.244997	0.143666	0.0993387	0.0491918	0.293776	0.435075	0.444375	0.368574
DNPEP	0.349176	0.292897	0.260658	0.167823	0.310021	0.113998	0.376499	0.446205	0.444322	0.160162
NOTCH4	0.575461	0.475633	0.284955	0.323691	0.21912	0.535977	0.47044	0.317281	0.444046	0.291321
CPA3	0.513746	0.409305	0.338665	0.306282	0.343264	0.471009	0.475241	0.347307	0.44392	0.218489
SYNGR2	0.353743	0.284057	0.248796	0.164786	0.0912831	0.0230867	0.342604	0.416471	0.443885	0.432469
TNFRSF1A	0.491133	0.503041	0.11962	0.220386	0.137562	0.393598	0.516788	0.279563	0.443257	0.247994
ID2	0.537783	0.484234	0.210781	0.229289	0.094713	0.397779	0.483727	0.241947	0.443179	0.277141
ADRA1B	0.461912	0.310369	0.277449	0.36013	0.270314	0.538329	0.55671	0.188275	0.443142	0.342547
RAB17	0.314639	0.235402	0.402458	0.513637	0.190961	0.318013	0.403232	0.256885	0.442763	0.499206
RASL12	0.57735	0.432576	0.237629	0.257303	0.0640247	0.383112	0.441135	0.282103	0.442741	0.291965
DHX37	0.429894	0.297437	0.350656	0.337565	0.534986	0.365146	0.489137	0.349802	0.442645	0.18059
PPIH	0.268677	0.0248701	0.204556	0.225513	-0.0606533	0.244702	0.516441	0.353866	0.442519	0.48523
SAMD1	0.398794	0.288712	0.316232	0.285029	0.342629	0.212133	0.366537	0.288359	0.442388	0.224881
LRFN5	0.39927	0.316576	0.268496	0.256444	0.24961	0.342362	0.488236	0.230909	0.442361	0.183492
CLDN5	0.426085	0.387694	0.194588	0.235689	-0.000235401	0.325241	0.370853	0.30062	0.44223	0.376794
NME1-NME2	0.273141	0.212837	0.164372	0.0737677	0.114681	0.134282	0.354405	0.28454	0.442153	0.33505
GNG5	0.339905	0.266745	0.264066	0.292503	0.173451	0.353249	0.53612	0.372489	0.442089	0.469589
CLIC1	0.301996	0.255583	0.198006	0.245608	0.273937	0.29378	0.521523	0.427706	0.441861	0.398185
HINT1	0.285068	0.313602	0.305319	0.00180582	0.406162	0.0889828	0.199962	0.570899	0.4417	0.296761
YIF1B	0.335424	0.320296	0.196045	0.0169093	0.003269	0.107543	0.253133	0.37235	0.441649	0.369027
ARHGEF15	0.513824	0.422084	0.212202	0.205169	0.183016	0.404539	0.432174	0.282852	0.441595	0.224502
P4HB	0.454843	0.398211	0.382163	0.290951	0.265138	0.271433	0.44057	0.349836	0.441445	0.464739
PLXDC1	0.485253	0.363619	0.329776	0.39739	0.232298	0.50598	0.527932	0.201014	0.441144	0.395737
APLNR	0.461325	0.338759	0.206642	0.162784	0.283971	0.345908	0.441075	0.329036	0.441073	0.180099
RFX8	0.477896	0.34427	0.3015	0.394009	0.0345893	0.462952	0.471397	0.208138	0.441004	0.38237
MRPS12	0.259523	0.257807	0.191747	0.120513	-0.110917	0.00180336	0.214818	0.428858	0.440969	0.437787
TMEM50A	0.466238	0.319481	0.219152	0.33946	0.0183536	0.44016	0.623548	0.217623	0.440897	0.35523
GIMAP1	0.491509	0.382838	0.248152	0.232917	0.118885	0.342752	0.396734	0.336443	0.44072	0.29137
EMG1	0.234157	0.19409	0.188494	0.0738275	-0.0122091	-0.0140599	0.206122	0.385694	0.440118	0.458162
PRDX1	0.39128	0.283429	0.159364	0.177631	0.0724132	0.351729	0.541335	0.347897	0.43992	0.40291
SSNA1	0.196992	0.16151	0.192132	0.184914	-0.330623	0.0304015	0.193311	0.409604	0.439898	0.560572
LOC728855	0.460486	0.426868	0.256283	0.331443	0.104103	0.2778	0.344033	0.297001	0.439858	0.307595
RHOC	0.332253	0.301447	0.139708	0.133433	0.075749	0.290935	0.47814	0.37664	0.439732	0.374703
CMTM3	0.524551	0.509212	0.157952	0.202118	-0.01638	0.370096	0.328449	0.275984	0.439721	0.297337
NUCB1	0.314494	0.209312	0.2591	0.134579	0.156268	0.201663	0.361359	0.315416	0.439425	0.446732
TPRG1L	0.284752	0.0288734	0.337384	0.245477	0.490539	0.352038	0.604811	0.377559	0.43938	0.27902
RIMKLA	0.377911	0.212658	0.59126	0.469497	0.519092	0.50539	0.545854	0.314948	0.439265	0.444401
CLEC4G	0.460664	0.309921	0.242003	0.356052	0.17578	0.354325	0.43727	0.265577	0.439255	0.239836
NXF3	0.498968	0.434794	0.305243	0.260233	0.140762	0.333617	0.325665	0.332746	0.439244	0.252504
EDNRB	0.60507	0.48415	0.224718	0.222866	0.208006	0.51115	0.468562	0.250498	0.438895	0.14447
FIGN	0.515832	0.411407	0.33348	0.320616	0.356074	0.292423	0.417162	0.305675	0.438618	0.191322
PLSCR3	0.354138	0.304913	0.299873	0.285183	-0.0489056	0.196088	0.316458	0.407508	0.438586	0.464792
INF2	0.31484	0.215762	0.190009	0.310083	0.095556	0.29846	0.535357	0.253229	0.438489	0.329609
ALOX12B	0.50419	0.422033	0.266819	0.155035	0.116732	0.202891	0.256242	0.320314	0.438411	0.211404
C17orf44	0.544308	0.505567	0.185103	0.23418	0.0521203	0.408967	0.394756	0.278315	0.43837	0.237427
PDE4C	0.494161	0.333352	0.523454	0.645919	0.189875	0.495833	0.459747	0.198195	0.438274	0.466131
FSCN1	0.534152	0.474221	0.19271	0.340025	0.186337	0.461337	0.481433	0.220991	0.438194	0.248942
MED8	0.45656	0.259971	0.214049	0.253711	0.13402	0.435661	0.633578	0.285711	0.438053	0.390136
SH3RF3	0.517603	0.363513	0.306274	0.383403	0.179411	0.526953	0.52751	0.159666	0.437853	0.328675
IL17B	0.525006	0.49044	0.283802	0.344406	0.0654189	0.335402	0.410407	0.288207	0.437648	0.396919
SNAPC1	0.547936	0.426608	0.521333	0.529276	0.446102	0.469659	0.473503	0.293528	0.437505	0.333012
RPS11	0.274749	0.138786	0.216067	0.147204	-0.197613	0.127455	0.230852	0.391765	0.43725	0.482979
ARID5A	0.474973	0.503208	0.136945	0.225457	0.0187071	0.434078	0.41746	0.255621	0.437059	0.329785
LINGO1	0.410991	0.382835	0.425598	0.425159	0.220194	0.332283	0.386096	0.350206	0.437032	0.409092
AKR1A1	0.372769	0.181118	0.181213	0.214241	0.0825578	0.279992	0.587574	0.370024	0.43697	0.425408
CNO	0.482551	0.380938	0.23151	0.246235	0.0269847	0.2707	0.34646	0.323751	0.436911	0.305874
AP1S1	0.179329	0.151092	0.296226	0.167113	0.343357	0.121584	0.368786	0.403125	0.436807	0.332469
TSPAN9	0.465933	0.310373	0.190987	0.243666	0.22292	0.419124	0.470327	0.251914	0.436575	0.256464
CKAP4	0.492188	0.504628	0.243053	0.154522	0.382122	0.292875	0.385257	0.354344	0.436204	0.213312
TGFB1	0.472183	0.50993	0.190206	0.129367	0.351416	0.329384	0.437503	0.402876	0.436086	0.212356
EXOSC5	0.202883	0.130816	0.22258	0.279328	-0.10298	0.232461	0.344369	0.326657	0.435989	0.45736
NDUFB11	0.164871	0.141785	0.172986	0.0568573	-0.164154	-0.0177675	0.194563	0.515753	0.435969	0.558401
RAB33A	0.325175	0.298377	0.210145	0.174979	0.353851	0.231664	0.301924	0.419377	0.435898	0.246111
METTL11A	0.276063	0.318081	0.186739	0.162096	0.350032	0.121961	0.383108	0.398042	0.435698	0.275853
CMPK1	0.53392	0.349337	0.274608	0.289395	0.279964	0.494341	0.630589	0.177174	0.435654	0.243494
JUP	0.458801	0.348813	0.171868	0.271688	0.100163	0.370364	0.419339	0.256181	0.435336	0.279805
POLR2E	0.193928	0.178229	0.151571	0.0870085	-0.0679856	0.0331024	0.276722	0.483076	0.434923	0.445012
SOX18	0.453777	0.369103	0.211924	0.212109	0.0214723	0.357285	0.397491	0.325823	0.434879	0.338322
WDR8	0.346781	0.0585892	0.239069	0.334989	-0.0398288	0.282885	0.558939	0.247551	0.434698	0.392138
ABP1	0.43403	0.370097	0.483194	0.513992	0.400489	0.554581	0.483461	0.284999	0.434696	0.443395
ZNF444	0.249321	0.14396	0.201022	0.197777	-0.320035	0.105509	0.244541	0.311985	0.434261	0.490327
KCTD11	0.581754	0.426461	0.30462	0.288219	0.145862	0.297993	0.398521	0.295705	0.434168	0.194863
PBXIP1	0.470676	0.272216	0.315116	0.236146	0.237384	0.192876	0.416796	0.315922	0.434003	0.268639
FBXW5	0.306289	0.313502	0.258789	0.188644	0.0484518	0.0896422	0.273932	0.373099	0.433828	0.419636
VIM	0.489205	0.480018	0.252545	0.247489	0.200343	0.354293	0.389495	0.343117	0.433655	0.285549
SC65	0.473809	0.413662	0.206283	0.186526	-0.0185167	0.164372	0.241656	0.241028	0.433475	0.305489
LDB2	0.594768	0.487331	0.243645	0.263329	0.209799	0.506296	0.468046	0.243161	0.433456	0.203782
MYOM2	0.418262	0.278015	0.339296	0.236924	0.0768387	0.277318	0.312154	0.393187	0.433302	0.30482
ADPRHL2	0.305088	0.0482562	0.251535	0.309794	-0.0253734	0.224529	0.560275	0.277009	0.433011	0.473812
LOC728264	0.51384	0.41609	0.260257	0.287354	-0.0301777	0.273909	0.360458	0.258511	0.432812	0.349643
PDGFA	0.489577	0.46767	0.292172	0.293351	0.07313	0.424994	0.405056	0.287495	0.432455	0.365387
RANBP1	0.238857	0.145611	0.164906	0.184571	0.00980399	0.163864	0.35292	0.300196	0.432253	0.428839
ILVBL	0.340353	0.24506	0.216081	0.0412415	0.21576	-0.0117311	0.270734	0.457762	0.432248	0.178252
KCNE3	0.537539	0.459553	0.27837	0.282554	0.245001	0.505077	0.401339	0.310009	0.432149	0.327158
FLT4	0.546294	0.459401	0.235418	0.252807	0.215261	0.477172	0.461483	0.28979	0.432047	0.258749
DDRGK1	0.324322	0.309257	0.252048	0.125832	0.331743	0.148811	0.284927	0.441327	0.432025	0.250307
OBSL1	0.343379	0.249522	0.164541	0.285267	-0.126989	0.205771	0.326503	0.178468	0.432	0.318984
MYL12B	0.343671	0.315554	0.221487	0.286985	-0.108916	0.266408	0.380219	0.310773	0.431954	0.528032
NOSIP	0.160012	0.127301	0.170343	0.123746	-0.256768	0.0433232	0.234329	0.425171	0.431944	0.479331
EFNB3	0.368436	0.291035	0.234824	0.186274	0.169895	0.196507	0.292857	0.329137	0.431703	0.151428
RPRM	0.372437	0.17282	0.2666	0.28076	0.206806	0.293796	0.545067	0.227162	0.431663	0.252613
FAM60A	0.533626	0.379333	0.381213	0.432965	0.25504	0.432553	0.527136	0.206531	0.431575	0.314951
SNF8	0.249942	0.315239	0.173797	0.0527306	-0.0683889	0.0400977	0.206907	0.448892	0.431567	0.477754
MLKL	0.511139	0.491575	0.182536	0.251617	0.163577	0.461089	0.4564	0.304211	0.431412	0.276678
PFDN5	0.216924	0.061013	0.205811	0.23773	-0.278437	0.126663	0.306068	0.373307	0.431351	0.616515
ANO7	0.49175	0.441408	0.249538	0.319843	0.143355	0.479305	0.397418	0.189066	0.431335	0.318153
GGT5	0.490216	0.459134	0.192962	0.209666	0.160394	0.316938	0.430488	0.286789	0.431145	0.230823
SCARF2	0.553195	0.494673	0.184515	0.194338	0.130729	0.319939	0.379988	0.251823	0.431027	0.209405
ACTN2	0.419883	0.439377	0.447133	0.421898	0.310982	0.390794	0.384857	0.270503	0.431003	0.370439
S100A3	0.396098	0.383619	0.155159	0.314177	0.0852999	0.291597	0.478485	0.332972	0.430995	0.428819
CHCHD2	0.266109	0.245141	0.185222	0.102677	0.281868	0.103793	0.374194	0.403641	0.430952	0.307155
CNTNAP4	0.546591	0.428617	0.274086	0.251759	0.270659	0.35841	0.479292	0.365404	0.430762	0.181188
MXRA8	0.458347	0.384903	0.179921	0.192926	0.184752	0.250333	0.438208	0.311887	0.430538	0.221464
COTL1	0.475965	0.468129	0.193482	0.271414	0.190465	0.406337	0.446676	0.2614	0.430466	0.300762
DDX49	0.303376	0.148043	0.148893	0.261441	-0.287073	0.164892	0.364438	0.272326	0.430447	0.421482
CORO7	0.227232	0.0789734	0.273039	0.202842	0.252909	0.150053	0.384453	0.488398	0.43042	0.426732
PSMD9	0.247075	0.245504	0.169208	0.0293493	0.111935	0.066845	0.224055	0.465878	0.430419	0.299668
CCDC102A	0.486948	0.28326	0.145187	0.187441	0.123138	0.277485	0.468226	0.269858	0.430285	0.182277
MFGE8	0.569498	0.495781	0.191958	0.210488	0.227844	0.399463	0.434793	0.313815	0.430173	0.18016
CACNA1H	0.548647	0.447298	0.236374	0.371709	0.166601	0.431208	0.52173	0.119416	0.43013	0.159088
C4orf3	0.383594	0.267766	0.397046	0.337786	0.660732	0.400317	0.356706	0.341125	0.429808	0.159796
CLEC2B	0.496231	0.485218	0.201494	0.24281	0.0824991	0.363719	0.404815	0.292863	0.429803	0.29217
NAP1L1	0.486052	0.365686	0.295193	0.176704	0.152151	0.231293	0.294925	0.3502	0.429773	0.21693
ID4	0.513087	0.4773	0.211841	0.235507	0.178002	0.300107	0.399117	0.26185	0.429726	0.216451
IRAK1	0.402615	0.379482	0.313125	0.172456	0.67491	0.352845	0.401253	0.309121	0.429412	0.0446881
WTIP	0.520163	0.423496	0.169375	0.205618	0.0252859	0.355557	0.406741	0.269629	0.42938	0.27385
HSPA12B	0.452365	0.377317	0.21688	0.165385	0.151959	0.291079	0.369519	0.300944	0.429308	0.233141
NUDT18	0.374697	0.223835	0.375656	0.308711	0.102101	0.254745	0.409714	0.384416	0.429225	0.448355
FAF1	0.310185	0.108963	0.228388	0.212276	0.146865	0.282557	0.534883	0.34104	0.429139	0.370027
PSMA5	0.385975	0.283626	0.128126	0.179504	0.219389	0.301529	0.543854	0.345518	0.428951	0.308568
ANGPT2	0.548212	0.45969	0.247595	0.300224	0.198729	0.483684	0.436564	0.308277	0.428782	0.322202
KRTAP19-1	0.48446	0.456795	0.343232	0.159873	0.229696	0.204109	0.303624	0.349628	0.42858	0.295904
ATP5F1	0.398883	0.355262	0.139561	0.118967	0.321015	0.332282	0.50581	0.302984	0.428446	0.197589
SLITRK1	0.450533	0.33133	0.201629	0.152082	0.200656	0.302036	0.387482	0.286584	0.428382	0.121174
UBE2I	0.319954	0.112809	0.207032	0.181127	-0.00235396	0.106031	0.401583	0.460523	0.428353	0.415646
SND1	0.400923	0.307076	0.281747	0.216068	0.33774	0.36021	0.450482	0.300829	0.428265	0.223514
FABP7	0.405379	0.357627	0.373837	0.366167	0.235482	0.395688	0.394048	0.291216	0.428197	0.265295
HECW1	0.406568	0.296626	0.296385	0.351568	0.227664	0.386731	0.407296	0.220268	0.428172	0.185445
GUSB	0.414648	0.376101	0.25315	0.225261	0.280068	0.233501	0.40878	0.336292	0.428073	0.368714
FAM188B	0.332754	0.107579	0.392937	0.382544	0.404723	0.229975	0.438062	0.291676	0.427813	0.338543
DPYSL2	0.38162	0.284223	0.387731	0.226631	0.40929	0.305508	0.389885	0.384309	0.427689	0.202505
IGFBP1	0.480491	0.436802	0.237594	0.252877	0.24707	0.394416	0.373329	0.299379	0.427646	0.265585
TMC6	0.495611	0.464105	0.217259	0.240706	0.135629	0.410418	0.406979	0.29691	0.427624	0.310142
SURF6	0.324247	0.303505	0.216069	0.159199	0.230961	0.0541872	0.143026	0.279302	0.427484	0.0860144
RPL31	0.28655	0.125775	0.206236	0.182238	-0.0388466	0.207233	0.307165	0.366388	0.427482	0.408545
NFATC1	0.548409	0.527333	0.133489	0.206377	0.162916	0.459044	0.478662	0.274606	0.427465	0.231277
GLTSCR2	0.278418	0.134297	0.247945	0.222064	-0.172072	0.172317	0.254232	0.332157	0.427335	0.445227
TMEM229A	0.485774	0.357239	0.393451	0.316252	0.272726	0.414289	0.338518	0.30599	0.427326	0.279217
VPS25	0.441028	0.460184	0.186821	0.124911	0.212371	0.0907946	0.207658	0.357974	0.427228	0.204403
C8orf51	0.539616	0.390678	0.255117	0.171993	0.212788	0.240554	0.377289	0.349703	0.427118	0.136338
FLJ11235	0.498955	0.405752	0.191555	0.216458	0.0740939	0.429326	0.44384	0.295627	0.42694	0.241771
MMP11	0.445566	0.434058	0.331032	0.360204	0.308144	0.417577	0.479433	0.287615	0.426877	0.367967
AURKAIP1	0.170494	0.0196761	0.180548	0.173246	-0.231289	0.127027	0.398979	0.380146	0.426872	0.574103
MRPL28	0.180859	0.135805	0.168618	0.134498	-0.265645	0.022522	0.19469	0.500996	0.426863	0.540774
PARK7	0.242327	0.0692143	0.116575	0.13397	-0.0627082	0.206984	0.541007	0.34276	0.42676	0.439135
TBL3	0.260431	0.15079	0.131097	0.0729799	-0.133139	0.0346351	0.216844	0.601975	0.42645	0.402748
RPS7	0.334427	0.255403	0.258042	0.232757	-0.164206	0.234607	0.232229	0.403586	0.426448	0.508961
TXN2	0.366111	0.311281	0.162228	0.114734	-0.0595426	0.17729	0.330638	0.292603	0.425818	0.334254
CASP9	0.405852	0.274763	0.29032	0.295637	0.101902	0.38287	0.562014	0.236278	0.42561	0.292862
ZNF628	0.229072	0.173772	0.144967	0.040202	-0.0818686	0.0328537	0.200612	0.402396	0.425602	0.298669
PLEKHG2	0.572312	0.552017	0.210712	0.292414	0.180186	0.508268	0.480497	0.23491	0.425194	0.266753
APBA3	0.385919	0.186744	0.271522	0.337761	0.0496867	0.29394	0.400324	0.294653	0.424795	0.35598
OLFML2B	0.503216	0.497483	0.246415	0.284162	0.374707	0.403902	0.442702	0.265279	0.424755	0.213647
EEF2K	0.525898	0.355451	0.514275	0.546377	0.439377	0.511218	0.549673	0.229443	0.424713	0.282979
PPIC	0.531054	0.512733	0.175427	0.231509	0.217406	0.370646	0.419466	0.212626	0.424679	0.2414
CCDC124	0.14656	0.0874323	0.208755	0.257989	-0.298659	0.102407	0.324329	0.399252	0.424662	0.623665
PREX1	0.590716	0.51787	0.24241	0.296077	0.305948	0.51828	0.482622	0.231936	0.424614	0.160508
P2RY8	0.528948	0.480305	0.178064	0.183867	0.24306	0.43518	0.401785	0.26985	0.424512	0.123055
MED16	0.216024	0.0400981	0.214862	0.141134	-0.0813298	0.0509496	0.269116	0.412957	0.424453	0.427684
SELENBP1	0.534297	0.455892	0.168797	0.241782	0.159103	0.377092	0.431505	0.243182	0.424334	0.179844
SGK223	0.625124	0.495832	0.275844	0.348185	0.353768	0.482443	0.524016	0.326867	0.424315	0.186386
SMOC2	0.526968	0.468699	0.325834	0.384355	0.326829	0.457164	0.49366	0.231408	0.424189	0.295449
ICAM2	0.449214	0.400532	0.164761	0.225356	0.0674451	0.319107	0.395913	0.389495	0.424054	0.351946
GP9	0.44497	0.445196	0.273956	0.308083	0.1256	0.366063	0.378302	0.275491	0.423855	0.36959
SLC45A1	0.281931	0.0939178	0.282526	0.24455	0.0324479	0.316412	0.507532	0.248026	0.423841	0.404324
LSM2	0.173836	0.155878	0.161643	0.13153	-0.102549	0.0520823	0.205672	0.484796	0.423704	0.486555
MRPL20	0.169876	0.00417379	0.18486	0.176939	-0.0975181	0.213567	0.465628	0.370522	0.423617	0.529057
PSMA2	0.317882	0.321951	0.164054	0.0549652	0.383884	0.15722	0.320319	0.398719	0.42345	0.1848
NRARP	0.480631	0.403675	0.259709	0.28516	0.173272	0.457503	0.440217	0.27261	0.423432	0.302323
ITGA7	0.572571	0.494881	0.188797	0.227611	0.127624	0.399291	0.424695	0.249987	0.423184	0.175239
SNHG5	0.45051	0.304538	0.213575	0.194578	0.166395	0.240829	0.390757	0.278132	0.423155	0.278648
GRAMD3	0.648915	0.558264	0.299003	0.339222	0.302671	0.545515	0.476058	0.200544	0.422968	0.182812
HES4	0.355239	0.357528	0.217901	0.239937	-0.0901606	0.342508	0.395602	0.332807	0.42294	0.487454
RPL30	0.28006	0.114006	0.145353	0.186045	-0.0949479	0.145561	0.359452	0.387656	0.422664	0.423259
DGKD	0.505571	0.39099	0.294146	0.430851	0.207762	0.593907	0.533936	0.19296	0.422434	0.262129
KRT18	0.450655	0.355559	0.303239	0.425494	0.180874	0.415412	0.507519	0.162586	0.422317	0.380171
C10orf116	0.418733	0.363025	0.229259	0.214447	-0.0714236	0.274321	0.370548	0.334916	0.422185	0.419088
CASP12	0.451755	0.386328	0.237021	0.209336	0.205276	0.384688	0.372655	0.253344	0.42192	0.228154
PPM1F	0.430408	0.27056	0.205914	0.262857	0.213642	0.337377	0.429173	0.217354	0.421904	0.26678
TFPI	0.531279	0.522824	0.231316	0.282998	0.270228	0.46032	0.487908	0.221072	0.421695	0.227321
FLT1	0.586836	0.542717	0.256432	0.222804	0.359207	0.548014	0.447846	0.303687	0.421624	0.193116
RPS21	0.283559	0.159453	0.152243	0.101469	-0.0652837	0.113021	0.242703	0.41996	0.421614	0.389766
HRASLS	0.353406	0.178591	0.364178	0.389786	0.354668	0.465499	0.545555	0.195856	0.421556	0.354952
PPIB	0.315922	0.251095	0.28839	0.268888	-0.130526	0.20604	0.311898	0.321334	0.421548	0.614393
WDR1	0.530097	0.495637	0.121893	0.237221	0.364626	0.512608	0.517808	0.227179	0.421433	0.135123
TXNDC12	0.469992	0.324575	0.318064	0.290969	0.146008	0.448454	0.535689	0.319092	0.421261	0.484675
TUBB2C	0.157113	0.139504	0.271299	0.361269	-0.079039	0.232823	0.367839	0.302476	0.42107	0.547081
MYLK2	0.401857	0.33447	0.227768	0.270792	0.0305406	0.281622	0.350385	0.2593	0.420996	0.412141
ABCA4	0.492772	0.424724	0.248726	0.409149	0.239995	0.524812	0.515896	0.189314	0.42088	0.273038
FZD4	0.565609	0.493763	0.242831	0.258391	0.226968	0.483883	0.413746	0.259468	0.420879	0.176991
MCTP2	0.541015	0.466958	0.409671	0.368612	0.327519	0.407863	0.429229	0.291549	0.420822	0.304127
TRPC4	0.566855	0.499864	0.254381	0.313569	0.257441	0.503928	0.502498	0.194177	0.420807	0.245219
MAGEL2	0.476381	0.319352	0.436633	0.350674	0.178171	0.333942	0.366091	0.246393	0.420722	0.249972
SHANK3	0.528648	0.336735	0.304466	0.328019	0.138712	0.50292	0.458987	0.190638	0.420672	0.269041
POLD2	0.225325	0.165049	0.113136	0.0294477	0.179869	-0.017361	0.218398	0.375318	0.420587	0.227936
ARG2	0.55395	0.655647	0.241628	0.114381	0.19478	0.408959	0.204691	0.334682	0.420217	0.158749
ARRB2	0.430524	0.455118	0.313885	0.286504	0.113523	0.312215	0.336144	0.342981	0.420207	0.372049
C1orf86	0.195121	0.027411	0.156224	0.146412	-0.234686	0.0985259	0.360927	0.39466	0.4199	0.479504
TMC4	0.484808	0.321736	0.287085	0.340581	0.115467	0.364413	0.46987	0.264153	0.419662	0.340335
SLC9A2	0.497223	0.422094	0.311302	0.165688	0.296739	0.227658	0.38062	0.375349	0.419376	0.235341
DDTL	0.302638	0.237461	0.242885	0.245066	0.223925	0.238973	0.401183	0.273367	0.419345	0.335026
LRRC70	0.513676	0.400322	0.183235	0.21547	0.0895953	0.42929	0.418292	0.256226	0.419103	0.216623
SAFB	0.229226	0.0855633	0.216626	0.238372	-0.105385	0.153693	0.356518	0.407928	0.419063	0.45071
BTNL9	0.519655	0.413296	0.265489	0.237549	0.0269985	0.400828	0.345306	0.269678	0.418683	0.255113
NDN	0.405393	0.169694	0.33352	0.290264	0.175691	0.27651	0.426672	0.408896	0.418588	0.290448
C21orf70	0.230421	0.274334	0.238535	0.133342	0.0776739	0.0696067	0.16066	0.503893	0.418539	0.361138
MGLL	0.538842	0.476891	0.227678	0.297114	0.299904	0.433787	0.459462	0.202309	0.418415	0.244359
TFR2	0.339665	0.275669	0.49729	0.558967	0.173831	0.41975	0.358266	0.149055	0.417938	0.431383
DOCK6	0.522086	0.438858	0.19035	0.247394	0.175239	0.460372	0.412999	0.170491	0.417915	0.269656
CCDC23	0.240777	0.0703699	0.209523	0.185945	-0.0392928	0.219316	0.408548	0.39333	0.417898	0.396499
RPA4	0.450571	0.393882	0.311224	0.315501	0.297922	0.42542	0.412621	0.22041	0.417682	0.243787
HMHA1	0.4377	0.388547	0.222895	0.290659	0.0428077	0.344963	0.355244	0.245174	0.41762	0.285483
UBE2V1	0.44258	0.439345	0.215547	0.16029	-0.131823	0.329609	0.284665	0.264523	0.4176	0.408562
S100A10	0.34863	0.405493	0.249597	0.341112	0.0929766	0.380995	0.452977	0.266994	0.417568	0.377964
MEIS3	0.469361	0.430569	0.192678	0.187538	-0.0466494	0.273735	0.284496	0.234437	0.417561	0.218694
TIE1	0.521367	0.44808	0.166169	0.217125	0.218042	0.456149	0.473717	0.290418	0.417528	0.234398
HRC	0.47817	0.338514	0.209537	0.262551	-0.0245123	0.353488	0.405227	0.259466	0.417452	0.329763
CCNY	0.571971	0.454454	0.281685	0.264262	0.306139	0.482473	0.365655	0.196346	0.417377	0.134708
CETP	0.467435	0.455002	0.218556	0.186896	0.129073	0.395225	0.321889	0.320525	0.41716	0.27436
CSNK1G2	0.37751	0.216579	0.293099	0.352694	0.156228	0.378439	0.449254	0.168466	0.417141	0.290128
MRPL4	0.260248	0.249545	0.177757	0.105797	0.16859	0.0187212	0.188937	0.407154	0.416952	0.27635
LAMA5	0.612049	0.552777	0.221202	0.280722	0.191574	0.428847	0.398407	0.239852	0.416943	0.131695
PSMA7	0.273832	0.277461	0.124383	0.0203657	0.394257	0.179187	0.341897	0.495283	0.416862	0.218676
GIYD2	0.304621	0.305116	0.280405	0.230416	-0.184557	0.0980896	0.209624	0.436837	0.416757	0.513402
COL4A1	0.577834	0.518572	0.246679	0.284412	0.359967	0.536998	0.500981	0.266768	0.41657	0.204502
TNFSF11	0.369233	0.335496	0.339043	0.388165	0.277138	0.393978	0.435594	0.242816	0.416554	0.340327
NNMT	0.443462	0.483071	0.176818	0.243325	0.172657	0.334981	0.433919	0.27702	0.416553	0.298025
KRT1	0.384942	0.293501	0.343204	0.272783	0.294782	0.374676	0.401386	0.284957	0.41648	0.327079
NCLN	0.322391	0.307758	0.212317	0.193707	0.0930496	0.0928917	0.303384	0.310147	0.416403	0.332333
GPR143	0.557586	0.53485	0.190708	0.275264	0.118781	0.37049	0.355895	0.176836	0.416182	0.179044
FAM153B	0.63161	0.519735	0.462568	0.461198	0.344318	0.48321	0.453682	0.334693	0.416041	0.272632
MYCT1	0.51229	0.455433	0.202329	0.229994	0.211168	0.491523	0.462028	0.278271	0.415627	0.236114
NEDD9	0.576514	0.512506	0.165475	0.187464	0.289655	0.501765	0.465694	0.31276	0.415608	0.161304
RIN3	0.521728	0.509294	0.167876	0.292591	0.146085	0.427294	0.452891	0.248208	0.415447	0.274787
STAB1	0.50033	0.462328	0.227	0.306541	0.19275	0.424471	0.454828	0.22156	0.415409	0.288208
OLFM3	0.348008	0.263925	0.344107	0.22285	0.310552	0.316532	0.445697	0.313137	0.415208	0.209201
MRPL12	0.202899	0.306063	0.179752	0.0545197	-0.163228	-0.0501061	0.154386	0.470053	0.41518	0.515379
SLC12A9	0.348343	0.174461	0.317078	0.395625	0.172122	0.251486	0.384456	0.17527	0.415119	0.330359
C3orf36	0.390621	0.371388	0.200605	0.113221	-0.0452067	0.261574	0.335476	0.276766	0.414948	0.278761
SEC14L2	0.495996	0.49834	0.308638	0.266744	0.117196	0.300464	0.273627	0.312079	0.414872	0.236357
KDM4B	0.429112	0.204589	0.446761	0.560225	0.0757511	0.409529	0.404636	0.142831	0.414853	0.287871
GNL1	0.20703	0.142747	0.0929866	0.0990143	0.167249	0.133585	0.309316	0.393746	0.4146	0.368586
LOC388428	0.397388	0.305541	0.416012	0.409343	0.170107	0.312619	0.331518	0.300946	0.41448	0.302489
JOSD2	0.147854	0.101807	0.285149	0.137514	-0.0584255	0.0420037	0.264719	0.503582	0.414298	0.48835
DLX5	0.498474	0.408842	0.251572	0.316672	0.0943057	0.380348	0.383183	0.24176	0.414276	0.298776
REP15	0.403946	0.248089	0.194637	0.249632	0.14612	0.335831	0.49953	0.1924	0.414041	0.26382
ADCY4	0.484165	0.413994	0.175119	0.212181	0.0739445	0.387017	0.402777	0.257981	0.414001	0.236306
HIC2	0.515072	0.38827	0.289043	0.333882	0.147953	0.429107	0.419345	0.175271	0.414001	0.233828
SDHAF1	0.161729	0.0230246	0.26162	0.1505	-0.132082	0.00374804	0.172442	0.390913	0.413899	0.448159
GJC1	0.553389	0.440082	0.248903	0.303214	0.211196	0.473717	0.436191	0.212079	0.413685	0.207643
PIN1	0.0680014	0.0602962	0.210672	0.062107	0.0468144	-0.0823637	0.202158	0.504537	0.413663	0.401979
CDC42EP1	0.438046	0.44281	0.213331	0.269948	0.22059	0.36193	0.430916	0.301335	0.41358	0.253996
ADAMTSL2	0.494798	0.34288	0.126533	0.115192	0.0790827	0.307122	0.367691	0.193608	0.413457	0.150947
MCHR1	0.360791	0.361356	0.374551	0.40666	0.366263	0.450134	0.39632	0.369576	0.413346	0.447372
ASPHD2	0.325051	0.386452	0.37752	0.242313	0.39232	0.147103	0.274659	0.419697	0.413277	0.325356
SEC14L1	0.655269	0.579384	0.246355	0.275356	0.359891	0.54561	0.458548	0.214826	0.41313	0.0602118
KIAA0319L	0.480521	0.232608	0.293287	0.168404	0.502436	0.451879	0.559003	0.317943	0.412996	0.134287
RPL13	0.261917	0.134531	0.196909	0.182511	-0.249764	0.110536	0.230485	0.409991	0.412979	0.533693
SLC35E4	0.445383	0.397934	0.265362	0.274487	0.258099	0.296963	0.422271	0.33024	0.4127	0.291855
HMGB3	0.461522	0.435935	0.148631	0.307012	0.0948459	0.285371	0.378346	0.169992	0.412695	0.23743
NMUR2	0.392841	0.189525	0.382428	0.485212	0.335657	0.358154	0.481119	0.313651	0.41268	0.374917
EXOC3L2	0.441778	0.39837	0.254119	0.183615	0.135269	0.406641	0.38017	0.314665	0.412642	0.297841
CPM	0.535455	0.50367	0.209535	0.280616	0.202221	0.455791	0.46164	0.22986	0.412284	0.203244
TGFB1I1	0.458166	0.405948	0.179562	0.272944	-0.0424465	0.284924	0.381837	0.243929	0.412191	0.334562
ZP1	0.397799	0.35513	0.219712	0.273611	0.0403386	0.241365	0.320174	0.290341	0.412056	0.25755
ZSCAN1	0.37416	0.237383	0.318282	0.369826	0.00118216	0.377457	0.395411	0.216255	0.41198	0.365755
PRRX1	0.507327	0.572886	0.157453	0.184863	0.174845	0.278602	0.348468	0.262303	0.411911	0.146644
TSPAN4	0.429689	0.423168	0.152182	0.164987	0.00437993	0.253947	0.309781	0.226613	0.411906	0.226378
DOK1	0.350085	0.238611	0.272665	0.184048	0.231184	0.0987244	0.394012	0.367999	0.411876	0.256321
HBXIP	0.234111	0.129932	0.151732	0.159221	-0.0991402	0.1512	0.40572	0.334494	0.411579	0.488877
SGSM3	0.428307	0.384764	0.235898	0.16843	0.139894	0.192687	0.386816	0.199157	0.411557	0.30611
RPS17	0.271426	0.155621	0.172901	0.118583	-0.0287602	0.0987889	0.235274	0.385891	0.411543	0.408075
FAM110B	0.507237	0.430239	0.231292	0.311029	0.201705	0.499649	0.393565	0.207702	0.411478	0.14816
ABT1	0.338572	0.341538	0.269967	0.212223	0.177613	0.0861758	0.267665	0.52586	0.411419	0.415662
IL15RA	0.521075	0.520057	0.181247	0.224093	0.107864	0.4429	0.395465	0.338225	0.411345	0.312959
ATP5E	0.0855713	0.0844852	0.193413	0.117467	-0.0870236	0.0362458	0.237368	0.466039	0.4113	0.596739
SMAGP	0.522123	0.537341	0.0923762	0.116599	0.252292	0.348783	0.334716	0.258352	0.411039	0.0375001
HDAC1	0.489123	0.165406	0.0929206	0.22194	0.084604	0.389316	0.577685	0.0998301	0.410971	0.164497
SMPDL3A	0.531001	0.43993	0.20477	0.275381	0.295733	0.464035	0.554972	0.215379	0.41091	0.152459
EMP2	0.52958	0.377035	0.168378	0.275499	0.00295778	0.335308	0.404757	0.214412	0.410822	0.205477
TK1	0.378638	0.340332	0.2362	0.273296	0.0798631	0.205946	0.321264	0.251984	0.410801	0.411396
FAM26F	0.381826	0.308142	0.404719	0.413884	0.285029	0.405195	0.407698	0.292997	0.410676	0.409519
SUFU	0.51021	0.315697	0.339812	0.344768	0.234969	0.32819	0.338407	0.207984	0.410639	0.129321
CPSF3L	0.248568	-0.0152794	0.148058	0.246242	-0.195104	0.240361	0.513494	0.251487	0.4106	0.429277
PL-5283	0.289103	0.217758	0.212386	0.295821	-0.0537301	0.143639	0.316756	0.142271	0.410461	0.308156
WIPI2	0.310191	0.214109	0.24034	0.101988	0.132853	0.156996	0.28914	0.256197	0.410226	0.231316
TMEM11	0.324095	0.311858	0.213048	0.175644	-0.16469	0.183511	0.260991	0.361005	0.409949	0.462285
C12orf44	0.257662	0.269944	0.115284	0.092755	0.264746	0.095195	0.327112	0.389117	0.409851	0.341985
LEF1	0.492605	0.479098	0.162378	0.21388	0.100442	0.301833	0.396128	0.227358	0.40983	0.152744
TNFRSF4	0.3567	0.332555	0.19017	0.225598	0.0827585	0.374125	0.397015	0.340093	0.409824	0.43199
GNB1	0.402342	0.150162	0.227738	0.269668	0.362773	0.494678	0.68365	0.185611	0.409756	0.194316
IL4R	0.566245	0.588371	0.168332	0.247029	0.269225	0.495426	0.47279	0.224178	0.409644	0.211741
NUP85	0.421033	0.340986	0.274489	0.309453	0.246255	0.145578	0.324065	0.262807	0.409419	0.237137
ISG20	0.449084	0.499087	0.15363	0.198133	0.0955432	0.356943	0.366935	0.34135	0.409242	0.342787
IL10RB	0.465985	0.422325	0.209853	0.323873	0.157633	0.322001	0.4313	0.211499	0.409164	0.231641
TPRXL	0.43274	0.371833	0.252374	0.324571	0.210395	0.426845	0.470777	0.234362	0.408969	0.278251
SLITRK5	0.451614	0.380468	0.193138	0.0986523	0.143303	0.300195	0.312721	0.285536	0.408825	0.0642088
LEPREL2	0.223558	0.0879742	0.309884	0.139007	-0.0786937	0.0604297	0.257139	0.404282	0.408818	0.608749
C19orf56	0.125825	0.0363474	0.156861	0.0449181	-0.113859	-0.0680734	0.217853	0.451312	0.408372	0.508119
MARCH10	0.394979	0.369571	0.440352	0.375973	0.214941	0.327161	0.356974	0.284126	0.408346	0.377965
MEOX2	0.480803	0.369819	0.117712	0.13584	0.061336	0.227147	0.31251	0.262007	0.408341	0.108903
SRL	0.480133	0.374437	0.161012	0.190637	0.185224	0.394558	0.398276	0.281382	0.408335	0.175407
ITPRIP	0.487378	0.439484	0.18293	0.280042	0.207028	0.517647	0.490091	0.232119	0.408073	0.261689
ACTA2	0.508835	0.499764	0.219084	0.241027	0.118249	0.317532	0.382053	0.281378	0.408066	0.294008
FAM26E	0.566449	0.46652	0.21715	0.19897	0.439527	0.398641	0.428462	0.28743	0.407959	0.0215201
MGP	0.495311	0.492611	0.225423	0.240575	0.22861	0.331275	0.432533	0.270141	0.407934	0.259205
SMO	0.589702	0.466942	0.200338	0.243403	0.0595755	0.377683	0.369751	0.175776	0.407737	0.171096
CLDN15	0.422931	0.373128	0.211265	0.223831	-0.0673702	0.206817	0.203276	0.241634	0.407713	0.266399
SHFM1	0.189923	0.151233	0.147509	0.197277	-0.308497	0.0501404	0.224806	0.305209	0.407369	0.544212
FATE1	0.441592	0.432523	0.204237	0.151696	0.0502733	0.284244	0.280606	0.326231	0.407119	0.352013
LOC388387	0.440758	0.293879	0.257623	0.257086	-0.0452551	0.258367	0.305431	0.268889	0.407019	0.283079
MDH2	0.333796	0.342314	0.146006	-0.0181659	0.571001	0.120891	0.317194	0.363779	0.406997	0.0121178
NHP2	0.113441	0.120297	0.152416	0.0758858	-0.0913567	-0.0205016	0.173254	0.527769	0.406792	0.432728
CSPG4	0.521421	0.429091	0.226654	0.288652	0.230925	0.492531	0.463156	0.235806	0.406788	0.281308
SLC9A1	0.367665	0.175924	0.302429	0.280696	0.31621	0.425266	0.581809	0.300606	0.40677	0.372169
SURF2	0.18336	0.188709	0.229218	0.191142	-0.315367	0.0538898	0.124523	0.43037	0.406766	0.604418
PPP1R3G	0.499438	0.388817	0.282735	0.297638	0.150336	0.315962	0.39518	0.167241	0.406671	0.234318
MAP7D1	0.275147	0.041963	0.228579	0.164076	0.380958	0.334506	0.588538	0.3299	0.40661	0.247202
VSIG1	0.480302	0.345845	0.442	0.535282	0.296209	0.542968	0.506392	0.257456	0.406584	0.457634
SCARB1	0.534585	0.545446	0.29533	0.232674	0.223753	0.275439	0.319949	0.280008	0.40654	0.236795
ITFG3	0.347983	0.262536	0.16017	0.137929	-0.138195	0.0654932	0.220409	0.392341	0.406538	0.320035
ULK1	0.290322	0.158971	0.463345	0.415029	0.294255	0.285985	0.446923	0.336395	0.406498	0.372017
NRAS	0.560135	0.45105	0.252415	0.357155	0.382096	0.575816	0.589387	0.130391	0.406456	0.141731
COX7A2	0.207695	0.167132	0.211053	0.0515131	-0.0880582	-0.0305831	0.235673	0.488566	0.406374	0.510148
PLOD3	0.321422	0.249184	0.345494	0.293147	0.360874	0.18285	0.349125	0.350221	0.406361	0.41704
EEF1A2	0.129304	0.0406472	0.317531	0.0754146	0.171853	0.0557112	0.323795	0.505488	0.406305	0.469286
DCTN3	0.190816	0.10268	0.154992	-0.0330289	0.339772	0.0858626	0.284396	0.473763	0.406211	0.17493
IDH3B	0.237018	0.2178	0.123785	0.0759161	0.292153	0.107931	0.352516	0.376189	0.406177	0.169743
RNPEPL1	0.333197	0.306175	0.2081	0.25981	-0.0750249	0.166244	0.374726	0.305004	0.406172	0.471671
ANKZF1	0.313368	0.0714673	0.486787	0.504846	0.0239989	0.309304	0.409172	0.184151	0.406076	0.447693
NDUFAB1	0.169324	0.178951	0.241361	0.00233016	0.230272	-0.00517978	0.197467	0.625015	0.405962	0.387383
ID2B	0.446832	0.41943	0.188282	0.199614	-0.0237872	0.306442	0.366205	0.201624	0.405793	0.280079
MGAT3	0.55222	0.512353	0.172856	0.232441	0.20377	0.404706	0.323602	0.156282	0.405746	0.0491201
LRRC32	0.543914	0.53522	0.187735	0.187279	0.201779	0.435901	0.453079	0.241092	0.405713	0.226272
C17orf62	0.414714	0.319869	0.216919	0.300683	0.0541474	0.270017	0.40369	0.229725	0.405689	0.340905
VDAC2	0.300935	0.332157	0.197249	-0.0601466	0.249984	0.0525443	0.162186	0.476825	0.405564	0.205979
CDH13	0.511356	0.441868	0.271332	0.2581	0.274394	0.529072	0.453314	0.276972	0.405288	0.221282
DAGLB	0.367255	0.334572	0.175151	0.210146	0.0378259	0.143561	0.323333	0.192315	0.405214	0.21058
LIMS2	0.443916	0.349997	0.149115	0.134491	-0.0429795	0.286591	0.345046	0.29859	0.405209	0.293044
TBC1D22A	0.362351	0.300144	0.196573	0.233443	0.244056	0.2839	0.449497	0.231149	0.405187	0.295444
SPCS3	0.513703	0.506316	0.410987	0.271762	0.484298	0.478855	0.41708	0.35696	0.405057	0.269158
SLC7A11	0.537116	0.520046	0.272223	0.189778	0.286877	0.32917	0.301213	0.287005	0.404989	0.110081
SSBP4	0.177263	-0.000382687	0.380829	0.436642	-0.140683	0.140585	0.354556	0.317546	0.404702	0.585279
C1orf159	0.226069	0.00330569	0.240638	0.302506	-0.214551	0.222175	0.442949	0.245975	0.40465	0.5286
UBTD1	0.350875	0.371217	0.15036	0.167186	-0.0422385	0.146747	0.242306	0.416127	0.404642	0.410092
EML1	0.454647	0.296461	0.553328	0.520328	0.55899	0.516107	0.442838	0.246701	0.404627	0.206179
FOXD1	0.583946	0.486063	0.164676	0.261908	0.120468	0.400285	0.421814	0.15261	0.404557	0.21608
C16orf74	0.43627	0.378037	0.189737	0.291501	-0.0999287	0.222884	0.28393	0.329335	0.404503	0.342914
GPI	0.122465	0.117538	0.588066	0.458798	0.427449	0.276496	0.379836	0.380614	0.404397	0.59262
COMT	0.384944	0.325324	0.155798	0.196333	0.0538625	0.248577	0.425813	0.293891	0.404318	0.303122
VAMP8	0.383866	0.412528	0.21281	0.234262	0.204022	0.301933	0.389217	0.321672	0.40429	0.335745
UBXN6	0.136947	0.0397041	0.153642	0.00715228	0.14135	0.01173	0.293161	0.429342	0.404224	0.267676
TMED9	0.396056	0.413956	0.21283	0.0998915	0.133315	0.218827	0.280808	0.457734	0.404134	0.416895
SCRIB	0.470246	0.367038	0.169942	0.306583	0.10628	0.213732	0.35997	0.201108	0.403971	0.170375
MS4A2	0.469448	0.332439	0.354214	0.332734	0.243048	0.464108	0.461845	0.307219	0.403791	0.285003
38596	0.258901	0.145775	0.303324	0.272149	0.0633048	0.156235	0.335205	0.260619	0.403636	0.401993
TMEM203	0.229165	0.192963	0.143387	-0.00307657	0.00846385	-0.0517685	0.0732353	0.456607	0.403579	0.243296
GSN	0.532999	0.460567	0.152239	0.208856	0.251022	0.379744	0.420142	0.336674	0.403569	0.172193
TMEM47	0.571019	0.387587	0.220144	0.30074	0.22606	0.501271	0.539256	0.190943	0.403513	0.101435
PPP4R1	0.567199	0.401818	0.251815	0.370762	0.270012	0.50057	0.489226	0.117787	0.403432	0.0976532
RCN1	0.485865	0.586106	0.288083	0.14175	0.160114	0.2322	0.232645	0.346725	0.403404	0.181783
RPL38	0.232206	0.152002	0.210671	0.149699	-0.250417	0.0323514	0.17593	0.411461	0.403392	0.536804
C1orf123	0.304593	0.125923	0.146248	0.268344	-0.205409	0.293778	0.434594	0.256518	0.403288	0.484355
KCTD15	0.40734	0.237146	0.330087	0.322662	0.215601	0.343154	0.431588	0.198197	0.403111	0.298529
RRAGA	0.276415	0.384629	0.274092	0.204621	0.327556	0.188653	0.257404	0.292012	0.402864	0.299297
ANO2	0.5131	0.438819	0.137979	0.161974	0.0911904	0.363784	0.305871	0.213384	0.402842	0.157541
NSMCE1	0.277209	0.283049	0.136743	0.169988	-0.10152	0.108384	0.304623	0.441546	0.402591	0.444708
TSC22D4	0.22652	0.0123823	0.185291	0.155414	0.0707656	0.0654411	0.297081	0.316383	0.402577	0.277695
MRPL37	0.402649	0.268831	0.0759742	0.0689127	0.283779	0.300374	0.472409	0.280076	0.402557	0.113102
SLC2A8	0.257724	0.252982	0.178321	0.168169	-0.0891034	0.116323	0.231427	0.252409	0.402502	0.308559
SEC61B	0.229958	0.223183	0.239115	0.217434	-0.156579	0.15785	0.261668	0.380157	0.402424	0.577594
DYSF	0.480942	0.452276	0.270163	0.231154	0.317669	0.476623	0.371187	0.346229	0.402051	0.266431
SESN2	0.504981	0.357482	0.207286	0.180758	0.228711	0.261107	0.33484	0.250827	0.401848	0.122343
OR11A1	0.437364	0.345446	0.418625	0.250664	0.314646	0.359867	0.396389	0.315851	0.401799	0.307615
C10orf105	0.530073	0.357688	0.335028	0.461121	0.294712	0.598071	0.494755	0.23677	0.40178	0.272401
LOC148413	0.297275	0.0603678	0.133953	0.18389	-0.0186779	0.16685	0.508517	0.225616	0.401729	0.302996
EFTUD2	0.475827	0.490434	0.300299	0.248848	0.363264	0.369056	0.372769	0.274928	0.401611	0.232831
DPCD	0.135927	0.017782	0.318402	0.292008	0.106891	0.171592	0.366877	0.399882	0.401345	0.507319
CD320	0.331856	0.254063	0.21342	0.140941	-0.0485457	0.145681	0.249323	0.331964	0.401239	0.46608
STK16	0.280769	0.348599	0.236617	0.106438	0.376427	0.109554	0.277625	0.396795	0.401227	0.197092
MIF4GD	0.44242	0.48092	0.217183	0.154436	0.37983	0.175946	0.263331	0.349411	0.401215	0.0903246
KIF25	0.422261	0.302966	0.288623	0.290989	0.116177	0.358108	0.331127	0.269647	0.401104	0.321635
SLC25A13	0.524411	0.441675	0.358178	0.299343	0.583173	0.413667	0.42303	0.184312	0.401056	0.0949664
CDC20	0.394614	0.315134	0.214765	0.269175	0.110063	0.271598	0.359212	0.276029	0.400957	0.35153
DACH2	0.424472	0.411084	0.322025	0.220628	0.228952	0.297057	0.345763	0.278856	0.400529	0.154357
TACSTD2	0.46614	0.432822	0.185311	0.166482	0.157907	0.30853	0.389846	0.300279	0.400513	0.266248
METTL9	0.539749	0.458784	0.20879	0.0652805	0.343409	0.296037	0.302174	0.359215	0.400232	0.0244505
C14orf73	0.431646	0.313224	0.205556	0.244793	0.101614	0.203822	0.331869	0.266554	0.400175	0.24455
ERG	0.571775	0.474053	0.19045	0.251917	0.260927	0.493364	0.469775	0.231934	0.400173	0.165317
THSD1	0.439392	0.312728	0.244094	0.2531	0.0854953	0.310306	0.383907	0.225586	0.399926	0.243099
C19orf62	0.110051	0.0746455	0.181006	0.0481874	-0.0210317	0.00575009	0.215172	0.468803	0.399905	0.404852
CDC37	0.184866	0.131422	0.160754	0.160278	-0.127178	0.182946	0.353009	0.401707	0.399818	0.514803
HIGD1B	0.316875	0.19891	0.299662	0.296856	0.0343501	0.362715	0.356609	0.341076	0.399753	0.45777
MMRN2	0.51175	0.439927	0.204437	0.168786	0.336023	0.44643	0.432143	0.295584	0.399738	0.134239
ZNF579	0.236021	0.114537	0.215635	0.219933	-0.349387	0.0707889	0.211312	0.318179	0.399586	0.505523
ANAPC11	0.161589	0.150831	0.11422	0.0470462	-0.173466	-0.0614144	0.18264	0.492419	0.399396	0.50791
DKKL1	0.41181	0.31124	0.189105	0.186389	-0.0131634	0.256238	0.335872	0.293113	0.399316	0.287289
RUVBL2	0.155131	0.167869	0.11559	0.110518	-0.305211	0.0303666	0.180842	0.373412	0.399271	0.471692
MICALL2	0.456021	0.429963	0.164429	0.202626	0.018854	0.288107	0.344961	0.252534	0.399136	0.204794
C12orf27	0.346848	0.217398	0.489077	0.604094	0.19108	0.399711	0.408785	0.144329	0.399096	0.402087
ECSIT	0.235138	0.167965	0.131015	0.0476747	-0.142322	0.0130964	0.174241	0.380011	0.399006	0.331942
LRRC47	0.333168	0.0526716	0.145525	0.137248	0.320636	0.255438	0.566482	0.257209	0.398992	0.0974606
RAB31	0.581285	0.628003	0.186401	0.235755	0.374766	0.444584	0.481272	0.192806	0.398965	0.0997543
BCL6B	0.457587	0.396518	0.133583	0.184971	0.20208	0.447441	0.450745	0.277374	0.398952	0.247813
AMZ1	0.52635	0.412769	0.419711	0.357526	0.375342	0.457413	0.517801	0.193246	0.398672	0.277106
EPAS1	0.59734	0.469736	0.172643	0.173799	0.223963	0.483394	0.424815	0.274659	0.39859	0.0933573
ACTB	0.328368	0.352126	0.0948604	0.256693	-0.0197219	0.358721	0.426559	0.224806	0.39848	0.426454
FBXW9	0.376116	0.234953	0.203677	0.192408	0.181168	0.126803	0.276553	0.309432	0.398429	0.166519
APOBEC2	0.366248	0.212969	0.434476	0.534132	0.299763	0.36619	0.496889	0.137318	0.398084	0.348529
CARD16	0.426187	0.408474	0.18429	0.233973	0.016072	0.322319	0.369694	0.326005	0.397942	0.378811
SPHK1	0.474146	0.561849	0.171597	0.212034	0.157205	0.397492	0.365107	0.299844	0.397851	0.240479
SNCB	0.272818	0.164899	0.380448	0.327571	0.0337927	0.235182	0.337879	0.379353	0.397832	0.387423
RFXANK	0.188374	0.0994057	0.157519	0.130192	-0.2889	-0.0254103	0.163033	0.454385	0.397599	0.48316
NCALD	0.340767	0.285156	0.382515	0.325321	0.294122	0.359951	0.438696	0.317621	0.397537	0.478661
TMEM123	0.576123	0.543975	0.401252	0.381161	0.409921	0.467631	0.432535	0.195527	0.397532	0.182892
RHPN1	0.369401	0.242366	0.251816	0.165866	-0.0590618	0.13932	0.218654	0.402412	0.397357	0.36467
ODF3B	0.404995	0.406577	0.171411	0.220384	-0.0842208	0.228683	0.332222	0.249465	0.397322	0.355436
APRT	0.187778	0.139573	0.167924	0.132684	-0.0610854	0.00850056	0.273622	0.470294	0.397195	0.472647
C14orf119	0.259183	0.289543	0.177285	0.174365	-0.0256264	0.0676127	0.299313	0.367109	0.397077	0.429858
C16orf42	0.133757	0.105608	0.153649	0.0706135	-0.119845	-0.0214679	0.162886	0.528689	0.397028	0.47885
TCF3	0.397253	0.250138	0.292278	0.414057	-0.0133091	0.271942	0.376011	0.150463	0.396904	0.389926
TMEM121	0.312298	0.200696	0.273035	0.199999	0.0917455	0.0607768	0.226931	0.35811	0.39687	0.253303
ANKRD37	0.233197	0.181242	0.31338	0.336581	0.151402	0.368386	0.413619	0.207793	0.396819	0.462587
HAPLN3	0.492269	0.488296	0.150018	0.23121	0.151491	0.40758	0.445314	0.248639	0.396803	0.256479
LPPR3	0.422786	0.393938	0.253208	0.153936	0.108433	0.177555	0.171959	0.26159	0.396735	0.0981767
DIAPH2	0.461763	0.471263	0.214756	0.198819	0.326152	0.244181	0.379198	0.290297	0.396653	0.140517
FGF12	0.526359	0.47416	0.261334	0.230008	0.18224	0.304109	0.328766	0.240037	0.396528	0.141573
HRNBP3	0.363955	0.218313	0.360471	0.43491	0.224669	0.428047	0.355178	0.179653	0.396497	0.30541
GABARAP	0.277165	0.249127	0.119517	0.0918059	-0.211665	0.154443	0.248669	0.381772	0.396447	0.410019
REXO4	0.251838	0.0715512	0.255982	0.240353	-0.0367231	0.14248	0.187178	0.243433	0.39627	0.286185
PRKCSH	0.315572	0.140501	0.388777	0.313418	0.190296	0.272775	0.417868	0.295659	0.396061	0.470994
APOLD1	0.473872	0.389222	0.163745	0.172547	0.259999	0.46497	0.412224	0.277058	0.396005	0.155473
LOC728875	0.381271	0.331236	0.229505	0.309541	0.0634668	0.259728	0.347638	0.263954	0.3956	0.3261
COL13A1	0.482841	0.435614	0.201912	0.274346	0.139647	0.439572	0.421579	0.206663	0.395472	0.244425
EIF2B3	0.313158	0.255926	0.110504	0.0722478	0.296176	0.234075	0.476773	0.365849	0.395382	0.197959
FOXS1	0.439495	0.347574	0.272037	0.27381	0.00248706	0.303295	0.389636	0.247685	0.395325	0.382989
LMCD1	0.498727	0.45919	0.107814	0.182456	0.169572	0.337409	0.397683	0.24619	0.395313	0.177873
TRPV4	0.469327	0.428719	0.203606	0.245821	0.300995	0.367945	0.377798	0.29747	0.395297	0.181271
KCNK5	0.486098	0.40644	0.136583	0.150862	0.185038	0.396225	0.396934	0.282992	0.395086	0.0913361
EDNRA	0.583464	0.453209	0.187894	0.229343	0.24187	0.450117	0.463205	0.19095	0.394763	0.118052
SH3GL3	0.452747	0.317728	0.239962	0.165063	0.118574	0.332752	0.335017	0.12181	0.394639	0.144407
PRRX2	0.462268	0.426869	0.10103	0.225282	-0.0713784	0.25913	0.352664	0.183101	0.394479	0.275445
RPL6	0.291101	0.140962	0.260042	0.200481	-0.0533288	0.212268	0.237163	0.334062	0.39445	0.382928
FAM131C	0.420893	0.367649	0.25541	0.212944	0.195671	0.227172	0.463416	0.268098	0.394277	0.294824
HMGN2	0.254481	-0.0360252	0.0941942	0.189665	-0.0432977	0.235129	0.51114	0.233736	0.394225	0.269929
PLS3	0.625711	0.559521	0.186615	0.220673	0.365763	0.485241	0.468957	0.201263	0.394215	0.0532389
SOX8	0.476684	0.384455	0.200264	0.196623	0.0337415	0.380265	0.343391	0.294756	0.394098	0.241285
ARHGEF2	0.553647	0.524641	0.16621	0.277139	0.216972	0.405503	0.393874	0.213152	0.394032	0.160059
PWP2	0.357522	0.390377	0.164349	0.169701	0.399999	0.285416	0.347278	0.302477	0.393997	0.107972
UBL7	0.121147	0.112807	0.19167	0.133049	0.0106928	0.0214696	0.255026	0.468662	0.393814	0.410683
AKR7A2	0.34757	0.143865	0.0447991	0.0970195	0.247872	0.249666	0.515393	0.287324	0.393796	0.107099
ZNF71	0.370865	0.266136	0.28569	0.229391	0.179172	0.195542	0.300679	0.337605	0.393736	0.234854
RHBDF1	0.562434	0.47639	0.221224	0.263907	0.0759528	0.380898	0.400805	0.253797	0.393495	0.251722
SPAG4	0.284491	0.304891	0.557422	0.457243	0.16967	0.304833	0.315274	0.3637	0.393353	0.620956
CIAPIN1	0.281435	0.334753	0.186739	-0.0402439	0.467546	0.00061876	0.212904	0.457709	0.393334	0.0653183
ADAMTS5	0.544453	0.514504	0.22492	0.173361	0.249731	0.415886	0.377101	0.279779	0.393306	0.214814
RBPMS	0.559476	0.511592	0.126983	0.229215	-0.012859	0.404739	0.37486	0.242644	0.393237	0.265121
SHROOM4	0.603635	0.489505	0.160121	0.269322	0.34305	0.532671	0.485522	0.214458	0.393236	0.0646593
ERCC1	0.200584	0.187219	0.141984	0.0799775	-0.19505	0.0956518	0.244187	0.394548	0.39308	0.496963
TRPC6	0.520716	0.425245	0.295086	0.262445	0.305166	0.432101	0.367369	0.299954	0.393052	0.161185
LRRC17	0.53062	0.353001	0.191173	0.227971	0.125904	0.334455	0.422704	0.166706	0.392923	0.175937
EPHB4	0.484851	0.429889	0.142153	0.151077	0.306734	0.35068	0.425338	0.220036	0.392681	0.0568493
BUD31	0.085959	0.0177708	0.184453	0.18389	-0.235884	0.006251	0.236287	0.324128	0.392606	0.566937
HSFX2	0.236591	0.0534342	0.403785	0.384272	0.0541756	0.245334	0.314459	0.340875	0.39242	0.429838
UNC45B	0.487705	0.37946	0.19811	0.25548	0.258551	0.439011	0.420543	0.238064	0.392411	0.184297
QRFPR	0.394161	0.276539	0.366445	0.353598	0.249254	0.381848	0.44911	0.198554	0.392368	0.288555
HDGFRP2	0.133629	0.0137275	0.19096	0.120559	-0.254457	-0.06174	0.178387	0.453388	0.392341	0.461934
PPP2R2D	0.299624	0.264829	0.242406	0.175916	-0.202952	0.0613926	0.225771	0.233111	0.39226	0.297347
EIF3G	0.272409	0.192286	0.0809166	0.0732267	0.0302334	0.089912	0.269889	0.387117	0.392235	0.296856
KDELR1	0.274263	0.169512	0.197689	0.120704	-0.104342	0.0968867	0.251525	0.315626	0.392171	0.386126
TWIST1	0.550238	0.54378	0.111925	0.183412	-0.0315515	0.274395	0.265671	0.215455	0.392058	0.174833
DGCR2	0.379894	0.21379	0.218426	0.182209	0.227071	0.213108	0.323522	0.306094	0.392032	0.192434
SLC16A2	0.457638	0.392288	0.317942	0.260211	0.29384	0.411939	0.351676	0.254451	0.392001	0.0759089
TBC1D10A	0.52761	0.435513	0.156611	0.19232	0.407563	0.338636	0.339188	0.222919	0.391947	0.00520078
NPNT	0.603047	0.491202	0.177558	0.195871	0.186709	0.406483	0.392046	0.216818	0.391595	0.103921
AFAP1L1	0.550582	0.466776	0.193105	0.214531	0.321145	0.488004	0.422223	0.263314	0.3912	0.135713
C10orf54	0.487624	0.444505	0.134418	0.16243	0.216979	0.370646	0.389091	0.307493	0.391055	0.198144
RPL27	0.384115	0.370638	0.158303	0.108032	-0.0542427	0.112231	0.183479	0.34627	0.390946	0.301911
KCNS3	0.535576	0.418646	0.320883	0.280446	0.267144	0.41905	0.39726	0.226793	0.390701	0.211717
C17orf72	0.49559	0.416003	0.201476	0.314306	0.152113	0.415457	0.385117	0.212691	0.390574	0.216123
FAM108A1	0.228106	0.0774977	0.155733	0.190924	-0.320665	0.123204	0.309757	0.318311	0.390541	0.521676
PODXL	0.512695	0.445359	0.251581	0.215341	0.320431	0.474188	0.434181	0.263403	0.390484	0.161052
C22orf32	0.262594	0.162446	0.117042	0.0690756	-0.172013	0.111951	0.261709	0.292758	0.390197	0.374996
SF3B5	0.210894	0.147151	0.108452	0.0753083	-0.155697	-0.0107585	0.241337	0.393256	0.390148	0.436865
EXOSC10	0.413712	0.104094	0.183151	0.253412	0.1668	0.36968	0.623045	0.235441	0.389969	0.206313
PUF60	0.203356	0.168326	0.100084	0.103546	0.165099	-0.0207401	0.333589	0.426454	0.389881	0.298159
OAF	0.506165	0.501801	0.139502	0.234941	0.0541065	0.380533	0.399717	0.208249	0.389802	0.237079
FAM127C	0.289555	0.363332	0.204643	0.179648	-0.00808381	0.033196	0.189132	0.409611	0.389794	0.333956
EPS8L1	0.298856	0.3028	0.220894	0.274582	-0.100263	0.199153	0.258655	0.240095	0.38968	0.470943
ADAM15	0.332126	0.306398	0.160085	0.0840796	0.130763	0.161948	0.295837	0.459847	0.389586	0.24506
CPXM1	0.429431	0.398123	0.260097	0.341311	0.242425	0.417509	0.4215	0.235106	0.389519	0.30125
WASF2	0.582382	0.277224	0.13304	0.25871	0.306205	0.477831	0.605674	0.102102	0.389388	0.0232303
CTDP1	0.322644	0.271394	0.32815	0.282968	0.150051	0.15175	0.272364	0.328838	0.38928	0.334472
NCRNA00152	0.313914	0.34323	0.171401	0.286051	0.000230739	0.334702	0.377965	0.260986	0.389192	0.445338
EIF3J	0.451699	0.529766	0.268494	0.135554	0.337903	0.228779	0.231806	0.2869	0.389022	0.0969431
CFD	0.384298	0.349416	0.219709	0.285852	0.14017	0.257732	0.370327	0.208698	0.388807	0.235242
LONP1	0.329129	0.302533	0.217952	0.168362	0.133038	0.118377	0.297599	0.268916	0.388794	0.236263
TMEM51	0.461179	0.490979	0.206915	0.219688	0.0779369	0.390099	0.387308	0.307583	0.38877	0.346534
SLC45A4	0.488682	0.389726	0.256829	0.292382	0.298871	0.389405	0.377	0.295218	0.388653	0.234993
RAB11B	0.183018	0.0910707	0.324105	0.291761	-0.139223	0.183085	0.306593	0.285095	0.388558	0.622756
C19orf10	0.29558	0.273868	0.221827	0.0707242	0.0897129	0.0731655	0.231617	0.43959	0.388446	0.451402
FLOT2	0.343403	0.385905	0.13816	0.0661468	0.0498301	0.0798062	0.133215	0.335163	0.388359	0.209711
VWF	0.505495	0.442116	0.139817	0.102891	0.373844	0.369613	0.355314	0.322624	0.388358	0.0627483
CDH5	0.545718	0.49296	0.21277	0.233379	0.342149	0.51307	0.454888	0.258472	0.388229	0.153644
POLR1D	0.388405	0.272944	0.185769	0.126331	-0.145836	0.15898	0.229638	0.22916	0.388209	0.199533
RSU1	0.550977	0.521624	0.239279	0.29979	0.221963	0.495296	0.480993	0.215107	0.388039	0.273851
PUS1	0.202625	0.155635	0.367721	0.47351	-0.0363942	0.23421	0.353412	0.322642	0.388011	0.635055
PRR5L	0.457438	0.427653	0.229308	0.326	0.345126	0.460195	0.44349	0.213258	0.387831	0.213866
STK19	0.285176	0.2322	0.173027	0.202825	0.0529283	0.126188	0.305967	0.19872	0.387824	0.264519
KIF19	0.40522	0.36664	0.200227	0.28602	0.174841	0.396093	0.334401	0.166537	0.387531	0.211336
YIPF1	0.31222	0.236748	0.182942	0.0744545	0.344084	0.236172	0.426392	0.272919	0.387376	0.276614
ZNHIT1	0.140901	0.0354869	0.164508	0.231088	-0.329854	0.0928662	0.28974	0.262725	0.387328	0.579371
KRT17	0.405468	0.235963	0.207116	0.330722	0.0536357	0.436772	0.454618	0.216858	0.387268	0.260688
TRAPPC3	0.261964	0.0318047	0.0660343	0.0883314	-0.0254616	0.193122	0.488568	0.231667	0.387243	0.249471
KCNT2	0.447296	0.411956	0.29629	0.265694	0.228316	0.234935	0.374009	0.253151	0.387122	0.138918
C13orf29	0.474889	0.421092	0.289474	0.36528	0.358587	0.506761	0.537658	0.26122	0.387047	0.277352
METRNL	0.435549	0.510103	0.100285	0.157931	0.169662	0.423183	0.388583	0.253114	0.386808	0.249248
SNX22	0.299277	0.215949	0.279803	0.303552	-0.184431	0.167779	0.237577	0.240021	0.386799	0.535432
ANGPTL4	0.475012	0.49992	0.133866	0.211875	0.138106	0.440829	0.449496	0.234401	0.386721	0.26127
NDUFS4	0.277397	0.331705	0.15932	-0.084834	0.43718	0.0422751	0.181692	0.466539	0.386677	0.0815746
IPO13	0.336417	0.158469	0.227056	0.188063	0.17927	0.407038	0.530746	0.316655	0.386657	0.270408
EFHD1	0.518224	0.454207	0.186801	0.223712	0.0458929	0.357373	0.406746	0.186116	0.386499	0.221486
MYADM	0.471611	0.449608	0.19906	0.198077	0.27592	0.379107	0.45624	0.300039	0.386408	0.199288
BANP	0.414555	0.283864	0.229912	0.360776	0.339511	0.352979	0.506351	0.28376	0.386383	0.269644
SLC43A3	0.502977	0.48122	0.124706	0.244075	0.237244	0.427549	0.377333	0.197173	0.386291	0.175065
HYAL2	0.366073	0.312202	0.150381	0.16249	-0.0371747	0.261699	0.370573	0.296358	0.38623	0.37923
C6orf145	0.494091	0.418789	0.121203	0.244723	0.0506286	0.437004	0.478671	0.228122	0.386176	0.323238
KCNE4	0.49635	0.432844	0.197456	0.305454	0.228969	0.475815	0.455939	0.166221	0.386108	0.271976
ITPA	0.148441	0.168596	0.245825	0.25067	-0.0456641	0.0444794	0.283971	0.346916	0.385988	0.514062
BEND5	0.2325	0.0265349	0.215806	0.295307	-0.136702	0.294386	0.421636	0.229147	0.385952	0.368427
EGFL6	0.403906	0.353222	0.27728	0.397063	0.259528	0.435056	0.353789	0.156909	0.385794	0.220778
TUSC1	0.338565	0.224321	0.248951	0.265385	0.17097	0.279748	0.37938	0.249636	0.385733	0.19142
CRYBB3	0.286377	0.134902	0.160118	0.206855	-0.155268	0.20849	0.302178	0.275097	0.385635	0.357119
TSPAN17	0.234591	0.283766	0.350782	0.140806	0.488603	0.0685811	0.314974	0.48692	0.385531	0.16809
SMUG1	0.185384	0.160155	0.212595	0.209695	-0.190026	0.0649401	0.210256	0.331976	0.385195	0.497359
STX4	0.300429	0.311191	0.12973	0.270422	0.00227123	0.26833	0.389192	0.293319	0.385105	0.348488
MMP1	0.394664	0.453444	0.209856	0.172922	0.264581	0.343448	0.338568	0.265071	0.384609	0.270519
CTNNBIP1	0.306077	0.0828927	0.152263	0.189204	-0.0449819	0.351207	0.504582	0.207627	0.384595	0.196037
PLAU	0.490548	0.495288	0.179136	0.214533	0.258926	0.420131	0.412946	0.263056	0.384465	0.219102
LOC100190939	0.431003	0.233194	0.254235	0.226384	-0.192638	0.347508	0.344029	0.20255	0.384444	0.29398
LMNB2	0.38891	0.321206	0.253978	0.27299	0.331152	0.311721	0.295631	0.229395	0.384258	0.174346
RPS19BP1	0.234345	0.193888	0.131993	0.147497	-0.187203	0.0801717	0.247765	0.29632	0.384249	0.425324
MYO10	0.607705	0.498234	0.201614	0.238177	0.374386	0.525042	0.466188	0.249835	0.384237	0.0712123
RPL23P8	0.363637	0.34476	0.115335	0.101247	-0.113256	0.131333	0.169857	0.29635	0.384168	0.264718
RHBDL2	0.412215	0.291431	0.270903	0.286468	0.232213	0.364985	0.41983	0.220639	0.384125	0.252885
HSPG2	0.555577	0.493712	0.15856	0.184639	0.334494	0.467876	0.445497	0.271012	0.384109	0.0807886
TMEM8B	0.304105	0.130907	0.200366	0.0732685	0.157827	0.102578	0.260185	0.249342	0.384029	0.128908
RPS18	0.311004	0.204807	0.150232	0.134895	-0.0837458	0.141431	0.199903	0.33264	0.383984	0.337588
FZD9	0.435642	0.311842	0.202489	0.126558	0.0928384	0.249991	0.285476	0.253791	0.383954	0.158223
IGSF8	0.245001	0.30444	0.22214	0.0566192	0.165473	0.0347795	0.213845	0.519263	0.38387	0.27208
LMNA	0.306384	0.290453	0.0877022	0.130661	0.0446319	0.25508	0.443296	0.394072	0.383848	0.385983
ANXA1	0.554644	0.521373	0.204921	0.212438	0.194713	0.410982	0.400555	0.298153	0.383646	0.148328
TPM2	0.456493	0.45403	0.173032	0.264278	-0.06769	0.289715	0.357858	0.206699	0.383646	0.345159
RPUSD1	0.258058	0.0857403	0.235422	0.259318	-0.230045	0.138615	0.252668	0.34155	0.383445	0.420497
PDCL3	0.287025	0.346453	0.248057	0.33558	0.200866	0.226129	0.396795	0.236238	0.38342	0.396301
RHOJ	0.560257	0.484098	0.17794	0.262141	0.271637	0.523469	0.4721	0.205178	0.383356	0.138128
MAGOH	0.315591	0.17693	0.110314	0.216994	-0.15226	0.258417	0.446283	0.266738	0.383212	0.433638
SFT2D3	0.315538	0.15274	0.376508	0.330496	-0.0600252	0.0896529	0.308868	0.239071	0.383199	0.475376
PRKAB1	0.438483	0.321678	0.221721	0.199373	0.349067	0.0942877	0.243462	0.240756	0.383161	0.00502143
PPFIA4	0.381011	0.309225	0.44795	0.466895	0.300103	0.31234	0.363826	0.265244	0.383059	0.379686
TTLL12	0.459839	0.396485	0.205476	0.125771	0.243604	0.240544	0.278852	0.224179	0.382895	0.036287
TDO2	0.47434	0.411699	0.340064	0.401783	0.257681	0.522932	0.4782	0.18251	0.382884	0.231382
GNB1L	0.257078	0.221253	0.263796	0.290532	0.11733	0.203985	0.357366	0.300685	0.382851	0.406239
SLC19A1	0.356272	0.427924	0.231675	0.189094	0.197299	0.180145	0.2336	0.26431	0.382851	0.0961003
NAA38	0.379254	0.316067	0.120444	0.0926428	0.282803	0.082233	0.199727	0.234868	0.382813	0.0882687
NFIB	0.5176	0.424867	0.111764	0.173895	0.0437223	0.341879	0.361358	0.237882	0.382693	0.155921
PRKCH	0.539491	0.460614	0.146558	0.250525	0.282524	0.507468	0.44421	0.142	0.382643	0.0857084
ARHGAP15	0.427799	0.407359	0.25203	0.211026	0.087608	0.305037	0.308767	0.305459	0.382564	0.271672
PDE1B	0.46455	0.349495	0.170802	0.30221	0.0638269	0.460544	0.388374	0.135409	0.38255	0.241892
FLI1	0.53123	0.439463	0.200455	0.231323	0.199726	0.46391	0.428408	0.251231	0.382524	0.171823
EIF4A1	0.389598	0.451708	0.159498	0.226936	0.311126	0.391992	0.374764	0.284463	0.382163	0.207115
HIP1R	0.509829	0.486367	0.114175	0.218182	0.0179198	0.345489	0.36545	0.163517	0.382117	0.152522
AVEN	0.237088	0.366846	0.306489	0.202716	0.271152	0.141157	0.243068	0.374333	0.382071	0.432232
MPND	0.231999	0.186485	0.094494	0.105121	-0.0706926	0.0598712	0.27505	0.27164	0.382029	0.386229
F2RL3	0.357388	0.316079	0.141476	0.0916963	0.0975226	0.322078	0.346141	0.337604	0.382008	0.275308
CXCR7	0.532852	0.514278	0.159519	0.186091	0.235273	0.488368	0.405593	0.261889	0.381856	0.222291
SQRDL	0.474427	0.473134	0.138305	0.139845	0.285684	0.279684	0.352985	0.325845	0.381835	0.100291
CARD10	0.507745	0.472272	0.220279	0.263689	0.320261	0.409779	0.42015	0.172454	0.381717	0.125398
TNFAIP1	0.554917	0.550041	0.177074	0.288596	0.341589	0.482818	0.436428	0.151699	0.381602	0.123195
TBC1D1	0.482838	0.492231	0.295056	0.291173	0.195231	0.379086	0.303458	0.255477	0.381513	0.262208
PPP1R3C	0.545687	0.449185	0.343521	0.358762	0.31511	0.328426	0.32133	0.179249	0.381418	0.165419
CMA1	0.337429	0.303723	0.280889	0.107658	0.219869	0.22083	0.262098	0.316246	0.381412	0.242214
BRDT	0.339626	0.180928	0.366304	0.456145	0.128014	0.291822	0.313875	0.12118	0.381357	0.327715
PDE1A	0.580647	0.505759	0.230266	0.27324	0.300432	0.425869	0.47168	0.222202	0.381163	0.155605
CA11	0.206702	0.16902	0.188011	0.00300017	-0.0831831	-0.031622	0.0909643	0.48857	0.381008	0.322589
LY96	0.405029	0.42432	0.176659	0.270308	0.228444	0.346939	0.41913	0.234683	0.380954	0.252244
POLE4	0.378036	0.362585	0.0675452	0.173341	0.0521568	0.293949	0.394124	0.244782	0.380933	0.241677
NDUFA13	0.0924612	0.0847159	0.10859	0.0218491	-0.286611	-0.0646749	0.144848	0.469462	0.380861	0.525827
HEY2	0.48618	0.404177	0.263239	0.302806	0.125868	0.410698	0.394781	0.256106	0.380704	0.279461
HMOX2	0.287897	0.270078	0.1569	0.101341	0.0231229	0.133735	0.235553	0.466052	0.380674	0.29777
NKX6-2	0.491211	0.432734	0.391841	0.351072	0.215365	0.384374	0.375949	0.21105	0.380634	0.321792
P2RY11	0.177836	0.0194257	0.386806	0.387649	-0.178446	0.186203	0.277189	0.292719	0.380543	0.516362
NAT15	0.238644	0.00465476	0.190025	0.217873	-0.105948	0.0811717	0.352008	0.373388	0.380438	0.403853
RNF181	0.223894	0.217471	0.126875	0.159013	-0.185902	0.175737	0.293254	0.414129	0.380404	0.502407
CCL27	0.232096	0.0930043	0.26953	0.317862	-0.114773	0.127868	0.314698	0.30924	0.380284	0.450751
NOTCH1	0.560207	0.473329	0.211145	0.237244	0.354252	0.489048	0.427511	0.220445	0.380283	0.0818201
GIMAP8	0.522716	0.375867	0.223561	0.216563	0.164657	0.405533	0.387519	0.259755	0.380098	0.16004
NOSTRIN	0.486069	0.383052	0.0949685	0.165153	0.0214208	0.332704	0.388124	0.228748	0.380028	0.169014
ITPRIPL2	0.633565	0.544886	0.181817	0.301804	0.355745	0.45611	0.474294	0.182528	0.37995	0.016738
CCT7	0.313589	0.311292	0.0810929	-0.0252723	0.368857	0.117989	0.260952	0.464545	0.379721	0.0477991
TNFAIP8L1	0.557093	0.436419	0.165388	0.249966	0.45549	0.486464	0.457264	0.203696	0.379721	0.0420985
TFPT	0.150541	0.128326	0.207406	0.115327	-0.159878	-0.025018	0.0966607	0.377706	0.379662	0.409844
ICOSLG	0.473951	0.492501	0.125691	0.230912	0.316649	0.452047	0.470417	0.178152	0.379375	0.208418
RPL35A	0.332466	0.180744	0.0413707	0.0964097	-0.127758	0.198647	0.286031	0.210861	0.379317	0.268686
PSMA6	0.242858	0.320976	0.19349	0.126555	0.275761	0.0776161	0.291452	0.491351	0.379286	0.255241
CITED4	0.339033	0.230733	0.166981	0.27148	-0.0870958	0.342975	0.434999	0.19386	0.379191	0.430139
DLK2	0.391361	0.470149	0.209777	0.192138	-0.0195146	0.174746	0.157163	0.282606	0.378808	0.254972
NEGR1	0.308835	0.138023	0.361696	0.28688	0.230078	0.374043	0.388173	0.31222	0.378704	0.23576
RPS20	0.255998	0.132025	0.124699	0.11923	-0.237333	0.0710521	0.25519	0.33305	0.378506	0.432478
C20orf54	0.299483	0.319969	0.21868	0.265288	0.144115	0.357526	0.338935	0.171559	0.378418	0.256412
TES	0.510792	0.516066	0.178783	0.246603	0.279655	0.460389	0.443071	0.193985	0.378319	0.134952
ARPC2	0.332271	0.307335	0.209428	0.272579	0.556753	0.432614	0.505041	0.24457	0.378281	0.201967
IGFBP3	0.465881	0.451687	0.2546	0.228572	0.169939	0.39356	0.338991	0.365953	0.378223	0.369434
C21orf7	0.394589	0.351363	0.306515	0.327113	0.1352	0.347179	0.388104	0.191724	0.378058	0.296084
NT5C	0.256289	0.263495	0.222134	0.250711	-0.224356	0.136675	0.236352	0.286606	0.377965	0.496476
ADARB2	0.492099	0.398424	0.295662	0.265169	0.234708	0.362121	0.241843	0.309438	0.377887	0.169264
EIF5AL1	0.336333	0.384562	0.0846587	0.140351	-0.160481	0.259348	0.305776	0.293205	0.377705	0.388359
FOLR4	0.333136	0.363367	0.254644	0.107586	0.224817	0.130708	0.300501	0.363326	0.377643	0.26807
FES	0.442364	0.420841	0.150582	0.255303	0.142515	0.379007	0.352493	0.215036	0.37763	0.261983
VIPR2	0.469002	0.321099	0.258216	0.352031	0.129454	0.543188	0.435078	0.0875186	0.377286	0.292613
TREM1	0.406408	0.472826	0.282277	0.328682	0.36701	0.433173	0.429703	0.221201	0.377016	0.275792
FOLR2	0.439625	0.399302	0.243237	0.286534	0.297557	0.370123	0.42056	0.297848	0.376982	0.255614
VDAC1	0.269441	0.386033	0.459372	0.254436	0.482203	0.3911	0.394609	0.421799	0.376976	0.437913
C8orf79	0.455497	0.31505	0.306416	0.41437	0.132639	0.405663	0.425288	0.143687	0.37693	0.284245
EBNA1BP2	0.279749	0.102253	0.142782	0.0968221	0.399049	0.277313	0.517914	0.385058	0.376874	0.19258
GATSL3	0.409403	0.284566	0.185901	0.220096	-0.0685821	0.196661	0.21144	0.231364	0.376703	0.276638
WIT1	0.36996	0.237161	0.307784	0.29565	0.156862	0.296259	0.349408	0.239554	0.376536	0.335162
CHST14	0.349316	0.251003	0.428508	0.282453	0.152583	0.111447	0.200873	0.493095	0.376521	0.336455
SGCA	0.428556	0.39818	0.136481	0.216887	0.0555392	0.309745	0.381584	0.219341	0.376301	0.296015
BTF3	0.367594	0.287391	0.129741	0.0428074	0.0886354	0.239759	0.254232	0.370726	0.37626	0.213703
C1orf50	0.172691	-0.0199083	0.116269	0.160226	-0.12221	0.172829	0.446118	0.280806	0.375873	0.41728
BEND4	0.485243	0.506696	0.196643	0.163367	0.198161	0.363315	0.301118	0.176129	0.37564	0.145468
RNASE10	0.440732	0.368904	0.306144	0.324532	0.376023	0.360968	0.424146	0.209353	0.375626	0.250889
GRASP	0.346831	0.334951	0.119071	0.156567	-0.0115435	0.295415	0.363986	0.275641	0.375292	0.307466
S1PR5	0.42302	0.358867	0.223176	0.253119	0.0813604	0.404771	0.449717	0.228653	0.375271	0.365862
JAG1	0.552609	0.444708	0.213013	0.235378	0.301131	0.514355	0.46264	0.249296	0.374939	0.143828
HNRNPL	0.273054	0.249748	0.224929	0.290828	-0.0873661	0.216902	0.287145	0.207119	0.374905	0.416916
TAGLN	0.484554	0.472842	0.174265	0.208595	0.0858756	0.286491	0.36976	0.260183	0.374807	0.256457
TSPAN12	0.577381	0.420401	0.182727	0.230684	0.181876	0.514645	0.500807	0.154421	0.374742	0.112734
ARID3A	0.4601	0.313256	0.397672	0.354534	0.473018	0.398502	0.504675	0.299193	0.374678	0.312732
RPS24	0.241997	0.141144	0.148059	0.115039	-0.267129	0.0731353	0.124475	0.326731	0.374659	0.384577
MANEAL	0.345775	0.184492	0.260846	0.183793	0.297696	0.442221	0.477822	0.267569	0.374581	0.236778
MPZL1	0.511221	0.474976	0.218912	0.231224	0.463387	0.390862	0.418711	0.271196	0.374576	0.151118
ESM1	0.463832	0.386005	0.288237	0.317575	0.244778	0.481859	0.389785	0.229913	0.374487	0.361611
TMEM8A	0.431987	0.409355	0.334323	0.152295	0.262349	0.171127	0.256011	0.426961	0.374459	0.328998
RPL26	0.365741	0.331608	0.128326	0.0986362	-0.0605	0.240006	0.194361	0.343389	0.374438	0.270925
CD209	0.508188	0.483523	0.274317	0.319632	0.293865	0.458183	0.385261	0.177137	0.374351	0.19843
SNCA	0.384168	0.285053	0.253775	0.159117	0.170312	0.303979	0.388402	0.224937	0.374298	0.17818
PLA2G15	0.356652	0.297359	0.323538	0.116152	0.284006	0.0758809	0.205477	0.383031	0.37428	0.342687
FAM178B	0.350037	0.286479	0.264961	0.269975	0.0299505	0.253898	0.289253	0.235623	0.374078	0.415394
ARPC5	0.317466	0.345297	0.242024	0.282869	0.17744	0.26502	0.342463	0.308815	0.374043	0.303484
LOC541471	0.305301	0.332708	0.163785	0.295446	-0.0476896	0.311775	0.350186	0.249416	0.374022	0.452521
RHOBTB1	0.529037	0.469472	0.241382	0.305081	0.343334	0.35572	0.492328	0.123095	0.373999	0.134305
TRIM55	0.437535	0.247082	0.256346	0.331129	0.283147	0.463514	0.422665	0.181203	0.373998	0.234423
HTR6	0.432858	0.354173	0.254837	0.157925	0.194468	0.194073	0.279806	0.226432	0.373946	0.10042
ENPP2	0.500743	0.435934	0.339898	0.180143	0.475285	0.278874	0.324728	0.323967	0.373883	0.0847953
RPS6	0.283782	0.165983	0.153546	0.128941	-0.227491	0.134681	0.172213	0.240438	0.373676	0.359957
C1orf212	0.30268	0.160553	0.0717933	0.0894578	0.291667	0.259469	0.514544	0.284152	0.373671	0.194343
GSTO1	0.201581	0.26617	0.277417	0.225836	-0.0910093	0.116329	0.242511	0.432954	0.373603	0.594357
NR2F6	0.1482	0.0416071	0.303979	0.195639	-0.187268	-0.0453578	0.157077	0.433183	0.373365	0.529956
TMSL3	0.343286	0.324868	0.169776	0.304803	-0.0530028	0.330511	0.422169	0.211147	0.373226	0.400491
PALM2-AKAP2	0.537498	0.48574	0.160638	0.297568	0.101817	0.491954	0.416839	0.134178	0.373136	0.225046
RERG	0.384009	0.331308	0.296492	0.318712	0.195444	0.258654	0.402131	0.249784	0.37303	0.243486
RNF215	0.339313	0.325948	0.250288	0.258157	-0.0317807	0.260587	0.219408	0.230159	0.372643	0.317875
CHMP2A	0.159536	0.104484	0.146492	0.14224	-0.352287	0.0391658	0.218315	0.316417	0.372628	0.545954
A2LD1	0.319666	0.352624	0.402086	0.323775	0.373691	0.146175	0.302378	0.262289	0.372573	0.261107
GRIN2C	0.425303	0.306024	0.211024	0.354237	0.053717	0.418128	0.426498	0.156135	0.372528	0.244805
C1QA	0.404121	0.430181	0.219836	0.260403	0.251597	0.348347	0.374015	0.283156	0.372483	0.28138
CFL1	0.13943	0.282872	0.207716	0.195061	0.0415849	0.12437	0.207786	0.421988	0.372433	0.496043
KCNJ15	0.502685	0.435489	0.157044	0.292674	0.23858	0.44973	0.422465	0.226484	0.372384	0.161144
TBX15	0.428822	0.410272	0.176073	0.250903	0.145433	0.346622	0.353046	0.225038	0.372236	0.220664
TMEM222	0.173138	-0.0744222	0.152309	0.171904	-0.198168	0.16022	0.47119	0.259388	0.37222	0.489607
TM4SF18	0.497883	0.392872	0.223509	0.218679	0.348971	0.49248	0.455871	0.259574	0.372136	0.134588
TPT1	0.415314	0.376121	0.182535	0.170549	-0.0294573	0.318572	0.318597	0.228086	0.372048	0.302416
DHRS7B	0.37805	0.402596	0.197545	0.206876	-0.0801954	0.28296	0.317023	0.274527	0.372023	0.403428
PSMB6	0.236575	0.312104	0.0654121	0.0513274	-0.0830079	0.0836493	0.194191	0.415806	0.371977	0.36208
C3orf21	0.465746	0.386278	0.224979	0.269831	0.253318	0.304667	0.343462	0.17138	0.371963	0.17601
HAAO	0.446073	0.381185	0.122944	0.247107	-0.0123802	0.432675	0.38307	0.156323	0.371658	0.286056
POPDC2	0.435133	0.354688	0.131676	0.189254	0.0544978	0.290956	0.343593	0.224728	0.371609	0.280093
GABRA2	0.384785	0.25517	0.383727	0.393888	0.349956	0.367205	0.313332	0.281259	0.371355	0.195328
GLTPD1	0.295676	0.0509274	0.0888237	0.192368	-0.21027	0.217464	0.470215	0.190533	0.37127	0.345595
LY6H	0.355503	0.267845	0.216098	0.341071	0.115405	0.336391	0.387811	0.143714	0.371158	0.275627
PTGES	0.239402	0.28871	0.276076	0.306934	0.106092	0.2718	0.230778	0.333582	0.371127	0.368607
ITPKC	0.4372	0.425981	0.0903784	0.160276	0.0184128	0.341337	0.353605	0.247632	0.371103	0.214304
EEF1A1P9	0.459439	0.32246	0.137183	0.114394	0.287576	0.357724	0.394632	0.20972	0.371027	0.0629215
SLPI	0.428874	0.369548	0.152944	0.122991	0.133068	0.246727	0.305095	0.287565	0.370938	0.12995
NDUFS5	0.145405	0.0335858	0.165177	0.202321	-0.281084	0.162796	0.34936	0.329175	0.370712	0.533834
PARVB	0.350375	0.403662	0.245001	0.167471	0.206665	0.248296	0.339899	0.14124	0.37069	0.297119
C17orf59	0.31077	0.24576	0.2212	0.178232	-0.0166432	0.1337	0.215049	0.381834	0.370653	0.28631
CTSC	0.534059	0.543373	0.234395	0.231109	0.292052	0.350314	0.405356	0.233466	0.370588	0.194399
LRRC41	0.453485	0.210134	0.149535	0.186011	0.37933	0.440934	0.603732	0.232871	0.370435	0.0917738
CNOT8	0.530311	0.40721	0.225536	0.212667	0.535902	0.377352	0.380922	0.224272	0.370318	-0.0837993
C18orf56	0.386979	0.340975	0.35517	0.349233	0.0632354	0.182325	0.176912	0.274851	0.370271	0.352646
FAM129B	0.42291	0.35237	0.125596	0.230614	0.29885	0.270281	0.480208	0.146761	0.37022	0.0808718
CDK4	0.194768	0.092141	0.186895	0.0183064	0.210697	-0.0519107	0.204222	0.435314	0.370081	0.259618
MYO1D	0.579535	0.579969	0.164511	0.239742	0.302343	0.457685	0.353884	0.194689	0.370055	0.0163156
TINAGL1	0.476311	0.456031	0.193494	0.229654	0.107274	0.415605	0.425056	0.238401	0.369971	0.291861
PPT2	0.361893	0.251139	0.367379	0.322243	0.485562	0.417328	0.490622	0.330597	0.369962	0.29004
TPI1P3	0.321517	0.284865	0.266078	0.269469	0.257807	0.345859	0.346247	0.201471	0.369946	0.228119
CAV1	0.525298	0.462327	0.133076	0.198154	0.195465	0.418648	0.40961	0.248282	0.36993	0.152369
EIF3B	0.107914	0.0502415	0.22396	0.132026	0.0960956	0.0213614	0.224697	0.359689	0.36986	0.412822
FAM125B	0.253664	0.134361	0.495331	0.364635	0.276731	0.301901	0.288054	0.299103	0.369729	0.304642
FAM153A	0.546824	0.467041	0.398899	0.393908	0.203631	0.375211	0.331071	0.236843	0.36941	0.278307
MGC87042	0.495528	0.444307	0.270716	0.234322	0.383847	0.315151	0.337735	0.354811	0.369207	0.15515
MYL9	0.472974	0.45754	0.156065	0.227531	0.00146183	0.295422	0.374045	0.199035	0.369196	0.261448
POLR2H	0.351579	0.257682	0.0748155	0.197935	-0.260981	0.135728	0.220911	0.132966	0.369126	0.282565
C6orf129	0.103766	0.105211	0.138687	0.118875	-0.255282	-0.0188063	0.170595	0.359464	0.369101	0.522139
CALHM2	0.33265	0.128403	0.313593	0.299367	0.269334	0.206253	0.423628	0.25748	0.3691	0.27405
KIAA1462	0.534479	0.433447	0.159995	0.185595	0.22283	0.443795	0.411074	0.238205	0.369024	0.0655874
EEF1A1	0.447171	0.283317	0.133076	0.125896	0.130689	0.338263	0.365505	0.179183	0.368961	0.12983
CUTC	0.373446	0.359996	0.21111	0.0572128	-0.0850753	0.0159557	0.0902021	0.351277	0.3688	0.224446
VGLL4	0.511956	0.392487	0.126098	0.218887	0.0432905	0.395855	0.384741	0.169731	0.368698	0.149147
C10orf41	0.361752	0.309473	0.187407	0.181371	0.0997625	0.195801	0.340956	0.181373	0.368691	0.123654
CCL26	0.373012	0.334281	0.170166	0.21427	0.157833	0.186285	0.343464	0.244898	0.368688	0.206489
TP53I11	0.457749	0.410047	0.199943	0.291226	0.174652	0.455646	0.373688	0.186029	0.368619	0.313672
RANGAP1	0.233234	0.257667	0.117577	0.0479147	0.133942	0.0711776	0.290326	0.201833	0.368564	0.222015
CORIN	0.365075	0.288685	0.459996	0.436914	0.28319	0.428065	0.455461	0.233333	0.36845	0.374486
UPK2	0.305618	0.308452	0.247959	0.181248	-0.135526	0.203524	0.256089	0.180963	0.368327	0.272874
ELTD1	0.530161	0.453414	0.153495	0.217465	0.275164	0.489191	0.451415	0.258769	0.3682	0.139069
RAB35	0.372314	0.319192	0.314598	0.199367	0.697553	0.251333	0.379221	0.330055	0.368064	0.0515799
CAMKK2	0.509477	0.451188	0.183267	0.326174	0.159014	0.403354	0.399165	0.160984	0.367887	0.183656
ZNF362	0.350481	0.0564778	0.221578	0.317602	-0.132756	0.350984	0.462103	0.160453	0.367858	0.330509
TMEM88	0.315118	0.295873	0.178601	0.125683	-0.181849	0.267479	0.231883	0.283618	0.367802	0.377603
FAM134C	0.33158	0.297297	0.186086	0.11799	-0.199798	0.0535751	0.159396	0.271843	0.367733	0.309657
TTLL2	0.412311	0.23103	0.363582	0.504143	0.18167	0.522789	0.480048	0.158195	0.367618	0.350685
FAM100B	0.217381	0.158818	0.190762	0.258391	-0.170976	0.141952	0.265136	0.280428	0.367593	0.449831
HDGF	0.343727	0.286268	0.113134	0.102689	0.298147	0.120158	0.285875	0.287792	0.367583	0.114134
RIN2	0.536124	0.426373	0.2364	0.30422	0.451711	0.391908	0.432903	0.174529	0.367365	0.0464561
MGC16121	0.391611	0.336004	0.169199	0.265472	-0.142896	0.366608	0.335417	0.161002	0.367086	0.3701
DVL1	0.246792	-0.0124973	0.127615	0.226572	-0.139072	0.259574	0.535673	0.153767	0.367072	0.329223
ZNF593	0.159702	0.0598107	0.0801011	0.150023	-0.205862	0.158814	0.425823	0.307214	0.366825	0.484361
CASP4	0.43447	0.447307	0.170655	0.262459	0.214468	0.36482	0.422518	0.23487	0.366662	0.221125
RPS23	0.315943	0.242234	0.0736069	-0.0408699	-0.0756672	0.119925	0.163307	0.383999	0.366569	0.22458
SLC44A4	0.452708	0.385567	0.153643	0.22414	0.102838	0.263059	0.38227	0.17462	0.366432	0.202519
C14orf147	0.483948	0.517676	0.236088	0.335637	0.210742	0.452217	0.452148	0.115126	0.366275	0.199315
RASGRP2	0.473516	0.412346	0.199555	0.271902	0.0958513	0.412447	0.387324	0.15356	0.366144	0.235035
DARC	0.416637	0.381678	0.188266	0.209651	0.0558485	0.261586	0.340721	0.205371	0.366059	0.198236
IFITM1	0.375011	0.407966	0.179679	0.197787	0.0439293	0.269099	0.337969	0.276473	0.366007	0.327655
ZBTB48	0.242677	-0.0488433	0.131234	0.240809	-0.235591	0.205614	0.471155	0.223813	0.365935	0.392514
FAM70B	0.330899	0.341105	0.192857	0.180211	0.0716971	0.289768	0.310375	0.242132	0.365863	0.306583
KDM3A	0.529474	0.379077	0.42758	0.404469	0.402763	0.466878	0.35231	0.199423	0.365839	0.0983094
REM1	0.427965	0.337522	0.164837	0.178436	-0.0173355	0.25462	0.327177	0.211117	0.365822	0.220848
MYEOV2	0.0500854	0.0292399	0.155384	0.138306	-0.200717	0.0122757	0.217782	0.395975	0.365629	0.569479
COX4NB	0.167398	0.203182	0.111113	0.0281149	0.0850568	-0.0891031	0.12344	0.479003	0.36546	0.301161
PDGFRB	0.545189	0.486787	0.19428	0.282595	0.260717	0.49715	0.465526	0.139339	0.365444	0.178305
CDH6	0.50694	0.368027	0.27537	0.282553	0.29283	0.473917	0.378458	0.260688	0.365336	0.142535
ALG3	0.336948	0.235889	0.0727375	0.0951783	-0.0818955	0.125019	0.327938	0.194965	0.365281	0.309243
PADI1	0.386479	0.26627	0.326516	0.324822	0.301123	0.433153	0.473593	0.251162	0.365037	0.321528
SHKBP1	0.310632	0.190165	0.201347	0.266793	0.155004	0.308317	0.472026	0.229462	0.364811	0.381304
MPZL2	0.487667	0.442438	0.194307	0.171413	0.192691	0.455082	0.386697	0.242322	0.364716	0.188976
IRX1	0.413688	0.410275	0.194061	0.215675	0.214123	0.318381	0.260392	0.230772	0.364637	0.171512
C1orf52	0.388735	0.140492	0.2045	0.348568	-0.0686581	0.381978	0.499148	0.112154	0.364487	0.31904
SMOX	0.457991	0.391514	0.144184	0.242448	0.160404	0.505983	0.377688	0.223342	0.36446	0.195187
GEMIN7	0.133019	0.103665	0.208233	0.0808297	-0.262873	-0.116645	0.0970868	0.410437	0.364415	0.53711
GDPD2	0.487988	0.393306	0.373279	0.242249	0.373795	0.329337	0.331163	0.263807	0.36424	0.181215
NDUFAF4	0.29054	0.369778	0.265885	0.123067	0.366038	0.228702	0.276002	0.356546	0.364012	0.262531
TOMM22	0.254593	0.274053	0.123565	0.0409329	0.0491001	0.0865224	0.197449	0.333294	0.36381	0.297796
LOC401010	0.259082	0.0326978	0.109079	0.0979026	0.188454	0.304669	0.586288	0.206704	0.363803	0.171152
B3GALTL	0.489723	0.461228	0.126844	0.168149	0.145328	0.354278	0.302386	0.145453	0.363413	0.145996
MCAT	0.239687	0.159358	0.14034	0.144134	-0.0477375	0.0452133	0.270821	0.262111	0.363329	0.291348
PKN3	0.409752	0.412096	0.134637	0.163771	-0.0332178	0.294665	0.284328	0.2278	0.363302	0.259925
HAS2AS	0.407409	0.309052	0.220124	0.306528	0.21736	0.338562	0.378788	0.166054	0.363294	0.216392
RPL13AP6	0.379141	0.214538	0.157617	0.0461685	0.217501	0.205899	0.258873	0.232747	0.363289	0.082924
ADAP1	0.480868	0.53096	0.166823	0.175464	0.00374309	0.257251	0.198435	0.229853	0.363283	0.129699
ATHL1	0.433301	0.394463	0.216142	0.271575	-0.0731012	0.322806	0.352561	0.178999	0.363122	0.334011
SH3BP2	0.270398	0.136787	0.326692	0.413493	0.176501	0.226239	0.469431	0.220211	0.362872	0.367329
CEACAM21	0.364425	0.32155	0.242283	0.315458	0.208524	0.333317	0.38066	0.251263	0.36285	0.290112
SMAD6	0.473167	0.378861	0.207349	0.193669	0.0986951	0.349438	0.37463	0.23225	0.362741	0.126745
CTU1	0.207044	0.0510882	0.215035	0.258233	-0.273234	0.0979337	0.252275	0.23351	0.362634	0.416083
CALM3	0.151001	0.166454	0.110964	-0.0536766	0.121276	0.121535	0.157024	0.358599	0.362554	0.186277
C15orf54	0.427313	0.345701	0.258701	0.318284	0.345753	0.456181	0.401825	0.192933	0.362539	0.210065
CHRD	0.506264	0.473162	0.14811	0.247807	0.0585988	0.367374	0.384507	0.0717853	0.362518	0.194351
MOV10	0.345077	0.243726	0.227848	0.163197	0.0484947	0.248734	0.328753	0.310924	0.362343	0.300741
SURF4	0.392019	0.390944	0.221443	0.114094	0.469937	0.309968	0.35808	0.296244	0.362298	0.145235
OBP2A	0.27582	0.294459	0.339262	0.333566	0.280623	0.319643	0.353488	0.248432	0.36206	0.296044
EMID1	0.456789	0.424844	0.180732	0.20124	0.138007	0.302574	0.345391	0.111576	0.361982	0.172541
PRSS23	0.544763	0.533795	0.193334	0.175211	0.358891	0.463608	0.36997	0.302413	0.361894	0.150902
PTCHD2	0.301169	0.11585	0.231881	0.263249	0.109864	0.316636	0.382691	0.198878	0.361726	0.211905
ID1	0.342716	0.312767	0.14252	0.160036	-0.00369595	0.26195	0.382642	0.279899	0.361617	0.289059
BCAT2	0.348434	0.282932	0.107792	0.0895796	-0.27677	0.133352	0.169164	0.219716	0.361576	0.219887
FAM123A	0.425651	0.367763	0.278448	0.173402	0.316422	0.242974	0.190594	0.251813	0.361489	0.0631964
C9orf170	0.329154	0.103333	0.251565	0.269407	0.198064	0.380623	0.473415	0.157956	0.361337	0.288727
MFSD2B	0.148214	0.182138	0.180887	0.0155988	-0.028385	0.0853166	0.185508	0.414207	0.361163	0.448232
ZNF598	0.238517	0.0849531	0.336116	0.250826	0.239198	0.113571	0.306845	0.420553	0.361032	0.329286
COL1A2	0.477439	0.459198	0.213751	0.255844	0.399994	0.409892	0.456352	0.215246	0.360865	0.154489
RHOBTB2	0.289232	0.18561	0.359995	0.289929	0.144922	0.105237	0.284124	0.332249	0.360857	0.323141
C20orf24	0.280443	0.339775	0.107118	-0.00153991	0.250037	0.0410457	0.188728	0.398155	0.360767	0.214644
SEPW1	0.0644187	-0.0128234	0.162161	0.149428	-0.143407	-0.00386597	0.253503	0.401869	0.360537	0.520111
GSDMC	0.292888	0.266492	0.274831	0.354181	0.245125	0.329516	0.347604	0.149155	0.360462	0.260519
PXDN	0.594094	0.547171	0.174834	0.240821	0.380607	0.521408	0.455375	0.165611	0.360403	0.13023
PRMT7	0.0919093	0.0234194	0.250905	0.217386	-0.122112	-0.0211324	0.180824	0.430659	0.36036	0.462124
TMEM102	0.430954	0.40778	0.230927	0.352547	0.176996	0.354424	0.416631	0.135148	0.360301	0.199539
PRRG2	0.386463	0.248324	0.209081	0.182027	0.051605	0.196739	0.266058	0.325453	0.360299	0.22554
C20orf166	0.414682	0.2912	0.422846	0.559434	0.281912	0.494714	0.414419	0.263608	0.360219	0.336409
RGS13	0.410159	0.2637	0.296503	0.349542	0.225068	0.338238	0.422438	0.25394	0.360165	0.308781
SEMA3C	0.485521	0.407052	0.312593	0.270057	0.344112	0.395148	0.342145	0.294247	0.359951	0.0826801
ODF3L1	0.348415	0.216357	0.1539	0.191498	-0.0400594	0.265869	0.411127	0.195237	0.359769	0.325053
C1QL3	0.511839	0.415409	0.356062	0.358757	0.381196	0.336143	0.339784	0.261076	0.359716	0.10996
PTER	0.474355	0.379266	0.356835	0.402726	0.352617	0.306776	0.356857	0.270502	0.359349	0.142599
CTU2	0.0890222	0.0730885	0.188349	0.147743	0.0683337	-0.0241354	0.262132	0.487469	0.359155	0.471602
ST6GALNAC6	0.268153	0.233152	0.13624	0.158768	-0.0850422	0.242742	0.258733	0.218067	0.359052	0.287
DMRT3	0.31008	0.296478	0.300874	0.366736	0.269696	0.303972	0.329313	0.235485	0.358965	0.254457
RPL39L	0.380825	0.330112	0.180141	0.187695	0.32959	0.269495	0.383709	0.178631	0.358962	0.108924
COL6A1	0.432053	0.387808	0.129194	0.245544	0.129238	0.357344	0.45139	0.156395	0.358845	0.222637
NMB	0.343157	0.261806	0.160341	0.202617	0.121501	0.399143	0.341321	0.161336	0.358741	0.271436
MAF	0.471994	0.403169	0.25746	0.280803	0.218085	0.380474	0.401493	0.207821	0.358686	0.227449
KCNIP4	0.380776	0.410738	0.40215	0.339936	0.26518	0.31058	0.358317	0.375512	0.358642	0.312814
GSK3A	0.154096	0.113798	0.204768	0.165488	-0.266661	0.117612	0.207725	0.122113	0.35862	0.407202
CCRL2	0.434738	0.469027	0.105291	0.153713	0.203658	0.405877	0.430571	0.282134	0.35862	0.219351
EFNA4	0.475333	0.385108	0.190975	0.241002	0.110136	0.260105	0.387215	0.197615	0.358583	0.198989
POMGNT1	0.283994	0.0459807	0.185811	0.228068	0.153388	0.22504	0.515934	0.188247	0.358574	0.261483
ACAN	0.429042	0.431346	0.251514	0.269891	0.235528	0.325602	0.400133	0.21949	0.358559	0.302793
ZNRD1	0.142928	0.159737	0.165058	0.22465	-0.12855	0.0975733	0.191443	0.352047	0.358292	0.472144
CDIPT	0.185479	0.0741329	0.0609054	0.0506479	-0.0973403	0.0933424	0.279169	0.423115	0.358099	0.264964
AFAP1L2	0.517045	0.38455	0.273344	0.288046	0.350971	0.477006	0.420414	0.24057	0.357921	0.0827599
PRSS30P	0.289922	0.283093	0.163317	0.205615	-0.0699739	0.164812	0.265765	0.254871	0.357886	0.350799
TYMS	0.411015	0.337617	0.282979	0.227889	0.354183	0.228594	0.207107	0.19575	0.357521	0.139639
LSMD1	0.229313	0.191597	0.120815	0.134612	-0.311126	0.116045	0.173476	0.355181	0.357397	0.460535
RPL18	0.151673	0.00698967	0.232164	0.213148	-0.343854	0.0972945	0.1864	0.321525	0.357389	0.538204
COL5A2	0.530276	0.501071	0.220051	0.29819	0.36334	0.47791	0.44608	0.186799	0.3573	0.134845
LOC92659	0.199063	0.131862	0.282696	0.145754	0.0764288	-0.122468	0.180778	0.439907	0.357114	0.358911
DCTN2	0.173592	0.235299	0.146746	-0.00123136	0.325948	0.0459021	0.263262	0.404627	0.357066	0.199077
C12orf62	0.103842	0.143275	0.152753	0.032167	-0.0750773	-0.101278	0.0812725	0.427318	0.357058	0.439759
TMEM30B	0.502428	0.448496	0.165966	0.228382	0.155579	0.289341	0.363839	0.129619	0.357041	0.0945829
GPIHBP1	0.420928	0.315979	0.135158	0.168533	0.14404	0.343641	0.353154	0.222097	0.356969	0.156971
PYCR1	0.358274	0.240717	0.198556	0.121036	0.139264	0.183416	0.328902	0.257279	0.356791	0.299874
S1PR1	0.517231	0.493524	0.151906	0.173377	0.292733	0.483956	0.42061	0.218833	0.356715	0.0923654
WRAP53	0.308082	0.22868	0.173552	0.211954	-0.154009	0.19176	0.221566	0.269945	0.356702	0.354512
EIF5A	0.26021	0.303616	0.113575	0.191332	-0.292562	0.210218	0.244073	0.279484	0.356643	0.480862
LOC441869	0.37773	0.262086	0.224734	0.252055	-0.0952514	0.231409	0.257294	0.213744	0.3565	0.321246
OAZ2	0.157583	0.142846	0.18629	0.0506225	0.044284	0.153375	0.246731	0.301188	0.356321	0.363425
KIF1C	0.538512	0.486063	0.120412	0.198765	0.197742	0.410412	0.389668	0.167268	0.356282	0.0844315
VASH1	0.460616	0.34333	0.21595	0.368444	0.21421	0.447477	0.485421	0.197355	0.356119	0.212308
MAPK15	0.394072	0.315026	0.203881	0.276367	-0.0108998	0.133768	0.259747	0.209191	0.355721	0.237932
DUS2L	0.265056	0.252241	0.16793	0.0160736	-0.000175542	-0.0346242	0.116088	0.453607	0.355522	0.240319
C12orf26	0.366246	0.148846	0.327997	0.311178	0.395069	0.160491	0.376409	0.302251	0.355513	0.173127
FAM84B	0.449723	0.25949	0.188795	0.222699	0.190199	0.192574	0.275655	0.225731	0.355205	0.0762326
UTP11L	0.324248	0.201462	0.11853	0.222859	0.00570502	0.393038	0.551663	0.180068	0.355172	0.304455
DLX6	0.419058	0.223534	0.221157	0.325266	0.0245541	0.321578	0.328818	0.141521	0.355047	0.199643
ENO2	0.102649	0.00543128	0.312191	0.174243	0.170972	0.164552	0.224627	0.377316	0.354854	0.386982
ALDH16A1	0.262966	0.228493	0.0401996	0.083946	-0.0250545	0.0746876	0.204172	0.241997	0.35485	0.218509
ST3GAL1	0.520295	0.425213	0.135553	0.280124	0.191948	0.475394	0.474163	0.148101	0.354707	0.0848076
MEF2C	0.479796	0.42419	0.145141	0.157721	0.128742	0.391737	0.382439	0.208756	0.354652	0.171052
ATOH8	0.463624	0.405048	0.0919183	0.106164	0.0276271	0.251936	0.275195	0.300257	0.354561	0.142504
TMEM233	0.479608	0.407199	0.17253	0.193445	0.267455	0.456791	0.377976	0.187288	0.354559	0.086953
HMGB1	0.249235	0.144267	0.298107	0.410181	-0.0768784	0.315066	0.33461	0.100369	0.354398	0.434444
HLA-E	0.527649	0.47454	0.103292	0.12777	0.412253	0.39529	0.419247	0.314056	0.354386	0.0245659
TNFAIP6	0.47242	0.521459	0.251944	0.271091	0.399258	0.409015	0.426243	0.207729	0.354274	0.138454
GPR137B	0.511468	0.585374	0.210422	0.19928	0.326771	0.389141	0.326425	0.237964	0.354156	0.0825285
FOXP4	0.259266	0.0449597	0.309296	0.441033	0.113667	0.336845	0.45335	0.137826	0.3541	0.290832
RPL23	0.332561	0.322757	0.105497	0.0784217	-0.206775	0.117375	0.107231	0.315198	0.354061	0.318421
SF3A3	0.319221	0.062541	0.131718	0.167863	0.282632	0.336739	0.577519	0.225152	0.353824	0.131801
NSUN7	0.488256	0.414421	0.303662	0.354969	0.141511	0.367828	0.345621	0.108055	0.353727	0.237867
CD93	0.518308	0.473623	0.152548	0.226802	0.363801	0.5193	0.457516	0.20419	0.353724	0.103509
FOXJ2	0.36468	0.0904179	0.29443	0.242669	0.235491	0.218739	0.331568	0.191349	0.353334	0.189077
LTC4S	0.306629	0.242022	0.156531	0.211596	-0.1297	0.197863	0.309487	0.243771	0.353306	0.354913
MAN2B1	0.440536	0.553282	0.1907	0.156356	0.151261	0.188379	0.19998	0.338221	0.353266	0.270278
MRPL51	-0.0108534	-0.00696088	0.128215	0.00275077	-0.000978501	-0.112332	0.0981432	0.424294	0.353114	0.477873
SARNP	0.0591898	0.089232	0.157051	0.120603	-0.16895	-0.0172638	0.181335	0.356255	0.3531	0.511328
LMF1	0.3246	0.25578	0.0943498	0.130921	-0.0526244	0.161506	0.325632	0.223281	0.35299	0.254275
ST8SIA4	0.41266	0.264573	0.208783	0.305	0.168504	0.402318	0.482059	0.165698	0.352982	0.163375
C1orf122	0.124332	-0.0494561	0.145892	0.167226	0.0431887	0.203582	0.441203	0.306902	0.352833	0.385715
SMARCB1	0.290473	0.153626	0.12293	0.184227	0.103067	0.166703	0.338475	0.236072	0.352824	0.294459
NUBP2	0.124297	0.0338593	0.18921	0.120993	-0.221516	-0.080423	0.145916	0.446995	0.35271	0.461529
ZDHHC14	0.299166	0.280724	0.249343	0.225069	0.144661	0.237721	0.259346	0.302084	0.352697	0.280178
TAL1	0.449805	0.327685	0.174135	0.253135	0.107178	0.446209	0.386631	0.205415	0.352582	0.219938
CALCRL	0.512256	0.427636	0.19087	0.243504	0.310601	0.472729	0.462118	0.206644	0.352438	0.108265
RCN3	0.422371	0.397145	0.148776	0.287926	-0.0095258	0.346747	0.389608	0.154953	0.351971	0.375157
GDF6	0.496614	0.418238	0.345248	0.270548	0.246028	0.410247	0.341137	0.244945	0.351725	0.27091
ZBTB45	0.17188	0.0247888	0.253758	0.16249	-0.0602123	0.012078	0.188135	0.332353	0.351688	0.317856
C17orf60	0.326387	0.303144	0.271173	0.318749	0.0964951	0.28789	0.363922	0.259636	0.351635	0.394895
ENPEP	0.511224	0.512888	0.228049	0.266037	0.270283	0.515555	0.433683	0.225581	0.351613	0.215552
PEA15	0.221105	0.283389	0.207456	0.137843	0.154078	0.219147	0.270404	0.384039	0.351568	0.274563
ETHE1	0.174126	0.137131	0.150705	0.0802089	0.267335	-0.00256426	0.237437	0.429589	0.351296	0.24644
APCDD1	0.496076	0.36191	0.166713	0.283245	0.170339	0.44683	0.449351	0.166024	0.351034	0.165136
AKAP5	0.449047	0.428255	0.300221	0.19268	0.261866	0.208814	0.231744	0.276957	0.350985	0.243383
SIK1	0.413219	0.421097	0.172952	0.194797	0.283313	0.411886	0.384033	0.243432	0.350901	0.158594
CASKIN2	0.398342	0.332337	0.231963	0.187856	0.195499	0.324998	0.356751	0.259953	0.350855	0.164964
NUDCD2	0.331922	0.256586	0.401359	0.313916	0.251371	0.204279	0.223855	0.29595	0.350795	0.331059
ENKUR	0.296873	0.076365	0.509692	0.458114	0.332122	0.296054	0.42385	0.265791	0.350674	0.355078
MOSPD3	0.109557	0.0554442	0.217844	0.255023	-0.0791672	0.0290023	0.190242	0.211597	0.350638	0.432475
ODF3L2	0.318196	0.245846	0.164803	0.218348	-0.132601	0.150163	0.220761	0.303741	0.350599	0.308428
PRAF2	0.185541	0.179711	0.237642	0.129626	-0.269696	0.0598964	0.200105	0.337168	0.350578	0.598215
SNTB1	0.5423	0.432423	0.167168	0.259533	0.194113	0.418553	0.441103	0.140111	0.35056	0.0877561
LAMB1	0.552166	0.544827	0.155803	0.27113	0.209476	0.475797	0.369403	0.129929	0.350405	0.0768249
RNF126	0.0824352	0.0397917	0.260154	0.236291	-0.263526	0.096253	0.270536	0.358615	0.350332	0.61711
DLL1	0.466162	0.388864	0.176818	0.241094	0.106125	0.485222	0.397646	0.17435	0.350313	0.157228
MAP2K1	0.422616	0.332095	0.188259	0.125362	0.422623	0.343089	0.374964	0.186808	0.350301	-0.00648792
DPEP1	0.440707	0.39366	0.100624	0.205945	0.172257	0.294384	0.401319	0.181491	0.350287	0.171805
LGI4	0.455641	0.359004	0.195475	0.156681	0.0622901	0.274135	0.242842	0.31231	0.350267	0.172499
HIST1H4J	0.203074	0.0839652	0.140052	0.201173	-0.235817	0.203368	0.290102	0.29282	0.350201	0.484598
CPSF4	0.183072	0.137328	0.144557	0.133999	-0.12107	0.0901563	0.121458	0.22411	0.350164	0.287201
HRCT1	0.325218	0.175928	0.156045	0.0840845	-0.122287	0.173466	0.255441	0.241491	0.35014	0.241371
ZNF394	0.270095	0.182047	0.0798481	0.109054	-0.109074	0.108052	0.231579	0.231606	0.349979	0.262313
SOX12	0.198491	0.0462199	0.301985	0.339449	-0.0536578	0.0341635	0.256327	0.21977	0.349915	0.341666
RFTN2	0.579567	0.415855	0.184401	0.253108	0.169685	0.459885	0.383909	0.168392	0.349906	0.0356207
TM4SF1	0.413435	0.358076	0.110653	0.211069	0.0520021	0.416519	0.409152	0.187015	0.349897	0.232723
ZDHHC1	0.278353	0.185808	0.264425	0.203331	0.101343	0.0866449	0.236529	0.332288	0.34983	0.26823
C1orf135	0.328929	0.0984563	0.150852	0.169541	0.0600647	0.201625	0.433874	0.177427	0.349743	0.200276
ANPEP	0.450601	0.475708	0.151436	0.235827	0.271784	0.430063	0.424608	0.168294	0.34949	0.206413
ARHGAP6	0.476341	0.433362	0.185675	0.225706	0.193263	0.450662	0.444952	0.176669	0.349468	0.180043
SARS	0.303238	0.201304	0.0476009	0.0351165	0.448657	0.260201	0.438013	0.284452	0.349399	0.0828198
TMUB1	0.122191	0.120575	0.159105	0.16459	-0.12708	0.161478	0.261909	0.255149	0.349254	0.445599
KIAA0040	0.483718	0.468941	0.198224	0.287817	0.226313	0.456648	0.449018	0.23154	0.349182	0.208692
NANS	0.264729	0.313004	0.223255	0.0784586	0.0734921	0.134305	0.219833	0.433699	0.349115	0.45868
LOC157381	0.402454	0.278254	0.345025	0.359216	0.071932	0.391883	0.34082	0.220448	0.34905	0.333235
LOC100132288	0.204247	0.0951987	0.220527	0.289828	-0.114357	0.169824	0.25618	0.223565	0.348992	0.345837
S100A16	0.390913	0.330894	0.0179283	0.172241	0.00625258	0.375898	0.416749	0.239206	0.348833	0.236228
ERP27	0.434741	0.424482	0.198927	0.242961	0.050753	0.390659	0.370224	0.191948	0.348674	0.29871
RNF187	0.130349	0.1345	0.145485	0.0195421	0.174837	-0.0821737	0.165931	0.394601	0.34862	0.242757
GNL2	0.326542	0.221473	0.150522	0.231346	-0.106436	0.393835	0.523192	0.237239	0.348566	0.416712
PPIE	0.24835	0.00997075	0.0556934	0.0650156	-0.0746615	0.180967	0.413766	0.280156	0.348389	0.297494
EIF4EBP2	0.528256	0.413385	0.226848	0.25094	0.435967	0.443985	0.452816	0.180672	0.348192	0.0352049
ALG6	0.401269	0.192982	0.164432	0.339688	0.104603	0.414167	0.502286	0.107065	0.348191	0.15591
SMAP2	0.319997	0.0895432	0.268433	0.302874	0.21724	0.429938	0.553492	0.218187	0.34797	0.317891
C10orf125	0.310633	0.284402	0.164303	0.204281	0.107651	0.130823	0.308521	0.267707	0.347964	0.229324
PID1	0.356715	0.420431	0.370561	0.229437	0.504751	0.262254	0.343204	0.346452	0.347878	0.262366
C19orf6	0.165741	0.0880166	0.262794	0.196852	-0.0971002	0.0934545	0.305768	0.2695	0.347799	0.466629
CDK6	0.397774	0.288958	0.281923	0.221487	0.273073	0.179378	0.295444	0.131369	0.347739	0.134325
ARHGEF16	0.430464	0.266302	0.350146	0.3189	0.238092	0.272657	0.353574	0.229603	0.347678	0.275091
GAST	0.350637	0.35136	0.301508	0.161919	-0.00306629	0.208159	0.14641	0.236056	0.347556	0.306534
DTYMK	0.149007	0.132996	0.11861	0.12223	-0.0665074	0.0161126	0.194643	0.308144	0.347438	0.40673
RNF122	0.387023	0.405156	0.154508	0.299881	0.113641	0.42492	0.454143	0.0951165	0.34741	0.276184
KDELR2	0.393684	0.301577	0.149369	0.130922	0.0669827	0.237106	0.364264	0.171989	0.34738	0.272402
BATF	0.314171	0.363898	0.204084	0.277866	0.102725	0.301645	0.355413	0.259223	0.347305	0.332744
MYOM3	0.312305	0.284204	0.211106	0.216269	0.0366432	0.203669	0.362726	0.15296	0.347302	0.238874
CLTB	0.0621232	0.0831203	0.15804	0.14549	-0.32661	0.0858777	0.171952	0.400216	0.347169	0.531394
RILPL1	0.303473	0.307951	0.182691	0.0305202	0.0257808	0.0143618	0.0894517	0.303457	0.347152	0.251531
EIF4E1B	0.334051	0.173914	0.201783	0.200016	0.00517061	0.195315	0.346857	0.242642	0.346909	0.118501
TYMP	0.386034	0.453976	0.146798	0.21334	0.18946	0.310081	0.362281	0.230667	0.346806	0.24292
PTCRA	0.332065	0.33095	0.242442	0.221217	0.230301	0.257164	0.333859	0.257815	0.346792	0.248644
C7orf50	0.114336	0.0961898	0.109263	0.12626	-0.192356	0.05523	0.174516	0.317132	0.34671	0.442674
AREG	0.424906	0.44211	0.0970964	0.125513	0.214435	0.414145	0.353598	0.264313	0.346678	0.17188
PALMD	0.476863	0.413424	0.114681	0.205034	0.108065	0.376859	0.433456	0.19147	0.34666	0.154725
PITPNM1	0.466837	0.503233	0.284583	0.146122	0.334618	0.262265	0.274168	0.241381	0.346641	0.0591726
MIB2	0.278539	-0.0149911	0.097423	0.18409	-0.111938	0.306892	0.519801	0.132282	0.346462	0.286671
C12orf24	0.32619	0.371517	0.491535	0.32881	0.21981	0.285144	0.180474	0.294054	0.34646	0.319719
ATP5J	0.129002	0.244194	0.145176	0.0467304	-0.012285	0.0286522	0.117499	0.449765	0.346458	0.343665
ATP6V0A4	0.410869	0.477486	0.142139	0.0190994	0.0276936	0.106692	0.104243	0.260333	0.34643	0.0788666
SMPD2	0.187164	0.0715671	0.230413	0.201374	-0.0699033	0.0918013	0.335978	0.290575	0.346215	0.421068
PLTP	0.44105	0.451381	0.222916	0.349153	0.208402	0.402601	0.410509	0.144208	0.346152	0.194114
ANO1	0.499819	0.403194	0.208763	0.243297	0.200138	0.427561	0.422366	0.190299	0.346134	0.194396
S1PR4	0.338065	0.327842	0.154748	0.138284	0.0939934	0.257877	0.298203	0.297563	0.346113	0.264485
BTNL3	0.251562	0.254403	0.178178	0.11721	0.106668	0.184795	0.254956	0.212217	0.346112	0.15657
KCNMB1	0.439469	0.414104	0.176666	0.254683	0.0647965	0.361022	0.395395	0.209838	0.346106	0.299631
FBXL15	0.00613909	-0.0777278	0.285632	0.1368	-0.028911	-0.131973	0.127108	0.477157	0.346013	0.515377
SERP2	0.103419	-0.00386878	0.273268	0.0858434	0.0747553	0.0948737	0.136182	0.374811	0.345994	0.316027
NOTCH3	0.525102	0.439559	0.19735	0.248123	0.257047	0.450194	0.435771	0.189384	0.345949	0.151104
EMCN	0.401746	0.319463	0.158147	0.159837	0.0912326	0.394243	0.368704	0.212221	0.345914	0.185728
EMCN	0.401746	0.319463	0.158147	0.159837	0.0912326	0.394243	0.368704	0.212221	0.345914
TLE2	0.235787	0.165057	0.319264	0.244877	0.106906	0.129434	0.165301	0.295823	0.345794	0.278979
KCNIP2	0.426019	0.294493	0.469235	0.375037	0.148273	0.39822	0.336889	0.242502	0.345753	0.355653
PRKCDBP	0.356094	0.358119	0.159733	0.238757	-0.105073	0.272944	0.341082	0.254377	0.345622	0.404961
OSBPL10	0.489232	0.440142	0.173764	0.29306	0.319922	0.47265	0.451281	0.15814	0.34562	0.0827958
PKIB	0.356866	0.337512	0.217748	0.180455	0.11758	0.363699	0.352888	0.271324	0.345506	0.198862
OCA2	0.375544	0.267878	0.199219	0.199822	0.0544642	0.227797	0.257583	0.182814	0.345505	0.281454
SNRPE	0.17753	0.211309	0.17	0.0217767	0.0679247	-0.042404	0.0522649	0.460289	0.345427	0.300629
TMED3	0.274043	0.238303	0.22803	0.119633	0.0958934	0.164319	0.282387	0.332405	0.345335	0.414353
PPP3CC	0.370198	0.268704	0.23323	0.269352	-0.0471837	0.284851	0.335827	0.213103	0.345091	0.284059
LOC284900	0.38009	0.104039	0.241506	0.341739	-0.0490935	0.317447	0.417612	0.129216	0.344992	0.321447
ARFRP1	0.0781086	0.017551	0.137117	-0.00444607	-0.0746147	-0.0831963	0.115109	0.368244	0.34482	0.391698
PRR7	0.085217	-0.0233912	0.392598	0.329059	-0.0525822	0.055775	0.258723	0.395899	0.344809	0.570705
CARHSP1	0.293276	0.349954	0.147126	0.117165	0.0680796	-0.00696437	0.142501	0.316881	0.344698	0.211124
ENTPD1	0.515019	0.3596	0.198689	0.284345	0.336837	0.414007	0.446912	0.235389	0.34469	0.168921
MAP4K4	0.447106	0.359291	0.238737	0.367956	0.216458	0.487031	0.404183	0.143472	0.34466	0.176151
HCLS1	0.450575	0.474184	0.161657	0.216177	0.265566	0.358663	0.378044	0.24038	0.344657	0.16936
LOC285074	0.326833	0.176341	0.257529	0.276934	-0.0142998	0.306774	0.309366	0.168627	0.344581	0.275154
UBC	0.144789	0.208353	0.173881	0.116155	0.217768	0.104049	0.307502	0.358456	0.344579	0.286522
FLJ37453	0.289071	-0.0791563	0.182221	0.235461	0.101451	0.232369	0.500835	0.217823	0.344333	0.194367
KIFC3	0.290161	0.262888	0.234696	0.235492	0.261523	0.27004	0.326159	0.316077	0.344296	0.208901
CIB1	0.224483	0.223061	0.199848	0.176464	-0.0222257	0.0350129	0.298023	0.289887	0.344182	0.45084
NTHL1	0.09559	0.0149394	0.152976	0.130177	-0.204267	-0.0955248	0.239047	0.370204	0.344097	0.466753
KCNJ9	0.398919	0.443223	0.194166	0.0453027	0.16517	0.189836	0.186356	0.284422	0.344041	-0.00145231
BCAR1	0.260358	0.187459	0.21406	0.175574	0.066843	0.0944581	0.341539	0.396419	0.343867	0.3734
CYP2S1	0.349274	0.384149	0.115335	0.151662	0.0613907	0.156822	0.256847	0.155428	0.343755	0.177082
CCDC105	0.295084	0.183393	0.452804	0.356437	0.274225	0.300306	0.312111	0.289244	0.343542	0.34419
HAUS7	0.109598	0.0425086	0.195705	0.265497	-0.292347	0.047941	0.224944	0.301024	0.343476	0.544886
TELO2	0.129609	-0.0580573	0.238084	0.251269	-0.149376	-0.026864	0.288371	0.317101	0.343456	0.453469
CLDN11	0.462731	0.348085	0.219833	0.274381	0.193991	0.355704	0.3441	0.193993	0.343422	0.14863
LOC100190940	0.375659	0.234182	0.36873	0.383079	0.382538	0.410315	0.396576	0.230434	0.343365	0.231643
CRIP2	0.119933	0.0351851	0.15873	0.13339	-0.186047	0.0985818	0.266098	0.355942	0.343348	0.495682
KLHDC8B	0.352982	0.264901	0.142842	0.0117994	0.00230669	0.0846769	0.286349	0.298303	0.343337	0.119398
KHNYN	0.486961	0.283025	0.36115	0.452405	0.173266	0.40317	0.456784	0.15424	0.343265	0.197789
RNPS1	0.0993542	-0.0124228	0.210523	0.170074	-0.148756	-0.00494183	0.16163	0.433892	0.343185	0.416629
GRIK5	0.259663	0.08807	0.328228	0.156729	0.329022	0.210292	0.265867	0.313579	0.343181	0.214559
TXNL4A	0.00858916	0.0626983	0.238339	0.0886893	-0.14777	-0.0150007	0.120399	0.419488	0.343103	0.573891
FAM104B	0.182197	0.0913114	0.252638	0.275885	-0.309067	0.092446	0.205918	0.223538	0.34308	0.493994
C20orf202	0.406175	0.320856	0.334677	0.324932	0.249158	0.385564	0.302165	0.163163	0.343026	0.248595
SECTM1	0.383741	0.406348	0.191143	0.296027	0.202855	0.371515	0.357848	0.214541	0.342998	0.256181
PSMA4	0.166541	0.214172	0.130422	0.10828	-0.134971	0.0713978	0.20921	0.373054	0.342933	0.428747
SLC27A3	0.252109	0.269353	0.168827	0.277956	-0.00967067	0.200145	0.218854	0.284825	0.34275	0.376108
ATP6V1F	0.144162	0.185853	0.076075	0.0473589	-0.321493	0.0295561	0.0781269	0.267379	0.342746	0.413546
SOX17	0.339623	0.37387	0.131436	0.177161	0.119486	0.341831	0.353499	0.263279	0.342708	0.23922
GPAA1	0.28233	0.246248	0.0998868	0.0528334	0.254634	0.105439	0.315175	0.311046	0.342604	0.211851
BARX1	0.287372	0.179282	0.341333	0.34735	0.127842	0.383641	0.343087	0.147474	0.342458	0.360762
ABCF1	0.326815	0.397869	0.0985081	-0.0441989	0.528058	0.0884273	0.204069	0.351264	0.342437	-0.0656429
PPP1R14A	0.381568	0.35245	0.183819	0.266457	-0.0721159	0.27885	0.338975	0.175426	0.342425	0.336268
HECTD3	0.364802	0.154813	0.213523	0.284003	0.0706722	0.327483	0.503929	0.190651	0.34225	0.287314
LGALS9	0.323887	0.361437	0.1858	0.207155	0.0930233	0.284735	0.339163	0.2845	0.341989	0.35368
C9orf25	0.281363	0.198529	0.346564	0.216417	0.389696	0.381285	0.375262	0.310841	0.341953	0.261134
BRE	0.356086	0.357402	0.157037	0.0977412	0.179341	0.190626	0.353389	0.25804	0.341897	0.156914
TRIM11	0.224251	0.232064	0.198867	0.087821	0.00673781	-0.0649531	0.0998568	0.334253	0.341871	0.221417
DENND3	0.466668	0.370105	0.264694	0.309493	0.152432	0.328255	0.378708	0.187571	0.34145	0.256815
TXLNA	0.308944	0.000428238	0.145444	0.199307	0.207204	0.300005	0.594227	0.189355	0.341133	0.215632
HILS1	0.361739	0.285896	0.26275	0.171907	0.100708	0.209615	0.225801	0.335907	0.34112	0.184904
CAP1	0.41283	0.286141	0.189735	0.19529	0.548442	0.467608	0.592198	0.251382	0.340965	0.120366
DGKB	0.414264	0.370581	0.258874	0.169113	0.28812	0.358797	0.371709	0.268465	0.340963	0.120346
UACA	0.490392	0.371092	0.281863	0.368867	0.151761	0.466609	0.419374	0.129364	0.340882	0.282232
PARD3	0.507847	0.519103	0.307233	0.229273	0.574075	0.378741	0.320574	0.280104	0.340634	-0.0103244
TMEM147	0.195099	0.255675	0.134148	-0.0409502	-0.0878761	-0.0513733	0.0848452	0.364505	0.340577	0.391015
HK3	0.326294	0.302307	0.25439	0.309652	0.264986	0.364664	0.422484	0.18756	0.340353	0.324137
RBM22	0.286782	0.22973	0.208596	0.111408	0.176338	0.154276	0.213345	0.406314	0.340344	0.255868
SYNPO	0.306932	0.280437	0.206396	0.278321	0.350861	0.308818	0.476647	0.343053	0.340302	0.279886
PSMB1	0.12357	0.0306274	0.0791889	0.0271527	-0.168383	-0.0133055	0.254279	0.375097	0.340188	0.445771
CTGF	0.474677	0.420957	0.169482	0.16708	0.375847	0.347979	0.379138	0.269986	0.340139	0.0318829
RPL19	0.245205	0.202525	0.11933	0.141006	-0.284352	0.0687244	0.132732	0.323544	0.339948	0.437894
PMEPA1	0.335915	0.400938	0.27405	0.255666	0.252866	0.227912	0.390016	0.233988	0.33979	0.348922
HNRNPA1	0.285284	0.159237	0.169188	0.126663	-0.199964	0.242079	0.203442	0.249674	0.339745	0.321771
SLCO1C1	0.396693	0.247961	0.240815	0.309427	0.0772695	0.351677	0.390142	0.134997	0.339709	0.309954
SDCBP2	0.267043	0.174691	0.23338	0.279573	0.0088994	0.291172	0.328518	0.195044	0.33966	0.340185
PAFAH2	0.339543	0.110856	0.295845	0.250864	0.361148	0.322218	0.483999	0.241733	0.339589	0.164783
PPP5C	0.218993	0.155825	0.192411	0.110842	0.268447	0.0966768	0.317464	0.218817	0.339586	0.114464
STRN4	0.272751	0.0868244	0.198589	0.340124	-0.207397	0.317059	0.325293	0.0757719	0.339496	0.328934
SNRPD3	0.202087	0.0935787	0.164336	0.216447	-0.0893878	0.101002	0.257463	0.273951	0.339459	0.402973
ARHGAP4	0.145562	0.140901	0.42379	0.386476	0.0753843	0.141303	0.242933	0.369358	0.33943	0.546985
THOC6	0.133327	0.0719995	0.241888	0.255237	-0.264245	-0.00531411	0.213726	0.440225	0.339354	0.575712
NHSL1	0.550123	0.454201	0.192944	0.273789	0.221987	0.508226	0.432354	0.166525	0.339323	0.130516
MRPL54	0.0957677	0.113999	0.117883	0.0443906	-0.245122	-0.0977959	0.107066	0.433373	0.339315	0.463358
RUNX1	0.457505	0.495613	0.184805	0.31077	0.245089	0.481777	0.453423	0.107328	0.339315	0.23935
PFKFB3	0.404385	0.519834	0.30325	0.351387	0.513046	0.482916	0.382411	0.20184	0.33924	0.153618
IVNS1ABP	0.44896	0.382026	0.18765	0.249903	0.235746	0.510471	0.388051	0.171355	0.339188	0.22934
CMTM8	0.477702	0.477563	0.199336	0.268481	0.145628	0.350709	0.293839	0.204404	0.339085	0.126375
C19orf69	0.33105	0.246498	0.239267	0.319736	0.179624	0.370414	0.34034	0.163947	0.339078	0.282135
KDR	0.500777	0.413559	0.208638	0.179021	0.343684	0.462296	0.412235	0.216111	0.338991	0.0510984
ADAP2	0.491832	0.534884	0.198469	0.22066	0.263921	0.37056	0.339477	0.225624	0.33898	0.156197
BMF	0.482236	0.294857	0.144985	0.187593	0.0488109	0.354012	0.385762	0.124143	0.338978	0.127233
NOTCH2NL	0.379553	0.390822	0.154468	0.14006	0.104561	0.19523	0.251757	0.179512	0.338905	0.207783
VOPP1	0.272531	0.260462	0.183401	0.190939	0.0875586	0.157847	0.225491	0.260905	0.338734	0.308787
AGFG2	0.211085	0.158265	0.140933	0.122663	0.31292	0.0487917	0.195028	0.29363	0.338683	0.0994931
STARD8	0.505224	0.394091	0.167117	0.179085	0.383764	0.46731	0.416915	0.204347	0.33857	0.00987131
CSRP1	0.323737	0.229409	0.199333	0.302729	0.0757677	0.331235	0.432037	0.272995	0.338417	0.383842
CLSTN1	0.292665	0.0511052	0.23287	0.201138	0.297304	0.321773	0.569191	0.157318	0.33838	0.190745
RPL7	0.414161	0.316008	0.115259	0.0627254	0.453873	0.304503	0.332195	0.283861	0.338322	-0.0582892
CCDC22	0.190309	0.121583	0.163307	0.160009	0.308541	-0.00712135	0.238952	0.435437	0.3383	0.240375
MID1	0.484018	0.369123	0.30327	0.382497	0.306581	0.427874	0.418807	0.220612	0.338244	0.218204
EPHA3	0.495715	0.347521	0.20466	0.133371	0.328742	0.31568	0.417997	0.276796	0.338231	0.072202
LYZL6	0.207716	0.0939062	0.267721	0.226929	0.168416	0.189483	0.262108	0.212941	0.338176	0.308722
SPG7	0.156579	0.0819268	0.26266	0.197254	-0.137283	-0.00167436	0.220112	0.330831	0.338101	0.405481
WDR77	0.280086	0.251048	0.06368	0.177742	0.0478828	0.316732	0.445805	0.141849	0.338018	0.264479
FCGR1B	0.301672	0.310339	0.263164	0.37278	0.173175	0.313066	0.423814	0.243187	0.337954	0.413831
MAFK	0.467989	0.492964	0.132231	0.290854	0.101061	0.445373	0.447893	0.109205	0.337796	0.18606
LPAR6	0.443634	0.363563	0.219486	0.283396	0.11999	0.35812	0.377205	0.154545	0.337631	0.201005
RFC2	0.0978456	0.0977233	0.146585	0.174796	-0.0546961	0.0179306	0.169208	0.276642	0.337548	0.361627
VMO1	0.305141	0.336243	0.220851	0.231024	0.084639	0.172256	0.25277	0.354055	0.337457	0.416647
ASGR1	0.32755	0.306427	0.164827	0.288013	-0.241603	0.251336	0.223408	0.142322	0.337295	0.295327
MCM5	0.324435	0.107027	0.148014	0.279931	0.173572	0.231964	0.423852	0.157985	0.337218	0.243952
BZW2	0.396815	0.450229	0.180916	0.227563	0.354272	0.325825	0.376281	0.223317	0.337096	0.172439
C22orf13	0.415782	0.226529	0.158688	0.238205	0.10348	0.251967	0.413857	0.169352	0.337058	0.191866
PDXK	0.193012	0.190577	0.0812878	-0.00059183	-0.0521949	0.136441	0.140411	0.302728	0.336994	0.143256
ADRB1	0.415717	0.202056	0.261046	0.235487	0.202336	0.266142	0.475388	0.20947	0.336916	0.197053
TMEM98	0.495041	0.448426	0.143164	0.236367	0.136559	0.358577	0.362236	0.0945317	0.336805	0.0897362
LHPP	0.1723	0.18737	0.305736	0.214834	0.0126229	0.0360391	0.19133	0.272804	0.336778	0.427073
FAM20C	0.292643	0.345565	0.296437	0.285469	0.133339	0.117357	0.260748	0.282253	0.336756	0.298752
TRIM24	0.437494	0.463605	0.242485	0.158613	0.0803802	0.146299	0.128722	0.177414	0.336721	0.01114
UBE2MP1	0.154266	0.134844	0.199124	0.0164127	0.509048	0.129746	0.270402	0.376557	0.336701	0.0792482
CRYAB	0.449597	0.401956	0.179437	0.190544	0.030278	0.288806	0.243248	0.25984	0.336619	0.175469
MAP2K2	0.126898	0.0751803	0.133316	0.0911122	-0.38066	-0.0202089	0.122475	0.30855	0.336528	0.471852
SLC25A6	0.194382	0.0657658	0.272245	0.285917	0.0438126	0.229216	0.384823	0.25098	0.336516	0.486519
TDRD10	0.391456	0.371171	0.104534	0.16717	-0.124596	0.311502	0.27625	0.182912	0.336487	0.2224
ETS1	0.538697	0.451854	0.154204	0.207651	0.304948	0.506459	0.435355	0.188026	0.3364	0.066956
AMDHD2	0.327528	0.352463	0.154054	-0.0179911	0.32937	0.00217684	0.150972	0.448904	0.336341	0.0633778
RABEP2	0.253202	0.0650923	0.115237	0.236541	-0.231059	0.0539883	0.310124	0.281841	0.336339	0.41309
MFSD5	0.140885	0.196972	0.146926	0.0200654	0.0448476	-0.189051	0.0566682	0.41383	0.336236	0.319179
TRAF2	0.144537	0.0869549	0.290741	0.268633	-0.101242	-0.0174493	0.148572	0.257405	0.336204	0.436745
STK11	0.128084	0.00518055	0.214365	0.258025	-0.104643	0.0884886	0.320153	0.286968	0.336195	0.463242
MMP28	0.328709	0.292998	0.126862	0.212994	-0.0058178	0.371647	0.306717	0.141031	0.336122	0.204248
PLCG2	0.474378	0.44838	0.193937	0.217295	0.267746	0.397726	0.419536	0.189431	0.336099	0.100837
MYL4	0.349591	0.32733	0.147594	0.226636	0.097007	0.381879	0.326241	0.179534	0.33607	0.275731
HVCN1	0.438758	0.389832	0.196088	0.242352	0.0660196	0.340873	0.36223	0.199278	0.335992	0.279722
POU5F1B	0.292121	0.1472	0.169653	0.264228	-0.00171307	0.224073	0.337235	0.138885	0.335927	0.199843
STK11IP	0.171819	-0.0716288	0.303952	0.340736	0.28186	0.169827	0.410506	0.227608	0.335638	0.243341
AIF1	0.344224	0.350558	0.209951	0.265781	0.225045	0.311311	0.364017	0.229636	0.335595	0.278984
AURKB	0.324903	0.351506	0.191032	0.21267	-0.0104027	0.198642	0.168016	0.219353	0.335373	0.316741
PPAP2B	0.520548	0.493392	0.176628	0.167272	0.386397	0.508294	0.40473	0.17114	0.33535	0.0407959
TXNDC2	0.43499	0.43908	0.143216	0.157272	0.300438	0.251005	0.362484	0.19767	0.335251	0.110688
CDK11B	0.255475	0.0754028	0.081938	0.193097	-0.0670819	0.28658	0.559006	0.187283	0.335111	0.324596
ATP5O	0.17124	0.263939	0.117528	0.0453178	-0.0814963	0.0614436	0.0852424	0.467282	0.335097	0.318427
CNN2	0.408528	0.432956	0.155394	0.242955	0.102503	0.383841	0.375514	0.149633	0.33496	0.277518
YRDC	0.36351	0.14498	0.267666	0.250328	0.313879	0.454929	0.536429	0.183466	0.334947	0.211368
SH3GLB1	0.54297	0.382676	0.130918	0.299473	0.250271	0.577035	0.572982	0.0506653	0.334932	0.122335
PRKCZ	0.17411	-0.000389596	0.285209	0.174062	0.101941	0.221078	0.478353	0.217372	0.3349	0.312835
NRIP2	0.412882	0.226494	0.232267	0.215773	0.0315573	0.338455	0.315213	0.163162	0.334897	0.269037
GPR32	0.390834	0.284025	0.387948	0.365849	0.336349	0.381194	0.355334	0.247845	0.334877	0.283889
RAD54L	0.3323	0.146046	0.202073	0.310829	-0.00555299	0.294386	0.376985	0.121158	0.33477	0.303047
TRIP10	0.484348	0.365464	0.0836583	0.195138	-0.0790437	0.329096	0.373209	0.1001	0.334682	0.199478
LRP2BP	0.350012	0.147832	0.391368	0.385684	-0.0254487	0.297373	0.346043	0.0805368	0.334636	0.404704
PIK3R3	0.341567	0.20981	0.161294	0.201044	0.162698	0.455248	0.450739	0.123036	0.334427	0.142833
SPINK5	0.341298	0.317119	0.143769	0.124462	0.0378627	0.206726	0.274523	0.218925	0.334315	0.180205
C19orf43	0.0904963	0.0652975	0.188714	0.17081	-0.381001	-0.000742331	0.098067	0.351596	0.334192	0.537782
MGC12916	0.435261	0.434787	0.222127	0.189983	0.270332	0.443838	0.347052	0.146341	0.334172	0.193838
COPS7A	0.0944136	0.00430981	0.247792	0.0196329	0.451967	0.0031293	0.224718	0.330337	0.334131	0.316522
RPL34	0.215982	0.0972908	0.139989	0.0862126	-0.319026	0.064786	0.0862514	0.33013	0.33412	0.38412
DHODH	0.159605	0.106433	0.319926	0.278105	0.166637	0.177213	0.235974	0.330866	0.334116	0.329874
TCF7L1	0.403137	0.296063	0.0600068	0.132614	0.0348141	0.338297	0.336264	0.222742	0.334005	0.148959
ICMT	0.345227	0.191539	0.0863704	0.0876557	0.300219	0.365042	0.558748	0.167258	0.334001	0.141722
MEX3D	0.307323	0.219721	0.316385	0.367381	0.20763	0.328459	0.379976	0.206695	0.333889	0.271509
TAB1	0.426779	0.31756	0.187708	0.187933	-0.0355443	0.165184	0.205082	0.206878	0.333875	0.122562
DOHH	0.084496	0.0968985	0.0970764	0.0404417	-0.261891	-0.105537	0.120369	0.395174	0.333832	0.419069
TMSB15A	0.390157	0.317844	0.139577	0.0764966	-0.0888467	0.125633	0.136215	0.191573	0.333572	0.163511
CMTM7	0.338057	0.371062	0.190933	0.290416	0.0557758	0.34131	0.325562	0.202213	0.333564	0.348273
GARS	0.310661	0.401622	0.112656	-0.0794139	0.342442	0.0968066	0.203891	0.293321	0.333519	0.126023
RPS4X	0.269939	0.149848	0.053525	0.109317	-0.200242	0.1139	0.165303	0.247147	0.333349	0.259615
RARRES2	0.3949	0.351854	0.295304	0.34035	0.130863	0.294135	0.376118	0.144977	0.333309	0.298642
PTGFRN	0.513877	0.496575	0.150335	0.282111	0.267791	0.455055	0.399152	0.112607	0.333304	0.0415499
CCDC17	0.29288	0.16672	0.164867	0.247322	-0.258093	0.242463	0.258158	0.109692	0.333254	0.346979
GIMAP6	0.488814	0.38851	0.181582	0.173413	0.260183	0.394975	0.380641	0.2113	0.333217	0.0850721
C9orf123	0.114037	0.0591258	0.0993051	-0.010868	0.148031	-0.101525	0.161166	0.302286	0.333109	0.188683
GRB10	0.404181	0.319967	0.252177	0.197503	0.290715	0.393906	0.265238	0.156447	0.333059	0.044759
PAQR7	0.263312	0.0657406	0.277484	0.356546	0.104573	0.307593	0.456095	0.124613	0.332762	0.215477
EHD4	0.487577	0.426438	0.151875	0.188739	0.30703	0.485464	0.393998	0.24177	0.332669	0.133921
IGF2	0.3907	0.389799	0.328273	0.188506	0.161157	0.194578	0.180699	0.318776	0.33266	0.35791
CTSK	0.44923	0.399444	0.16831	0.256156	0.10691	0.27255	0.378716	0.145434	0.332653	0.188957
CALR	0.261605	0.121991	0.18511	0.127331	0.128536	0.149252	0.318512	0.293638	0.33263	0.427915
COL27A1	0.58436	0.477036	0.291392	0.416122	0.390251	0.552769	0.448412	0.0783495	0.332378	0.0362853
BRI3	0.150166	0.210991	0.0659189	-0.0341346	-0.131903	-0.160024	0.0595701	0.370067	0.332218	0.324344
HDAC2	0.389702	0.263751	0.164945	0.129816	0.360046	0.266942	0.365428	0.166497	0.332152	0.0653255
RALY	0.154688	0.15962	0.13684	0.159004	-0.308954	0.114411	0.198166	0.356873	0.331996	0.505232
PDE5A	0.497543	0.283202	0.270071	0.362499	0.208363	0.383646	0.430964	0.121263	0.331956	0.0843986
EMP3	0.281508	0.193292	-0.00580487	0.107943	-0.164292	0.0464478	0.339602	0.224337	0.331908	0.271244
COL5A1	0.469586	0.452188	0.211257	0.261261	0.328305	0.414729	0.418569	0.181913	0.331741	0.16028
SLC16A13	0.546182	0.476734	0.250772	0.207904	0.355596	0.346383	0.331325	0.316025	0.331707	0.0375892
GTF3C5	0.150918	0.0457269	0.129026	0.149823	-0.225066	-0.0325403	0.110497	0.199675	0.331691	0.270066
LOC100286793	0.38331	0.375276	0.216016	0.278941	0.141927	0.287989	0.18347	0.222367	0.331683	0.233444
CBY1	0.298677	0.129534	0.147964	0.21553	-0.27081	0.0892685	0.28955	0.141716	0.331595	0.342537
GPX7	0.414163	0.246282	0.282351	0.388519	0.21785	0.396172	0.501727	0.14287	0.331594	0.343067
TNFRSF1B	0.42702	0.452822	0.11361	0.174667	0.200766	0.385017	0.371172	0.228389	0.331516	0.171241
GJC2	0.274528	0.209882	0.0292582	0.0544806	-0.027884	0.0416607	0.312168	0.235455	0.331432	0.191677
RTN4RL1	0.471223	0.437663	0.246935	0.25168	0.13892	0.269594	0.218136	0.216682	0.331304	0.0644124
SCO2	0.147804	0.228372	0.176537	0.13372	-0.0698304	-0.0186846	0.200707	0.314949	0.331303	0.435728
STK32C	0.237137	0.176314	0.426355	0.367023	0.132819	0.334122	0.355965	0.300967	0.331187	0.318106
MGC2752	0.291522	0.177677	0.246554	0.199098	0.386536	0.213807	0.406593	0.185155	0.33107	0.0952181
INHA	0.463929	0.368301	0.0732459	0.214066	-0.00673858	0.343926	0.317118	0.0733575	0.331064	0.179111
MGC72080	0.316831	0.338688	0.129983	0.228655	-0.132813	0.101786	0.215987	0.140349	0.331064	0.327576
PYGL	0.503388	0.488992	0.213576	0.297221	0.403797	0.356923	0.382687	0.140182	0.330985	0.0992916
RIPK3	0.440967	0.384192	0.180866	0.237194	0.114583	0.324632	0.366792	0.217073	0.330979	0.189811
SYCE1L	0.290758	0.0948919	0.163304	0.202034	-0.129951	0.137525	0.324834	0.202715	0.330965	0.302228
ADRM1	0.0976582	0.164645	0.0863002	0.103777	-0.272713	0.0304406	0.205658	0.382562	0.33091	0.536541
SNRPG	0.18538	0.234024	0.157291	0.143738	-0.150904	0.0657825	0.14268	0.336415	0.330703	0.472272
FAM125A	0.292182	0.258092	0.174355	0.176525	-0.142955	0.0320109	0.14561	0.304026	0.330687	0.308965
RTN4R	0.435131	0.477501	0.145194	0.157142	0.0455808	0.165549	0.221616	0.190424	0.330662	0.157838
RPL28	0.114111	0.0388255	0.17994	0.135099	-0.338588	0.0277501	0.125737	0.316488	0.330548	0.517277
RPL37	0.214072	0.123642	0.171148	0.169902	-0.28351	0.121391	0.151221	0.323911	0.330526	0.455914
CCDC85B	0.140018	0.165256	0.171662	0.148497	-0.267056	0.0268588	0.0732476	0.364109	0.330454	0.450995
PDZD7	0.268815	0.130888	0.319895	0.226374	0.211054	0.164915	0.354202	0.372156	0.330404	0.366694
CDCA7	0.477593	0.463825	0.15794	0.190428	0.12457	0.261115	0.222574	0.191423	0.330394	0.165466
ZBTB8OS	0.172164	0.0138908	0.122451	0.149228	-0.207156	0.136234	0.386926	0.237224	0.330394	0.436385
NDUFB10	0.0841311	0.0682345	0.0968916	0.0616621	-0.302845	-0.0654577	0.125178	0.485549	0.330385	0.496049
LSM10	0.111564	0.0193218	0.0872155	0.104954	-0.0898083	0.117839	0.399748	0.328961	0.330374	0.436442
JPH2	0.490676	0.43694	0.175622	0.213495	0.151917	0.335161	0.374241	0.186452	0.330221	0.148549
SLC25A3	0.270579	0.319709	0.200433	0.0234932	0.357439	0.108924	0.235654	0.428135	0.330207	0.227932
RBM17	0.320492	0.112715	0.239155	0.384979	-0.0204299	0.282611	0.348697	0.107994	0.330205	0.274867
TOR2A	0.229683	0.116193	0.237519	0.240401	-0.220737	0.00365921	0.156553	0.232615	0.329913	0.385398
EPHX4	0.398913	0.345947	0.251945	0.166912	0.381381	0.386198	0.347953	0.249583	0.329773	0.14184
SPARCL1	0.538819	0.456284	0.127174	0.195417	0.255626	0.431717	0.391216	0.22235	0.32958	0.029712
HDHD1A	0.353593	0.411867	0.218789	0.106479	0.129289	0.211819	0.177514	0.316848	0.329569	0.265695
C17orf76	0.239358	0.227189	0.210115	0.141427	0.120548	0.0611447	0.220741	0.264557	0.329565	0.133777
PCBP2	0.343118	0.247254	0.21269	0.134596	0.160649	0.221643	0.220844	0.249138	0.329556	0.156754
CPNE1	0.316254	0.219898	0.120076	0.0880323	-0.20431	0.0830939	0.186505	0.235843	0.329506	0.311692
CASP10	0.466831	0.373938	0.162909	0.227993	0.165365	0.402761	0.400126	0.188824	0.329456	0.180622
KLHL30	0.460876	0.404208	0.156431	0.211498	0.213747	0.27156	0.34164	0.215365	0.329334	0.162937
LOC221122	0.309929	0.215865	0.248645	0.223329	0.103812	0.310611	0.354366	0.201358	0.329319	0.289195
VWA3A	0.354875	0.0808548	0.455069	0.532713	0.202493	0.425755	0.430396	0.227046	0.329315	0.407325
PYCARD	0.275985	0.248524	0.236078	0.305891	-0.0109892	0.161512	0.248955	0.297055	0.32927	0.319522
DMBX1	0.348085	0.258271	0.300541	0.371722	0.195669	0.389484	0.332594	0.1312	0.32914	0.203052
COL23A1	0.387453	0.254739	0.173233	0.252737	0.0330721	0.331323	0.344789	0.116972	0.32911	0.244096
PTTG1	0.192774	0.213828	0.253181	0.214123	-0.0455811	0.0841239	0.100836	0.325118	0.328986	0.464468
RBPMS2	0.493397	0.427639	0.206138	0.274403	0.096394	0.383471	0.366729	0.147882	0.328913	0.275459
STK10	0.473073	0.427105	0.217566	0.216844	0.524279	0.371977	0.364667	0.294087	0.328885	0.0493397
PTMA	0.232836	0.123574	0.145117	0.351765	-0.260783	0.308511	0.396818	0.156894	0.328844	0.478617
ITGB1BP2	0.398505	0.396862	0.199781	0.264413	-0.00561449	0.267985	0.284349	0.114688	0.328828	0.217828
HTRA3	0.352201	0.390993	0.128287	0.149156	0.150281	0.297398	0.302397	0.161649	0.328791	0.237805
PSMB5	0.132827	0.192669	0.12152	0.00475255	0.298663	0.0881824	0.237652	0.399303	0.328772	0.176177
TRIP6	0.435479	0.437094	0.0901448	0.219887	0.127694	0.302024	0.343686	0.131216	0.328758	0.140592
POLR1C	0.14423	0.0714917	0.13775	0.224419	-0.199734	-0.004059	0.20822	0.294838	0.328749	0.417615
ST14	0.374374	0.36719	0.165179	0.303725	0.226913	0.386166	0.397482	0.103828	0.328709	0.217267
LAMP1	0.376014	0.401535	0.145268	-0.0795887	0.347368	0.0556834	0.15377	0.383467	0.328703	0.0288668
TTLL10	0.195916	0.132937	0.195436	0.183799	-0.101671	0.214629	0.258621	0.210631	0.328416	0.334387
TBC1D10B	0.135075	0.0385954	0.232564	0.126877	-0.0625964	-0.0440492	0.116293	0.505459	0.328322	0.360953
POP7	0.0340291	-0.00905633	0.204224	0.160541	-0.267631	-0.111722	0.0986047	0.293976	0.328307	0.485293
ADCK2	0.21564	0.141299	0.194259	0.0242027	0.394419	0.0233613	0.157513	0.328199	0.328047	0.0506224
CDX1	0.410734	0.311974	0.205614	0.248144	0.0853821	0.397519	0.386237	0.157355	0.328033	0.270712
ADAMTS14	0.382812	0.421458	0.247195	0.379514	0.195822	0.457776	0.3605	0.142087	0.32802	0.318182
PRPF38A	0.456564	0.205518	0.0527301	0.230019	0.043571	0.441789	0.50617	0.103856	0.327764	0.10026
MOV10L1	0.256972	0.177182	0.179473	0.150192	-0.0505983	0.112446	0.196603	0.24045	0.327629	0.242563
TXNDC11	0.40034	0.267648	0.0913822	0.126904	0.144191	0.123471	0.356575	0.284173	0.327628	0.200731
PLA2G4A	0.550241	0.44444	0.298854	0.268952	0.448049	0.424998	0.425112	0.255348	0.327455	0.0766786
RER1	0.21441	-0.00948056	0.134431	0.215512	-0.0602515	0.276524	0.538529	0.160914	0.327425	0.378858
C1orf162	0.34561	0.343231	0.159773	0.264481	0.0154423	0.310523	0.342764	0.190237	0.327373	0.32812
GNAS	0.366162	0.31094	0.264973	0.145178	-0.032959	0.332304	0.307727	0.24532	0.327255	0.460458
PEMT	0.236287	0.204543	0.176633	0.18303	-0.080377	0.204859	0.250861	0.320485	0.32713	0.365095
CDH3	0.456366	0.321174	0.239788	0.300342	0.16714	0.405818	0.393683	0.141847	0.327124	0.11428
RBM42	0.0577703	0.0391173	0.0760579	0.0909929	-0.367124	-0.0419863	0.138074	0.302015	0.326986	0.477387
RBPJ	0.238323	0.143369	0.225187	0.207895	-0.282838	0.0935524	0.119637	0.271165	0.326971	0.395795
SEPHS2	0.333582	0.264452	0.231838	0.176128	0.366571	0.0116155	0.228142	0.410685	0.326934	0.0405021
RBM38	0.496951	0.43699	0.104867	0.244108	0.0544562	0.354227	0.351322	0.189946	0.326927	0.115616
WDTC1	0.433861	0.192999	0.106828	0.123714	0.196941	0.415171	0.570324	0.138362	0.326847	0.0729369
XRCC6	0.287714	0.277325	0.0576684	0.023861	0.225602	0.122465	0.306988	0.245862	0.326705	0.13991
LRP10	0.467317	0.335676	0.173775	0.179409	0.48615	0.29552	0.404962	0.233751	0.326664	0.0344859
C20orf195	0.245006	0.102081	0.452002	0.459976	0.208737	0.261922	0.369774	0.2159	0.326601	0.41828
SLC20A2	0.390198	0.354879	0.298501	0.192033	0.246889	0.237187	0.318152	0.235567	0.326456	0.224965
TBL2	0.388904	0.377944	0.168579	0.0762685	0.337837	0.139282	0.259779	0.247819	0.326429	0.0387685
PLEKHO1	0.312789	0.355073	0.0605542	0.196101	-0.251099	0.273119	0.253427	0.188995	0.326346	0.358842
NXF2	0.295755	0.132577	0.292603	0.233893	-0.0105255	0.198537	0.26117	0.289683	0.326177	0.234916
PRDM1	0.465127	0.43068	0.141762	0.177138	0.281533	0.479232	0.393242	0.215495	0.326141	0.118457
CD97	0.472124	0.457199	0.110888	0.151796	0.354109	0.301732	0.404412	0.209096	0.32597	0.0408725
MESP1	0.21372	0.143012	0.26152	0.272282	0.023072	0.18763	0.240778	0.250051	0.325968	0.30914
SLC39A7	0.310284	0.260053	0.146937	0.0261559	0.414311	0.126819	0.329506	0.321512	0.325949	0.140393
CLDN6	0.20043	0.0660363	0.23357	0.167748	0.0307804	0.0987327	0.300036	0.328837	0.325803	0.311399
42248	0.401788	0.302277	0.140344	0.159345	0.399622	0.397693	0.537585	0.163788	0.325707	0.132611
CACNA1I	0.286906	0.229209	0.20269	0.304458	0.0922048	0.268614	0.342219	0.0220655	0.325588	0.15311
HSPC157	0.249418	0.0894697	0.131604	0.15051	-0.0278064	0.192471	0.385297	0.221832	0.325507	0.274951
PHF13	0.35972	0.20693	0.0427149	0.123034	0.128501	0.365523	0.507823	0.108425	0.325486	0.0912599
C12orf47	0.114941	0.000532347	0.223455	0.164013	-0.23787	-0.0526227	0.103544	0.354177	0.325447	0.460744
CRB1	0.324656	0.161729	0.350628	0.296321	0.233179	0.29344	0.361019	0.289509	0.325433	0.254004
CSNK1E	0.349597	0.218798	0.223534	0.332823	-0.0313867	0.402199	0.405802	0.054834	0.325403	0.285187
MYO1C	0.470919	0.459839	0.194108	0.183029	0.135128	0.290486	0.282504	0.205375	0.325258	0.186639
SVOPL	0.365669	0.361479	0.389582	0.371664	0.276785	0.348447	0.384528	0.104292	0.325141	0.226731
RPL21	0.269493	0.120202	0.172945	0.0906973	-0.156603	0.139781	0.181524	0.221086	0.324986	0.285824
NCF4	0.330139	0.389539	0.210392	0.268141	0.115662	0.2989	0.320689	0.228148	0.324757	0.306568
SENP3	0.396858	0.319019	0.0791891	0.0937892	0.333242	0.245298	0.228857	0.203392	0.324749	-0.0712304
AXL	0.505777	0.51081	0.154389	0.228083	0.222068	0.372309	0.395867	0.143195	0.324746	0.11314
HOPX	0.383392	0.333264	0.141647	0.341936	0.10517	0.476942	0.44006	0.0617767	0.324663	0.192544
SIX5	0.499226	0.304416	0.142978	0.264638	-0.0208435	0.229536	0.339794	0.126047	0.324628	0.172026
IDH2	0.324154	0.31929	0.31838	0.367043	0.27943	0.371621	0.311584	0.261318	0.324421	0.345213
MALL	0.304809	0.288355	0.139628	0.171132	0.0146781	0.320197	0.362037	0.18282	0.324383	0.295754
LPL	0.433883	0.425143	0.183405	0.191699	0.178391	0.409481	0.24934	0.192681	0.32436	0.0947472
C6orf154	0.121678	0.166233	0.282691	0.136281	0.120032	-0.115296	0.126004	0.373457	0.324301	0.325439
CACNA1C	0.36587	0.176849	0.300598	0.287504	0.144606	0.389978	0.330951	0.126232	0.324199	0.216656
NDUFA11	0.0851785	0.0731937	0.0567616	0.0208283	-0.287845	-0.0732966	0.144324	0.369695	0.324155	0.445042
TBC1D17	0.0833852	-0.0726405	0.17714	0.0432313	-0.215455	-0.0276465	0.188834	0.339308	0.324144	0.324455
APBB2	0.511587	0.509813	0.262044	0.335062	0.198147	0.493194	0.341282	0.162022	0.324052	0.152556
C10orf55	0.465028	0.38586	0.214044	0.281033	0.236625	0.448656	0.437093	0.15269	0.32399	0.140857
SDCCAG3	0.227482	0.286631	0.236053	0.269223	-0.0731261	0.12846	0.107176	0.0981823	0.323937	0.292218
MCRS1	0.167584	0.115137	0.128528	0.187923	-0.221252	0.0511786	0.190283	0.255525	0.323764	0.448827
FBXO42	0.291906	0.0440691	0.157692	0.203221	0.150031	0.252725	0.530655	0.141358	0.323709	0.137309
CDK19	0.481962	0.269334	0.319957	0.378558	0.157741	0.397858	0.35864	0.0972982	0.323699	0.14853
CASP14	0.310698	0.210457	0.309516	0.407709	0.314167	0.420022	0.386656	0.167157	0.323622	0.305497
MTERFD2	0.417063	0.258202	0.0793634	0.151312	0.40121	0.337912	0.401033	0.164629	0.323612	-0.0843937
NES	0.381105	0.399934	0.158085	0.166319	0.257252	0.355431	0.36606	0.248837	0.323496	0.194335
OR51E1	0.392961	0.338812	0.215606	0.281299	0.183678	0.36236	0.373457	0.20129	0.323479	0.250063
INTS1	0.203662	0.0691377	0.217425	0.173833	0.143963	0.0692871	0.211379	0.269823	0.323415	0.246614
KIAA1217	0.558126	0.478086	0.126643	0.25968	0.178915	0.497076	0.383959	0.153111	0.323408	0.0460254
GPRC5B	0.520777	0.514107	0.0683834	0.0986276	0.357809	0.353798	0.280753	0.170855	0.323376	-0.104658
OPN3	0.472075	0.46235	0.16108	0.24182	0.252956	0.362183	0.353606	0.182401	0.323178	0.0615093
BCL10	0.467888	0.356439	0.107483	0.289975	0.174442	0.502405	0.547239	0.121244	0.323144	0.166267
SLC25A5	0.317818	0.384545	0.183781	0.0212215	0.612843	0.105515	0.174595	0.350626	0.323109	-0.0231161
ARHGEF7	0.576378	0.452587	0.23887	0.300207	0.132221	0.451496	0.359764	0.0959778	0.323004	0.100158
OLFML1	0.483624	0.395868	0.186826	0.25281	0.173785	0.390684	0.41782	0.122435	0.322791	0.192454
PCDH17	0.420877	0.241332	0.256077	0.212126	0.48858	0.375845	0.460761	0.162994	0.322644	0.0682821
BST2	0.349713	0.358084	0.13439	0.161812	0.151601	0.216064	0.339249	0.242487	0.322559	0.211851
SH3TC1	0.37572	0.378559	0.100998	0.233035	0.168278	0.271823	0.38148	0.271732	0.322549	0.244299
SNAI3	0.375808	0.358682	0.173507	0.121001	0.0279878	0.129684	0.19295	0.266825	0.322514	0.165232
ICAM3	0.329942	0.326897	0.185357	0.165298	0.16477	0.212296	0.306386	0.279549	0.322501	0.237639
PPP1R14B	0.165495	0.222871	0.197228	0.207517	-0.213415	0.00974697	0.119214	0.244565	0.322494	0.494936
UMOD	0.318151	0.21369	0.25242	0.33806	0.181574	0.226071	0.316282	0.180917	0.322406	0.191529
STON1	0.602765	0.493751	0.109114	0.194008	0.260203	0.459129	0.411814	0.121256	0.322073	-0.00273797
ARL6IP4	0.0510205	0.0258906	0.114262	0.0864098	-0.32473	-0.0241139	0.128272	0.379535	0.322024	0.515151
ZNF804A	0.270555	0.0365261	0.195952	0.239717	0.17687	0.371762	0.437508	0.174862	0.321999	0.154109
HOXD10	0.385626	0.332064	0.268626	0.218035	0.240906	0.318381	0.328076	0.291025	0.321978	0.269758
EMP1	0.451225	0.466263	0.0689125	0.133019	0.262463	0.45781	0.424243	0.216735	0.321918	0.073433
TFF3	0.300767	0.211597	0.116275	0.147411	0.012514	0.162651	0.349263	0.17366	0.32178	0.235734
TIMM9	0.292286	0.324298	0.182992	0.0801993	-0.0721093	0.0758787	0.10085	0.324573	0.32168	0.246587
CCDC88C	0.437333	0.256162	0.332059	0.445668	0.357919	0.471421	0.49237	0.0904518	0.32158	0.150985
ZNF503	0.446547	0.405961	0.171918	0.268883	0.00794648	0.255156	0.331434	0.0691882	0.321579	0.0749536
RHOU	0.414419	0.474786	0.124811	0.158758	0.221167	0.400344	0.270949	0.141371	0.321441	0.0857429
OS9	0.307159	0.249429	0.237531	0.126946	0.597645	0.25854	0.343576	0.313857	0.321392	0.186826
ZBED1	0.380413	0.348977	0.135088	0.209376	0.248549	0.283832	0.370653	0.11872	0.321199	0.00968039
CYP39A1	0.442287	0.237386	0.168569	0.271199	0.243364	0.379194	0.52496	0.179417	0.321154	0.0700112
C22orf27	0.221497	0.173384	0.171903	0.195151	-0.33243	0.119657	0.233639	0.173111	0.321118	0.411395
OVCA2	0.273012	0.325852	0.170663	0.0623384	0.0530395	0.103096	0.0992778	0.339133	0.321107	0.23587
BCL11B	0.352711	0.318783	0.126337	0.163008	0.126043	0.142575	0.305688	0.228519	0.321067	0.135241
RASAL3	0.373374	0.371562	0.14896	0.221033	0.0796851	0.322924	0.352785	0.202286	0.321061	0.280105
SLCO2A1	0.391656	0.323703	0.130347	0.0405533	0.1284	0.267764	0.303862	0.218595	0.321056	0.057696
CRELD2	0.276277	0.179003	0.284751	0.174384	0.186356	0.2702	0.311194	0.256497	0.321027	0.439826
PCIF1	0.356621	0.173042	0.159304	0.159433	0.116368	0.133284	0.240724	0.210355	0.320971	0.0834798
IL6	0.323464	0.376143	0.188504	0.318795	0.220558	0.444224	0.400952	0.152525	0.320929	0.22371
AKT1S1	-0.00744402	-0.0169881	0.24602	0.110414	-0.215177	-0.0008142	0.159665	0.317513	0.320795	0.469555
THOC5	0.378082	0.312894	0.142828	0.126817	0.323225	0.208692	0.324819	0.25143	0.320742	0.0759726
MMP9	0.330048	0.354049	0.188008	0.223446	0.166086	0.274044	0.293786	0.257412	0.320678	0.280049
SYPL2	0.527979	0.467115	0.112623	0.240571	0.176221	0.352961	0.391151	0.1156	0.320675	0.077383
CUEDC2	0.105246	0.0855003	0.00193148	-0.0754844	-0.1514	-0.0531442	0.115936	0.339688	0.320554	0.25305
PDIA4	0.438794	0.322256	0.288946	0.184447	0.436541	0.418562	0.325452	0.0994264	0.320386	0.121504
FAM115C	0.364309	0.370319	0.272073	0.348816	0.262268	0.381633	0.34791	0.18638	0.320279	0.197073
NCRNA00162	0.310629	0.201448	0.230263	0.233986	0.111541	0.212315	0.29503	0.245178	0.320269	0.19743
AQP7P3	0.321939	0.264057	0.248784	0.170305	0.0688309	0.214835	0.202397	0.302144	0.32022	0.226137
TMEM92	0.363351	0.288522	0.262388	0.342181	0.235267	0.340612	0.388296	0.134097	0.319999	0.222479
C18orf19	0.329664	0.339609	0.508915	0.448948	0.346698	0.34422	0.219852	0.132822	0.319928	0.338814
HEPH	0.51726	0.474814	0.17961	0.221579	0.373465	0.438174	0.407699	0.151169	0.319875	0.0133617
GAS2L1	0.344414	0.407111	0.0596785	0.068022	0.0661776	0.152642	0.240164	0.235663	0.319832	0.104207
RAVER1	0.1462	0.0145254	0.278722	0.301544	-0.224454	0.0588257	0.185218	0.248286	0.319715	0.494587
LDHB	0.326342	0.366093	0.154446	0.0157507	0.296069	0.229076	0.233914	0.237866	0.319548	0.125697
MPG	0.167405	0.105708	0.1709	0.178979	-0.205462	0.00154236	0.226945	0.366573	0.319516	0.488272
SLC25A4	0.208582	0.270512	0.248184	0.0691135	0.523189	0.167147	0.163902	0.415428	0.319467	0.158149
PML	0.261351	0.191065	0.195657	0.125371	0.0674682	0.0851384	0.211384	0.404929	0.319441	0.253254
IL20RA	0.250011	0.179836	0.288134	0.180663	0.304347	0.0702997	0.32788	0.293475	0.319328	0.337112
SCUBE1	0.412697	0.330027	0.309886	0.304121	0.195249	0.495989	0.413119	0.126631	0.318936	0.248647
FLJ13224	0.325794	0.19995	0.314191	0.380754	0.300176	0.353647	0.493805	0.15322	0.318754	0.180988
DSEL	0.302425	0.205172	0.326361	0.292676	0.437669	0.374855	0.447776	0.205876	0.318706	0.198315
ADAMTS10	0.47187	0.346582	0.150523	0.266646	0.0344717	0.384927	0.354534	0.0756381	0.318654	0.15345
TPST2	0.400418	0.43491	0.0966815	0.127066	0.35254	0.131136	0.262412	0.175564	0.318644	-0.0258855
ATP2A3	0.405515	0.409324	0.18856	0.191254	0.0641881	0.239128	0.300828	0.19338	0.318584	0.175282
ESRP2	0.231047	0.0831806	0.222969	0.243494	-0.325005	0.000694402	0.150519	0.260858	0.3184	0.468833
THPO	0.442764	0.381611	0.135023	0.24432	-0.0368354	0.343727	0.335115	0.00553606	0.318317	0.203833
GSC	0.339084	0.26672	0.149992	0.259922	-0.00393335	0.226336	0.241357	0.183722	0.318156	0.2355
FOXF1	0.4029	0.374357	0.227514	0.20334	0.128763	0.425166	0.342237	0.254911	0.318142	0.242198
LOC100270710	0.144257	0.0320078	0.257881	0.260302	-0.217457	0.0677292	0.261446	0.276819	0.318091	0.538225
RPS27L	0.284026	0.276755	0.160754	0.187396	-0.11441	0.114066	0.193935	0.289575	0.318054	0.3567
KCNH7	0.431959	0.25332	0.270532	0.182022	0.361655	0.25108	0.355408	0.233678	0.318025	0.022852
TOMM40	0.0889608	0.13017	0.240485	0.150389	-0.271311	-0.032602	0.0875045	0.313585	0.317947	0.526864
GGCT	0.203549	0.265744	0.153464	0.0859845	-0.106288	0.171977	0.0990514	0.289117	0.317927	0.271036
PSMG3	0.0856538	0.10235	0.229232	0.188218	-0.289629	-0.0679734	0.118035	0.305734	0.317903	0.564215
GYPC	0.365208	0.334517	0.111101	0.204828	0.0457984	0.307233	0.364731	0.167964	0.317799	0.264079
BTBD2	0.219716	0.051977	0.238822	0.209653	-0.249956	0.0850577	0.217024	0.238254	0.317729	0.338184
TIMM16	0.0487858	-0.0135182	0.258524	0.215334	-0.312979	0.001339	0.138552	0.398907	0.317627	0.596129
PRODH	0.308331	0.291171	0.176129	0.202177	0.0679779	0.102899	0.243792	0.261235	0.317576	0.165834
WIZ	0.334434	0.154709	0.306764	0.358049	0.146069	0.281609	0.395982	0.114281	0.317549	0.24403
MYCBP	0.353653	0.170958	0.146422	0.184329	0.286545	0.46949	0.480307	0.103238	0.317456	0.151768
PABPC4L	0.419368	0.247304	0.229324	0.308245	0.231049	0.492433	0.40841	0.120012	0.317408	0.0974187
SYF2	0.283674	0.0309857	0.0876527	0.138953	-0.117266	0.197501	0.434076	0.217879	0.317304	0.253824
POM121L9P	0.455481	0.43861	0.245388	0.242579	0.115036	0.27674	0.334868	0.105585	0.3173	0.183801
C1orf93	0.124939	-0.0171981	0.365881	0.273503	0.108751	0.139232	0.383963	0.32839	0.317229	0.269123
RFX2	0.3464	0.156803	0.217159	0.316334	0.0207132	0.276409	0.478164	0.15499	0.317196	0.252929
COX5A	0.145133	0.276229	0.174556	0.0181831	-0.01552	0.0355015	0.12396	0.457911	0.317031	0.412617
C1orf91	0.228342	-0.0455116	0.16631	0.205721	-0.113237	0.222057	0.451192	0.152902	0.317003	0.457709
SOD3	0.403524	0.396158	0.118539	0.195983	-0.0334328	0.272114	0.287113	0.210069	0.316945	0.259723
TARDBP	0.274707	0.117855	0.0625383	0.110225	0.357503	0.23055	0.398434	0.221367	0.316877	0.0383202
HES2	0.295809	0.286042	0.237999	0.348724	0.319804	0.310503	0.395668	0.122611	0.316808	0.225689
TIMM17B	0.128551	0.0834417	0.127936	0.0290596	-0.271203	-0.0541474	0.0682764	0.411469	0.316789	0.498345
EFNA3	0.241082	0.167679	0.187045	0.271381	-0.0264002	0.180918	0.252166	0.184934	0.31669	0.233475
CYB5R3	0.287738	0.305313	0.118971	0.102621	0.224802	0.19981	0.375014	0.136968	0.316683	0.214628
MYH9	0.533997	0.516235	0.136466	0.245179	0.351116	0.490189	0.448332	0.114269	0.316672	0.0462838
DMAP1	0.164622	0.00283153	0.0422401	0.108144	-0.263117	0.128194	0.345982	0.208571	0.316658	0.314427
ZNF581	0.240131	0.154204	0.135543	0.045544	-0.252858	-0.0715218	0.0510557	0.297411	0.316607	0.266941
C7orf61	0.162272	0.0957242	0.0882894	0.152038	-0.342887	0.117409	0.207311	0.131084	0.316597	0.353912
MGC2889	0.259982	0.0860167	0.220594	0.310661	0.156963	0.371357	0.389118	0.132827	0.316382	0.217526
PPT1	0.320532	0.125885	0.162567	0.0973196	0.289124	0.260771	0.415035	0.263329	0.316239	0.186582
PPCDC	0.133105	0.112613	0.142007	0.164602	-0.174276	-0.0158438	0.169823	0.294462	0.316222	0.418148
C14orf80	0.143804	0.0727577	0.184811	0.159908	-0.281943	-0.0401975	0.0987026	0.332864	0.316124	0.387699
SEC11C	0.258749	0.235815	0.297132	0.106216	0.442969	0.233639	0.250729	0.314885	0.315867	0.190525
LOC643387	0.167094	0.0876049	0.0869221	0.165844	-0.105528	0.0750775	0.285436	0.25639	0.31585	0.332504
MCM7	0.23954	0.109824	0.153706	0.260023	0.0441462	0.170822	0.252508	0.0338132	0.315654	0.181389
TTC23	0.550275	0.460937	0.213517	0.289231	0.173142	0.371778	0.317849	0.152833	0.315642	0.102209
TH1L	0.382523	0.387753	0.142578	0.155063	0.0258431	0.344198	0.38982	0.112342	0.315496	0.303417
GJA1	0.510661	0.490858	0.118217	0.170715	0.281275	0.424474	0.399133	0.123405	0.31542	0.0414634
MEX3A	0.390303	0.280085	0.234087	0.343736	0.0980769	0.314454	0.329173	0.152005	0.31533	0.230304
KLHL32	0.353662	0.176741	0.272913	0.290633	0.190587	0.466533	0.40239	0.185127	0.315256	0.159287
NPR1	0.408353	0.349532	0.0586325	0.163329	0.0884706	0.312924	0.345826	0.157489	0.315244	0.144089
ZNF467	0.249478	0.110421	0.175431	0.19755	-0.0495451	0.0605529	0.152937	0.161145	0.31521	0.139612
WDR34	0.117623	0.0839939	0.270325	0.288387	-0.205392	-0.00285116	0.189457	0.257784	0.315206	0.507233
MKX	0.402359	0.466408	0.307748	0.19673	0.264237	0.234301	0.229502	0.259684	0.315064	0.0872249
TUFM	0.124353	0.115599	0.1508	0.0955234	0.16899	-0.0027116	0.247285	0.526244	0.315005	0.315773
MIA	0.350168	0.2957	0.230011	0.145273	0.0698834	0.212452	0.193884	0.308348	0.314949	0.162896
LOC650368	0.217141	0.241514	0.160024	0.192853	-0.0157925	0.0473303	0.230485	0.283958	0.314808	0.273275
ABCC9	0.430154	0.344758	0.281059	0.335725	0.324665	0.420933	0.407492	0.163502	0.314738	0.157736
HN1L	0.350975	0.253681	0.0960374	0.0912483	-0.00820848	0.0987933	0.172217	0.200837	0.314689	0.0231413
NUPR1	0.37313	0.380657	0.0919551	0.170975	-0.0157991	0.144391	0.294256	0.192899	0.314679	0.212923
SNRPD2	0.0375466	-0.00516311	0.108064	0.0810541	-0.337785	-0.0479192	0.0877564	0.325231	0.314652	0.492994
SLC13A3	0.368211	0.16116	0.276072	0.408742	0.0674617	0.364809	0.473885	0.0693417	0.314647	0.272915
PPP1R9B	0.267901	0.242514	0.364514	0.375445	0.288633	0.363465	0.372161	0.205136	0.314456	0.325832
METTL7B	0.402377	0.384797	0.222673	0.389301	0.208839	0.35772	0.396507	0.110905	0.314123	0.212897
C8orf73	0.32905	0.267365	0.126488	0.231804	-0.214754	0.139913	0.214343	0.130138	0.314071	0.280324
ST3GAL6	0.37912	0.442678	0.283587	0.165931	0.234643	0.256233	0.173757	0.259662	0.31404	0.225225
EXOSC4	0.0606593	0.0147292	0.123751	0.160457	-0.176735	-0.0159582	0.244904	0.364987	0.313939	0.501592
JUB	0.521648	0.403882	0.190296	0.224253	0.193214	0.416819	0.386705	0.161236	0.313864	0.0777815
BMP2	0.427384	0.391568	0.0593354	0.0890969	0.185252	0.330791	0.311037	0.216306	0.313743	0.0410312
FAM26D	0.319638	0.216499	0.167301	0.183088	-0.00384569	0.273954	0.265071	0.119118	0.313626	0.232922
FKBP10	0.381373	0.331104	0.160946	0.220105	0.0326288	0.286866	0.283464	0.141302	0.313594	0.349746
SEMA4B	0.383701	0.343983	0.32885	0.307446	0.141835	0.132211	0.180131	0.330516	0.313511	0.231242
MDS2	0.382795	0.255193	0.143267	0.232512	0.173257	0.26803	0.361556	0.114833	0.313248	0.228023
MT1F	0.356938	0.244348	0.262977	0.349854	0.0916661	0.359924	0.433911	0.164774	0.313146	0.290742
[truncated: 18,329 more rows]
