# Supplementary material for: Differential HIF2α Protein Expression in Human Carotid Body and Adrenal Medulla under Physiologic and Tumorigenic Conditions
Source: Cancers (Basel). 2022 Jun 17;14(12):2986. doi: 10.3390/cancers14122986 (PMC9221385; doi:10.3390/cancers14122986)
Supplement: Supplementary file 1 [file cancers-14-02986-s001.zip › Supp_Table S3.xlsx]

## Sheet: HIF-PPGL
Gene Symbol	Description	Biological Process (GO)	Protein Function (Protein Atlas)
ACTL8	actin like 8	GO:0030855 epithelial cell differentiation;GO:0060429 epithelium development;GO:0009888 tissue development	Predicted intracellular proteins
AK3L1	adenylate kinase 4	GO:0006172 ADP biosynthetic process;GO:0009136 purine nucleoside diphosphate biosynthetic process;GO:0009180 purine ribonucleoside diphosphate biosynthetic process	ENZYME proteins:Transferases; Predicted intracellular proteins; Enzymes
EGLN3	egl-9 family hypoxia inducible factor 3	GO:0018401 peptidyl-proline hydroxylation to 4-hydroxy-L-proline;GO:0019511 peptidyl-proline hydroxylation;GO:0018126 protein hydroxylation	Predicted intracellular proteins; Enzymes; ENZYME proteins:Oxidoreductases
GPR139	G protein-coupled receptor 139	GO:0007200 phospholipase C-activating G protein-coupled receptor signaling pathway;GO:0007218 neuropeptide signaling pathway;GO:0007186 G protein-coupled receptor signaling pathway	G-protein coupled receptors:GPCRs excl olfactory receptors
KISS1R	KISS1 receptor	GO:0007218 neuropeptide signaling pathway;GO:0007186 G protein-coupled receptor signaling pathway;GO:0007165 signal transduction	Potential drug targets; Transporters; G-protein coupled receptors:GPCRs excl olfactory receptors; Disease related genes
PFKL	phosphofructokinase, liver type	GO:0030388 fructose 1,6-bisphosphate metabolic process;GO:0006735 NADH regeneration;GO:0061621 canonical glycolysis	ENZYME proteins:Transferases; Predicted intracellular proteins; Enzymes
PKM2	pyruvate kinase M1/2	GO:2000767 positive regulation of cytoplasmic translation;GO:2000765 regulation of cytoplasmic translation;GO:1903672 positive regulation of sprouting angiogenesis	Cancer-related genes:Candidate cancer biomarkers; Predicted intracellular proteins; ENZYME proteins:Transferases; Enzymes
SLC16A3	solute carrier family 16 member 3	GO:0035879 plasma membrane lactate transport;GO:0015727 lactate transport;GO:0035873 lactate transmembrane transport	Transporters:Electrochemical Potential-driven transporters
SLC1A6	solute carrier family 1 member 6	GO:0070778 L-aspartate transmembrane transport;GO:0015810 aspartate transmembrane transport;GO:0051938 L-glutamate import	Predicted intracellular proteins; Transporters:Electrochemical Potential-driven transporters
ADORA2A	adenosine A2a receptor	GO:0014057 positive regulation of acetylcholine secretion, neurotransmission;GO:0014055 acetylcholine secretion, neurotransmission;GO:0014056 regulation of acetylcholine secretion, neurotransmission	Transporters; Predicted intracellular proteins; FDA approved drug targets:Small molecule drugs; G-protein coupled receptors:GPCRs excl olfactory receptors; Cancer-related genes:Mutational cancer driver genes; G-protein coupled receptors:Adenosine and adenine nucleotide receptors
BNIP3	BCL2 interacting protein 3	GO:0071279 cellular response to cobalt ion;GO:1902109 negative regulation of mitochondrial membrane permeability involved in apoptotic process;GO:0035694 mitochondrial protein catabolic process	Cancer-related genes:Candidate cancer biomarkers; Predicted intracellular proteins; Transporters:Transporter channels and pores
C11orf88	HOATZ cilia and flagella associated protein	GO:0035082 axoneme assembly;GO:0030317 flagellated sperm motility;GO:0097722 sperm motility	Predicted intracellular proteins
C8orf58	chromosome 8 open reading frame 58		Predicted intracellular proteins
CCDC19	cilia and flagella associated protein 45	GO:0061966 establishment of left/right asymmetry;GO:0060296 regulation of cilium beat frequency involved in ciliary motility;GO:0090660 cerebrospinal fluid circulation	Predicted intracellular proteins
CCDC64B	BICD family like cargo adaptor 2	GO:0055107 Golgi to secretory granule transport;GO:0047496 vesicle transport along microtubule;GO:0099518 vesicle cytoskeletal trafficking	Predicted intracellular proteins
CYB5A	cytochrome b5 type A	GO:0046686 response to cadmium ion;GO:1902600 proton transmembrane transport;GO:0022900 electron transport chain	Predicted intracellular proteins; Disease related genes
DGCR5	DiGeorge syndrome critical region gene 5
EGFL7	EGF like domain multiple 7	GO:0045746 negative regulation of Notch signaling pathway;GO:0001570 vasculogenesis;GO:0008593 regulation of Notch signaling pathway	Predicted secreted proteins
ENO1	enolase 1	GO:0032889 regulation of vacuole fusion, non-autophagic;GO:0042144 vacuole fusion, non-autophagic;GO:0097576 vacuole fusion	Cancer-related genes:Candidate cancer biomarkers; Predicted intracellular proteins; Enzymes; ENZYME proteins:Lyases
FAM57A	TLC domain containing 3A	GO:0055088 lipid homeostasis;GO:0048878 chemical homeostasis;GO:0042592 homeostatic process	Predicted intracellular proteins
INPP5A	inositol polyphosphate-5-phosphatase A	GO:0046855 inositol phosphate dephosphorylation;GO:0046838 phosphorylated carbohydrate dephosphorylation;GO:0071545 inositol phosphate catabolic process	Predicted intracellular proteins; ENZYME proteins:Hydrolases; Enzymes
LAYN	layilin		Predicted intracellular proteins
MDFI	MyoD family inhibitor	GO:0009950 dorsal/ventral axis specification;GO:0060707 trophoblast giant cell differentiation;GO:0042994 cytoplasmic sequestering of transcription factor	Predicted intracellular proteins
MTP18	mitochondrial fission process 1	GO:0014850 response to muscle activity;GO:0000266 mitochondrial fission;GO:0014823 response to activity	Predicted intracellular proteins
P4HA1	prolyl 4-hydroxylase subunit alpha 1	GO:0018401 peptidyl-proline hydroxylation to 4-hydroxy-L-proline;GO:0019511 peptidyl-proline hydroxylation;GO:0018126 protein hydroxylation	Predicted intracellular proteins; Enzymes; ENZYME proteins:Oxidoreductases
PDK1	pyruvate dehydrogenase kinase 1	GO:0010510 regulation of acetyl-CoA biosynthetic process from pyruvate;GO:0050812 regulation of acyl-CoA biosynthetic process;GO:0097411 hypoxia-inducible factor-1alpha signaling pathway	ENZYME proteins:Transferases; Predicted intracellular proteins; FDA approved drug targets:Small molecule drugs; Enzymes; Kinases:Atypical kinases
POU6F2	POU class 6 homeobox 2	GO:0007402 ganglion mother cell fate determination;GO:0001709 cell fate determination;GO:0007601 visual perception	Predicted intracellular proteins; Disease related genes; Transcription factors:Helix-turn-helix domains
PRDX4	peroxiredoxin 4	GO:1905937 negative regulation of germ cell proliferation;GO:2000255 negative regulation of male germ cell proliferation;GO:1905936 regulation of germ cell proliferation	Cancer-related genes:Candidate cancer biomarkers; Predicted intracellular proteins; Enzymes; ENZYME proteins:Oxidoreductases
PTHLH	parathyroid hormone like hormone	GO:0061182 negative regulation of chondrocyte development;GO:0061181 regulation of chondrocyte development;GO:0002076 osteoblast development	Cancer-related genes:Candidate cancer biomarkers; Predicted secreted proteins; Disease related genes
SLC12A1	solute carrier family 12 member 1	GO:0055064 chloride ion homeostasis;GO:0055083 monovalent inorganic anion homeostasis;GO:0006884 cell volume homeostasis	Transporters:Electrochemical Potential-driven transporters; FDA approved drug targets:Small molecule drugs; Disease related genes
SOBP	sine oculis binding protein homolog	GO:0090102 cochlea development;GO:0042472 inner ear morphogenesis;GO:0042471 ear morphogenesis	Predicted intracellular proteins; Disease related genes
TFAP2C	transcription factor AP-2 gamma	GO:0008584 male gonad development;GO:0046546 development of primary male sexual characteristics;GO:0040029 regulation of gene expression, epigenetic	Predicted intracellular proteins; Transcription factors:Basic domains
TMTC4	transmembrane O-mannosyltransferase targeting cadherins 4	GO:1905584 outer hair cell apoptotic process;GO:0032470 positive regulation of endoplasmic reticulum calcium ion concentration;GO:0035269 protein O-linked mannosylation	Predicted intracellular proteins
TNIP1	TNFAIP3 interacting protein 1	GO:0044501 modulation of signal transduction in other organism;GO:0052027 modulation by symbiont of host signal transduction pathway;GO:0085032 modulation by symbiont of host I-kappaB kinase/NF-kappaB cascade	Predicted intracellular proteins
TPI1	triosephosphate isomerase 1	GO:0019242 methylglyoxal biosynthetic process;GO:0046166 glyceraldehyde-3-phosphate biosynthetic process;GO:0019682 glyceraldehyde-3-phosphate metabolic process	Cancer-related genes:Candidate cancer biomarkers; ENZYME proteins:Isomerase; Predicted intracellular proteins; Enzymes; Disease related genes; Potential drug targets
TTYH3	tweety family member 3	GO:0006821 chloride transport;GO:0015698 inorganic anion transport;GO:0006820 anion transport
TYRP1	tyrosinase related protein 1	GO:0043438 acetoacetic acid metabolic process;GO:0048023 positive regulation of melanin biosynthetic process;GO:1900378 positive regulation of secondary metabolite biosynthetic process	Predicted intracellular proteins; Disease related genes
ABP1	amine oxidase copper containing 1	GO:0035874 cellular response to copper ion starvation;GO:0120126 response to copper ion starvation;GO:0097184 response to azide	Predicted secreted proteins; Enzymes; ENZYME proteins:Oxidoreductases
AGPAT2	1-acylglycerol-3-phosphate O-acyltransferase 2	GO:0016024 CDP-diacylglycerol biosynthetic process;GO:0046341 CDP-diacylglycerol metabolic process;GO:0006654 phosphatidic acid biosynthetic process	ENZYME proteins:Transferases; Potential drug targets; Enzymes; Disease related genes
AQP1	aquaporin 1 (Colton blood group)	GO:0085018 maintenance of symbiont-containing vacuole by host;GO:0035378 carbon dioxide transmembrane transport;GO:0046878 positive regulation of saliva secretion	Transporters:Transporter channels and pores; Blood group antigen proteins
ATG9A	autophagy related 9A	GO:0044805 late nucleophagy;GO:0034497 protein localization to phagophore assembly site;GO:0044804 autophagy of nucleus	Transporters
BCAT1	branched chain amino acid transaminase 1	GO:0009098 leucine biosynthetic process;GO:0009099 valine biosynthetic process;GO:0009082 branched-chain amino acid biosynthetic process	ENZYME proteins:Transferases; Predicted intracellular proteins; Enzymes
BNIP3L	BCL2 interacting protein 3 like	GO:0035694 mitochondrial protein catabolic process;GO:0010917 negative regulation of mitochondrial membrane potential;GO:0045837 negative regulation of membrane potential	Cancer-related genes:Candidate cancer biomarkers; Transporters:Transporter channels and pores
C16orf82	chromosome 16 open reading frame 82
C20orf200	MIR1-1HG antisense RNA 1
C2orf54	mab-21 like 4		Predicted intracellular proteins
C5orf62	small integral membrane protein 3
C7orf68	hypoxia inducible lipid droplet associated	GO:0035425 autocrine signaling;GO:0010884 positive regulation of lipid storage;GO:0010883 regulation of lipid storage
C8orf22	pancreatic progenitor cell differentiation and proliferation factor like	GO:0030154 cell differentiation;GO:0048869 cellular developmental process;GO:0032502 developmental process	Predicted intracellular proteins
CD300A	CD300a molecule	GO:0060101 negative regulation of phagocytosis, engulfment;GO:1902569 negative regulation of activation of Janus kinase activity;GO:2000417 negative regulation of eosinophil migration	Predicted intracellular proteins; CD markers
CLEC4C	C-type lectin domain family 4 member C	GO:0002250 adaptive immune response;GO:0045087 innate immune response;GO:0098542 defense response to other organism	Predicted intracellular proteins; CD markers
COL17A1	collagen type XVII alpha 1 chain	GO:0031581 hemidesmosome assembly;GO:0007044 cell-substrate junction assembly;GO:0150115 cell-substrate junction organization	Cancer-related genes:Candidate cancer biomarkers; Predicted intracellular proteins; Predicted secreted proteins; Disease related genes
DGCR10	DiGeorge syndrome critical region gene 5
DNAH11	dynein axonemal heavy chain 11	GO:0035545 determination of left/right asymmetry in nervous system;GO:0120229 protein localization to motile cilium;GO:0060287 epithelial cilium movement involved in determination of left/right asymmetry	Predicted intracellular proteins; Disease related genes
EDARADD	EDAR associated death domain	GO:1901224 positive regulation of NIK/NF-kappaB signaling;GO:1901222 regulation of NIK/NF-kappaB signaling;GO:0038061 NIK/NF-kappaB signaling	Predicted intracellular proteins; Disease related genes
FAM153C	protein FAM153C		Predicted intracellular proteins
FZD10	frizzled class receptor 10	GO:0038031 non-canonical Wnt signaling pathway via JNK cascade;GO:0038030 non-canonical Wnt signaling pathway via MAPK cascade;GO:0034260 negative regulation of GTPase activity	Predicted intracellular proteins; G-protein coupled receptors:Family fz/smo receptors; G-protein coupled receptors:GPCRs excl olfactory receptors; CD markers
GABRD	gamma-aminobutyric acid type A receptor subunit delta	GO:1902476 chloride transmembrane transport;GO:0098661 inorganic anion transmembrane transport;GO:0006821 chloride transport	Predicted intracellular proteins; FDA approved drug targets:Small molecule drugs; Disease related genes
GYS1	glycogen synthase 1	GO:0005978 glycogen biosynthetic process;GO:0009250 glucan biosynthetic process;GO:0033692 cellular polysaccharide biosynthetic process	ENZYME proteins:Transferases; Predicted intracellular proteins; Enzymes; Disease related genes; Potential drug targets
HK2	hexokinase 2	GO:0072656 maintenance of protein location in mitochondrion;GO:0035795 negative regulation of mitochondrial membrane permeability;GO:0006735 NADH regeneration	Cancer-related genes:Candidate cancer biomarkers; Predicted intracellular proteins; ENZYME proteins:Transferases; Enzymes
HTR5A	5-hydroxytryptamine receptor 5A	GO:0007198 adenylate cyclase-inhibiting serotonin receptor signaling pathway;GO:0098664 G protein-coupled serotonin receptor signaling pathway;GO:0007210 serotonin receptor signaling pathway	G-protein coupled receptors:Serotonin receptors; G-protein coupled receptors:GPCRs excl olfactory receptors
IMPDH1	inosine monophosphate dehydrogenase 1	GO:0006177 GMP biosynthetic process;GO:0006183 GTP biosynthetic process;GO:0046037 GMP metabolic process	Predicted intracellular proteins; FDA approved drug targets:Small molecule drugs; Enzymes; ENZYME proteins:Oxidoreductases; Disease related genes
ITPK1	inositol-tetrakisphosphate 1-kinase	GO:0052746 inositol phosphorylation;GO:0032957 inositol trisphosphate metabolic process;GO:0006020 inositol metabolic process	ENZYME proteins:Transferases; Predicted intracellular proteins; Enzymes
NDRG1	N-myc downstream regulated 1	GO:0032287 peripheral nervous system myelin maintenance;GO:0043217 myelin maintenance;GO:0022011 myelination in peripheral nervous system	Cancer-related genes:Candidate cancer biomarkers; Predicted intracellular proteins; Disease related genes
NETO1	neuropilin and tolloid like 1	GO:2000312 regulation of kainate selective glutamate receptor activity;GO:0048169 regulation of long-term neuronal synaptic plasticity;GO:2000463 positive regulation of excitatory postsynaptic potential	Predicted intracellular proteins; Transporters:Accessory Factors Involved in Transport
NTNG2	netrin G2	GO:0070831 basement membrane assembly;GO:0150011 regulation of neuron projection arborization;GO:0098698 postsynaptic specialization assembly	Predicted intracellular proteins
PCP4L1	Purkinje cell protein 4 like 1		Predicted intracellular proteins
PGAM1	phosphoglycerate mutase 1	GO:0043456 regulation of pentose-phosphate shunt;GO:1902031 regulation of NADP metabolic process;GO:0043471 regulation of cellular carbohydrate catabolic process	Candidate cardiovascular disease genes; ENZYME proteins:Isomerase; Enzymes; Predicted intracellular proteins
PGK1	phosphoglycerate kinase 1	GO:0031639 plasminogen activation;GO:0031638 zymogen activation;GO:0006094 gluconeogenesis	ENZYME proteins:Transferases; Predicted intracellular proteins; Enzymes; Disease related genes; Potential drug targets
PLOD1	procollagen-lysine,2-oxoglutarate 5-dioxygenase 1	GO:0017185 peptidyl-lysine hydroxylation;GO:0018126 protein hydroxylation;GO:0006493 protein O-linked glycosylation	Predicted intracellular proteins; Enzymes; ENZYME proteins:Oxidoreductases; Disease related genes; Potential drug targets
PTPRQ	protein tyrosine phosphatase receptor type Q	GO:1990264 peptidyl-tyrosine dephosphorylation involved in inactivation of protein kinase activity;GO:0035335 peptidyl-tyrosine dephosphorylation;GO:0045598 regulation of fat cell differentiation	Predicted intracellular proteins
RSPO1	R-spondin 1	GO:0002090 regulation of receptor internalization;GO:0090263 positive regulation of canonical Wnt signaling pathway;GO:0048259 regulation of receptor-mediated endocytosis	Predicted intracellular proteins; Predicted secreted proteins; Disease related genes
SFXN3	sideroflexin 3	GO:0140300 serine import into mitochondrion;GO:0032329 serine transport;GO:0006730 one-carbon metabolic process
SLC2A1	solute carrier family 2 member 1	GO:1904016 response to Thyroglobulin triiodothyronine;GO:0098708 glucose import across plasma membrane;GO:0098704 carbohydrate import across plasma membrane	Cancer-related genes:Candidate cancer biomarkers; Predicted intracellular proteins; Transporters:Electrochemical Potential-driven transporters; Disease related genes; Potential drug targets
SLCO5A1	solute carrier organic anion transporter family member 5A1	GO:0043252 sodium-independent organic anion transport;GO:0015711 organic anion transport;GO:0006820 anion transport	Transporters:Electrochemical Potential-driven transporters
SNAPC1	small nuclear RNA activating complex polypeptide 1	GO:0042796 snRNA transcription by RNA polymerase III;GO:0042795 snRNA transcription by RNA polymerase II;GO:0009301 snRNA transcription	Predicted intracellular proteins
UPB1	beta-ureidopropionase 1	GO:0033396 beta-alanine biosynthetic process via 3-ureidopropionate;GO:0019483 beta-alanine biosynthetic process;GO:0006248 CMP catabolic process	Predicted intracellular proteins; ENZYME proteins:Hydrolases; Enzymes; Disease related genes; Potential drug targets
ABI3	ABI family member 3	GO:0010593 negative regulation of lamellipodium assembly;GO:1900028 negative regulation of ruffle assembly;GO:1902744 negative regulation of lamellipodium organization	Predicted intracellular proteins
ALDOA	aldolase, fructose-bisphosphate A	GO:0030388 fructose 1,6-bisphosphate metabolic process;GO:0006000 fructose metabolic process;GO:0046716 muscle cell cellular homeostasis	Cancer-related genes:Candidate cancer biomarkers; ENZYME proteins:Lyases; Predicted intracellular proteins; Enzymes; Disease related genes; Potential drug targets
BYSL	bystin like	GO:1904749 regulation of protein localization to nucleolus;GO:1902570 protein localization to nucleolus;GO:0001829 trophectodermal cell differentiation	Predicted intracellular proteins
C10orf10	DEPP1 autophagy regulator	GO:0010506 regulation of autophagy;GO:0006914 autophagy;GO:0061919 process utilizing autophagic mechanism	Predicted intracellular proteins
C1QTNF2	C1q and TNF related 2	GO:0019216 regulation of lipid metabolic process;GO:0006629 lipid metabolic process;GO:0080090 regulation of primary metabolic process	Predicted secreted proteins
C22orf42	chromosome 22 open reading frame 42		Predicted intracellular proteins
C4orf47	chromosome 4 open reading frame 47		Predicted intracellular proteins
C5orf13	neuronal regeneration related protein	GO:0031103 axon regeneration;GO:0031102 neuron projection regeneration;GO:0048678 response to axon injury	Predicted intracellular proteins
CA9	carbonic anhydrase 9	GO:0006730 one-carbon metabolic process;GO:0033574 response to testosterone;GO:1901654 response to ketone	Predicted intracellular proteins; Enzymes; ENZYME proteins:Lyases
CABP1	calcium binding protein 1	GO:0042308 negative regulation of protein import into nucleus;GO:1904590 negative regulation of protein import;GO:0046823 negative regulation of nucleocytoplasmic transport	Predicted intracellular proteins
CECR5	haloacid dehalogenase like hydrolase domain containing 5	GO:0046474 glycerophospholipid biosynthetic process;GO:0045017 glycerolipid biosynthetic process;GO:0008654 phospholipid biosynthetic process	Predicted intracellular proteins
CLCNKA	chloride voltage-gated channel Ka	GO:0007588 excretion;GO:0006821 chloride transport;GO:0015698 inorganic anion transport	Disease related genes
CLCNKB	chloride voltage-gated channel Kb	GO:0007588 excretion;GO:0006821 chloride transport;GO:0015698 inorganic anion transport	Predicted intracellular proteins; Disease related genes
COX4I2	cytochrome c oxidase subunit 4I2	GO:0006123 mitochondrial electron transport, cytochrome c to oxygen;GO:0019646 aerobic electron transport chain;GO:0042773 ATP synthesis coupled electron transport	Transporters:Primary Active Transporters; Potential drug targets; Disease related genes
CTXN2	cortexin 2
DDIT4L	DNA damage inducible transcript 4 like	GO:0009968 negative regulation of signal transduction;GO:0010648 negative regulation of cell communication;GO:0023057 negative regulation of signaling	Predicted intracellular proteins
DDX54	DEAD-box helicase 54	GO:0030520 intracellular estrogen receptor signaling pathway;GO:0030518 intracellular steroid hormone receptor signaling pathway;GO:0043401 steroid hormone mediated signaling pathway	Predicted intracellular proteins; ENZYME proteins:Hydrolases; Enzymes
EEF2K	eukaryotic elongation factor 2 kinase	GO:0071454 cellular response to anoxia;GO:1990637 response to prolactin;GO:0034059 response to anoxia	ENZYME proteins:Transferases; Predicted intracellular proteins; Enzymes; Kinases:Atypical kinases
EML1	EMAP like 1	GO:0007405 neuroblast proliferation;GO:0002244 hematopoietic progenitor cell differentiation;GO:0007052 mitotic spindle organization	Predicted intracellular proteins; Disease related genes
EPO	erythropoietin	GO:1902217 erythrocyte apoptotic process;GO:1902250 regulation of erythrocyte apoptotic process;GO:1902251 negative regulation of erythrocyte apoptotic process	Cancer-related genes:Candidate cancer biomarkers; Candidate cardiovascular disease genes; Predicted secreted proteins; Disease related genes
EXOC3L	exocyst complex component 3 like 1	GO:0051601 exocyst localization;GO:0034629 cellular protein-containing complex localization;GO:0031503 protein-containing complex localization	Predicted intracellular proteins
FAM153B	family with sequence similarity 153 member B		Predicted intracellular proteins
FAM19A5	TAFA chemokine like family member 5	GO:0061044 negative regulation of vascular wound healing;GO:0061043 regulation of vascular wound healing;GO:0061042 vascular wound healing	Predicted intracellular proteins; Predicted secreted proteins
FAM9B	family with sequence similarity 9 member B	GO:0007286 spermatid development;GO:0048515 spermatid differentiation;GO:0051321 meiotic cell cycle	Predicted intracellular proteins
FGF11	fibroblast growth factor 11	GO:1905150 regulation of voltage-gated sodium channel activity;GO:2000649 regulation of sodium ion transmembrane transporter activity;GO:1902305 regulation of sodium ion transmembrane transport	Predicted intracellular proteins
GAPDH	glyceraldehyde-3-phosphate dehydrogenase	GO:0035606 peptidyl-cysteine S-trans-nitrosylation;GO:0017014 protein nitrosylation;GO:0018119 peptidyl-cysteine S-nitrosylation	Predicted intracellular proteins; Enzymes; ENZYME proteins:Oxidoreductases; FDA approved drug targets:Small molecule drugs
GLI3	GLI family zinc finger 3	GO:0022012 subpallium cell proliferation in forebrain;GO:0022018 lateral ganglionic eminence cell proliferation;GO:0060366 lambdoid suture morphogenesis	Transcription factors:Zinc-coordinating DNA-binding domains; Disease related genes; Predicted intracellular proteins
GMFG	glia maturation factor gamma	GO:0071846 actin filament debranching;GO:0034316 negative regulation of Arp2/3 complex-mediated actin nucleation;GO:0051126 negative regulation of actin nucleation	Predicted intracellular proteins
GPC3	glypican 3	GO:0072138 mesenchymal cell proliferation involved in ureteric bud development;GO:0072180 mesonephric duct morphogenesis;GO:0061209 cell proliferation involved in mesonephros development	Cancer-related genes:Candidate cancer biomarkers; Predicted intracellular proteins; Disease related genes
GPER	G protein-coupled estrogen receptor 1	GO:0030264 nuclear fragmentation involved in apoptotic nuclear change;GO:2000724 positive regulation of cardiac vascular smooth muscle cell differentiation;GO:0030263 apoptotic chromosome condensation	Predicted intracellular proteins; Transporters; G-protein coupled receptors:GPCRs excl olfactory receptors
IL3RA	interleukin 3 receptor subunit alpha	GO:0038156 interleukin-3-mediated signaling pathway;GO:0036015 response to interleukin-3;GO:0036016 cellular response to interleukin-3	Predicted intracellular proteins; CD markers; FDA approved drug targets:Biotech drugs
KRT84	keratin 84	GO:0035878 nail development;GO:0045616 regulation of keratinocyte differentiation;GO:0045604 regulation of epidermal cell differentiation	Predicted intracellular proteins
LDHA	lactate dehydrogenase A	GO:0006089 lactate metabolic process;GO:0048569 post-embryonic animal organ development;GO:0019674 NAD metabolic process	Cancer-related genes:Candidate cancer biomarkers; Predicted intracellular proteins; FDA approved drug targets:Small molecule drugs; Enzymes; ENZYME proteins:Oxidoreductases; Disease related genes
MARCKSL1	MARCKS like 1	GO:0007015 actin filament organization;GO:0030036 actin cytoskeleton organization;GO:0097435 supramolecular fiber organization	Predicted intracellular proteins
MFRP	membrane frizzled-related protein	GO:0042462 eye photoreceptor cell development;GO:0001754 eye photoreceptor cell differentiation;GO:0042461 photoreceptor cell development	Predicted intracellular proteins; Disease related genes
MIER2	MIER family member 2	GO:0016575 histone deacetylation;GO:0006476 protein deacetylation;GO:0035601 protein deacylation	Predicted intracellular proteins; Transcription factors:Helix-turn-helix domains
MIF	macrophage migration inhibitory factor	GO:0010760 negative regulation of macrophage chemotaxis;GO:0010739 positive regulation of protein kinase A signaling;GO:1905522 negative regulation of macrophage migration	Cancer-related genes:Candidate cancer biomarkers; ENZYME proteins:Isomerase; Predicted intracellular proteins; Predicted secreted proteins; Enzymes
NECAB2	N-terminal EF-hand calcium binding protein 2	GO:1904021 negative regulation of G protein-coupled receptor internalization;GO:1900451 positive regulation of glutamate receptor signaling pathway;GO:0060168 positive regulation of adenosine receptor signaling pathway	Predicted intracellular proteins
PDE4C	phosphodiesterase 4C	GO:0006198 cAMP catabolic process;GO:0009214 cyclic nucleotide catabolic process;GO:0046058 cAMP metabolic process	Predicted intracellular proteins; FDA approved drug targets:Small molecule drugs; ENZYME proteins:Hydrolases; Enzymes
PDLIM2	PDZ and LIM domain 2	GO:0007507 heart development;GO:0061061 muscle structure development;GO:0030036 actin cytoskeleton organization	Predicted intracellular proteins
PECAM1	platelet and endothelial cell adhesion molecule 1	GO:0150107 positive regulation of protein localization to cell-cell junction;GO:0072011 glomerular endothelium development;GO:0150106 regulation of protein localization to cell-cell junction	Predicted intracellular proteins
R3HCC1	R3H domain and coiled-coil containing 1		Predicted intracellular proteins
RAB40C	RAB40C, member RAS oncogene family	GO:0072659 protein localization to plasma membrane;GO:1990778 protein localization to cell periphery;GO:0072657 protein localization to membrane	Predicted intracellular proteins
RIMKLA	ribosomal modification protein rimK like family member A	GO:0009064 glutamine family amino acid metabolic process;GO:1901605 alpha-amino acid metabolic process;GO:0006520 cellular amino acid metabolic process	Predicted intracellular proteins; Enzymes; ENZYME proteins:Ligase
SEC61G	SEC61 translocon subunit gamma	GO:0031204 posttranslational protein targeting to membrane, translocation;GO:0006620 posttranslational protein targeting to endoplasmic reticulum membrane;GO:0045047 protein targeting to ER	Transporters:Primary Active Transporters
SEMA3F	semaphorin 3F	GO:0035290 trunk segmentation;GO:0036484 trunk neural crest cell migration;GO:0036486 ventral trunk neural crest cell migration	Predicted intracellular proteins; Predicted secreted proteins
SPCS3	signal peptidase complex subunit 3	GO:0006465 signal peptide processing;GO:0019082 viral protein processing;GO:0045047 protein targeting to ER	Predicted intracellular proteins
STC2	stanniocalcin 2	GO:0046885 regulation of hormone biosynthetic process;GO:0046697 decidualization;GO:0032350 regulation of hormone metabolic process	Predicted intracellular proteins; Predicted secreted proteins
TBC1D26	TBC1 domain family member 26	GO:0090630 activation of GTPase activity;GO:0043547 positive regulation of GTPase activity;GO:0043087 regulation of GTPase activity	Predicted intracellular proteins
TRAPPC9	trafficking protein particle complex subunit 9	GO:0021987 cerebral cortex development;GO:0051092 positive regulation of NF-kappaB transcription factor activity;GO:0021543 pallium development	Predicted intracellular proteins; Disease related genes
VSIG1	V-set and immunoglobulin domain containing 1	GO:0030277 maintenance of gastrointestinal epithelium;GO:0010669 epithelial structure maintenance;GO:0003382 epithelial cell morphogenesis	Predicted intracellular proteins
ABCA4	ATP binding cassette subfamily A member 4	GO:0006649 phospholipid transfer to membrane;GO:0034633 retinol transport;GO:0046864 isoprenoid transport	Transporters:Primary Active Transporters; Potential drug targets; Disease related genes
AGRN	agrin	GO:0045887 positive regulation of synaptic assembly at neuromuscular junction;GO:1904398 positive regulation of neuromuscular junction development;GO:0008582 regulation of synaptic assembly at neuromuscular junction	Predicted intracellular proteins; Predicted secreted proteins; Disease related genes
APOH	apolipoprotein H	GO:0007597 blood coagulation, intrinsic pathway;GO:0034196 acylglycerol transport;GO:0034197 triglyceride transport	Candidate cardiovascular disease genes; Predicted secreted proteins; Predicted intracellular proteins
ARAF	A-Raf proto-oncogene, serine/threonine kinase	GO:0032006 regulation of TOR signaling;GO:0033138 positive regulation of peptidyl-serine phosphorylation;GO:0031929 TOR signaling	ENZYME proteins:Transferases; Predicted intracellular proteins; Enzymes; Kinases:TKL Ser/Thr protein kinases
ARHGDIB	Rho GDP dissociation inhibitor beta	GO:0071461 cellular response to redox state;GO:1901164 negative regulation of trophoblast cell migration;GO:0051775 response to redox state	Predicted intracellular proteins
ARMC4	outer dynein arm docking complex subunit 2	GO:0003356 regulation of cilium beat frequency;GO:0036158 outer dynein arm assembly;GO:0021591 ventricular system development	Predicted intracellular proteins; Disease related genes
BAX	BCL2 associated X, apoptosis regulator	GO:0032976 release of matrix enzymes from mitochondria;GO:1990117 B cell receptor apoptotic signaling pathway;GO:0002352 B cell negative selection	Cancer-related genes:Candidate cancer biomarkers; Predicted intracellular proteins; Transporters:Transporter channels and pores
BGN	biglycan	GO:0061975 articular cartilage development;GO:0019800 peptide cross-linking via chondroitin 4-sulfate glycosaminoglycan;GO:0030204 chondroitin sulfate metabolic process	Predicted secreted proteins; Disease related genes
BID	BH3 interacting domain death agonist	GO:0034263 positive regulation of autophagy in response to ER overload;GO:2000271 positive regulation of fibroblast apoptotic process;GO:0010918 positive regulation of mitochondrial membrane potential	Predicted intracellular proteins
C13orf15	regulator of cell cycle	GO:0001100 negative regulation of exit from mitosis;GO:0003331 positive regulation of extracellular matrix constituent secretion;GO:0090272 negative regulation of fibroblast growth factor production	Predicted intracellular proteins
C19orf22	R3H domain containing 4		Predicted intracellular proteins
C9orf167	torsin family 4 member A		Predicted intracellular proteins
C9orf69	transmembrane protein 250	GO:0048524 positive regulation of viral process;GO:0061640 cytoskeleton-dependent cytokinesis;GO:0050792 regulation of viral process	Predicted intracellular proteins
CD248	CD248 molecule	GO:0060033 anatomical structure regression;GO:0048535 lymph node development;GO:2000353 positive regulation of endothelial cell apoptotic process	CD markers
CD34	CD34 molecule	GO:1900035 negative regulation of cellular response to heat;GO:0035759 mesangial cell-matrix adhesion;GO:0072209 metanephric mesangial cell differentiation	CD markers
CERKL	ceramide kinase like	GO:0046834 lipid phosphorylation;GO:0030148 sphingolipid biosynthetic process;GO:0046467 membrane lipid biosynthetic process	Predicted intracellular proteins; Disease related genes
CGNL1	cingulin like 1	GO:0150105 protein localization to cell-cell junction;GO:0051497 negative regulation of stress fiber assembly;GO:0032232 negative regulation of actin filament bundle assembly	Predicted intracellular proteins; Disease related genes
CLEC14A	C-type lectin domain containing 14A	GO:0036325 vascular endothelial growth factor receptor-3 signaling pathway;GO:0036324 vascular endothelial growth factor receptor-2 signaling pathway;GO:0001946 lymphangiogenesis
CX3CL1	C-X3-C motif chemokine ligand 1	GO:0051041 positive regulation of calcium-independent cell-cell adhesion;GO:1900450 negative regulation of glutamate receptor signaling pathway;GO:0051040 regulation of calcium-independent cell-cell adhesion	Predicted secreted proteins
DAD1L	defender against cell death 1 pseudogene 1
DGCR9	DiGeorge syndrome critical region gene 5
ECSCR	endothelial cell surface expressed chemotaxis and apoptosis regulator	GO:2000353 positive regulation of endothelial cell apoptotic process;GO:1904037 positive regulation of epithelial cell apoptotic process;GO:2000351 regulation of endothelial cell apoptotic process
EIF4EBP1	eukaryotic translation initiation factor 4E binding protein 1	GO:0045947 negative regulation of translational initiation;GO:1990928 response to amino acid starvation;GO:0002931 response to ischemia	Cancer-related genes:Candidate cancer biomarkers; Predicted intracellular proteins
FAM26F	calcium homeostasis modulator family member 6	GO:0098655 cation transmembrane transport;GO:0034220 ion transmembrane transport;GO:0006812 cation transport	Transporters:Transporter channels and pores; Predicted intracellular proteins
FKBP1A	FKBP prolyl isomerase 1A	GO:0022417 protein maturation by protein folding;GO:0060315 negative regulation of ryanodine-sensitive calcium-release channel activity;GO:0007183 SMAD protein complex assembly	ENZYME proteins:Isomerase; Transporters:Accessory Factors Involved in Transport; Predicted intracellular proteins; FDA approved drug targets:Small molecule drugs; Enzymes
FOLH1	folate hydrolase 1	GO:0035609 C-terminal protein deglutamylation;GO:0035608 protein deglutamylation;GO:0018410 C-terminal protein amino acid modification	Cancer-related genes:Candidate cancer biomarkers; FDA approved drug targets:Biotech drugs; Predicted intracellular proteins; ENZYME proteins:Hydrolases; Enzymes; Peptidases:Metallopeptidases
GNB2	G protein subunit beta 2	GO:0007186 G protein-coupled receptor signaling pathway;GO:0007165 signal transduction;GO:0023052 signaling	Predicted intracellular proteins; RAS pathway related proteins
HLX	H2.0 like homeobox	GO:0045629 negative regulation of T-helper 2 cell differentiation;GO:0045627 positive regulation of T-helper 1 cell differentiation;GO:0045625 regulation of T-helper 1 cell differentiation	Predicted intracellular proteins; Transcription factors:Helix-turn-helix domains
HNF1A	HNF1 homeobox A	GO:0035623 renal glucose absorption;GO:0035565 regulation of pronephros size;GO:0072114 pronephros morphogenesis	Predicted intracellular proteins; Cancer-related genes
HSBP1	heat shock factor binding protein 1	GO:0010286 heat acclimation;GO:0070370 cellular heat acclimation;GO:0019896 axonal transport of mitochondrion	Predicted intracellular proteins
IFITM2	interferon induced transmembrane protein 2	GO:0035455 response to interferon-alpha;GO:0046597 negative regulation of viral entry into host cell;GO:0035458 cellular response to interferon-beta	Transporters:Accessory Factors Involved in Transport
IGSF9	immunoglobulin superfamily member 9	GO:0070593 dendrite self-avoidance;GO:0008038 neuron recognition;GO:0007156 homophilic cell adhesion via plasma membrane adhesion molecules	Predicted intracellular proteins
KDM4B	lysine demethylase 4B	GO:0070544 histone H3-K36 demethylation;GO:0033169 histone H3-K9 demethylation;GO:0070076 histone lysine demethylation	Predicted intracellular proteins
KIAA1751	cilia and flagella associated protein 74	GO:0035082 axoneme assembly;GO:0001578 microtubule bundle formation;GO:0060271 cilium assembly	Predicted intracellular proteins
LOXL3	lysyl oxidase like 3	GO:1905590 fibronectin fibril organization;GO:2000329 negative regulation of T-helper 17 cell lineage commitment;GO:0018057 peptidyl-lysine oxidation	Predicted intracellular proteins; Predicted secreted proteins; Enzymes; ENZYME proteins:Oxidoreductases; Disease related genes; Potential drug targets
LYPLA2	lysophospholipase 2	GO:0062232 prostanoid catabolic process;GO:1905344 prostaglandin catabolic process;GO:1901523 icosanoid catabolic process	Predicted intracellular proteins
MCTP2	multiple C2 and transmembrane domain containing 2	GO:0046928 regulation of neurotransmitter secretion;GO:0051588 regulation of neurotransmitter transport;GO:0007269 neurotransmitter secretion	Predicted intracellular proteins; Disease related genes
MMP14	matrix metallopeptidase 14	GO:1990834 response to odorant;GO:0043615 astrocyte cell migration;GO:0045579 positive regulation of B cell differentiation	Cancer-related genes:Candidate cancer biomarkers; Predicted intracellular proteins; FDA approved drug targets:Small molecule drugs; ENZYME proteins:Hydrolases; Enzymes; Disease related genes; Peptidases:Metallopeptidases
MT3	metallothionein 3	GO:2000296 negative regulation of hydrogen peroxide catabolic process;GO:0097214 positive regulation of lysosomal membrane permeability;GO:2000376 positive regulation of oxygen metabolic process	Predicted intracellular proteins
MYL6	myosin light chain 6	GO:0030049 muscle filament sliding;GO:0033275 actin-myosin filament sliding;GO:0070252 actin-mediated cell contraction	Predicted intracellular proteins
MYOM1	myomesin 1	GO:0002074 extraocular skeletal muscle development;GO:0010737 protein kinase A signaling;GO:0050714 positive regulation of protein secretion	Predicted intracellular proteins
NDUFA4L2	NDUFA4 mitochondrial complex associated like 2
NRBP1	nuclear receptor binding protein 1	GO:0006888 endoplasmic reticulum to Golgi vesicle-mediated transport;GO:0048193 Golgi vesicle transport;GO:0046907 intracellular transport	Kinases; Predicted intracellular proteins; Enzymes
ORAI1	ORAI calcium release-activated calcium modulator 1	GO:0045762 positive regulation of adenylate cyclase activity;GO:0002115 store-operated calcium entry;GO:0031281 positive regulation of cyclase activity	Transporters:Transporter channels and pores; Potential drug targets; Disease related genes
PCSK6	proprotein convertase subtilisin/kexin type 6	GO:0032902 nerve growth factor production;GO:0032898 neurotrophin production;GO:0007354 zygotic determination of anterior/posterior axis, embryo	Predicted intracellular proteins; Predicted secreted proteins; Peptidases:Serine-type peptidases; Enzymes
PDAP1	PDGFA associated protein 1	GO:0007165 signal transduction;GO:0023052 signaling;GO:0007154 cell communication	Cancer-related genes:Mutated cancer genes; Predicted intracellular proteins
PFKP	phosphofructokinase, platelet	GO:0030388 fructose 1,6-bisphosphate metabolic process;GO:0006735 NADH regeneration;GO:0061621 canonical glycolysis	ENZYME proteins:Transferases; Predicted intracellular proteins; Enzymes
PFN1	profilin 1	GO:0098885 modification of postsynaptic actin cytoskeleton;GO:1900029 positive regulation of ruffle assembly;GO:0099010 modification of postsynaptic structure	Predicted intracellular proteins; Disease related genes
PGF	placental growth factor	GO:0060754 positive regulation of mast cell chemotaxis;GO:0060753 regulation of mast cell chemotaxis;GO:0002551 mast cell chemotaxis	Cancer-related genes:Candidate cancer biomarkers; RAS pathway related proteins; Candidate cardiovascular disease genes; FDA approved drug targets:Biotech drugs; Predicted secreted proteins
PGM1	phosphoglucomutase 1	GO:0006094 gluconeogenesis;GO:0019319 hexose biosynthetic process;GO:0006096 glycolytic process	ENZYME proteins:Isomerase; Predicted intracellular proteins; Enzymes; Disease related genes; Potential drug targets
PTP4A3	protein tyrosine phosphatase 4A3	GO:0043117 positive regulation of vascular permeability;GO:1900746 regulation of vascular endothelial growth factor signaling pathway;GO:1902547 regulation of cellular response to vascular endothelial growth factor stimulus	Predicted intracellular proteins; ENZYME proteins:Hydrolases; Enzymes
RAP2B	RAP2B, member of RAS oncogene family	GO:0032486 Rap protein signal transduction;GO:0090557 establishment of endothelial intestinal barrier;GO:0030033 microvillus assembly	Predicted intracellular proteins
RPLP0	ribosomal protein lateral stalk subunit P0	GO:0000027 ribosomal large subunit assembly;GO:0071353 cellular response to interleukin-4;GO:0070670 response to interleukin-4	Predicted intracellular proteins; Ribosomal proteins
SFRS9	serine and arginine rich splicing factor 9	GO:0048025 negative regulation of mRNA splicing, via spliceosome;GO:0033119 negative regulation of RNA splicing;GO:0050686 negative regulation of mRNA processing	Predicted intracellular proteins
SHMT2	serine hydroxymethyltransferase 2	GO:0019264 glycine biosynthetic process from serine;GO:0006565 L-serine catabolic process;GO:0006545 glycine biosynthetic process	ENZYME proteins:Transferases; Predicted intracellular proteins; Enzymes
SLC16A1	solute carrier family 16 member 1	GO:0015728 mevalonate transport;GO:0051780 behavioral response to nutrient;GO:0035879 plasma membrane lactate transport	Transporters:Electrochemical Potential-driven transporters; Potential drug targets; Disease related genes
SLC22A23	solute carrier family 22 member 23	GO:0055085 transmembrane transport;GO:0006811 ion transport;GO:0006810 transport	Transporters:Electrochemical Potential-driven transporters
SLC25A13	solute carrier family 25 member 13	GO:0043490 malate-aspartate shuttle;GO:0070778 L-aspartate transmembrane transport;GO:0015810 aspartate transmembrane transport	Predicted intracellular proteins; Transporters:Electrochemical Potential-driven transporters; Potential drug targets; Disease related genes
SLC28A1	solute carrier family 28 member 1	GO:0015861 cytidine transport;GO:1904823 purine nucleobase transmembrane transport;GO:0015855 pyrimidine nucleobase transport	Transporters:Electrochemical Potential-driven transporters
SPARC	secreted protein acidic and cysteine rich	GO:0033591 response to L-ascorbic acid;GO:0009629 response to gravity;GO:0010288 response to lead ion	Cancer-related genes:Candidate cancer biomarkers; Predicted intracellular proteins; Predicted secreted proteins; Disease related genes
TARBP2	TARBP2 subunit of RISC loading complex	GO:0050689 negative regulation of defense response to virus by host;GO:0090065 regulation of production of siRNA involved in RNA interference;GO:0030423 targeting of mRNA for destruction involved in RNA interference	Predicted intracellular proteins
TMEM123	transmembrane protein 123	GO:0070267 oncosis;GO:0045793 positive regulation of cell size;GO:0070265 necrotic cell death	Predicted intracellular proteins
TMEM173	stimulator of interferon response cGAMP interactor 1	GO:0061709 reticulophagy;GO:0071360 cellular response to exogenous dsRNA;GO:0071359 cellular response to dsRNA	Disease related genes
TMEM185A	transmembrane protein 185A
TMEM204	transmembrane protein 204	GO:0001945 lymph vessel development;GO:0030947 regulation of vascular endothelial growth factor receptor signaling pathway;GO:0048010 vascular endothelial growth factor receptor signaling pathway
TMEM45A	transmembrane protein 45A
TSC22D1	TSC22 domain family member 1	GO:0006357 regulation of transcription by RNA polymerase II;GO:0006366 transcription by RNA polymerase II;GO:0006355 regulation of transcription, DNA-templated	Predicted intracellular proteins; Transcription factors:Basic domains
UQCRH	ubiquinol-cytochrome c reductase hinge protein	GO:0006122 mitochondrial electron transport, ubiquinol to cytochrome c;GO:0019646 aerobic electron transport chain;GO:0042773 ATP synthesis coupled electron transport	Predicted intracellular proteins
VASP	vasodilator stimulated phosphoprotein	GO:0051289 protein homotetramerization;GO:0051262 protein tetramerization;GO:0001843 neural tube closure	Predicted intracellular proteins
VWA1	von Willebrand factor A domain containing 1	GO:0048266 behavioral response to pain;GO:0048265 response to pain;GO:0033555 multicellular organismal response to stress	Predicted intracellular proteins; Predicted secreted proteins
WDR54	WD repeat domain 54	GO:0002091 negative regulation of receptor internalization;GO:0048261 negative regulation of receptor-mediated endocytosis;GO:0045806 negative regulation of endocytosis	Predicted intracellular proteins
ZNF395	zinc finger protein 395	GO:0045944 positive regulation of transcription by RNA polymerase II;GO:0045893 positive regulation of transcription, DNA-templated;GO:1903508 positive regulation of nucleic acid-templated transcription	Predicted intracellular proteins
A2M	alpha-2-macroglobulin	GO:0001868 regulation of complement activation, lectin pathway;GO:0001869 negative regulation of complement activation, lectin pathway;GO:0001867 complement activation, lectin pathway	Cancer-related genes:Candidate cancer biomarkers; Candidate cardiovascular disease genes; Predicted secreted proteins
A4GALT	alpha 1,4-galactosyltransferase (P blood group)	GO:0001575 globoside metabolic process;GO:0001576 globoside biosynthetic process;GO:0006688 glycosphingolipid biosynthetic process	ENZYME proteins:Transferases; Enzymes
ACPT	acid phosphatase 4	GO:0038130 ERBB4 signaling pathway;GO:0120154 negative regulation of ERBB4 signaling pathway;GO:1990264 peptidyl-tyrosine dephosphorylation involved in inactivation of protein kinase activity	Potential drug targets; ENZYME proteins:Hydrolases; Enzymes; Disease related genes
ACTN2	actinin alpha 2	GO:0051695 actin filament uncapping;GO:0086097 phospholipase C-activating angiotensin-activated signaling pathway;GO:0030035 microspike assembly	Predicted intracellular proteins; Potential drug targets; Disease related genes; Transporters:Accessory Factors Involved in Transport
ADA	adenosine deaminase	GO:0046111 xanthine biosynthetic process;GO:0060169 negative regulation of adenosine receptor signaling pathway;GO:0060407 negative regulation of penile erection	Predicted intracellular proteins; FDA approved drug targets:Small molecule drugs; ENZYME proteins:Hydrolases; Enzymes; Disease related genes
ADAMTS7	ADAM metallopeptidase with thrombospondin type 1 motif 7	GO:0032331 negative regulation of chondrocyte differentiation;GO:0061037 negative regulation of cartilage development;GO:0032330 regulation of chondrocyte differentiation	Predicted secreted proteins
AK2	adenylate kinase 2	GO:0006172 ADP biosynthetic process;GO:0009136 purine nucleoside diphosphate biosynthetic process;GO:0009180 purine ribonucleoside diphosphate biosynthetic process	ENZYME proteins:Transferases; Predicted intracellular proteins; Enzymes; Disease related genes; Potential drug targets
AMZ1	archaelysin family metallopeptidase 1	GO:0006508 proteolysis;GO:0019538 protein metabolic process;GO:1901564 organonitrogen compound metabolic process	Predicted intracellular proteins; Enzymes; Peptidases:Metallopeptidases
ANGPT2	angiopoietin 2	GO:0050928 negative regulation of positive chemotaxis;GO:0048014 Tie signaling pathway;GO:0072012 glomerulus vasculature development	Cancer-related genes:Candidate cancer biomarkers; Predicted secreted proteins; RAS pathway related proteins
ANKZF1	ankyrin repeat and zinc finger peptidyl tRNA hydrolase 1	GO:0030433 ubiquitin-dependent ERAD pathway;GO:0070301 cellular response to hydrogen peroxide;GO:0036503 ERAD pathway	Predicted intracellular proteins
ANP32B	acidic nuclear phosphoprotein 32 family member B	GO:0046827 positive regulation of protein export from nucleus;GO:0021591 ventricular system development;GO:0046825 regulation of protein export from nucleus	Predicted intracellular proteins
ANXA11	annexin A11	GO:0032506 cytokinetic process;GO:0051592 response to calcium ion;GO:0000910 cytokinesis	Cancer-related genes:Candidate cancer biomarkers; Predicted intracellular proteins; Transporters:Primary Active Transporters
ARHGEF10	Rho guanine nucleotide exchange factor 10	GO:0022011 myelination in peripheral nervous system;GO:0032292 peripheral nervous system axon ensheathment;GO:0014044 Schwann cell development	Predicted intracellular proteins; Disease related genes
ARHGEF15	Rho guanine nucleotide exchange factor 15	GO:2000297 negative regulation of synapse maturation;GO:1905809 negative regulation of synapse organization;GO:0061299 retina vasculature morphogenesis in camera-type eye	Predicted intracellular proteins
ARID5A	AT-rich interaction domain 5A	GO:0071391 cellular response to estrogen stimulus;GO:0043627 response to estrogen;GO:0032870 cellular response to hormone stimulus	Predicted intracellular proteins; Transcription factors:Helix-turn-helix domains
ARPC1B	actin related protein 2/3 complex subunit 1B	GO:0034314 Arp2/3 complex-mediated actin nucleation;GO:0045010 actin nucleation;GO:0043627 response to estrogen	Predicted intracellular proteins; Disease related genes
ASB9	ankyrin repeat and SOCS box containing 9	GO:0045732 positive regulation of protein catabolic process;GO:0042176 regulation of protein catabolic process;GO:0009896 positive regulation of catabolic process	Predicted intracellular proteins
B4GALT2	beta-1,4-galactosyltransferase 2	GO:0021680 cerebellar Purkinje cell layer development;GO:0008542 visual learning;GO:0021695 cerebellar cortex development	ENZYME proteins:Transferases; Predicted intracellular proteins; Enzymes
BACE2	beta-secretase 2	GO:0042985 negative regulation of amyloid precursor protein biosynthetic process;GO:0016486 peptide hormone processing;GO:0048143 astrocyte activation	Transporters:Accessory Factors Involved in Transport; Predicted intracellular proteins; ENZYME proteins:Hydrolases; Enzymes; Peptidases:Aspartic-type peptidases
BATF3	basic leucine zipper ATF-like transcription factor 3	GO:0043011 myeloid dendritic cell differentiation;GO:0001773 myeloid dendritic cell activation;GO:0097028 dendritic cell differentiation	Predicted intracellular proteins; Transcription factors:Basic domains
BCKDK	branched chain keto acid dehydrogenase kinase	GO:0045763 negative regulation of cellular amino acid metabolic process;GO:0006550 isoleucine catabolic process;GO:0006574 valine catabolic process	ENZYME proteins:Transferases; Predicted intracellular proteins; Enzymes; Disease related genes; Potential drug targets; Kinases:Atypical kinases
BCL2L12	BCL2 like 12	GO:1990001 inhibition of cysteine-type endopeptidase activity involved in apoptotic process;GO:0097340 inhibition of cysteine-type endopeptidase activity;GO:0097341 zymogen inhibition	Predicted intracellular proteins
BMP1	bone morphogenetic protein 1	GO:0001502 cartilage condensation;GO:0098743 cell aggregation;GO:0061036 positive regulation of cartilage development	Predicted secreted proteins; ENZYME proteins:Hydrolases; Enzymes; Disease related genes; Potential drug targets; Peptidases:Metallopeptidases
C10orf105	chromosome 10 open reading frame 105		Predicted intracellular proteins
C10orf47	proline and serine rich 2		Predicted intracellular proteins
C12orf27	HNF1A antisense RNA 1
C1QTNF1	C1q and TNF related 1	GO:2000857 positive regulation of mineralocorticoid secretion;GO:2000860 positive regulation of aldosterone secretion;GO:0035931 mineralocorticoid secretion	Predicted intracellular proteins; Predicted secreted proteins
C1orf126	TMEM51 antisense RNA 1
C20orf166	MIR1-1 host gene
C22orf45	ADORA2A antisense RNA 1
C9orf135	chromosome 9 open reading frame 135		Predicted intracellular proteins
CA2	carbonic anhydrase 2	GO:0090088 regulation of oligopeptide transport;GO:0090089 regulation of dipeptide transport;GO:2000878 positive regulation of oligopeptide transport	ENZYME proteins:Lyases; Predicted intracellular proteins; FDA approved drug targets:Small molecule drugs; Enzymes; Disease related genes
CACNA1H	calcium voltage-gated channel subunit alpha1 H	GO:0032342 aldosterone biosynthetic process;GO:0034651 cortisol biosynthetic process;GO:1902645 tertiary alcohol biosynthetic process	Transporters:Transporter channels and pores; FDA approved drug targets:Small molecule drugs; Disease related genes; Voltage-gated ion channels:Voltage-Gated Calcium Channels
CALU	calumenin	GO:0008150 biological_process	Predicted intracellular proteins
CAPZB	capping actin protein of muscle Z-line subunit beta	GO:0051490 negative regulation of filopodium assembly;GO:0051016 barbed-end actin filament capping;GO:0120033 negative regulation of plasma membrane bounded cell projection assembly	Predicted intracellular proteins
CAV2	caveolin 2	GO:0044789 modulation by host of viral release from host cell;GO:0044791 positive regulation by host of viral release from host cell;GO:0070836 caveola assembly	Predicted intracellular proteins
CCDC102B	coiled-coil domain containing 102B		Predicted intracellular proteins
CD1D	CD1d molecule	GO:0048006 antigen processing and presentation, endogenous lipid antigen via MHC class Ib;GO:0048003 antigen processing and presentation of lipid antigen via MHC class Ib;GO:0048007 antigen processing and presentation, exogenous lipid antigen via MHC class Ib	Cancer-related genes:Mutated cancer genes; CD markers
CD79B	CD79b molecule	GO:0050853 B cell receptor signaling pathway;GO:0030183 B cell differentiation;GO:0050851 antigen receptor-mediated signaling pathway	Cancer-related genes:Mutated cancer genes; Disease related genes; CD markers
CDA	cytidine deaminase	GO:0019858 cytosine metabolic process;GO:0008655 pyrimidine-containing compound salvage;GO:0006216 cytidine catabolic process	Predicted intracellular proteins; ENZYME proteins:Hydrolases; Enzymes
CDC42EP2	CDC42 effector protein 2	GO:0031274 positive regulation of pseudopodium assembly;GO:0031272 regulation of pseudopodium assembly;GO:0031269 pseudopodium assembly	Predicted intracellular proteins
CDC42EP5	CDC42 effector protein 5	GO:0031274 positive regulation of pseudopodium assembly;GO:0031272 regulation of pseudopodium assembly;GO:0031269 pseudopodium assembly	Predicted intracellular proteins
CDH13	cadherin 13	GO:0055095 lipoprotein particle mediated signaling;GO:0055096 low-density lipoprotein particle mediated signaling;GO:0071404 cellular response to low-density lipoprotein particle stimulus	Predicted intracellular proteins
CDH23	cadherin related 23	GO:0050957 equilibrioception;GO:0060122 inner ear receptor cell stereocilium organization;GO:0045494 photoreceptor cell maintenance	Predicted intracellular proteins; Disease related genes
CENPB	centromere protein B		Predicted intracellular proteins
CERK	ceramide kinase	GO:0046834 lipid phosphorylation;GO:0006687 glycosphingolipid metabolic process;GO:0006664 glycolipid metabolic process	ENZYME proteins:Transferases; Predicted intracellular proteins; Enzymes
CLEC11A	C-type lectin domain containing 11A	GO:0001503 ossification;GO:0008284 positive regulation of cell population proliferation;GO:0042127 regulation of cell population proliferation	Predicted secreted proteins
CLEC1A	C-type lectin domain family 1 member A	GO:0006952 defense response;GO:0007166 cell surface receptor signaling pathway;GO:0006950 response to stress	Predicted intracellular proteins
COL18A1	collagen type XVIII alpha 1 chain	GO:0051599 response to hydrostatic pressure;GO:0001886 endothelial cell morphogenesis;GO:0009415 response to water	Cancer-related genes:Candidate cancer biomarkers; Predicted intracellular proteins; Predicted secreted proteins; Disease related genes; Cancer-related genes:Mutational cancer driver genes
COL27A1	collagen type XXVII alpha 1 chain	GO:0003431 growth plate cartilage chondrocyte development;GO:0003433 chondrocyte development involved in endochondral bone morphogenesis;GO:0003418 growth plate cartilage chondrocyte differentiation	Predicted intracellular proteins; Predicted secreted proteins; Disease related genes
COL4A1	collagen type IV alpha 1 chain	GO:0061304 retinal blood vessel morphogenesis;GO:0061299 retina vasculature morphogenesis in camera-type eye;GO:0038063 collagen-activated tyrosine kinase receptor signaling pathway	Predicted intracellular proteins; Predicted secreted proteins; Disease related genes
COL4A2	collagen type IV alpha 2 chain	GO:0038063 collagen-activated tyrosine kinase receptor signaling pathway;GO:0038065 collagen-activated signaling pathway;GO:0035987 endodermal cell differentiation	Cancer-related genes:Candidate cancer biomarkers; Predicted intracellular proteins; Predicted secreted proteins; Disease related genes
COL5A3	collagen type V alpha 3 chain	GO:0030199 collagen fibril organization;GO:0007160 cell-matrix adhesion;GO:0043588 skin development	Cancer-related genes:Mutated cancer genes; Predicted secreted proteins
COL6A2	collagen type VI alpha 2 chain	GO:0009749 response to glucose;GO:0009746 response to hexose;GO:0034284 response to monosaccharide	Predicted intracellular proteins; Predicted secreted proteins; Disease related genes
COTL1	coactosin like F-actin binding protein 1	GO:0050832 defense response to fungus;GO:0009620 response to fungus;GO:0030833 regulation of actin filament polymerization	Predicted intracellular proteins
CPA3	carboxypeptidase A3	GO:0002002 regulation of angiotensin levels in blood;GO:0002003 angiotensin maturation;GO:0001991 regulation of systemic arterial blood pressure by circulatory renin-angiotensin	Predicted secreted proteins; ENZYME proteins:Hydrolases; Enzymes; Peptidases:Metallopeptidases
CPM	carboxypeptidase M	GO:0016485 protein processing;GO:0051604 protein maturation;GO:0006518 peptide metabolic process	Predicted intracellular proteins; ENZYME proteins:Hydrolases; Enzymes; Peptidases:Metallopeptidases
CRYBB1	crystallin beta B1	GO:0002088 lens development in camera-type eye;GO:0007601 visual perception;GO:0050953 sensory perception of light stimulus	Predicted intracellular proteins; Disease related genes
CSF1	colony stimulating factor 1	GO:0060611 mammary gland fat development;GO:1902228 positive regulation of macrophage colony-stimulating factor signaling pathway;GO:0042488 positive regulation of odontogenesis of dentin-containing tooth	Cancer-related genes:Candidate cancer biomarkers; RAS pathway related proteins; Candidate cardiovascular disease genes; Predicted intracellular proteins; Predicted secreted proteins; Disease related genes
CSK	C-terminal Src kinase	GO:0042997 negative regulation of Golgi to plasma membrane protein transport;GO:0060368 regulation of Fc receptor mediated stimulatory signaling pathway;GO:0042996 regulation of Golgi to plasma membrane protein transport	ENZYME proteins:Transferases; Predicted intracellular proteins; Kinases:Tyr protein kinases; Enzymes
CSPG4	chondroitin sulfate proteoglycan 4	GO:0006929 substrate-dependent cell migration;GO:0097178 ruffle assembly;GO:0008347 glial cell migration
CSRP2	cysteine and glycine rich protein 2	GO:0045214 sarcomere organization;GO:0030239 myofibril assembly;GO:0055002 striated muscle cell development	Predicted intracellular proteins
CXorf36	divergent protein kinase domain 2B		Predicted secreted proteins; Disease related genes
DAZAP2	DAZ associated protein 2	GO:0071902 positive regulation of protein serine/threonine kinase activity;GO:0071900 regulation of protein serine/threonine kinase activity;GO:0045860 positive regulation of protein kinase activity	Predicted intracellular proteins
DDOST	dolichyl-diphosphooligosaccharide--protein glycosyltransferase non-catalytic subunit	GO:0018279 protein N-linked glycosylation via asparagine;GO:0018196 peptidyl-asparagine modification;GO:0006487 protein N-linked glycosylation	Predicted intracellular proteins; Disease related genes
DENND2A	DENN domain containing 2A	GO:0042147 retrograde transport, endosome to Golgi;GO:0016482 cytosolic transport;GO:0016197 endosomal transport	Predicted intracellular proteins
DGKD	diacylglycerol kinase delta	GO:0090038 negative regulation of protein kinase C signaling;GO:2000370 positive regulation of clathrin-dependent endocytosis;GO:0046834 lipid phosphorylation	ENZYME proteins:Transferases; Predicted intracellular proteins; Enzymes
DLL4	delta like canonical Notch ligand 4	GO:0072554 blood vessel lumenization;GO:0061074 regulation of neural retina development;GO:0035912 dorsal aorta morphogenesis	Disease related genes
DOCK6	dedicator of cytokinesis 6	GO:0007264 small GTPase mediated signal transduction;GO:0050790 regulation of catalytic activity;GO:0035556 intracellular signal transduction	Predicted intracellular proteins; Disease related genes
DTX2	deltex E3 ubiquitin ligase 2	GO:0007219 Notch signaling pathway;GO:0016567 protein ubiquitination;GO:0032446 protein modification by small protein conjugation	ENZYME proteins:Transferases; Predicted intracellular proteins; Enzymes
EDNRB	endothelin receptor type B	GO:0035645 enteric smooth muscle cell differentiation;GO:1990839 response to endothelin;GO:0007497 posterior midgut development	FDA approved drug targets:Small molecule drugs; G-protein coupled receptors:GPCRs excl olfactory receptors; Disease related genes
EEF2	eukaryotic translation elongation factor 2	GO:2000767 positive regulation of cytoplasmic translation;GO:0051593 response to folic acid;GO:1990416 cellular response to brain-derived neurotrophic factor stimulus	Cancer-related genes:Candidate cancer biomarkers; Predicted intracellular proteins; Disease related genes
EEFSEC	eukaryotic elongation factor, selenocysteine-tRNA specific	GO:0001514 selenocysteine incorporation;GO:0006451 translational readthrough;GO:0006414 translational elongation	Predicted intracellular proteins
EFHD2	EF-hand domain family member D2		Predicted intracellular proteins
EFNA1	ephrin A1	GO:0003199 endocardial cushion to mesenchymal transition involved in heart valve formation;GO:0014028 notochord formation;GO:0090500 endocardial cushion to mesenchymal transition	Cancer-related genes:Candidate cancer biomarkers; Predicted secreted proteins; RAS pathway related proteins
EGFR	epidermal growth factor receptor	GO:0043006 activation of phospholipase A2 activity by calcium-mediated signaling;GO:1902722 positive regulation of prolactin secretion;GO:0032431 activation of phospholipase A2 activity	Cancer-related genes:Candidate cancer biomarkers; ENZYME proteins:Transferases; Kinases:Tyr protein kinases; RAS pathway related proteins; FDA approved drug targets:Biotech drugs; Cancer-related genes:Mutated cancer genes; Predicted intracellular proteins; Predicted secreted proteins; FDA approved drug targets:Small molecule drugs; Enzymes; Disease related genes; Cancer-related genes:Mutational c…
EHD2	EH domain containing 2	GO:2001137 positive regulation of endocytic recycling;GO:1901741 positive regulation of myoblast fusion;GO:2001135 regulation of endocytic recycling	Predicted intracellular proteins
EIF4EBP2	eukaryotic translation initiation factor 4E binding protein 2	GO:0045947 negative regulation of translational initiation;GO:0035176 social behavior;GO:0051703 biological process involved in intraspecies interaction between organisms	Predicted intracellular proteins
ELOVL1	ELOVL fatty acid elongase 1	GO:0019367 fatty acid elongation, saturated fatty acid;GO:0019368 fatty acid elongation, unsaturated fatty acid;GO:0034625 fatty acid elongation, monounsaturated fatty acid	ENZYME proteins:Transferases; Enzymes
ENDOG	endonuclease G	GO:1902512 positive regulation of apoptotic DNA fragmentation;GO:1903626 positive regulation of DNA catabolic process;GO:1901300 positive regulation of hydrogen peroxide-mediated programmed cell death	Predicted intracellular proteins
ENG	endoglin	GO:1905222 atrioventricular canal morphogenesis;GO:1905310 regulation of cardiac neural crest cell migration involved in outflow tract morphogenesis;GO:0022009 central nervous system vasculogenesis	Cancer-related genes:Candidate cancer biomarkers; Candidate cardiovascular disease genes; Disease related genes; CD markers
ERG	ETS transcription factor ERG	GO:0045944 positive regulation of transcription by RNA polymerase II;GO:0006468 protein phosphorylation;GO:0045893 positive regulation of transcription, DNA-templated	Predicted intracellular proteins; Disease related genes; Cancer-related genes; Transcription factors:Helix-turn-helix domains
ERO1L	endoplasmic reticulum oxidoreductase 1 alpha	GO:0010260 animal organ senescence;GO:0022417 protein maturation by protein folding;GO:0018401 peptidyl-proline hydroxylation to 4-hydroxy-L-proline	Predicted intracellular proteins
ESAM	endothelial cell adhesion molecule	GO:0035633 maintenance of blood-brain barrier;GO:2000249 regulation of actin cytoskeleton reorganization;GO:0070830 bicellular tight junction assembly
FAM101B	refilin B	GO:0061182 negative regulation of chondrocyte development;GO:1900158 negative regulation of bone mineralization involved in bone maturation;GO:0061181 regulation of chondrocyte development	Predicted intracellular proteins
FAM176B	eva-1 homolog B		Predicted intracellular proteins
FAM26E	calcium homeostasis modulator family member 5	GO:0098655 cation transmembrane transport;GO:0034220 ion transmembrane transport;GO:0006812 cation transport
FAM38A	piezo type mechanosensitive ion channel component 1	GO:0033634 positive regulation of cell-cell adhesion mediated by integrin;GO:0033632 regulation of cell-cell adhesion mediated by integrin;GO:0033625 positive regulation of integrin activation	Transporters:Transporter channels and pores; Predicted intracellular proteins; Potential drug targets; Disease related genes
FAM60A	SIN3-HDAC complex associated factor	GO:0030336 negative regulation of cell migration;GO:2000146 negative regulation of cell motility;GO:0051271 negative regulation of cellular component movement	Predicted intracellular proteins
FBL	fibrillarin	GO:0000494 box C/D RNA 3'-end processing;GO:0033967 box C/D RNA metabolic process;GO:0034963 box C/D RNA processing	Predicted intracellular proteins
FHL3	four and a half LIM domains 3	GO:0007517 muscle organ development;GO:0061061 muscle structure development;GO:0030036 actin cytoskeleton organization	Predicted intracellular proteins
FJX1	four-jointed box kinase 1	GO:0010842 retina layer formation;GO:0060042 retina morphogenesis in camera-type eye;GO:0003407 neural retina development	Predicted intracellular proteins
FLJ11235	None	None	None
FLT1	fms related receptor tyrosine kinase 1	GO:0036323 vascular endothelial growth factor receptor-1 signaling pathway;GO:1990384 hyaloid vascular plexus regression;GO:0060033 anatomical structure regression	Cancer-related genes:Candidate cancer biomarkers; ENZYME proteins:Transferases; Kinases:Tyr protein kinases; RAS pathway related proteins; Predicted intracellular proteins; Predicted secreted proteins; FDA approved drug targets:Small molecule drugs; Enzymes; Disease related genes
FLT4	fms related receptor tyrosine kinase 4	GO:0090037 positive regulation of protein kinase C signaling;GO:0060312 regulation of blood vessel remodeling;GO:0090036 regulation of protein kinase C signaling	Cancer-related genes:Candidate cancer biomarkers; ENZYME proteins:Transferases; Kinases:Tyr protein kinases; RAS pathway related proteins; Predicted intracellular proteins; Predicted secreted proteins; FDA approved drug targets:Small molecule drugs; Enzymes; Disease related genes
FOXC2	forkhead box C2	GO:1902257 negative regulation of apoptotic process involved in outflow tract morphogenesis;GO:0048342 paraxial mesodermal cell differentiation;GO:0048343 paraxial mesodermal cell fate commitment	Predicted intracellular proteins; Disease related genes; Transcription factors:Helix-turn-helix domains
FOXD1	forkhead box D1	GO:0060678 dichotomous subdivision of terminal units involved in ureteric bud branching;GO:0072127 renal capsule development;GO:0072213 metanephric capsule development	Predicted intracellular proteins; Transcription factors:Helix-turn-helix domains
FOXL1	forkhead box L1	GO:0007495 visceral mesoderm-endoderm interaction involved in midgut development;GO:0061146 Peyer's patch morphogenesis;GO:0048537 mucosa-associated lymphoid tissue development	Predicted intracellular proteins; Transcription factors:Helix-turn-helix domains
FSCN1	fascin actin-bundling protein 1	GO:0030035 microspike assembly;GO:0032534 regulation of microvillus assembly;GO:0030046 parallel actin filament bundle assembly	Cancer-related genes:Candidate cancer biomarkers; Predicted intracellular proteins
FZD4	frizzled class receptor 4	GO:0061301 cerebellum vasculature morphogenesis;GO:0061300 cerebellum vasculature development;GO:0110135 Norrin signaling pathway	G-protein coupled receptors:Family fz/smo receptors; CD markers; Disease related genes; G-protein coupled receptors:GPCRs excl olfactory receptors; Potential drug targets
GIMAP4	GTPase, IMAP family member 4		Predicted intracellular proteins
GIMAP5	GTPase, IMAP family member 5
GIPC3	GIPC PDZ domain containing family member 3		Predicted intracellular proteins; Disease related genes
GJA4	gap junction protein alpha 4	GO:0048265 response to pain;GO:0033555 multicellular organismal response to stress;GO:0003158 endothelium development	Transporters:Transporter channels and pores
GJC1	gap junction protein gamma 1	GO:0086021 SA node cell to atrial cardiac muscle cell communication by electrical coupling;GO:0086053 AV node cell to bundle of His cell communication by electrical coupling;GO:0086070 SA node cell to atrial cardiac muscle cell communication	Transporters:Transporter channels and pores; Predicted intracellular proteins
GLT25D1	collagen beta(1-O)galactosyltransferase 1	GO:1904028 positive regulation of collagen fibril organization;GO:1904026 regulation of collagen fibril organization;GO:1903055 positive regulation of extracellular matrix organization	ENZYME proteins:Transferases; Predicted intracellular proteins; Enzymes
GNA14	G protein subunit alpha 14	GO:0060158 phospholipase C-activating dopamine receptor signaling pathway;GO:0007212 dopamine receptor signaling pathway;GO:1903351 cellular response to dopamine	Predicted intracellular proteins
GPI	glucose-6-phosphate isomerase	GO:0035994 response to muscle stretch;GO:0051156 glucose 6-phosphate metabolic process;GO:0035902 response to immobilization stress	Cancer-related genes:Candidate cancer biomarkers; ENZYME proteins:Isomerase; Predicted intracellular proteins; Predicted secreted proteins; Enzymes; Disease related genes; Potential drug targets
GPR124	adhesion G protein-coupled receptor A2	GO:0090210 regulation of establishment of blood-brain barrier;GO:0060856 establishment of blood-brain barrier;GO:1900747 negative regulation of vascular endothelial growth factor signaling pathway	Predicted intracellular proteins; G-protein coupled receptors:GPCRs excl olfactory receptors; G-protein coupled receptors:Family 2 (B) receptors
GPR160	G protein-coupled receptor 160	GO:0007186 G protein-coupled receptor signaling pathway;GO:0007165 signal transduction;GO:0023052 signaling	Predicted intracellular proteins; Transporters; G-protein coupled receptors:GPCRs excl olfactory receptors
GPR4	G protein-coupled receptor 4	GO:0072144 glomerular mesangial cell development;GO:0072008 glomerular mesangial cell differentiation;GO:0072143 mesangial cell development	G-protein coupled receptors:GPCRs excl olfactory receptors
GPR56	adhesion G protein-coupled receptor G1	GO:0021796 cerebral cortex regionalization;GO:2001223 negative regulation of neuron migration;GO:0072520 seminiferous tubule development	G-protein coupled receptors:Family 2 (B) receptors; Predicted intracellular proteins; Predicted secreted proteins; G-protein coupled receptors:GPCRs excl olfactory receptors; Disease related genes; Potential drug targets
GPRC5C	G protein-coupled receptor class C group 5 member C	GO:0032147 activation of protein kinase activity;GO:0045860 positive regulation of protein kinase activity;GO:0033674 positive regulation of kinase activity	Predicted intracellular proteins; G-protein coupled receptors:Family 3 (C) receptors; Transporters; G-protein coupled receptors:GPCRs excl olfactory receptors
GPX8	glutathione peroxidase 8 (putative)	GO:0098869 cellular oxidant detoxification;GO:1990748 cellular detoxification;GO:0097237 cellular response to toxic substance	Predicted intracellular proteins; Enzymes; ENZYME proteins:Oxidoreductases
GRAMD3	GRAM domain containing 2B		Predicted intracellular proteins
GRAP	GRB2 related adaptor protein	GO:0007605 sensory perception of sound;GO:0050954 sensory perception of mechanical stimulus;GO:0007265 Ras protein signal transduction	Predicted intracellular proteins
HSPB7	heat shock protein family B (small) member 7	GO:0006986 response to unfolded protein;GO:0035966 response to topologically incorrect protein;GO:0008016 regulation of heart contraction	Predicted intracellular proteins
ID3	inhibitor of DNA binding 3, HLH protein	GO:0072750 cellular response to leptomycin B;GO:1901344 response to leptomycin B;GO:0030903 notochord development	Cancer-related genes:Candidate cancer biomarkers; Predicted intracellular proteins; Transcription factors:Basic domains
IFITM3	interferon induced transmembrane protein 3	GO:0032897 negative regulation of viral transcription;GO:0046782 regulation of viral transcription;GO:0035455 response to interferon-alpha	Transporters:Accessory Factors Involved in Transport
IGFBP4	insulin like growth factor binding protein 4	GO:0043568 positive regulation of insulin-like growth factor receptor signaling pathway;GO:0044342 type B pancreatic cell proliferation;GO:0043567 regulation of insulin-like growth factor receptor signaling pathway	Predicted secreted proteins
IGFBP7	insulin like growth factor binding protein 7	GO:0051414 response to cortisol;GO:0007566 embryo implantation;GO:0050810 regulation of steroid biosynthetic process	Predicted secreted proteins; Disease related genes
IL4R	interleukin 4 receptor	GO:0045626 negative regulation of T-helper 1 cell differentiation;GO:0002826 negative regulation of T-helper 1 type immune response;GO:0045630 positive regulation of T-helper 2 cell differentiation	Cancer-related genes:Candidate cancer biomarkers; CD markers; FDA approved drug targets:Biotech drugs; Predicted intracellular proteins; Predicted secreted proteins
INSR	insulin receptor	GO:0019087 transformation of host cell by virus;GO:0060267 positive regulation of respiratory burst;GO:1990535 neuron projection maintenance	ENZYME proteins:Transferases; Kinases:Tyr protein kinases; CD markers; RAS pathway related proteins; FDA approved drug targets:Biotech drugs; Predicted intracellular proteins; FDA approved drug targets:Small molecule drugs; Enzymes; Disease related genes
IPO4	importin 4	GO:0006335 DNA replication-dependent nucleosome assembly;GO:0034723 DNA replication-dependent nucleosome organization;GO:0006336 DNA replication-independent nucleosome assembly	Transporters:Transporter channels and pores; Predicted intracellular proteins
IRGM	immunity related GTPase M	GO:0061739 protein lipidation involved in autophagosome assembly;GO:1901098 positive regulation of autophagosome maturation;GO:0060332 positive regulation of response to interferon-gamma	Predicted intracellular proteins; Disease related genes
ITGA5	integrin subunit alpha 5	GO:0023035 CD40 signaling pathway;GO:0030949 positive regulation of vascular endothelial growth factor receptor signaling pathway;GO:2000811 negative regulation of anoikis	Cancer-related genes:Candidate cancer biomarkers; CD markers
ITPRIP	inositol 1,4,5-trisphosphate receptor interacting protein	GO:1902042 negative regulation of extrinsic apoptotic signaling pathway via death domain receptors;GO:1902041 regulation of extrinsic apoptotic signaling pathway via death domain receptors;GO:0008625 extrinsic apoptotic signaling pathway via death domain receptors
JAG2	jagged canonical Notch ligand 2	GO:1990134 epithelial cell apoptotic process involved in palatal shelf morphogenesis;GO:0009912 auditory receptor cell fate commitment;GO:0060120 inner ear receptor cell fate commitment
KBTBD11	kelch repeat and BTB domain containing 11		Predicted intracellular proteins
KCNE3	potassium voltage-gated channel subfamily E regulatory subunit 3	GO:1905025 negative regulation of membrane repolarization during ventricular cardiac muscle cell action potential;GO:1903765 negative regulation of potassium ion export across plasma membrane;GO:1905032 negative regulation of membrane repolarization during cardiac muscle cell action potential	Predicted intracellular proteins
KDM3A	lysine demethylase 3A	GO:0046293 formaldehyde biosynthetic process;GO:0046292 formaldehyde metabolic process;GO:0007290 spermatid nucleus elongation	Predicted intracellular proteins
KIAA0319L	KIAA0319 like		Predicted intracellular proteins
KIAA2013	KIAA2013
KRT18	keratin 18	GO:1902488 cholangiocyte apoptotic process;GO:0043000 Golgi to plasma membrane CFTR protein transport;GO:0009750 response to fructose	Cancer-related genes:Candidate cancer biomarkers; Predicted intracellular proteins; Disease related genes
LDB2	LIM domain binding 2	GO:0010669 epithelial structure maintenance;GO:0035019 somatic stem cell population maintenance;GO:0001942 hair follicle development	Predicted intracellular proteins
LEPRE1	prolyl 3-hydroxylase 1	GO:1901874 negative regulation of post-translational protein modification;GO:1901873 regulation of post-translational protein modification;GO:0019511 peptidyl-proline hydroxylation	Predicted intracellular proteins; Enzymes; ENZYME proteins:Oxidoreductases; Disease related genes; Potential drug targets
LHFP	LHFPL tetraspan subfamily member 6		Transporters:Transporter channels and pores; Potential drug targets; Disease related genes
LINGO1	leucine rich repeat and Ig domain containing 1		Predicted intracellular proteins
LMAN2	lectin, mannose binding 2	GO:0006890 retrograde vesicle-mediated transport, Golgi to endoplasmic reticulum;GO:0050766 positive regulation of phagocytosis;GO:0007029 endoplasmic reticulum organization	Predicted intracellular proteins
LMO4	LIM domain only 4	GO:0021527 spinal cord association neuron differentiation;GO:0042659 regulation of cell fate specification;GO:0021514 ventral spinal cord interneuron differentiation	Predicted intracellular proteins
LOC158376	small regulatory polypeptide of amino acid response	GO:0043416 regulation of skeletal muscle tissue regeneration;GO:1904262 negative regulation of TORC1 signaling;GO:0043403 skeletal muscle tissue regeneration	Predicted intracellular proteins
LOXL2	lysyl oxidase like 2	GO:0018057 peptidyl-lysine oxidation;GO:1902455 negative regulation of stem cell population maintenance;GO:0018158 protein oxidation	Predicted intracellular proteins; Predicted secreted proteins; Enzymes; ENZYME proteins:Oxidoreductases
LRRC32	leucine rich repeat containing 32	GO:0036366 transforming growth factor beta3 activation;GO:1901398 regulation of transforming growth factor beta3 activation;GO:0032907 transforming growth factor beta3 production	Predicted intracellular proteins
LRRC70	leucine rich repeat containing 70	GO:0060760 positive regulation of response to cytokine stimulus;GO:0060759 regulation of response to cytokine stimulus;GO:0034097 response to cytokine	Predicted intracellular proteins
LYPLA1	lysophospholipase 1	GO:0042997 negative regulation of Golgi to plasma membrane protein transport;GO:0042996 regulation of Golgi to plasma membrane protein transport;GO:0002084 protein depalmitoylation	Predicted intracellular proteins
MAGED1	MAGE family member D1	GO:0090190 positive regulation of branching involved in ureteric bud morphogenesis;GO:0090189 regulation of branching involved in ureteric bud morphogenesis;GO:0090183 regulation of kidney development	Cancer-related genes:Candidate cancer biomarkers; Predicted intracellular proteins
MFNG	MFNG O-fucosylpeptide 3-beta-N-acetylglucosaminyltransferase	GO:0002315 marginal zone B cell differentiation;GO:0002313 mature B cell differentiation involved in immune response;GO:0002335 mature B cell differentiation	ENZYME proteins:Transferases; Predicted intracellular proteins; Enzymes
MGLL	monoglyceride lipase	GO:2000124 regulation of endocannabinoid signaling pathway;GO:0071926 endocannabinoid signaling pathway;GO:0052651 monoacylglycerol catabolic process	Predicted intracellular proteins; ENZYME proteins:Hydrolases; Enzymes
MLKL	mixed lineage kinase domain like pseudokinase	GO:0097528 execution phase of necroptosis;GO:0097527 necroptotic signaling pathway;GO:0070207 protein homotrimerization	Transporters:Transporter channels and pores; Predicted intracellular proteins; Kinases; Enzymes
MLYCD	malonyl-CoA decarboxylase	GO:2001294 malonyl-CoA catabolic process;GO:2001293 malonyl-CoA metabolic process;GO:0033869 nucleoside bisphosphate catabolic process	ENZYME proteins:Lyases; Predicted intracellular proteins; Enzymes; Disease related genes; Potential drug targets
MMP11	matrix metallopeptidase 11	GO:0071711 basement membrane organization;GO:0030574 collagen catabolic process;GO:0045599 negative regulation of fat cell differentiation	Cancer-related genes:Candidate cancer biomarkers; Predicted secreted proteins; FDA approved drug targets:Small molecule drugs; Enzymes; Peptidases:Metallopeptidases
MRPS2	mitochondrial ribosomal protein S2	GO:0061668 mitochondrial ribosome assembly;GO:0042255 ribosome assembly;GO:0032543 mitochondrial translation	Predicted intracellular proteins; Ribosomal proteins
MYCT1	MYC target 1	GO:0061484 hematopoietic stem cell homeostasis;GO:0048872 homeostasis of number of cells;GO:0042592 homeostatic process	Predicted intracellular proteins
MYL12A	myosin light chain 12A	GO:0070527 platelet aggregation;GO:0034109 homotypic cell-cell adhesion;GO:0030168 platelet activation	Predicted intracellular proteins
MYOF	myoferlin	GO:0033292 T-tubule organization;GO:0001778 plasma membrane repair;GO:0007520 myoblast fusion	Predicted intracellular proteins
NASP	nuclear autoantigenic sperm protein	GO:0034080 CENP-A containing nucleosome assembly;GO:0061641 CENP-A containing chromatin organization;GO:0031055 chromatin remodeling at centromere	Predicted intracellular proteins
NEDD9	neural precursor cell expressed, developmentally down-regulated 9	GO:0090527 actin filament reorganization;GO:1900026 positive regulation of substrate adhesion-dependent cell spreading;GO:0061098 positive regulation of protein tyrosine kinase activity	Predicted intracellular proteins
NEUROD1	neuronal differentiation 1	GO:0003326 pancreatic A cell fate commitment;GO:0003312 pancreatic PP cell differentiation;GO:0003329 pancreatic PP cell fate commitment	Predicted intracellular proteins; Transcription factors:Basic domains; Disease related genes
NFATC1	nuclear factor of activated T cells 1	GO:1905064 negative regulation of vascular associated smooth muscle cell differentiation;GO:0003184 pulmonary valve morphogenesis;GO:0003177 pulmonary valve development	Predicted intracellular proteins; Transcription factors:Immunoglobulin fold
NID1	nidogen 1	GO:0032836 glomerular basement membrane development;GO:0071711 basement membrane organization;GO:0032835 glomerulus development	Predicted secreted proteins
NOTCH4	notch receptor 4	GO:0007221 positive regulation of transcription of Notch receptor target;GO:2000048 negative regulation of cell-cell adhesion mediated by cadherin;GO:0045602 negative regulation of endothelial cell differentiation
NOX4	NADPH oxidase 4	GO:0050667 homocysteine metabolic process;GO:0071480 cellular response to gamma radiation;GO:0000096 sulfur amino acid metabolic process	Transporters:Transport Electron Carriers
NRARP	NOTCH regulated ankyrin repeat protein	GO:1902359 Notch signaling pathway involved in somitogenesis;GO:1902366 regulation of Notch signaling pathway involved in somitogenesis;GO:1902367 negative regulation of Notch signaling pathway involved in somitogenesis	Predicted intracellular proteins
NRAS	NRAS proto-oncogene, GTPase	GO:0001938 positive regulation of endothelial cell proliferation;GO:0001936 regulation of endothelial cell proliferation;GO:0001935 endothelial cell proliferation	RAS pathway related proteins; Cancer-related genes:Mutated cancer genes; Predicted intracellular proteins; Disease related genes; Cancer-related genes:Mutational cancer driver genes
NUDT1	nudix hydrolase 1	GO:0042262 DNA protection;GO:0006152 purine nucleoside catabolic process;GO:0042278 purine nucleoside metabolic process	Cancer-related genes:Candidate cancer biomarkers; Predicted intracellular proteins; ENZYME proteins:Hydrolases; Enzymes
ODZ2	teneurin transmembrane protein 2	GO:0051491 positive regulation of filopodium assembly;GO:0007157 heterophilic cell-cell adhesion via plasma membrane cell adhesion molecules;GO:0051489 regulation of filopodium assembly
OLFML2A	olfactomedin like 2A	GO:0030198 extracellular matrix organization;GO:0043062 extracellular structure organization;GO:0045229 external encapsulating structure organization	Predicted intracellular proteins; Predicted secreted proteins
OLFML2B	olfactomedin like 2B	GO:0030198 extracellular matrix organization;GO:0043062 extracellular structure organization;GO:0045229 external encapsulating structure organization	Predicted intracellular proteins; Predicted secreted proteins
P2RY8	P2Y receptor family member 8	GO:0035589 G protein-coupled purinergic nucleotide receptor signaling pathway;GO:0035025 positive regulation of Rho protein signal transduction;GO:0035590 purinergic nucleotide receptor signaling pathway	Predicted intracellular proteins; G-protein coupled receptors:Adenosine and adenine nucleotide receptors; G-protein coupled receptors:GPCRs excl olfactory receptors; Cancer-related genes
PCDH12	protocadherin 12	GO:0016339 calcium-dependent cell-cell adhesion via plasma membrane cell adhesion molecules;GO:0060711 labyrinthine layer development;GO:0008038 neuron recognition	Predicted secreted proteins; Disease related genes
PDGFA	platelet derived growth factor subunit A	GO:0060683 regulation of branching involved in salivary gland morphogenesis by epithelial-mesenchymal signaling;GO:0010512 negative regulation of phosphatidylinositol biosynthetic process;GO:1990401 embryonic lung development	Cancer-related genes:Candidate cancer biomarkers; RAS pathway related proteins; Candidate cardiovascular disease genes; Predicted intracellular proteins; Predicted secreted proteins
PDGFB	platelet derived growth factor subunit B	GO:0072255 metanephric glomerular mesangial cell development;GO:0072209 metanephric mesangial cell differentiation;GO:0072254 metanephric glomerular mesangial cell differentiation	Cancer-related genes:Candidate cancer biomarkers; RAS pathway related proteins; Candidate cardiovascular disease genes; Predicted intracellular proteins; Predicted secreted proteins; Disease related genes
PES1	pescadillo ribosomal biogenesis factor 1	GO:0000463 maturation of LSU-rRNA from tricistronic rRNA transcript (SSU-rRNA, 5.8S rRNA, LSU-rRNA);GO:0000466 maturation of 5.8S rRNA from tricistronic rRNA transcript (SSU-rRNA, 5.8S rRNA, LSU-rRNA);GO:0000470 maturation of LSU-rRNA	Predicted intracellular proteins
PIH1D1	PIH1 domain containing 1	GO:1900110 negative regulation of histone H3-K9 dimethylation;GO:1902661 positive regulation of glucose mediated signaling pathway;GO:2000619 negative regulation of histone H4-K16 acetylation	Predicted intracellular proteins
PITPNC1	phosphatidylinositol transfer protein cytoplasmic 1	GO:0120009 intermembrane lipid transfer;GO:0015914 phospholipid transport;GO:0015748 organophosphate ester transport	Predicted intracellular proteins
PLA2G4A	phospholipase A2 group IVA	GO:0034478 phosphatidylglycerol catabolic process;GO:0006663 platelet activating factor biosynthetic process;GO:0010572 positive regulation of platelet activation	RAS pathway related proteins; Predicted intracellular proteins; FDA approved drug targets:Small molecule drugs; ENZYME proteins:Hydrolases; Enzymes; Disease related genes
PLAC9	placenta associated 9		Predicted intracellular proteins; Predicted secreted proteins
PLEKHG2	pleckstrin homology and RhoGEF domain containing G2	GO:0030833 regulation of actin filament polymerization;GO:0008064 regulation of actin polymerization or depolymerization;GO:0030832 regulation of actin filament length	Predicted intracellular proteins; Disease related genes
PLVAP	plasmalemma vesicle associated protein	GO:0002693 positive regulation of cellular extravasation;GO:0070528 protein kinase C signaling;GO:0002691 regulation of cellular extravasation	Predicted intracellular proteins
PLXND1	plexin D1	GO:0060666 dichotomous subdivision of terminal units involved in salivary gland branching;GO:0060600 dichotomous subdivision of an epithelial terminal unit;GO:1902287 semaphorin-plexin signaling pathway involved in axon guidance	Predicted intracellular proteins
PPP1R13L	protein phosphatase 1 regulatory subunit 13 like	GO:0003215 cardiac right ventricle morphogenesis;GO:0031076 embryonic camera-type eye development;GO:0003229 ventricular cardiac muscle tissue development	Predicted intracellular proteins; Transcription factors:Immunoglobulin fold
PPP4R1	protein phosphatase 4 regulatory subunit 1	GO:0006470 protein dephosphorylation;GO:0016311 dephosphorylation;GO:0006468 protein phosphorylation	Predicted intracellular proteins
PREX1	phosphatidylinositol-3,4,5-trisphosphate dependent Rac exchange factor 1	GO:0042119 neutrophil activation;GO:1900026 positive regulation of substrate adhesion-dependent cell spreading;GO:0036230 granulocyte activation	Predicted intracellular proteins
PSMB2	proteasome 20S subunit beta 2	GO:0010498 proteasomal protein catabolic process;GO:0051603 proteolysis involved in cellular protein catabolic process;GO:0044257 cellular protein catabolic process	Predicted intracellular proteins; Peptidases:Threonine-type peptidases; FDA approved drug targets:Small molecule drugs; ENZYME proteins:Hydrolases; Enzymes
PTRF	caveolae associated protein 1	GO:0006363 termination of RNA polymerase I transcription;GO:0006361 transcription initiation from RNA polymerase I promoter;GO:0006353 DNA-templated transcription, termination	Predicted intracellular proteins; Disease related genes
RAB17	RAB17, member RAS oncogene family	GO:0002415 immunoglobulin transcytosis in epithelial cells mediated by polymeric immunoglobulin receptor;GO:0002414 immunoglobulin transcytosis in epithelial cells;GO:0045056 transcytosis	Predicted intracellular proteins
RAB32	RAB32, member RAS oncogene family	GO:1903232 melanosome assembly;GO:0035646 endosome to melanosome transport;GO:0043485 endosome to pigment granule transport	Predicted intracellular proteins
RASGRP3	RAS guanyl releasing protein 3	GO:0007265 Ras protein signal transduction;GO:0043087 regulation of GTPase activity;GO:0007264 small GTPase mediated signal transduction	Predicted intracellular proteins; RAS pathway related proteins
RASIP1	Ras interacting protein 1	GO:2000299 negative regulation of Rho-dependent protein serine/threonine kinase activity;GO:2000298 regulation of Rho-dependent protein serine/threonine kinase activity;GO:0033625 positive regulation of integrin activation	Predicted intracellular proteins
RBMS2	RNA binding motif single stranded interacting protein 2	GO:0006396 RNA processing;GO:0016070 RNA metabolic process;GO:0090304 nucleic acid metabolic process	Predicted intracellular proteins
RCC2	regulator of chromosome condensation 2	GO:0072356 chromosome passenger complex localization to kinetochore;GO:0051987 positive regulation of attachment of spindle microtubules to kinetochore;GO:0051988 regulation of attachment of spindle microtubules to kinetochore	Predicted intracellular proteins
RGS4	regulator of G protein signaling 4	GO:1900923 regulation of glycine import across plasma membrane;GO:1900924 negative regulation of glycine import across plasma membrane;GO:0060160 negative regulation of dopamine receptor signaling pathway	Predicted intracellular proteins; Disease related genes
RILPL2	Rab interacting lysosomal protein like 2	GO:1903445 protein transport from ciliary membrane to plasma membrane;GO:0032594 protein transport within lipid bilayer;GO:0003382 epithelial cell morphogenesis	Predicted intracellular proteins
RIN3	Ras and Rab interactor 3	GO:0060755 negative regulation of mast cell chemotaxis;GO:0060753 regulation of mast cell chemotaxis;GO:0097494 regulation of vesicle size	Predicted intracellular proteins
ROBO4	roundabout guidance receptor 4	GO:0070593 dendrite self-avoidance;GO:0008038 neuron recognition;GO:0061028 establishment of endothelial barrier
RPL10	ribosomal protein L10	GO:1990403 embryonic brain development;GO:0000027 ribosomal large subunit assembly;GO:0042255 ribosome assembly	Predicted intracellular proteins; Disease related genes; Ribosomal proteins; Cancer-related genes
RPL11	ribosomal protein L11	GO:2000435 negative regulation of protein neddylation;GO:1902255 positive regulation of intrinsic apoptotic signaling pathway by p53 class mediator;GO:2000434 regulation of protein neddylation	Predicted intracellular proteins; Ribosomal proteins; Disease related genes
RPS5	ribosomal protein S5	GO:0000028 ribosomal small subunit assembly;GO:0006450 regulation of translational fidelity;GO:0042255 ribosome assembly	Predicted intracellular proteins; Ribosomal proteins
RPS9	ribosomal protein S9	GO:0045903 positive regulation of translational fidelity;GO:0006450 regulation of translational fidelity;GO:0045727 positive regulation of translation	Predicted intracellular proteins; Ribosomal proteins
SCARF1	scavenger receptor class F member 1	GO:0006707 cholesterol catabolic process;GO:0016127 sterol catabolic process;GO:0048680 positive regulation of axon regeneration	Predicted intracellular proteins
SDF4	stromal cell derived factor 4	GO:0070625 zymogen granule exocytosis;GO:0009650 UV protection;GO:0099558 maintenance of synapse structure	Predicted intracellular proteins; Transporters:Accessory Factors Involved in Transport
SEC14L1	SEC14 like lipid binding 1	GO:0039536 negative regulation of RIG-I signaling pathway;GO:0015871 choline transport;GO:0039532 negative regulation of viral-induced cytoplasmic pattern recognition receptor signaling pathway	Predicted intracellular proteins
SERBP1	SERPINE1 mRNA binding protein 1	GO:0030578 PML body organization;GO:0030575 nuclear body organization;GO:0006997 nucleus organization	Predicted intracellular proteins
SERPINH1	serpin family H member 1	GO:0003433 chondrocyte development involved in endochondral bone morphogenesis;GO:0003413 chondrocyte differentiation involved in endochondral bone morphogenesis;GO:0060351 cartilage development involved in endochondral bone morphogenesis	Predicted intracellular proteins; Disease related genes
SGK223	PEAK1 related, kinase-activating pseudokinase 1	GO:0035025 positive regulation of Rho protein signal transduction;GO:0046579 positive regulation of Ras protein signal transduction;GO:0051057 positive regulation of small GTPase mediated signal transduction	ENZYME proteins:Transferases; Predicted intracellular proteins; Kinases; Enzymes
SIPA1	signal-induced proliferation-associated 1	GO:0042631 cellular response to water deprivation;GO:0071462 cellular response to water stimulus;GO:0009414 response to water deprivation	Predicted intracellular proteins
SLC2A3	solute carrier family 2 member 3	GO:0098708 glucose import across plasma membrane;GO:0098704 carbohydrate import across plasma membrane;GO:0140271 hexose import across plasma membrane	Transporters:Electrochemical Potential-driven transporters
SMOC2	SPARC related modular calcium binding 2	GO:0035470 positive regulation of vascular wound healing;GO:1900748 positive regulation of vascular endothelial growth factor signaling pathway;GO:0045743 positive regulation of fibroblast growth factor receptor signaling pathway	Predicted intracellular proteins; Predicted secreted proteins; Disease related genes
SMPDL3A	sphingomyelin phosphodiesterase acid like 3A	GO:0006685 sphingomyelin catabolic process;GO:0009143 nucleoside triphosphate catabolic process;GO:0006684 sphingomyelin metabolic process	Predicted intracellular proteins; Predicted secreted proteins
SMTN	smoothelin	GO:0006939 smooth muscle contraction;GO:0007517 muscle organ development;GO:0006936 muscle contraction	Predicted intracellular proteins
SOX11	SRY-box transcription factor 11	GO:0097166 lens epithelial cell proliferation;GO:2001109 regulation of lens epithelial cell proliferation;GO:2001111 positive regulation of lens epithelial cell proliferation	Predicted intracellular proteins; Transcription factors:Other all-alpha-helical DNA-binding domains; Disease related genes
SPNS2	sphingolipid transporter 2	GO:0048073 regulation of eye pigmentation;GO:0048069 eye pigmentation;GO:0048070 regulation of developmental pigmentation	Transporters:Electrochemical Potential-driven transporters
STAB1	stabilin 1	GO:0016525 negative regulation of angiogenesis;GO:2000181 negative regulation of blood vessel morphogenesis;GO:1901343 negative regulation of vasculature development
STC1	stanniocalcin 1	GO:0003421 growth plate cartilage axis specification;GO:0044722 renal phosphate excretion;GO:1903402 regulation of renal phosphate excretion	Predicted intracellular proteins; Predicted secreted proteins
STK40	serine/threonine kinase 40	GO:0003016 respiratory system process;GO:0048286 lung alveolus development;GO:0060425 lung morphogenesis	ENZYME proteins:Transferases; Kinases:CAMK Ser/Thr protein kinases; Enzymes
SYDE1	synapse defective Rho GTPase homolog 1	GO:1901165 positive regulation of trophoblast cell migration;GO:1901163 regulation of trophoblast cell migration;GO:0061450 trophoblast cell migration	Predicted intracellular proteins
SYNM	synemin	GO:0031443 fast-twitch skeletal muscle fiber contraction;GO:0003010 voluntary skeletal muscle contraction;GO:0014721 twitch skeletal muscle contraction	Predicted intracellular proteins
TBXA2R	thromboxane A2 receptor	GO:0038193 thromboxane A2 signaling pathway;GO:0030194 positive regulation of blood coagulation;GO:1900048 positive regulation of hemostasis	FDA approved drug targets:Small molecule drugs; G-protein coupled receptors:GPCRs excl olfactory receptors; Disease related genes
TDO2	tryptophan 2,3-dioxygenase	GO:1904842 response to nitroglycerin;GO:0019442 tryptophan catabolic process to acetyl-CoA;GO:0019441 tryptophan catabolic process to kynurenine	Predicted intracellular proteins; Enzymes; ENZYME proteins:Oxidoreductases; Disease related genes; Potential drug targets
TEAD2	TEA domain transcription factor 2	GO:0048368 lateral mesoderm development;GO:0048339 paraxial mesoderm development;GO:0030903 notochord development	Predicted intracellular proteins; Transcription factors:Helix-turn-helix domains
TEAD4	TEA domain transcription factor 4	GO:0035329 hippo signaling;GO:0007517 muscle organ development;GO:0048568 embryonic organ development	Predicted intracellular proteins; Transcription factors:Helix-turn-helix domains
TFPI	tissue factor pathway inhibitor	GO:0030195 negative regulation of blood coagulation;GO:1900047 negative regulation of hemostasis;GO:0050819 negative regulation of coagulation	Candidate cardiovascular disease genes; Predicted secreted proteins; FDA approved drug targets:Small molecule drugs
TFR2	transferrin receptor 2	GO:0140298 endocytic iron import into cell;GO:0071281 cellular response to iron ion;GO:0033572 transferrin transport	Transporters; Enzymes; Disease related genes; Potential drug targets; Peptidases:Metallopeptidases
TGFB1	transforming growth factor beta 1	GO:0014006 regulation of microglia differentiation;GO:0014008 positive regulation of microglia differentiation;GO:1905313 transforming growth factor beta receptor signaling pathway involved in heart development	Cancer-related genes:Candidate cancer biomarkers; Candidate cardiovascular disease genes; Predicted intracellular proteins; Predicted secreted proteins; Disease related genes
TGIF2	TGFB induced factor homeobox 2	GO:0010470 regulation of gastrulation;GO:0038092 nodal signaling pathway;GO:0032924 activin receptor signaling pathway	Predicted intracellular proteins; Transcription factors:Helix-turn-helix domains
TIE1	tyrosine kinase with immunoglobulin like and EGF like domains 1	GO:0060854 branching involved in lymph vessel morphogenesis;GO:0060836 lymphatic endothelial cell differentiation;GO:1901201 regulation of extracellular matrix assembly	Cancer-related genes:Candidate cancer biomarkers; ENZYME proteins:Transferases; Kinases:Tyr protein kinases; Predicted intracellular proteins; Enzymes
TMC6	transmembrane channel like 6	GO:0034220 ion transmembrane transport;GO:0055085 transmembrane transport;GO:0006811 ion transport	Transporters:Transporter channels and pores; Predicted intracellular proteins; Potential drug targets; Disease related genes
TMEM189	plasmanylethanolamine desaturase 1	GO:0008611 ether lipid biosynthetic process;GO:0046504 glycerol ether biosynthetic process;GO:0097384 cellular lipid biosynthetic process
TMEM37	transmembrane protein 37	GO:0070588 calcium ion transmembrane transport;GO:0006816 calcium ion transport;GO:0034765 regulation of ion transmembrane transport	Predicted intracellular proteins
TNFAIP8L1	TNF alpha induced protein 8 like 1	GO:0032007 negative regulation of TOR signaling;GO:0032006 regulation of TOR signaling;GO:0031929 TOR signaling	Predicted intracellular proteins
TOX2	TOX high mobility group box family member 2	GO:0045944 positive regulation of transcription by RNA polymerase II;GO:0045893 positive regulation of transcription, DNA-templated;GO:1903508 positive regulation of nucleic acid-templated transcription	Predicted intracellular proteins; Transcription factors:Other all-alpha-helical DNA-binding domains
TRIM28	tripartite motif containing 28	GO:1901536 negative regulation of DNA demethylation;GO:2000653 regulation of genetic imprinting;GO:0060028 convergent extension involved in axis elongation	ENZYME proteins:Transferases; Predicted intracellular proteins; Enzymes
TRPC4	transient receptor potential cation channel subfamily C member 4	GO:0014051 gamma-aminobutyric acid secretion;GO:0015812 gamma-aminobutyric acid transport;GO:0006828 manganese ion transport	Transporters:Transporter channels and pores; Voltage-gated ion channels:Transient Receptor Potential Channels
TSKU	tsukushi, small leucine rich proteoglycan	GO:0042635 positive regulation of hair cycle;GO:0061073 ciliary body morphogenesis;GO:1904761 negative regulation of myofibroblast differentiation	Predicted secreted proteins
TSPAN14	tetraspanin 14	GO:0045747 positive regulation of Notch signaling pathway;GO:0008593 regulation of Notch signaling pathway;GO:0007219 Notch signaling pathway	Transporters:Accessory Factors Involved in Transport
TSPAN15	tetraspanin 15	GO:0045746 negative regulation of Notch signaling pathway;GO:0008593 regulation of Notch signaling pathway;GO:0007219 Notch signaling pathway	Transporters:Accessory Factors Involved in Transport
TUBB6	tubulin beta 6 class V	GO:0000226 microtubule cytoskeleton organization;GO:0000278 mitotic cell cycle;GO:0007017 microtubule-based process	Predicted intracellular proteins; Disease related genes
TXNDC12	thioredoxin domain containing 12	GO:1902236 negative regulation of endoplasmic reticulum stress-induced intrinsic apoptotic signaling pathway;GO:1902235 regulation of endoplasmic reticulum stress-induced intrinsic apoptotic signaling pathway;GO:1903573 negative regulation of response to endoplasmic reticulum stress	Predicted intracellular proteins; Enzymes; ENZYME proteins:Oxidoreductases
UBAC2	UBA domain containing 2	GO:1904153 negative regulation of retrograde protein transport, ER to cytosol;GO:0070862 negative regulation of protein exit from endoplasmic reticulum;GO:1904152 regulation of retrograde protein transport, ER to cytosol	Predicted intracellular proteins
UQCRHL	ubiquinol-cytochrome c reductase hinge protein like	GO:0006122 mitochondrial electron transport, ubiquinol to cytochrome c;GO:0019646 aerobic electron transport chain;GO:0042773 ATP synthesis coupled electron transport	Predicted intracellular proteins
VEGFA	vascular endothelial growth factor A	GO:1903570 regulation of protein kinase D signaling;GO:1903572 positive regulation of protein kinase D signaling;GO:1901551 negative regulation of endothelial cell development	Cancer-related genes:Candidate cancer biomarkers; RAS pathway related proteins; Candidate cardiovascular disease genes; FDA approved drug targets:Biotech drugs; Predicted intracellular proteins; Predicted secreted proteins; FDA approved drug targets:Small molecule drugs; Disease related genes
VWA3A	von Willebrand factor A domain containing 3A		Predicted intracellular proteins; Predicted secreted proteins
WDR1	WD repeat domain 1	GO:0016333 morphogenesis of follicular epithelium;GO:0016334 establishment or maintenance of polarity of follicular epithelium;GO:0042247 establishment of planar polarity of follicular epithelium	Predicted intracellular proteins
WNT3	Wnt family member 3	GO:0060064 Spemann organizer formation at the anterior end of the primitive streak;GO:1905474 canonical Wnt signaling pathway involved in stem cell proliferation;GO:0048697 positive regulation of collateral sprouting in absence of injury	Predicted secreted proteins; Disease related genes
YBX1	Y-box binding protein 1	GO:1990428 miRNA transport;GO:0070934 CRD-mediated mRNA stabilization;GO:0051031 tRNA transport	Cancer-related genes:Candidate cancer biomarkers; Predicted intracellular proteins; Transcription factors:beta-Barrel DNA-binding domains
ZYX	zyxin	GO:0030038 contractile actin filament bundle assembly;GO:0043149 stress fiber assembly;GO:0007229 integrin-mediated signaling pathway	Predicted intracellular proteins

## Sheet: Enrichment
GroupID	Category	Term	Description	LogP	Log(q-value)	InTerm_InList	Genes	Symbols
1_Summary	GO Biological Processes	GO:0001568	blood vessel development	-19.4097	-15.048	54/771	285,350,358,581,947,1012,1282,1284,1464,1942,2022,2303,2321,2324,2701,2719,2737,2828,2852,3099,3678,4017,4323,4855,5154,5155,5175,5228,5230,5315,6376,6678,6915,7040,7075,7422,8322,8463,9289,10052,23129,23166,25817,25960,28984,51162,54538,54567,54922,64094,80781,161198,441478,641700	ANGPT2,APOH,AQP1,BAX,CD34,CDH13,COL4A1,COL4A2,CSPG4,EFNA1,ENG,FOXC2,FLT1,FLT4,GJA4,GPC3,GLI3,GPR4,GPER1,HK2,ITGA5,LOXL2,MMP14,NOTCH4,PDGFA,PDGFB,PECAM1,PGF,PGK1,PKM,CX3CL1,SPARC,TBXA2R,TGFB1,TIE1,VEGFA,FZD4,TEAD2,ADGRG1,GJC1,PLXND1,STAB1,TAFA5,ADGRA2,RGCC,EGFL7,ROBO4,DLL4,RASIP1,SMOC2,COL18A1,CLEC14A,NRARP,ECSCR
1_Member	GO Biological Processes	GO:0001568	blood vessel development	-19.4097	-15.048	54/771	285,350,358,581,947,1012,1282,1284,1464,1942,2022,2303,2321,2324,2701,2719,2737,2828,2852,3099,3678,4017,4323,4855,5154,5155,5175,5228,5230,5315,6376,6678,6915,7040,7075,7422,8322,8463,9289,10052,23129,23166,25817,25960,28984,51162,54538,54567,54922,64094,80781,161198,441478,641700	ANGPT2,APOH,AQP1,BAX,CD34,CDH13,COL4A1,COL4A2,CSPG4,EFNA1,ENG,FOXC2,FLT1,FLT4,GJA4,GPC3,GLI3,GPR4,GPER1,HK2,ITGA5,LOXL2,MMP14,NOTCH4,PDGFA,PDGFB,PECAM1,PGF,PGK1,PKM,CX3CL1,SPARC,TBXA2R,TGFB1,TIE1,VEGFA,FZD4,TEAD2,ADGRG1,GJC1,PLXND1,STAB1,TAFA5,ADGRA2,RGCC,EGFL7,ROBO4,DLL4,RASIP1,SMOC2,COL18A1,CLEC14A,NRARP,ECSCR
1_Member	GO Biological Processes	GO:0048514	blood vessel morphogenesis	-17.0658	-13.1812	48/693	285,350,358,581,947,1012,1282,1284,1464,1942,2022,2303,2321,2324,2828,3099,3678,4017,4323,4855,5154,5228,5230,5315,6376,6678,6915,7040,7075,7422,8322,8463,9289,10052,23129,23166,25817,25960,28984,51162,54538,54567,54922,64094,80781,161198,441478,641700	ANGPT2,APOH,AQP1,BAX,CD34,CDH13,COL4A1,COL4A2,CSPG4,EFNA1,ENG,FOXC2,FLT1,FLT4,GPR4,HK2,ITGA5,LOXL2,MMP14,NOTCH4,PDGFA,PGF,PGK1,PKM,CX3CL1,SPARC,TBXA2R,TGFB1,TIE1,VEGFA,FZD4,TEAD2,ADGRG1,GJC1,PLXND1,STAB1,TAFA5,ADGRA2,RGCC,EGFL7,ROBO4,DLL4,RASIP1,SMOC2,COL18A1,CLEC14A,NRARP,ECSCR
1_Member	GO Biological Processes	GO:0001525	angiogenesis	-15.8422	-12.2587	43/600	285,350,358,947,1012,1282,1284,1464,1942,2022,2303,2321,2324,2828,3099,3678,4017,4323,4855,5154,5228,5230,5315,6376,6678,6915,7075,7422,9289,23129,23166,25817,25960,28984,51162,54538,54567,54922,64094,80781,161198,441478,641700	ANGPT2,APOH,AQP1,CD34,CDH13,COL4A1,COL4A2,CSPG4,EFNA1,ENG,FOXC2,FLT1,FLT4,GPR4,HK2,ITGA5,LOXL2,MMP14,NOTCH4,PDGFA,PGF,PGK1,PKM,CX3CL1,SPARC,TBXA2R,TIE1,VEGFA,ADGRG1,PLXND1,STAB1,TAFA5,ADGRA2,RGCC,EGFL7,ROBO4,DLL4,RASIP1,SMOC2,COL18A1,CLEC14A,NRARP,ECSCR
1_Member	GO Biological Processes	GO:0045765	regulation of angiogenesis	-10.2135	-7.43644	26/346	285,350,358,947,1284,1942,2022,2303,2321,2828,3099,3678,5228,5230,5315,6678,6915,7075,7422,23129,23166,25817,25960,28984,64094,641700	ANGPT2,APOH,AQP1,CD34,COL4A2,EFNA1,ENG,FOXC2,FLT1,GPR4,HK2,ITGA5,PGF,PGK1,PKM,SPARC,TBXA2R,TIE1,VEGFA,PLXND1,STAB1,TAFA5,ADGRA2,RGCC,SMOC2,ECSCR
1_Member	GO Biological Processes	GO:1901342	regulation of vasculature development	-10.0496	-7.31119	26/352	285,350,358,947,1284,1942,2022,2303,2321,2828,3099,3678,5228,5230,5315,6678,6915,7075,7422,23129,23166,25817,25960,28984,64094,641700	ANGPT2,APOH,AQP1,CD34,COL4A2,EFNA1,ENG,FOXC2,FLT1,GPR4,HK2,ITGA5,PGF,PGK1,PKM,SPARC,TBXA2R,TIE1,VEGFA,PLXND1,STAB1,TAFA5,ADGRA2,RGCC,SMOC2,ECSCR
1_Member	GO Biological Processes	GO:0045766	positive regulation of angiogenesis	-5.92671	-3.77451	14/181	285,358,947,2022,2303,2321,3099,3678,5228,5315,6915,7075,7422,64094	ANGPT2,AQP1,CD34,ENG,FOXC2,FLT1,HK2,ITGA5,PGF,PKM,TBXA2R,TIE1,VEGFA,SMOC2
1_Member	GO Biological Processes	GO:1904018	positive regulation of vasculature development	-5.92671	-3.77451	14/181	285,358,947,2022,2303,2321,3099,3678,5228,5315,6915,7075,7422,64094	ANGPT2,AQP1,CD34,ENG,FOXC2,FLT1,HK2,ITGA5,PGF,PKM,TBXA2R,TIE1,VEGFA,SMOC2
1_Member	GO Biological Processes	GO:0002040	sprouting angiogenesis	-5.73069	-3.60198	14/188	1012,2022,2303,2324,3678,4017,5228,5315,6915,7422,25960,54567,161198,441478	CDH13,ENG,FOXC2,FLT4,ITGA5,LOXL2,PGF,PKM,TBXA2R,VEGFA,ADGRA2,DLL4,CLEC14A,NRARP
1_Member	GO Biological Processes	GO:0016525	negative regulation of angiogenesis	-4.59395	-2.62844	11/149	285,350,1284,2828,5230,6678,7075,23166,25817,28984,641700	ANGPT2,APOH,COL4A2,GPR4,PGK1,SPARC,TIE1,STAB1,TAFA5,RGCC,ECSCR
1_Member	GO Biological Processes	GO:2000181	negative regulation of blood vessel morphogenesis	-4.54019	-2.58332	11/151	285,350,1284,2828,5230,6678,7075,23166,25817,28984,641700	ANGPT2,APOH,COL4A2,GPR4,PGK1,SPARC,TIE1,STAB1,TAFA5,RGCC,ECSCR
1_Member	GO Biological Processes	GO:1901343	negative regulation of vasculature development	-4.51365	-2.56858	11/152	285,350,1284,2828,5230,6678,7075,23166,25817,28984,641700	ANGPT2,APOH,COL4A2,GPR4,PGK1,SPARC,TIE1,STAB1,TAFA5,RGCC,ECSCR
2_Summary	WikiPathways	WP4018	Clear cell renal cell carcinoma pathways	-18.6074	-14.5467	21/87	226,1012,1956,2023,2321,2597,2821,3099,3939,5155,5211,5214,5230,5236,5315,6472,6513,7040,7167,7422,84969,5223,6515,204,205,3643,9123,637,7388,10165,84701,440567,5163,100,3614,5143,5744,6999,23417,51733,64834,4521,664,1528,2997,4017,4504,7306,50507,51294,83931,2852,3487,3632,3705,5321,8704,10295,114897,978,10924,4893,586,633,1464,2719,375790,4282,10434,11313,11343,387521	ALDOA,CDH13,EGFR,ENO1,FLT1,GAPDH,GPI,HK2,LDHA,PDGFB,PFKL,PFKP,PGK1,PGM1,PKM,SHMT2,SLC2A1,TGFB1,TPI1,VEGFA,TOX2,PGAM1,SLC2A3,AK2,AK4,INSR,SLC16A3,BID,UQCRH,SLC25A13,COX4I2,UQCRHL,PDK1,ADA,IMPDH1,PDE4C,PTHLH,TDO2,MLYCD,UPB1,ELOVL1,NUDT1,BNIP3,CYB5A,GYS1,LOXL2,MT3,TYRP1,NOX4,PCDH12,STK40,GPER1,IGFBP4,INPP5A,ITPK1,PLA2G4A,B4GALT2,BCKDK,C1QTNF1,CDA,SMPDL3A,NRAS,BCAT1,BGN,CSPG4,GPC3,AGRN,MIF,LYPLA1,LYP…
2_Member	WikiPathways	WP4018	Clear cell renal cell carcinoma pathways	-18.6074	-14.5467	21/87	226,1012,1956,2023,2321,2597,2821,3099,3939,5155,5211,5214,5230,5236,5315,6472,6513,7040,7167,7422,84969	ALDOA,CDH13,EGFR,ENO1,FLT1,GAPDH,GPI,HK2,LDHA,PDGFB,PFKL,PFKP,PGK1,PGM1,PKM,SHMT2,SLC2A1,TGFB1,TPI1,VEGFA,TOX2
2_Member	WikiPathways	WP534	Glycolysis and gluconeogenesis	-14.3044	-11.0566	14/45	226,2023,2597,2821,3099,3939,5211,5214,5223,5230,5315,6513,6515,7167	ALDOA,ENO1,GAPDH,GPI,HK2,LDHA,PFKL,PFKP,PGAM1,PGK1,PKM,SLC2A1,SLC2A3,TPI1
2_Member	WikiPathways	WP4629	Aerobic glycolysis	-13.9398	-10.7242	9/12	226,2023,2597,2821,3939,5230,5315,6513,7167	ALDOA,ENO1,GAPDH,GPI,LDHA,PGK1,PKM,SLC2A1,TPI1
2_Member	KEGG Pathway	M00001	Glycolysis (Embden-Meyerhof pathway), glucose => pyruvate	-13.326	-10.1685	11/25	226,2023,2597,2821,3099,5211,5214,5223,5230,5315,7167	ALDOA,ENO1,GAPDH,GPI,HK2,PFKL,PFKP,PGAM1,PGK1,PKM,TPI1
2_Member	KEGG Pathway	hsa_M00001	Glycolysis (Embden-Meyerhof pathway), glucose => pyruvate	-13.326	-10.1685	11/25	226,2023,2597,2821,3099,5211,5214,5223,5230,5315,7167	ALDOA,ENO1,GAPDH,GPI,HK2,PFKL,PFKP,PGAM1,PGK1,PKM,TPI1
2_Member	GO Biological Processes	GO:0046031	ADP metabolic process	-12.099	-9.04851	16/90	204,205,226,2023,2597,2821,3099,3643,3939,5211,5214,5223,5230,5236,5315,7167	AK2,AK4,ALDOA,ENO1,GAPDH,GPI,HK2,INSR,LDHA,PFKL,PFKP,PGAM1,PGK1,PGM1,PKM,TPI1
2_Member	WikiPathways	WP1946	Cori cycle	-11.9268	-8.90748	9/17	226,2597,2821,3939,5214,5223,5230,6513,7167	ALDOA,GAPDH,GPI,LDHA,PFKP,PGAM1,PGK1,SLC2A1,TPI1
2_Member	GO Biological Processes	GO:0009135	purine nucleoside diphosphate metabolic process	-11.1605	-8.21376	16/103	204,205,226,2023,2597,2821,3099,3643,3939,5211,5214,5223,5230,5236,5315,7167	AK2,AK4,ALDOA,ENO1,GAPDH,GPI,HK2,INSR,LDHA,PFKL,PFKP,PGAM1,PGK1,PGM1,PKM,TPI1
2_Member	GO Biological Processes	GO:0009179	purine ribonucleoside diphosphate metabolic process	-11.1605	-8.21376	16/103	204,205,226,2023,2597,2821,3099,3643,3939,5211,5214,5223,5230,5236,5315,7167	AK2,AK4,ALDOA,ENO1,GAPDH,GPI,HK2,INSR,LDHA,PFKL,PFKP,PGAM1,PGK1,PGM1,PKM,TPI1
2_Member	GO Biological Processes	GO:0009185	ribonucleoside diphosphate metabolic process	-10.9638	-8.04278	16/106	204,205,226,2023,2597,2821,3099,3643,3939,5211,5214,5223,5230,5236,5315,7167	AK2,AK4,ALDOA,ENO1,GAPDH,GPI,HK2,INSR,LDHA,PFKL,PFKP,PGAM1,PGK1,PGM1,PKM,TPI1
2_Member	GO Biological Processes	GO:0006096	glycolytic process	-10.4895	-7.61369	14/81	226,2023,2597,2821,3099,3643,3939,5211,5214,5223,5230,5236,5315,7167	ALDOA,ENO1,GAPDH,GPI,HK2,INSR,LDHA,PFKL,PFKP,PGAM1,PGK1,PGM1,PKM,TPI1
2_Member	KEGG Pathway	hsa00010	Glycolysis / Gluconeogenesis	-10.4483	-7.61369	13/67	226,2023,2597,2821,3099,3939,5211,5214,5223,5230,5236,5315,7167	ALDOA,ENO1,GAPDH,GPI,HK2,LDHA,PFKL,PFKP,PGAM1,PGK1,PGM1,PKM,TPI1
2_Member	KEGG Pathway	ko00010	Glycolysis / Gluconeogenesis	-10.4483	-7.61369	13/67	226,2023,2597,2821,3099,3939,5211,5214,5223,5230,5236,5315,7167	ALDOA,ENO1,GAPDH,GPI,HK2,LDHA,PFKL,PFKP,PGAM1,PGK1,PGM1,PKM,TPI1
2_Member	GO Biological Processes	GO:0006757	ATP generation from ADP	-10.4144	-7.59679	14/82	226,2023,2597,2821,3099,3643,3939,5211,5214,5223,5230,5236,5315,7167	ALDOA,ENO1,GAPDH,GPI,HK2,INSR,LDHA,PFKL,PFKP,PGAM1,PGK1,PGM1,PKM,TPI1
2_Member	GO Biological Processes	GO:0006165	nucleoside diphosphate phosphorylation	-10.341	-7.53563	15/99	205,226,2023,2597,2821,3099,3643,3939,5211,5214,5223,5230,5236,5315,7167	AK4,ALDOA,ENO1,GAPDH,GPI,HK2,INSR,LDHA,PFKL,PFKP,PGAM1,PGK1,PGM1,PKM,TPI1
2_Member	GO Biological Processes	GO:0046939	nucleotide phosphorylation	-10.2131	-7.43644	15/101	205,226,2023,2597,2821,3099,3643,3939,5211,5214,5223,5230,5236,5315,7167	AK4,ALDOA,ENO1,GAPDH,GPI,HK2,INSR,LDHA,PFKL,PFKP,PGAM1,PGK1,PGM1,PKM,TPI1
2_Member	WikiPathways	WP4290	Metabolic reprogramming in colon cancer	-10.2071	-7.43644	11/44	2023,2597,2821,3939,5211,5223,5230,5315,6472,6513,9123	ENO1,GAPDH,GPI,LDHA,PFKL,PGAM1,PGK1,PKM,SHMT2,SLC2A1,SLC16A3
2_Member	GO Biological Processes	GO:0046034	ATP metabolic process	-9.95665	-7.23839	23/277	204,205,226,637,2023,2597,2821,3099,3643,3939,5211,5214,5223,5230,5236,5315,6472,7040,7167,7388,10165,84701,440567	AK2,AK4,ALDOA,BID,ENO1,GAPDH,GPI,HK2,INSR,LDHA,PFKL,PFKP,PGAM1,PGK1,PGM1,PKM,SHMT2,TGFB1,TPI1,UQCRH,SLC25A13,COX4I2,UQCRHL
2_Member	GO Biological Processes	GO:0009132	nucleoside diphosphate metabolic process	-9.90758	-7.20694	16/124	204,205,226,2023,2597,2821,3099,3643,3939,5211,5214,5223,5230,5236,5315,7167	AK2,AK4,ALDOA,ENO1,GAPDH,GPI,HK2,INSR,LDHA,PFKL,PFKP,PGAM1,PGK1,PGM1,PKM,TPI1
2_Member	GO Biological Processes	GO:0006090	pyruvate metabolic process	-9.90589	-7.20694	15/106	226,2023,2597,2821,3099,3643,3939,5163,5211,5214,5223,5230,5236,5315,7167	ALDOA,ENO1,GAPDH,GPI,HK2,INSR,LDHA,PDK1,PFKL,PFKP,PGAM1,PGK1,PGM1,PKM,TPI1
2_Member	GO Biological Processes	GO:0009259	ribonucleotide metabolic process	-9.88082	-7.19121	27/386	100,204,205,226,2023,2597,2821,3099,3614,3643,3939,5143,5163,5211,5214,5223,5230,5236,5315,5744,6999,7040,7167,10165,23417,51733,64834	ADA,AK2,AK4,ALDOA,ENO1,GAPDH,GPI,HK2,IMPDH1,INSR,LDHA,PDE4C,PDK1,PFKL,PFKP,PGAM1,PGK1,PGM1,PKM,PTHLH,TDO2,TGFB1,TPI1,SLC25A13,MLYCD,UPB1,ELOVL1
2_Member	GO Biological Processes	GO:0072521	purine-containing compound metabolic process	-9.84044	-7.15997	28/416	100,204,205,226,2023,2597,2821,3099,3614,3643,3939,4521,5143,5163,5211,5214,5223,5230,5236,5315,5744,6472,6999,7040,7167,10165,23417,64834	ADA,AK2,AK4,ALDOA,ENO1,GAPDH,GPI,HK2,IMPDH1,INSR,LDHA,NUDT1,PDE4C,PDK1,PFKL,PFKP,PGAM1,PGK1,PGM1,PKM,PTHLH,SHMT2,TDO2,TGFB1,TPI1,SLC25A13,MLYCD,ELOVL1
2_Member	GO Biological Processes	GO:0019693	ribose phosphate metabolic process	-9.60877	-6.95004	27/397	100,204,205,226,2023,2597,2821,3099,3614,3643,3939,5143,5163,5211,5214,5223,5230,5236,5315,5744,6999,7040,7167,10165,23417,51733,64834	ADA,AK2,AK4,ALDOA,ENO1,GAPDH,GPI,HK2,IMPDH1,INSR,LDHA,PDE4C,PDK1,PFKL,PFKP,PGAM1,PGK1,PGM1,PKM,PTHLH,TDO2,TGFB1,TPI1,SLC25A13,MLYCD,UPB1,ELOVL1
2_Member	GO Biological Processes	GO:0009150	purine ribonucleotide metabolic process	-9.60418	-6.95004	26/369	100,204,205,226,2023,2597,2821,3099,3614,3643,3939,5143,5163,5211,5214,5223,5230,5236,5315,5744,6999,7040,7167,10165,23417,64834	ADA,AK2,AK4,ALDOA,ENO1,GAPDH,GPI,HK2,IMPDH1,INSR,LDHA,PDE4C,PDK1,PFKL,PFKP,PGAM1,PGK1,PGM1,PKM,PTHLH,TDO2,TGFB1,TPI1,SLC25A13,MLYCD,ELOVL1
2_Member	GO Biological Processes	GO:0006091	generation of precursor metabolites and energy	-9.50773	-6.86202	30/490	205,226,637,664,1528,2023,2597,2821,2997,3099,3643,3939,4017,4504,5211,5214,5223,5230,5236,5315,6472,7167,7306,7388,10165,50507,51294,83931,84701,440567	AK4,ALDOA,BID,BNIP3,CYB5A,ENO1,GAPDH,GPI,GYS1,HK2,INSR,LDHA,LOXL2,MT3,PFKL,PFKP,PGAM1,PGK1,PGM1,PKM,SHMT2,TPI1,TYRP1,UQCRH,SLC25A13,NOX4,PCDH12,STK40,COX4I2,UQCRHL
2_Member	GO Biological Processes	GO:0006163	purine nucleotide metabolic process	-8.9255	-6.33464	26/397	100,204,205,226,2023,2597,2821,3099,3614,3643,3939,5143,5163,5211,5214,5223,5230,5236,5315,5744,6999,7040,7167,10165,23417,64834	ADA,AK2,AK4,ALDOA,ENO1,GAPDH,GPI,HK2,IMPDH1,INSR,LDHA,PDE4C,PDK1,PFKL,PFKP,PGAM1,PGK1,PGM1,PKM,PTHLH,TDO2,TGFB1,TPI1,SLC25A13,MLYCD,ELOVL1
2_Member	GO Biological Processes	GO:0005975	carbohydrate metabolic process	-8.74137	-6.17205	32/593	226,2023,2597,2821,2852,2997,3099,3487,3632,3643,3705,3939,5155,5163,5211,5214,5223,5230,5236,5315,5321,6513,6515,7040,7167,8704,10165,10295,23417,51294,83931,114897	ALDOA,ENO1,GAPDH,GPI,GPER1,GYS1,HK2,IGFBP4,INPP5A,INSR,ITPK1,LDHA,PDGFB,PDK1,PFKL,PFKP,PGAM1,PGK1,PGM1,PKM,PLA2G4A,SLC2A1,SLC2A3,TGFB1,TPI1,B4GALT2,SLC25A13,BCKDK,MLYCD,PCDH12,STK40,C1QTNF1
2_Member	GO Biological Processes	GO:0006753	nucleoside phosphate metabolic process	-8.71129	-6.14892	29/498	100,204,205,226,978,2023,2597,2821,3099,3614,3643,3939,5143,5163,5211,5214,5223,5230,5236,5315,5744,6999,7040,7167,10165,10924,23417,51733,64834	ADA,AK2,AK4,ALDOA,CDA,ENO1,GAPDH,GPI,HK2,IMPDH1,INSR,LDHA,PDE4C,PDK1,PFKL,PFKP,PGAM1,PGK1,PGM1,PKM,PTHLH,TDO2,TGFB1,TPI1,SLC25A13,SMPDL3A,MLYCD,UPB1,ELOVL1
2_Member	GO Biological Processes	GO:0055086	nucleobase-containing small molecule metabolic process	-8.56461	-6.03541	31/570	100,204,205,226,978,2023,2597,2821,3099,3614,3643,3939,4521,5143,5163,5211,5214,5223,5230,5236,5315,5744,6472,6999,7040,7167,10165,10924,23417,51733,64834	ADA,AK2,AK4,ALDOA,CDA,ENO1,GAPDH,GPI,HK2,IMPDH1,INSR,LDHA,NUDT1,PDE4C,PDK1,PFKL,PFKP,PGAM1,PGK1,PGM1,PKM,PTHLH,SHMT2,TDO2,TGFB1,TPI1,SLC25A13,SMPDL3A,MLYCD,UPB1,ELOVL1
2_Member	KEGG Pathway	ko05230	Central carbon metabolism in cancer	-8.2688	-5.77042	11/65	1956,3099,3939,4893,5163,5211,5214,5223,5315,6513,9123	EGFR,HK2,LDHA,NRAS,PDK1,PFKL,PFKP,PGAM1,PKM,SLC2A1,SLC16A3
2_Member	GO Biological Processes	GO:0009117	nucleotide metabolic process	-8.25095	-5.76024	28/490	100,204,205,226,978,2023,2597,2821,3099,3614,3643,3939,5143,5163,5211,5214,5223,5230,5236,5315,5744,6999,7040,7167,10165,23417,51733,64834	ADA,AK2,AK4,ALDOA,CDA,ENO1,GAPDH,GPI,HK2,IMPDH1,INSR,LDHA,PDE4C,PDK1,PFKL,PFKP,PGAM1,PGK1,PGM1,PKM,PTHLH,TDO2,TGFB1,TPI1,SLC25A13,MLYCD,UPB1,ELOVL1
2_Member	KEGG Pathway	M00002	Glycolysis, core module involving three-carbon compounds	-7.90312	-5.45522	6/12	2023,2597,5223,5230,5315,7167	ENO1,GAPDH,PGAM1,PGK1,PKM,TPI1
2_Member	KEGG Pathway	hsa_M00002	Glycolysis, core module involving three-carbon compounds	-7.90312	-5.45522	6/12	2023,2597,5223,5230,5315,7167	ENO1,GAPDH,PGAM1,PGK1,PKM,TPI1
2_Member	Reactome Gene Sets	R-HSA-70171	Glycolysis	-7.84909	-5.41166	11/71	226,2023,2597,2821,3099,5211,5214,5223,5230,5315,7167	ALDOA,ENO1,GAPDH,GPI,HK2,PFKL,PFKP,PGAM1,PGK1,PKM,TPI1
2_Member	Reactome Gene Sets	R-HSA-70326	Glucose metabolism	-7.6913	-5.28863	12/91	226,2023,2597,2821,3099,5211,5214,5223,5230,5315,7167,10165	ALDOA,ENO1,GAPDH,GPI,HK2,PFKL,PFKP,PGAM1,PGK1,PKM,TPI1,SLC25A13
2_Member	KEGG Pathway	hsa01230	Biosynthesis of amino acids	-7.59188	-5.19866	11/75	226,586,2023,2597,5211,5214,5223,5230,5315,6472,7167	ALDOA,BCAT1,ENO1,GAPDH,PFKL,PFKP,PGAM1,PGK1,PKM,SHMT2,TPI1
2_Member	KEGG Pathway	ko01230	Biosynthesis of amino acids	-7.59188	-5.19866	11/75	226,586,2023,2597,5211,5214,5223,5230,5315,6472,7167	ALDOA,BCAT1,ENO1,GAPDH,PFKL,PFKP,PGAM1,PGK1,PKM,SHMT2,TPI1
2_Member	GO Biological Processes	GO:0005996	monosaccharide metabolic process	-7.51019	-5.14412	19/257	226,2023,2597,2821,3099,3487,3643,5163,5211,5214,5230,5236,6513,6515,7167,10165,10295,23417,114897	ALDOA,ENO1,GAPDH,GPI,HK2,IGFBP4,INSR,PDK1,PFKL,PFKP,PGK1,PGM1,SLC2A1,SLC2A3,TPI1,SLC25A13,BCKDK,MLYCD,C1QTNF1
2_Member	KEGG Pathway	hsa05230	Central carbon metabolism in cancer	-7.40939	-5.052	11/78	1956,3099,3939,4893,5163,5211,5214,5223,5315,6513,9123	EGFR,HK2,LDHA,NRAS,PDK1,PFKL,PFKP,PGAM1,PKM,SLC2A1,SLC16A3
2_Member	Reactome Gene Sets	R-HSA-70263	Gluconeogenesis	-7.34986	-4.99675	8/34	226,2023,2597,2821,5223,5230,7167,10165	ALDOA,ENO1,GAPDH,GPI,PGAM1,PGK1,TPI1,SLC25A13
2_Member	Reactome Gene Sets	R-HSA-71387	Metabolism of carbohydrates	-7.24777	-4.90558	20/295	226,633,1464,2023,2597,2719,2821,2997,3099,5211,5214,5223,5230,5236,5315,6513,7167,8704,10165,375790	ALDOA,BGN,CSPG4,ENO1,GAPDH,GPC3,GPI,GYS1,HK2,PFKL,PFKP,PGAM1,PGK1,PGM1,PKM,SLC2A1,TPI1,B4GALT2,SLC25A13,AGRN
2_Member	GO Biological Processes	GO:0006006	glucose metabolic process	-7.00866	-4.70765	16/196	2023,2597,2821,3099,3487,3643,5163,5211,5214,5230,5236,7167,10165,10295,23417,114897	ENO1,GAPDH,GPI,HK2,IGFBP4,INSR,PDK1,PFKL,PFKP,PGK1,PGM1,TPI1,SLC25A13,BCKDK,MLYCD,C1QTNF1
2_Member	KEGG Pathway	M00003	Gluconeogenesis, oxaloacetate => fructose-6P	-6.80523	-4.52631	6/17	226,2023,2597,5223,5230,7167	ALDOA,ENO1,GAPDH,PGAM1,PGK1,TPI1
2_Member	KEGG Pathway	hsa_M00003	Gluconeogenesis, oxaloacetate => fructose-6P	-6.80523	-4.52631	6/17	226,2023,2597,5223,5230,7167	ALDOA,ENO1,GAPDH,PGAM1,PGK1,TPI1
2_Member	GO Biological Processes	GO:0016052	carbohydrate catabolic process	-6.78245	-4.5071	14/154	226,2023,2597,2821,3099,3643,3939,5211,5214,5223,5230,5236,5315,7167	ALDOA,ENO1,GAPDH,GPI,HK2,INSR,LDHA,PFKL,PFKP,PGAM1,PGK1,PGM1,PKM,TPI1
2_Member	GO Biological Processes	GO:0019318	hexose metabolic process	-6.59659	-4.34177	17/237	226,2023,2597,2821,3099,3487,3643,5163,5211,5214,5230,5236,7167,10165,10295,23417,114897	ALDOA,ENO1,GAPDH,GPI,HK2,IGFBP4,INSR,PDK1,PFKL,PFKP,PGK1,PGM1,TPI1,SLC25A13,BCKDK,MLYCD,C1QTNF1
2_Member	KEGG Pathway	hsa01200	Carbon metabolism	-6.58953	-4.34177	12/114	226,2023,2597,2821,3099,5211,5214,5223,5230,5315,6472,7167	ALDOA,ENO1,GAPDH,GPI,HK2,PFKL,PFKP,PGAM1,PGK1,PKM,SHMT2,TPI1
2_Member	KEGG Pathway	ko01200	Carbon metabolism	-6.58953	-4.34177	12/114	226,2023,2597,2821,3099,5211,5214,5223,5230,5315,6472,7167	ALDOA,ENO1,GAPDH,GPI,HK2,PFKL,PFKP,PGAM1,PGK1,PKM,SHMT2,TPI1
2_Member	WikiPathways	WP5049	Glycolysis in senescence	-6.39516	-4.17646	5/11	2023,2597,3939,5230,5315	ENO1,GAPDH,LDHA,PGK1,PKM
2_Member	GO Biological Processes	GO:0006735	NADH regeneration	-4.92917	-2.91964	4/10	2023,3099,5211,5214	ENO1,HK2,PFKL,PFKP
2_Member	GO Biological Processes	GO:0061621	canonical glycolysis	-4.92917	-2.91964	4/10	2023,3099,5211,5214	ENO1,HK2,PFKL,PFKP
2_Member	GO Biological Processes	GO:0061718	glucose catabolic process to pyruvate	-4.92917	-2.91964	4/10	2023,3099,5211,5214	ENO1,HK2,PFKL,PFKP
2_Member	GO Biological Processes	GO:0061620	glycolytic process through glucose-6-phosphate	-4.56765	-2.60906	4/12	2023,3099,5211,5214	ENO1,HK2,PFKL,PFKP
2_Member	GO Biological Processes	GO:0032787	monocarboxylic acid metabolic process	-4.53256	-2.58078	24/595	226,2023,2597,2821,3099,3643,3939,4282,5163,5211,5214,5223,5230,5236,5315,5321,7167,7306,10434,11313,11343,23417,64834,387521	ALDOA,ENO1,GAPDH,GPI,HK2,INSR,LDHA,MIF,PDK1,PFKL,PFKP,PGAM1,PGK1,PGM1,PKM,PLA2G4A,TPI1,TYRP1,LYPLA1,LYPLA2,MGLL,MLYCD,ELOVL1,PEDS1
2_Member	GO Biological Processes	GO:0061615	glycolytic process through fructose-6-phosphate	-4.41338	-2.48942	4/13	2023,3099,5211,5214	ENO1,HK2,PFKL,PFKP
2_Member	GO Biological Processes	GO:0019674	NAD metabolic process	-4.01306	-2.16056	5/30	2023,3099,3939,5211,5214	ENO1,HK2,LDHA,PFKL,PFKP
2_Member	KEGG Pathway	hsa00030	Pentose phosphate pathway	-4.01306	-2.16056	5/30	226,2821,5211,5214,5236	ALDOA,GPI,PFKL,PFKP,PGM1
2_Member	KEGG Pathway	ko00030	Pentose phosphate pathway	-4.01306	-2.16056	5/30	226,2821,5211,5214,5236	ALDOA,GPI,PFKL,PFKP,PGM1
2_Member	KEGG Pathway	hsa00052	Galactose metabolism	-3.94229	-2.10563	5/31	3099,5211,5214,5236,8704	HK2,PFKL,PFKP,PGM1,B4GALT2
2_Member	KEGG Pathway	ko00052	Galactose metabolism	-3.94229	-2.10563	5/31	3099,5211,5214,5236,8704	HK2,PFKL,PFKP,PGM1,B4GALT2
2_Member	KEGG Pathway	hsa00051	Fructose and mannose metabolism	-3.80838	-2.00055	5/33	226,3099,5211,5214,7167	ALDOA,HK2,PFKL,PFKP,TPI1
2_Member	KEGG Pathway	ko00051	Fructose and mannose metabolism	-3.80838	-2.00055	5/33	226,3099,5211,5214,7167	ALDOA,HK2,PFKL,PFKP,TPI1
2_Member	GO Biological Processes	GO:0006007	glucose catabolic process	-3.71181	-1.91595	4/19	2023,3099,5211,5214	ENO1,HK2,PFKL,PFKP
2_Member	GO Biological Processes	GO:0030388	fructose 1,6-bisphosphate metabolic process	-3.36916	-1.65814	3/10	226,5211,5214	ALDOA,PFKL,PFKP
2_Member	GO Biological Processes	GO:0006002	fructose 6-phosphate metabolic process	-3.23595	-1.55388	3/11	3099,5211,5214	HK2,PFKL,PFKP
2_Member	GO Biological Processes	GO:0006734	NADH metabolic process	-2.92171	-1.31892	4/30	2023,3099,5211,5214	ENO1,HK2,PFKL,PFKP
2_Member	GO Biological Processes	GO:0019320	hexose catabolic process	-2.71474	-1.16662	4/34	2023,3099,5211,5214	ENO1,HK2,PFKL,PFKP
2_Member	GO Biological Processes	GO:0046365	monosaccharide catabolic process	-2.45229	-0.974434	4/40	2023,3099,5211,5214	ENO1,HK2,PFKL,PFKP
2_Member	KEGG Pathway	ko04922	Glucagon signaling pathway	-2.23536	-0.813166	6/103	2997,3939,5211,5223,5315,6513	GYS1,LDHA,PFKL,PGAM1,PKM,SLC2A1
2_Member	KEGG Pathway	hsa04922	Glucagon signaling pathway	-2.15623	-0.769029	6/107	2997,3939,5211,5223,5315,6513	GYS1,LDHA,PFKL,PGAM1,PKM,SLC2A1
3_Summary	GO Biological Processes	GO:0036293	response to decreased oxygen levels	-16.7399	-12.9802	33/322	100,205,285,358,664,665,768,947,1978,2021,2023,2056,3099,3939,4017,4323,4504,5163,5228,5230,5351,6513,6781,7422,8614,10397,28984,29904,29923,30001,50507,84701,112399	ADA,AK4,ANGPT2,AQP1,BNIP3,BNIP3L,CA9,CD34,EIF4EBP1,ENDOG,ENO1,EPO,HK2,LDHA,LOXL2,MMP14,MT3,PDK1,PGF,PGK1,PLOD1,SLC2A1,STC1,VEGFA,STC2,NDRG1,RGCC,EEF2K,HILPDA,ERO1A,NOX4,COX4I2,EGLN3
3_Member	GO Biological Processes	GO:0036293	response to decreased oxygen levels	-16.7399	-12.9802	33/322	100,205,285,358,664,665,768,947,1978,2021,2023,2056,3099,3939,4017,4323,4504,5163,5228,5230,5351,6513,6781,7422,8614,10397,28984,29904,29923,30001,50507,84701,112399	ADA,AK4,ANGPT2,AQP1,BNIP3,BNIP3L,CA9,CD34,EIF4EBP1,ENDOG,ENO1,EPO,HK2,LDHA,LOXL2,MMP14,MT3,PDK1,PGF,PGK1,PLOD1,SLC2A1,STC1,VEGFA,STC2,NDRG1,RGCC,EEF2K,HILPDA,ERO1A,NOX4,COX4I2,EGLN3
3_Member	GO Biological Processes	GO:0001666	response to hypoxia	-16.4617	-12.7989	32/307	100,205,285,358,664,665,768,947,1978,2021,2023,2056,3099,3939,4017,4323,4504,5163,5228,5230,5351,6513,6781,7422,8614,10397,28984,29923,30001,50507,84701,112399	ADA,AK4,ANGPT2,AQP1,BNIP3,BNIP3L,CA9,CD34,EIF4EBP1,ENDOG,ENO1,EPO,HK2,LDHA,LOXL2,MMP14,MT3,PDK1,PGF,PGK1,PLOD1,SLC2A1,STC1,VEGFA,STC2,NDRG1,RGCC,HILPDA,ERO1A,NOX4,COX4I2,EGLN3
3_Member	GO Biological Processes	GO:0070482	response to oxygen levels	-15.769	-12.2524	33/347	100,205,285,358,664,665,768,947,1978,2021,2023,2056,3099,3939,4017,4323,4504,5163,5228,5230,5351,6513,6781,7422,8614,10397,28984,29904,29923,30001,50507,84701,112399	ADA,AK4,ANGPT2,AQP1,BNIP3,BNIP3L,CA9,CD34,EIF4EBP1,ENDOG,ENO1,EPO,HK2,LDHA,LOXL2,MMP14,MT3,PDK1,PGF,PGK1,PLOD1,SLC2A1,STC1,VEGFA,STC2,NDRG1,RGCC,EEF2K,HILPDA,ERO1A,NOX4,COX4I2,EGLN3
3_Member	GO Biological Processes	GO:0036294	cellular response to decreased oxygen levels	-12.9077	-9.77641	21/161	205,358,664,665,947,1978,2021,2023,4504,5163,5230,6781,7422,8614,10397,28984,29904,29923,30001,84701,112399	AK4,AQP1,BNIP3,BNIP3L,CD34,EIF4EBP1,ENDOG,ENO1,MT3,PDK1,PGK1,STC1,VEGFA,STC2,NDRG1,RGCC,EEF2K,HILPDA,ERO1A,COX4I2,EGLN3
3_Member	GO Biological Processes	GO:0071456	cellular response to hypoxia	-12.4492	-9.3428	20/151	205,358,664,665,947,1978,2021,2023,4504,5163,5230,6781,7422,8614,10397,28984,29923,30001,84701,112399	AK4,AQP1,BNIP3,BNIP3L,CD34,EIF4EBP1,ENDOG,ENO1,MT3,PDK1,PGK1,STC1,VEGFA,STC2,NDRG1,RGCC,HILPDA,ERO1A,COX4I2,EGLN3
3_Member	GO Biological Processes	GO:0071453	cellular response to oxygen levels	-12.088	-9.04851	21/177	205,358,664,665,947,1978,2021,2023,4504,5163,5230,6781,7422,8614,10397,28984,29904,29923,30001,84701,112399	AK4,AQP1,BNIP3,BNIP3L,CD34,EIF4EBP1,ENDOG,ENO1,MT3,PDK1,PGK1,STC1,VEGFA,STC2,NDRG1,RGCC,EEF2K,HILPDA,ERO1A,COX4I2,EGLN3
4_Summary	WikiPathways	WP3614	Photodynamic therapy-induced HIF-1 survival signaling	-15.6912	-12.2325	14/37	285,581,637,664,665,2056,3939,5211,5230,5315,6513,6515,6566,7422,226,768,2022,2023,3099,5236,10397,112399,1956,1978,2321,2597,3643,5163,135,1942,4323	ANGPT2,BAX,BID,BNIP3,BNIP3L,EPO,LDHA,PFKL,PGK1,PKM,SLC2A1,SLC2A3,SLC16A1,VEGFA,ALDOA,CA9,ENG,ENO1,HK2,PGM1,NDRG1,EGLN3,EGFR,EIF4EBP1,FLT1,GAPDH,INSR,PDK1,ADORA2A,EFNA1,MMP14
4_Member	WikiPathways	WP3614	Photodynamic therapy-induced HIF-1 survival signaling	-15.6912	-12.2325	14/37	285,581,637,664,665,2056,3939,5211,5230,5315,6513,6515,6566,7422	ANGPT2,BAX,BID,BNIP3,BNIP3L,EPO,LDHA,PFKL,PGK1,PKM,SLC2A1,SLC2A3,SLC16A1,VEGFA
4_Member	Canonical Pathways	M255	PID HIF1 TFPATHWAY	-14.3488	-11.0663	16/66	226,664,768,2022,2023,2056,3099,3939,5211,5230,5236,5315,6513,7422,10397,112399	ALDOA,BNIP3,CA9,ENG,ENO1,EPO,HK2,LDHA,PFKL,PGK1,PGM1,PKM,SLC2A1,VEGFA,NDRG1,EGLN3
4_Member	KEGG Pathway	hsa04066	HIF-1 signaling pathway	-11.213	-8.23151	17/119	226,285,1956,1978,2023,2056,2321,2597,3099,3643,3939,5163,5211,5230,6513,7422,112399	ALDOA,ANGPT2,EGFR,EIF4EBP1,ENO1,EPO,FLT1,GAPDH,HK2,INSR,LDHA,PDK1,PFKL,PGK1,SLC2A1,VEGFA,EGLN3
4_Member	Canonical Pathways	M44	PID HIF2PATHWAY	-8.69577	-6.14024	9/34	135,1942,2056,2321,4323,5230,6513,7422,112399	ADORA2A,EFNA1,EPO,FLT1,MMP14,PGK1,SLC2A1,VEGFA,EGLN3
5_Summary	GO Biological Processes	GO:0030198	extracellular matrix organization	-14.8914	-11.4907	30/302	649,858,871,1282,1284,1308,2022,2303,4017,4320,4323,4811,5033,6624,7040,7075,10549,11173,25903,28984,30001,50509,64094,64856,79709,80781,84628,84695,85301,169611,5351,64175,2,5046,112399	BMP1,CAV2,SERPINH1,COL4A1,COL4A2,COL17A1,ENG,FOXC2,LOXL2,MMP11,MMP14,NID1,P4HA1,FSCN1,TGFB1,TIE1,PRDX4,ADAMTS7,OLFML2B,RGCC,ERO1A,COL5A3,SMOC2,VWA1,COLGALT1,COL18A1,NTNG2,LOXL3,COL27A1,OLFML2A,PLOD1,P3H1,A2M,PCSK6,EGLN3
5_Member	GO Biological Processes	GO:0030198	extracellular matrix organization	-14.8914	-11.4907	30/302	649,858,871,1282,1284,1308,2022,2303,4017,4320,4323,4811,5033,6624,7040,7075,10549,11173,25903,28984,30001,50509,64094,64856,79709,80781,84628,84695,85301,169611	BMP1,CAV2,SERPINH1,COL4A1,COL4A2,COL17A1,ENG,FOXC2,LOXL2,MMP11,MMP14,NID1,P4HA1,FSCN1,TGFB1,TIE1,PRDX4,ADAMTS7,OLFML2B,RGCC,ERO1A,COL5A3,SMOC2,VWA1,COLGALT1,COL18A1,NTNG2,LOXL3,COL27A1,OLFML2A
5_Member	GO Biological Processes	GO:0043062	extracellular structure organization	-14.8524	-11.4907	30/303	649,858,871,1282,1284,1308,2022,2303,4017,4320,4323,4811,5033,6624,7040,7075,10549,11173,25903,28984,30001,50509,64094,64856,79709,80781,84628,84695,85301,169611	BMP1,CAV2,SERPINH1,COL4A1,COL4A2,COL17A1,ENG,FOXC2,LOXL2,MMP11,MMP14,NID1,P4HA1,FSCN1,TGFB1,TIE1,PRDX4,ADAMTS7,OLFML2B,RGCC,ERO1A,COL5A3,SMOC2,VWA1,COLGALT1,COL18A1,NTNG2,LOXL3,COL27A1,OLFML2A
5_Member	GO Biological Processes	GO:0045229	external encapsulating structure organization	-14.7748	-11.4545	30/305	649,858,871,1282,1284,1308,2022,2303,4017,4320,4323,4811,5033,6624,7040,7075,10549,11173,25903,28984,30001,50509,64094,64856,79709,80781,84628,84695,85301,169611	BMP1,CAV2,SERPINH1,COL4A1,COL4A2,COL17A1,ENG,FOXC2,LOXL2,MMP11,MMP14,NID1,P4HA1,FSCN1,TGFB1,TIE1,PRDX4,ADAMTS7,OLFML2B,RGCC,ERO1A,COL5A3,SMOC2,VWA1,COLGALT1,COL18A1,NTNG2,LOXL3,COL27A1,OLFML2A
5_Member	GO Biological Processes	GO:0030199	collagen fibril organization	-6.33954	-4.13012	9/61	649,871,2303,4017,4320,5033,50509,79709,84695	BMP1,SERPINH1,FOXC2,LOXL2,MMP11,P4HA1,COL5A3,COLGALT1,LOXL3
5_Member	WikiPathways	WP4786	Type I collagen synthesis in the context of osteogenesis imperfecta	-4.94607	-2.9248	6/33	649,871,5033,5351,64175,79709	BMP1,SERPINH1,P4HA1,PLOD1,P3H1,COLGALT1
5_Member	Canonical Pathways	M3468	NABA ECM REGULATORS	-3.94955	-2.10767	13/238	2,649,871,4017,4320,4323,5033,5046,5351,11173,64175,84695,112399	A2M,BMP1,SERPINH1,LOXL2,MMP11,MMP14,P4HA1,PCSK6,PLOD1,ADAMTS7,P3H1,LOXL3,EGLN3
6_Summary	Reactome Gene Sets	R-HSA-1474244	Extracellular matrix organization	-12.3829	-9.29991	27/301	2,633,649,871,1282,1284,1292,1308,3678,4017,4320,4323,4811,5033,5154,5155,5175,5351,6678,7040,50509,64175,79709,80781,84695,85301,375790,84628,1359,10008,4893,8912,1464,7422,8578,23166,1435,25960	A2M,BGN,BMP1,SERPINH1,COL4A1,COL4A2,COL6A2,COL17A1,ITGA5,LOXL2,MMP11,MMP14,NID1,P4HA1,PDGFA,PDGFB,PECAM1,PLOD1,SPARC,TGFB1,COL5A3,P3H1,COLGALT1,COL18A1,LOXL3,COL27A1,AGRN,NTNG2,CPA3,KCNE3,NRAS,CACNA1H,CSPG4,VEGFA,SCARF1,STAB1,CSF1,ADGRA2
6_Member	Reactome Gene Sets	R-HSA-1474244	Extracellular matrix organization	-12.3829	-9.29991	27/301	2,633,649,871,1282,1284,1292,1308,3678,4017,4320,4323,4811,5033,5154,5155,5175,5351,6678,7040,50509,64175,79709,80781,84695,85301,375790	A2M,BGN,BMP1,SERPINH1,COL4A1,COL4A2,COL6A2,COL17A1,ITGA5,LOXL2,MMP11,MMP14,NID1,P4HA1,PDGFA,PDGFB,PECAM1,PLOD1,SPARC,TGFB1,COL5A3,P3H1,COLGALT1,COL18A1,LOXL3,COL27A1,AGRN
6_Member	Reactome Gene Sets	R-HSA-1474290	Collagen formation	-10.9573	-8.04278	15/90	649,871,1282,1284,1292,1308,4017,5033,5351,50509,64175,79709,80781,84695,85301	BMP1,SERPINH1,COL4A1,COL4A2,COL6A2,COL17A1,LOXL2,P4HA1,PLOD1,COL5A3,P3H1,COLGALT1,COL18A1,LOXL3,COL27A1
6_Member	Reactome Gene Sets	R-HSA-1650814	Collagen biosynthesis and modifying enzymes	-10.4483	-7.61369	13/67	649,871,1282,1284,1292,1308,5033,5351,50509,64175,79709,80781,85301	BMP1,SERPINH1,COL4A1,COL4A2,COL6A2,COL17A1,P4HA1,PLOD1,COL5A3,P3H1,COLGALT1,COL18A1,COL27A1
6_Member	Reactome Gene Sets	R-HSA-2022090	Assembly of collagen fibrils and other multimeric structures	-7.43213	-5.07043	10/61	649,1282,1284,1292,1308,4017,50509,80781,84695,85301	BMP1,COL4A1,COL4A2,COL6A2,COL17A1,LOXL2,COL5A3,COL18A1,LOXL3,COL27A1
6_Member	Canonical Pathways	M5887	NABA BASEMENT MEMBRANES	-5.56737	-3.45363	7/40	1282,1284,1292,4811,80781,84628,375790	COL4A1,COL4A2,COL6A2,NID1,COL18A1,NTNG2,AGRN
6_Member	Canonical Pathways	M3005	NABA COLLAGENS	-5.27801	-3.21296	7/44	1282,1284,1292,1308,50509,80781,85301	COL4A1,COL4A2,COL6A2,COL17A1,COL5A3,COL18A1,COL27A1
6_Member	Reactome Gene Sets	R-HSA-8948216	Collagen chain trimerization	-5.27801	-3.21296	7/44	1282,1284,1292,1308,50509,80781,85301	COL4A1,COL4A2,COL6A2,COL17A1,COL5A3,COL18A1,COL27A1
6_Member	Reactome Gene Sets	R-HSA-2243919	Crosslinking of collagen fibrils	-5.16646	-3.11651	5/18	649,1282,1284,4017,84695	BMP1,COL4A1,COL4A2,LOXL2,LOXL3
6_Member	Reactome Gene Sets	R-HSA-1442490	Collagen degradation	-5.14194	-3.0962	8/64	1282,1284,1292,1308,4320,4323,50509,80781	COL4A1,COL4A2,COL6A2,COL17A1,MMP11,MMP14,COL5A3,COL18A1
6_Member	KEGG Pathway	ko04974	Protein digestion and absorption	-4.90423	-2.89663	9/90	1282,1284,1292,1308,1359,10008,50509,80781,85301	COL4A1,COL4A2,COL6A2,COL17A1,CPA3,KCNE3,COL5A3,COL18A1,COL27A1
6_Member	Reactome Gene Sets	R-HSA-1474228	Degradation of the extracellular matrix	-4.84766	-2.84956	11/140	2,649,1282,1284,1292,1308,4320,4323,4811,50509,80781	A2M,BMP1,COL4A1,COL4A2,COL6A2,COL17A1,MMP11,MMP14,NID1,COL5A3,COL18A1
6_Member	KEGG Pathway	hsa04974	Protein digestion and absorption	-4.7504	-2.76161	9/94	1282,1284,1292,1308,1359,10008,50509,80781,85301	COL4A1,COL4A2,COL6A2,COL17A1,CPA3,KCNE3,COL5A3,COL18A1,COL27A1
6_Member	Reactome Gene Sets	R-HSA-3000178	ECM proteoglycans	-4.5839	-2.62359	8/76	633,1282,1284,1292,6678,7040,50509,375790	BGN,COL4A1,COL4A2,COL6A2,SPARC,TGFB1,COL5A3,AGRN
6_Member	Reactome Gene Sets	R-HSA-186797	Signaling by PDGF	-4.46557	-2.52714	7/58	1282,1284,1292,4893,5154,5155,50509	COL4A1,COL4A2,COL6A2,NRAS,PDGFA,PDGFB,COL5A3
6_Member	Reactome Gene Sets	R-HSA-3000171	Non-integrin membrane-ECM interactions	-4.41659	-2.49104	7/59	1282,1284,5154,5155,7040,50509,375790	COL4A1,COL4A2,PDGFA,PDGFB,TGFB1,COL5A3,AGRN
6_Member	Reactome Gene Sets	R-HSA-419037	NCAM1 interactions	-4.32255	-2.40747	6/42	1282,1284,1292,8912,50509,375790	COL4A1,COL4A2,COL6A2,CACNA1H,COL5A3,AGRN
6_Member	Reactome Gene Sets	R-HSA-216083	Integrin cell surface interactions	-4.23042	-2.33372	8/85	1282,1284,1292,3678,5175,50509,80781,375790	COL4A1,COL4A2,COL6A2,ITGA5,PECAM1,COL5A3,COL18A1,AGRN
6_Member	Reactome Gene Sets	R-HSA-375165	NCAM signaling for neurite out-growth	-4.23004	-2.33372	7/63	1282,1284,1292,4893,8912,50509,375790	COL4A1,COL4A2,COL6A2,NRAS,CACNA1H,COL5A3,AGRN
6_Member	Canonical Pathways	M18	PID INTEGRIN1 PATHWAY	-4.09913	-2.22917	7/66	1282,1292,1464,3678,4811,7422,80781	COL4A1,COL6A2,CSPG4,ITGA5,NID1,VEGFA,COL18A1
6_Member	Reactome Gene Sets	R-HSA-2173782	Binding and Uptake of Ligands by Scavenger Receptors	-3.30439	-1.6092	5/42	1282,1284,6678,8578,23166	COL4A1,COL4A2,SPARC,SCARF1,STAB1
6_Member	Canonical Pathways	M160	PID AVB3 INTEGRIN PATHWAY	-2.95813	-1.3477	6/74	1282,1292,1308,1435,7422,25960	COL4A1,COL6A2,COL17A1,CSF1,VEGFA,ADGRA2
6_Member	Reactome Gene Sets	R-HSA-3000157	Laminin interactions	-2.92171	-1.31892	4/30	1282,1284,4811,80781	COL4A1,COL4A2,NID1,COL18A1
6_Member	Reactome Gene Sets	R-HSA-2214320	Anchoring fibril formation	-2.81575	-1.23667	3/15	649,1282,1284	BMP1,COL4A1,COL4A2
6_Member	WikiPathways	WP2911	miRNA targets in ECM and membrane receptors	-2.33787	-0.893668	4/43	1282,1284,1292,50509	COL4A1,COL4A2,COL6A2,COL5A3
6_Member	Canonical Pathways	M198	PID SYNDECAN 1 PATHWAY	-2.23255	-0.811756	4/46	1282,1292,1308,7040	COL4A1,COL6A2,COL17A1,TGFB1
6_Member	KEGG Pathway	hsa04512	ECM-receptor interaction	-2.02005	-0.675372	5/82	1282,1284,1292,3678,375790	COL4A1,COL4A2,COL6A2,ITGA5,AGRN
6_Member	KEGG Pathway	ko04512	ECM-receptor interaction	-2.02005	-0.675372	5/82	1282,1284,1292,3678,375790	COL4A1,COL4A2,COL6A2,ITGA5,AGRN
7_Summary	WikiPathways	WP3932	Focal adhesion: PI3K-Akt-mTOR-signaling pathway	-11.3104	-8.31038	26/309	285,1282,1284,1292,1435,1942,1956,1978,2056,2256,2321,2324,2783,2997,3563,3566,3643,3678,4893,5154,5155,5228,6513,6515,7422,50509,135,5216,6494,7408,25780,858,7791,10627,5321,581,1445,3399,5046,6678,10750,85301,1012,7004,8463	ANGPT2,COL4A1,COL4A2,COL6A2,CSF1,EFNA1,EGFR,EIF4EBP1,EPO,FGF11,FLT1,FLT4,GNB2,GYS1,IL3RA,IL4R,INSR,ITGA5,NRAS,PDGFA,PDGFB,PGF,SLC2A1,SLC2A3,VEGFA,COL5A3,ADORA2A,PFN1,SIPA1,VASP,RASGRP3,CAV2,ZYX,MYL12A,PLA2G4A,BAX,CSK,ID3,PCSK6,SPARC,GRAP,COL27A1,CDH13,TEAD4,TEAD2
7_Member	WikiPathways	WP3932	Focal adhesion: PI3K-Akt-mTOR-signaling pathway	-11.3104	-8.31038	26/309	285,1282,1284,1292,1435,1942,1956,1978,2056,2256,2321,2324,2783,2997,3563,3566,3643,3678,4893,5154,5155,5228,6513,6515,7422,50509	ANGPT2,COL4A1,COL4A2,COL6A2,CSF1,EFNA1,EGFR,EIF4EBP1,EPO,FGF11,FLT1,FLT4,GNB2,GYS1,IL3RA,IL4R,INSR,ITGA5,NRAS,PDGFA,PDGFB,PGF,SLC2A1,SLC2A3,VEGFA,COL5A3
7_Member	KEGG Pathway	ko04151	PI3K-Akt signaling pathway	-8.17896	-5.69807	23/342	285,1282,1284,1292,1435,1942,1956,1978,2056,2256,2321,2324,2783,2997,3563,3566,3643,3678,4893,5154,5155,5228,7422	ANGPT2,COL4A1,COL4A2,COL6A2,CSF1,EFNA1,EGFR,EIF4EBP1,EPO,FGF11,FLT1,FLT4,GNB2,GYS1,IL3RA,IL4R,INSR,ITGA5,NRAS,PDGFA,PDGFB,PGF,VEGFA
7_Member	KEGG Pathway	ko04015	Rap1 signaling pathway	-8.14013	-5.66491	18/210	135,285,1435,1942,1956,2256,2321,2324,3643,4893,5154,5155,5216,5228,6494,7408,7422,25780	ADORA2A,ANGPT2,CSF1,EFNA1,EGFR,FGF11,FLT1,FLT4,INSR,NRAS,PDGFA,PDGFB,PFN1,PGF,SIPA1,VASP,VEGFA,RASGRP3
7_Member	WikiPathways	WP4172	PI3K-Akt signaling pathway	-8.10759	-5.64351	23/345	285,1282,1284,1292,1435,1942,1956,1978,2056,2256,2321,2324,2783,2997,3563,3566,3643,3678,4893,5154,5155,5228,7422	ANGPT2,COL4A1,COL4A2,COL6A2,CSF1,EFNA1,EGFR,EIF4EBP1,EPO,FGF11,FLT1,FLT4,GNB2,GYS1,IL3RA,IL4R,INSR,ITGA5,NRAS,PDGFA,PDGFB,PGF,VEGFA
7_Member	KEGG Pathway	hsa04015	Rap1 signaling pathway	-7.5832	-5.19462	18/228	135,285,1435,1942,1956,2256,2321,2324,3643,4893,5154,5155,5216,5228,6494,7408,7422,25780	ADORA2A,ANGPT2,CSF1,EFNA1,EGFR,FGF11,FLT1,FLT4,INSR,NRAS,PDGFA,PDGFB,PFN1,PGF,SIPA1,VASP,VEGFA,RASGRP3
7_Member	KEGG Pathway	hsa04151	PI3K-Akt signaling pathway	-7.33101	-4.98214	23/380	285,1282,1284,1292,1435,1942,1956,1978,2056,2256,2321,2324,2783,2997,3563,3566,3643,3678,4893,5154,5155,5228,7422	ANGPT2,COL4A1,COL4A2,COL6A2,CSF1,EFNA1,EGFR,EIF4EBP1,EPO,FGF11,FLT1,FLT4,GNB2,GYS1,IL3RA,IL4R,INSR,ITGA5,NRAS,PDGFA,PDGFB,PGF,VEGFA
7_Member	KEGG Pathway	hsa04510	Focal adhesion	-6.16384	-3.97531	15/199	858,1282,1284,1292,1956,2321,2324,3678,5154,5155,5228,7408,7422,7791,10627	CAV2,COL4A1,COL4A2,COL6A2,EGFR,FLT1,FLT4,ITGA5,PDGFA,PDGFB,PGF,VASP,VEGFA,ZYX,MYL12A
7_Member	KEGG Pathway	ko04510	Focal adhesion	-6.16384	-3.97531	15/199	858,1282,1284,1292,1956,2321,2324,3678,5154,5155,5228,7408,7422,7791,10627	CAV2,COL4A1,COL4A2,COL6A2,EGFR,FLT1,FLT4,ITGA5,PDGFA,PDGFB,PGF,VASP,VEGFA,ZYX,MYL12A
7_Member	WikiPathways	WP306	Focal adhesion	-6.08138	-3.90719	15/202	858,1282,1284,1292,1956,2321,3678,5154,5155,5228,7408,7422,7791,10627,50509	CAV2,COL4A1,COL4A2,COL6A2,EGFR,FLT1,ITGA5,PDGFA,PDGFB,PGF,VASP,VEGFA,ZYX,MYL12A,COL5A3
7_Member	KEGG Pathway	hsa04014	Ras signaling pathway	-5.39542	-3.31246	16/259	285,1435,1942,1956,2256,2321,2324,2783,3643,4893,5154,5155,5228,5321,7422,25780	ANGPT2,CSF1,EFNA1,EGFR,FGF11,FLT1,FLT4,GNB2,INSR,NRAS,PDGFA,PDGFB,PGF,PLA2G4A,VEGFA,RASGRP3
7_Member	Reactome Gene Sets	R-HSA-9006934	Signaling by Receptor Tyrosine Kinases	-4.03353	-2.17424	21/521	135,581,1282,1284,1292,1445,1956,2321,2324,3399,3643,4893,5046,5154,5155,5228,6678,7422,10750,50509,85301	ADORA2A,BAX,COL4A1,COL4A2,COL6A2,CSK,EGFR,FLT1,FLT4,ID3,INSR,NRAS,PCSK6,PDGFA,PDGFB,PGF,SPARC,VEGFA,GRAP,COL5A3,COL27A1
7_Member	WikiPathways	WP4541	Hippo-Merlin signaling dysregulation	-3.83172	-2.01408	9/123	1012,1956,2321,2324,3643,3678,4893,7004,8463	CDH13,EGFR,FLT1,FLT4,INSR,ITGA5,NRAS,TEAD4,TEAD2
7_Member	WikiPathways	WP4540	Hippo signaling regulation pathways	-3.0102	-1.38418	7/99	1012,1956,2321,2324,3643,7004,8463	CDH13,EGFR,FLT1,FLT4,INSR,TEAD4,TEAD2
7_Member	WikiPathways	WP4223	Ras signaling	-2.03498	-0.683144	8/185	1956,2321,2324,2783,3643,4893,5321,25780	EGFR,FLT1,FLT4,GNB2,INSR,NRAS,PLA2G4A,RASGRP3
8_Summary	WikiPathways	WP3888	VEGFA-VEGFR2 signaling pathway	-10.6673	-7.76801	30/439	226,813,832,1445,1466,2022,2078,2321,2597,3142,3490,3939,4323,4772,4855,5216,5228,5230,5321,6624,7004,7422,9079,10397,22899,24147,50507,54567,84952,441478	ALDOA,CALU,CAPZB,CSK,CSRP2,ENG,ERG,FLT1,GAPDH,HLX,IGFBP7,LDHA,MMP14,NFATC1,NOTCH4,PFN1,PGF,PGK1,PLA2G4A,FSCN1,TEAD4,VEGFA,LDB2,NDRG1,ARHGEF15,FJX1,NOX4,DLL4,CGNL1,NRARP
8_Member	WikiPathways	WP3888	VEGFA-VEGFR2 signaling pathway	-10.6673	-7.76801	30/439	226,813,832,1445,1466,2022,2078,2321,2597,3142,3490,3939,4323,4772,4855,5216,5228,5230,5321,6624,7004,7422,9079,10397,22899,24147,50507,54567,84952,441478	ALDOA,CALU,CAPZB,CSK,CSRP2,ENG,ERG,FLT1,GAPDH,HLX,IGFBP7,LDHA,MMP14,NFATC1,NOTCH4,PFN1,PGF,PGK1,PLA2G4A,FSCN1,TEAD4,VEGFA,LDB2,NDRG1,ARHGEF15,FJX1,NOX4,DLL4,CGNL1,NRARP
9_Summary	GO Biological Processes	GO:0030029	actin filament-based process	-10.4439	-7.61369	41/796	88,226,358,397,832,1466,2275,4637,4739,5154,5216,5999,6376,6525,6624,6781,7408,7791,9535,9639,9948,10008,10052,10095,10435,11211,22899,23406,28984,30846,50507,51225,57580,64236,64857,65108,84952,85360,90952,148170,359845,581,637,649,871,2280,2303,4017,4320,5033,50509,79709,84695,135,1910,1956,2852,4504,6405,6557,6915,6927,7422,7473,79890,114908,1978,7040,8543,9780,54922,55011,345611,9079,10155,29…	ACTN2,ALDOA,AQP1,ARHGDIB,CAPZB,CSRP2,FHL3,MYL6,NEDD9,PDGFA,PFN1,RGS4,CX3CL1,SMTN,FSCN1,STC1,VASP,ZYX,GMFG,ARHGEF10,WDR1,KCNE3,GJC1,ARPC1B,CDC42EP2,FZD10,ARHGEF15,COTL1,RGCC,EHD2,NOX4,ABI3,PREX1,PDLIM2,PLEKHG2,MARCKSL1,CGNL1,SYDE1,ESAM,CDC42EP5,RFLNB,BAX,BID,BMP1,SERPINH1,FKBP1A,FOXC2,LOXL2,MMP11,P4HA1,COL5A3,COLGALT1,LOXL3,ADORA2A,EDNRB,EGFR,GPER1,MT3,SEMA3F,SLC12A1,TBXA2R,HNF1A,VEGFA,WNT3,RIN3,T…
9_Member	GO Biological Processes	GO:0030029	actin filament-based process	-10.4439	-7.61369	41/796	88,226,358,397,832,1466,2275,4637,4739,5154,5216,5999,6376,6525,6624,6781,7408,7791,9535,9639,9948,10008,10052,10095,10435,11211,22899,23406,28984,30846,50507,51225,57580,64236,64857,65108,84952,85360,90952,148170,359845	ACTN2,ALDOA,AQP1,ARHGDIB,CAPZB,CSRP2,FHL3,MYL6,NEDD9,PDGFA,PFN1,RGS4,CX3CL1,SMTN,FSCN1,STC1,VASP,ZYX,GMFG,ARHGEF10,WDR1,KCNE3,GJC1,ARPC1B,CDC42EP2,FZD10,ARHGEF15,COTL1,RGCC,EHD2,NOX4,ABI3,PREX1,PDLIM2,PLEKHG2,MARCKSL1,CGNL1,SYDE1,ESAM,CDC42EP5,RFLNB
9_Member	GO Biological Processes	GO:0097435	supramolecular fiber organization	-10.1432	-7.38727	39/746	88,226,581,637,649,832,871,1466,2280,2303,4017,4320,4739,5033,5216,5999,6376,6624,7408,7791,9535,9639,9948,10095,10435,22899,23406,28984,50507,50509,57580,64857,65108,79709,84695,84952,90952,148170,359845	ACTN2,ALDOA,BAX,BID,BMP1,CAPZB,SERPINH1,CSRP2,FKBP1A,FOXC2,LOXL2,MMP11,NEDD9,P4HA1,PFN1,RGS4,CX3CL1,FSCN1,VASP,ZYX,GMFG,ARHGEF10,WDR1,ARPC1B,CDC42EP2,ARHGEF15,COTL1,RGCC,NOX4,COL5A3,PREX1,PLEKHG2,MARCKSL1,COLGALT1,LOXL3,CGNL1,ESAM,CDC42EP5,RFLNB
9_Member	GO Biological Processes	GO:0030036	actin cytoskeleton organization	-9.62419	-6.95268	37/709	88,226,358,397,832,1466,2275,4739,5154,5216,5999,6376,6525,6624,7408,7791,9535,9639,9948,10095,10435,11211,22899,23406,28984,30846,50507,51225,57580,64236,64857,65108,84952,85360,90952,148170,359845	ACTN2,ALDOA,AQP1,ARHGDIB,CAPZB,CSRP2,FHL3,NEDD9,PDGFA,PFN1,RGS4,CX3CL1,SMTN,FSCN1,VASP,ZYX,GMFG,ARHGEF10,WDR1,ARPC1B,CDC42EP2,FZD10,ARHGEF15,COTL1,RGCC,EHD2,NOX4,ABI3,PREX1,PDLIM2,PLEKHG2,MARCKSL1,CGNL1,SYDE1,ESAM,CDC42EP5,RFLNB
9_Member	GO Biological Processes	GO:0032956	regulation of actin cytoskeleton organization	-9.20132	-6.57201	25/357	88,397,832,5154,5216,5999,6376,6624,7408,9535,9639,9948,10095,10435,11211,22899,23406,28984,50507,51225,57580,64857,84952,90952,148170	ACTN2,ARHGDIB,CAPZB,PDGFA,PFN1,RGS4,CX3CL1,FSCN1,VASP,GMFG,ARHGEF10,WDR1,ARPC1B,CDC42EP2,FZD10,ARHGEF15,COTL1,RGCC,NOX4,ABI3,PREX1,PLEKHG2,CGNL1,ESAM,CDC42EP5
9_Member	GO Biological Processes	GO:0032970	regulation of actin filament-based process	-8.94865	-6.34282	26/396	88,397,832,5154,5216,5999,6376,6624,6781,7408,9535,9639,9948,10095,10435,11211,22899,23406,28984,50507,51225,57580,64857,84952,90952,148170	ACTN2,ARHGDIB,CAPZB,PDGFA,PFN1,RGS4,CX3CL1,FSCN1,STC1,VASP,GMFG,ARHGEF10,WDR1,ARPC1B,CDC42EP2,FZD10,ARHGEF15,COTL1,RGCC,NOX4,ABI3,PREX1,PLEKHG2,CGNL1,ESAM,CDC42EP5
9_Member	GO Biological Processes	GO:0007015	actin filament organization	-7.97738	-5.51876	26/441	88,226,832,4739,5216,5999,6376,6624,7408,7791,9535,9639,9948,10095,10435,22899,23406,28984,50507,57580,64857,65108,84952,90952,148170,359845	ACTN2,ALDOA,CAPZB,NEDD9,PFN1,RGS4,CX3CL1,FSCN1,VASP,ZYX,GMFG,ARHGEF10,WDR1,ARPC1B,CDC42EP2,ARHGEF15,COTL1,RGCC,NOX4,PREX1,PLEKHG2,MARCKSL1,CGNL1,ESAM,CDC42EP5,RFLNB
9_Member	GO Biological Processes	GO:0090066	regulation of anatomical structure size	-7.73186	-5.31994	28/518	88,135,358,832,1910,1956,2303,2852,4504,5216,6405,6557,6915,6927,7408,7422,7473,9535,9948,10095,10435,23406,57580,64857,79890,90952,114908,148170	ACTN2,ADORA2A,AQP1,CAPZB,EDNRB,EGFR,FOXC2,GPER1,MT3,PFN1,SEMA3F,SLC12A1,TBXA2R,HNF1A,VASP,VEGFA,WNT3,GMFG,WDR1,ARPC1B,CDC42EP2,COTL1,PREX1,PLEKHG2,RIN3,ESAM,TMEM123,CDC42EP5
9_Member	GO Biological Processes	GO:0110053	regulation of actin filament organization	-7.72741	-5.31994	20/276	88,832,5216,5999,6376,7408,9535,9639,9948,10095,10435,22899,23406,28984,50507,57580,64857,84952,90952,148170	ACTN2,CAPZB,PFN1,RGS4,CX3CL1,VASP,GMFG,ARHGEF10,WDR1,ARPC1B,CDC42EP2,ARHGEF15,COTL1,RGCC,NOX4,PREX1,PLEKHG2,CGNL1,ESAM,CDC42EP5
9_Member	GO Biological Processes	GO:0051493	regulation of cytoskeleton organization	-6.4662	-4.23803	26/526	88,397,832,5154,5216,5999,6376,6624,7408,9535,9639,9948,10095,10435,11211,22899,23406,28984,50507,51225,57580,64857,84952,85360,90952,148170	ACTN2,ARHGDIB,CAPZB,PDGFA,PFN1,RGS4,CX3CL1,FSCN1,VASP,GMFG,ARHGEF10,WDR1,ARPC1B,CDC42EP2,FZD10,ARHGEF15,COTL1,RGCC,NOX4,ABI3,PREX1,PLEKHG2,CGNL1,SYDE1,ESAM,CDC42EP5
9_Member	GO Biological Processes	GO:1902903	regulation of supramolecular fiber organization	-6.09847	-3.92145	21/380	88,832,5216,5999,6376,7408,9535,9639,9948,10095,10435,22899,23406,28984,50507,57580,64857,79709,84952,90952,148170	ACTN2,CAPZB,PFN1,RGS4,CX3CL1,VASP,GMFG,ARHGEF10,WDR1,ARPC1B,CDC42EP2,ARHGEF15,COTL1,RGCC,NOX4,PREX1,PLEKHG2,COLGALT1,CGNL1,ESAM,CDC42EP5
9_Member	GO Biological Processes	GO:0032535	regulation of cellular component size	-6.06179	-3.89598	21/382	88,358,832,4504,5216,6405,6557,7408,7422,7473,9535,9948,10095,10435,23406,57580,64857,79890,90952,114908,148170	ACTN2,AQP1,CAPZB,MT3,PFN1,SEMA3F,SLC12A1,VASP,VEGFA,WNT3,GMFG,WDR1,ARPC1B,CDC42EP2,COTL1,PREX1,PLEKHG2,RIN3,ESAM,TMEM123,CDC42EP5
9_Member	GO Biological Processes	GO:0043254	regulation of protein-containing complex assembly	-5.77124	-3.63484	22/432	581,637,832,1978,5216,6624,7040,7408,7422,8543,9535,9780,10095,10435,23406,54922,55011,57580,64857,90952,148170,345611	BAX,BID,CAPZB,EIF4EBP1,PFN1,FSCN1,TGFB1,VASP,VEGFA,LMO4,GMFG,PIEZO1,ARPC1B,CDC42EP2,COTL1,RASIP1,PIH1D1,PREX1,PLEKHG2,ESAM,CDC42EP5,IRGM
9_Member	GO Biological Processes	GO:0044089	positive regulation of cellular component biogenesis	-5.46906	-3.3698	24/522	581,637,5216,6376,6624,7040,7408,7422,9079,9535,9639,9780,10095,10155,10435,22899,28984,29904,50507,54922,55011,57451,148170,375790	BAX,BID,PFN1,CX3CL1,FSCN1,TGFB1,VASP,VEGFA,LDB2,GMFG,ARHGEF10,PIEZO1,ARPC1B,TRIM28,CDC42EP2,ARHGEF15,RGCC,EEF2K,NOX4,RASIP1,PIH1D1,TENM2,CDC42EP5,AGRN
9_Member	GO Biological Processes	GO:1902905	positive regulation of supramolecular fiber organization	-5.24239	-3.17953	14/207	88,5216,6376,7408,9535,9639,9948,10095,10435,22899,28984,50507,79709,148170	ACTN2,PFN1,CX3CL1,VASP,GMFG,ARHGEF10,WDR1,ARPC1B,CDC42EP2,ARHGEF15,RGCC,NOX4,COLGALT1,CDC42EP5
9_Member	GO Biological Processes	GO:0008064	regulation of actin polymerization or depolymerization	-5.03866	-2.9971	13/187	88,832,5216,7408,9535,9948,10095,10435,23406,57580,64857,90952,148170	ACTN2,CAPZB,PFN1,VASP,GMFG,WDR1,ARPC1B,CDC42EP2,COTL1,PREX1,PLEKHG2,ESAM,CDC42EP5
9_Member	GO Biological Processes	GO:0030832	regulation of actin filament length	-5.01369	-2.98036	13/188	88,832,5216,7408,9535,9948,10095,10435,23406,57580,64857,90952,148170	ACTN2,CAPZB,PFN1,VASP,GMFG,WDR1,ARPC1B,CDC42EP2,COTL1,PREX1,PLEKHG2,ESAM,CDC42EP5
9_Member	GO Biological Processes	GO:0010638	positive regulation of organelle organization	-4.6383	-2.66576	24/586	88,581,637,664,2852,3643,5155,5216,6376,6624,7408,7422,9535,9639,9948,10095,10155,10435,22899,28984,50507,55011,148170,345611	ACTN2,BAX,BID,BNIP3,GPER1,INSR,PDGFB,PFN1,CX3CL1,FSCN1,VASP,VEGFA,GMFG,ARHGEF10,WDR1,ARPC1B,TRIM28,CDC42EP2,ARHGEF15,RGCC,NOX4,PIH1D1,CDC42EP5,IRGM
9_Member	GO Biological Processes	GO:0031334	positive regulation of protein-containing complex assembly	-4.49923	-2.55582	14/241	581,637,5216,6624,7040,7408,7422,9535,9780,10095,10435,54922,55011,148170	BAX,BID,PFN1,FSCN1,TGFB1,VASP,VEGFA,GMFG,PIEZO1,ARPC1B,CDC42EP2,RASIP1,PIH1D1,CDC42EP5
9_Member	GO Biological Processes	GO:0008154	actin polymerization or depolymerization	-4.35669	-2.43746	13/217	88,832,5216,7408,9535,9948,10095,10435,23406,57580,64857,90952,148170	ACTN2,CAPZB,PFN1,VASP,GMFG,WDR1,ARPC1B,CDC42EP2,COTL1,PREX1,PLEKHG2,ESAM,CDC42EP5
9_Member	GO Biological Processes	GO:0051495	positive regulation of cytoskeleton organization	-4.21529	-2.3234	13/224	88,5216,6376,7408,9535,9639,9948,10095,10435,22899,28984,50507,148170	ACTN2,PFN1,CX3CL1,VASP,GMFG,ARHGEF10,WDR1,ARPC1B,CDC42EP2,ARHGEF15,RGCC,NOX4,CDC42EP5
9_Member	GO Biological Processes	GO:0030833	regulation of actin filament polymerization	-4.04814	-2.18612	11/171	832,5216,7408,9535,10095,10435,23406,57580,64857,90952,148170	CAPZB,PFN1,VASP,GMFG,ARPC1B,CDC42EP2,COTL1,PREX1,PLEKHG2,ESAM,CDC42EP5
9_Member	GO Biological Processes	GO:0030041	actin filament polymerization	-3.64546	-1.86695	11/190	832,5216,7408,9535,10095,10435,23406,57580,64857,90952,148170	CAPZB,PFN1,VASP,GMFG,ARPC1B,CDC42EP2,COTL1,PREX1,PLEKHG2,ESAM,CDC42EP5
9_Member	GO Biological Processes	GO:0032271	regulation of protein polymerization	-2.93662	-1.32926	11/231	832,5216,7408,9535,10095,10435,23406,57580,64857,90952,148170	CAPZB,PFN1,VASP,GMFG,ARPC1B,CDC42EP2,COTL1,PREX1,PLEKHG2,ESAM,CDC42EP5
9_Member	GO Biological Processes	GO:0030838	positive regulation of actin filament polymerization	-2.31859	-0.880124	6/99	5216,7408,9535,10095,10435,148170	PFN1,VASP,GMFG,ARPC1B,CDC42EP2,CDC42EP5
9_Member	GO Biological Processes	GO:0051258	protein polymerization	-2.11876	-0.740764	11/296	832,5216,7408,9535,10095,10435,23406,57580,64857,90952,148170	CAPZB,PFN1,VASP,GMFG,ARPC1B,CDC42EP2,COTL1,PREX1,PLEKHG2,ESAM,CDC42EP5
10_Summary	GO Biological Processes	GO:0009611	response to wounding	-10.1362	-7.38727	33/552	135,350,581,664,947,1956,2056,2303,2737,2828,3399,3678,3705,4855,5154,5155,5321,5912,6376,6678,6915,7035,7040,7422,8527,8578,9315,10627,25817,25987,26509,64094,114897,100,358,1910,2821,3099,64834,2,285,2852,4282,6397,6405,6895,7473,79890,11314,2719	ADORA2A,APOH,BAX,BNIP3,CD34,EGFR,EPO,FOXC2,GLI3,GPR4,ID3,ITGA5,ITPK1,NOTCH4,PDGFA,PDGFB,PLA2G4A,RAP2B,CX3CL1,SPARC,TBXA2R,TFPI,TGFB1,VEGFA,DGKD,SCARF1,NREP,MYL12A,TAFA5,TSKU,MYOF,SMOC2,C1QTNF1,ADA,AQP1,EDNRB,GPI,HK2,ELOVL1,A2M,ANGPT2,GPER1,MIF,SEC14L1,SEMA3F,TARBP2,WNT3,RIN3,CD300A,GPC3
10_Member	GO Biological Processes	GO:0009611	response to wounding	-10.1362	-7.38727	33/552	135,350,581,664,947,1956,2056,2303,2737,2828,3399,3678,3705,4855,5154,5155,5321,5912,6376,6678,6915,7035,7040,7422,8527,8578,9315,10627,25817,25987,26509,64094,114897	ADORA2A,APOH,BAX,BNIP3,CD34,EGFR,EPO,FOXC2,GLI3,GPR4,ID3,ITGA5,ITPK1,NOTCH4,PDGFA,PDGFB,PLA2G4A,RAP2B,CX3CL1,SPARC,TBXA2R,TFPI,TGFB1,VEGFA,DGKD,SCARF1,NREP,MYL12A,TAFA5,TSKU,MYOF,SMOC2,C1QTNF1
10_Member	GO Biological Processes	GO:0042060	wound healing	-8.98082	-6.3673	27/424	135,350,947,1956,2303,2737,2828,3678,3705,4855,5154,5155,5321,5912,6376,6678,6915,7035,7040,7422,8527,10627,25817,25987,26509,64094,114897	ADORA2A,APOH,CD34,EGFR,FOXC2,GLI3,GPR4,ITGA5,ITPK1,NOTCH4,PDGFA,PDGFB,PLA2G4A,RAP2B,CX3CL1,SPARC,TBXA2R,TFPI,TGFB1,VEGFA,DGKD,MYL12A,TAFA5,TSKU,MYOF,SMOC2,C1QTNF1
10_Member	GO Biological Processes	GO:0050878	regulation of body fluid levels	-6.06179	-3.89598	21/382	100,135,350,358,947,1910,1956,2821,3099,3705,5154,5155,5321,5912,6915,7035,7422,8527,10627,64834,114897	ADA,ADORA2A,APOH,AQP1,CD34,EDNRB,EGFR,GPI,HK2,ITPK1,PDGFA,PDGFB,PLA2G4A,RAP2B,TBXA2R,TFPI,VEGFA,DGKD,MYL12A,ELOVL1,C1QTNF1
10_Member	GO Biological Processes	GO:0007599	hemostasis	-4.87408	-2.8741	14/223	135,350,947,2821,3705,5154,5155,5321,5912,6915,7035,8527,10627,114897	ADORA2A,APOH,CD34,GPI,ITPK1,PDGFA,PDGFB,PLA2G4A,RAP2B,TBXA2R,TFPI,DGKD,MYL12A,C1QTNF1
10_Member	GO Biological Processes	GO:0032102	negative regulation of response to external stimulus	-4.37077	-2.44997	19/419	2,100,135,285,350,947,2852,4282,5154,5155,6376,6397,6405,6895,7035,7473,25817,79890,114897	A2M,ADA,ADORA2A,ANGPT2,APOH,CD34,GPER1,MIF,PDGFA,PDGFB,CX3CL1,SEC14L1,SEMA3F,TARBP2,TFPI,WNT3,TAFA5,RIN3,C1QTNF1
10_Member	GO Biological Processes	GO:0007596	blood coagulation	-4.33612	-2.41845	13/218	135,350,947,3705,5154,5155,5321,5912,6915,7035,8527,10627,114897	ADORA2A,APOH,CD34,ITPK1,PDGFA,PDGFB,PLA2G4A,RAP2B,TBXA2R,TFPI,DGKD,MYL12A,C1QTNF1
10_Member	GO Biological Processes	GO:0061041	regulation of wound healing	-4.26799	-2.35922	10/134	350,947,2303,5154,5155,6915,7035,25817,64094,114897	APOH,CD34,FOXC2,PDGFA,PDGFB,TBXA2R,TFPI,TAFA5,SMOC2,C1QTNF1
10_Member	GO Biological Processes	GO:0050817	coagulation	-4.23512	-2.33431	13/223	135,350,947,3705,5154,5155,5321,5912,6915,7035,8527,10627,114897	ADORA2A,APOH,CD34,ITPK1,PDGFA,PDGFB,PLA2G4A,RAP2B,TBXA2R,TFPI,DGKD,MYL12A,C1QTNF1
10_Member	GO Biological Processes	GO:1903034	regulation of response to wounding	-4.14042	-2.26444	11/167	350,947,2303,5154,5155,6915,7035,8578,25817,64094,114897	APOH,CD34,FOXC2,PDGFA,PDGFB,TBXA2R,TFPI,SCARF1,TAFA5,SMOC2,C1QTNF1
10_Member	GO Biological Processes	GO:0030193	regulation of blood coagulation	-4.09913	-2.22917	7/66	350,947,5154,5155,6915,7035,114897	APOH,CD34,PDGFA,PDGFB,TBXA2R,TFPI,C1QTNF1
10_Member	GO Biological Processes	GO:1900046	regulation of hemostasis	-4.01573	-2.16056	7/68	350,947,5154,5155,6915,7035,114897	APOH,CD34,PDGFA,PDGFB,TBXA2R,TFPI,C1QTNF1
10_Member	GO Biological Processes	GO:0030195	negative regulation of blood coagulation	-3.93703	-2.10166	6/49	350,947,5154,5155,7035,114897	APOH,CD34,PDGFA,PDGFB,TFPI,C1QTNF1
10_Member	GO Biological Processes	GO:0050818	regulation of coagulation	-3.89599	-2.06576	7/71	350,947,5154,5155,6915,7035,114897	APOH,CD34,PDGFA,PDGFB,TBXA2R,TFPI,C1QTNF1
10_Member	GO Biological Processes	GO:1900047	negative regulation of hemostasis	-3.88726	-2.05831	6/50	350,947,5154,5155,7035,114897	APOH,CD34,PDGFA,PDGFB,TFPI,C1QTNF1
10_Member	GO Biological Processes	GO:0050819	negative regulation of coagulation	-3.74472	-1.94411	6/53	350,947,5154,5155,7035,114897	APOH,CD34,PDGFA,PDGFB,TFPI,C1QTNF1
10_Member	GO Biological Processes	GO:0061045	negative regulation of wound healing	-3.63879	-1.86482	7/78	350,947,5154,5155,7035,25817,114897	APOH,CD34,PDGFA,PDGFB,TFPI,TAFA5,C1QTNF1
10_Member	GO Biological Processes	GO:1903035	negative regulation of response to wounding	-3.14382	-1.48368	7/94	350,947,5154,5155,7035,25817,114897	APOH,CD34,PDGFA,PDGFB,TFPI,TAFA5,C1QTNF1
10_Member	GO Biological Processes	GO:0048145	regulation of fibroblast proliferation	-2.78226	-1.21573	6/80	358,581,4282,5154,5155,11314	AQP1,BAX,MIF,PDGFA,PDGFB,CD300A
10_Member	GO Biological Processes	GO:0048144	fibroblast proliferation	-2.75453	-1.19696	6/81	358,581,4282,5154,5155,11314	AQP1,BAX,MIF,PDGFA,PDGFB,CD300A
10_Member	GO Biological Processes	GO:0010544	negative regulation of platelet activation	-2.50771	-1.01582	3/19	5154,5155,114897	PDGFA,PDGFB,C1QTNF1
10_Member	GO Biological Processes	GO:0010543	regulation of platelet activation	-2.45229	-0.974434	4/40	5154,5155,5321,114897	PDGFA,PDGFB,PLA2G4A,C1QTNF1
10_Member	GO Biological Processes	GO:0030168	platelet activation	-2.45111	-0.9742	7/124	5154,5155,5321,5912,8527,10627,114897	PDGFA,PDGFB,PLA2G4A,RAP2B,DGKD,MYL12A,C1QTNF1
10_Member	GO Biological Processes	GO:0072111	cell proliferation involved in kidney development	-2.32166	-0.882161	3/22	2719,5154,5155	GPC3,PDGFA,PDGFB
10_Member	GO Biological Processes	GO:0048146	positive regulation of fibroblast proliferation	-2.16679	-0.771213	4/48	358,4282,5154,5155	AQP1,MIF,PDGFA,PDGFB
11_Summary	Reactome Gene Sets	R-HSA-109582	Hemostasis	-10.0209	-7.29261	35/621	2,88,226,285,350,813,832,1445,2783,3678,3705,4282,4893,5154,5155,5175,5216,5321,6566,6678,6915,7035,7040,7422,8527,9123,9630,9948,11343,30846,54863,57572,84617,84876,90952	A2M,ACTN2,ALDOA,ANGPT2,APOH,CALU,CAPZB,CSK,GNB2,ITGA5,ITPK1,MIF,NRAS,PDGFA,PDGFB,PECAM1,PFN1,PLA2G4A,SLC16A1,SPARC,TBXA2R,TFPI,TGFB1,VEGFA,DGKD,SLC16A3,GNA14,WDR1,MGLL,EHD2,TOR4A,DOCK6,TUBB6,ORAI1,ESAM
11_Member	Reactome Gene Sets	R-HSA-109582	Hemostasis	-10.0209	-7.29261	35/621	2,88,226,285,350,813,832,1445,2783,3678,3705,4282,4893,5154,5155,5175,5216,5321,6566,6678,6915,7035,7040,7422,8527,9123,9630,9948,11343,30846,54863,57572,84617,84876,90952	A2M,ACTN2,ALDOA,ANGPT2,APOH,CALU,CAPZB,CSK,GNB2,ITGA5,ITPK1,MIF,NRAS,PDGFA,PDGFB,PECAM1,PFN1,PLA2G4A,SLC16A1,SPARC,TBXA2R,TFPI,TGFB1,VEGFA,DGKD,SLC16A3,GNA14,WDR1,MGLL,EHD2,TOR4A,DOCK6,TUBB6,ORAI1,ESAM
11_Member	Reactome Gene Sets	R-HSA-76002	Platelet activation, signaling and aggregation	-8.83461	-6.25823	21/263	2,88,226,350,813,1445,2783,5154,5155,5175,5216,5321,6678,6915,7040,7422,8527,9630,9948,11343,54863	A2M,ACTN2,ALDOA,APOH,CALU,CSK,GNB2,PDGFA,PDGFB,PECAM1,PFN1,PLA2G4A,SPARC,TBXA2R,TGFB1,VEGFA,DGKD,GNA14,WDR1,MGLL,TOR4A
11_Member	Reactome Gene Sets	R-HSA-114608	Platelet degranulation	-7.75786	-5.34064	14/129	2,88,226,350,813,5154,5155,5175,5216,6678,7040,7422,9948,54863	A2M,ACTN2,ALDOA,APOH,CALU,PDGFA,PDGFB,PECAM1,PFN1,SPARC,TGFB1,VEGFA,WDR1,TOR4A
11_Member	Reactome Gene Sets	R-HSA-76005	Response to elevated platelet cytosolic Ca2+	-7.54534	-5.17041	14/134	2,88,226,350,813,5154,5155,5175,5216,6678,7040,7422,9948,54863	A2M,ACTN2,ALDOA,APOH,CALU,PDGFA,PDGFB,PECAM1,PFN1,SPARC,TGFB1,VEGFA,WDR1,TOR4A
12_Summary	GO Biological Processes	GO:0007169	transmembrane receptor protein tyrosine kinase signaling pathway	-9.27499	-6.63756	34/629	285,858,1012,1282,1284,1435,1464,1942,1956,1979,2303,2321,2324,2852,3487,3643,3678,4504,4739,5154,5155,5228,7040,7075,7422,8322,8527,11156,25960,64094,79652,84058,93650,161198,369,1445,1910,2022,2056,4282,5175,5912,6376,9500,9802,11211,11314,28984,50507,55011,55890,284654,345611,8543,2821,4323,5216,6405,6678,57580,83483,85360,284119,135,6895,9079,54922,374462,51225,4893,10318,25780,54550,83931,11…	ANGPT2,CAV2,CDH13,COL4A1,COL4A2,CSF1,CSPG4,EFNA1,EGFR,EIF4EBP2,FOXC2,FLT1,FLT4,GPER1,IGFBP4,INSR,ITGA5,MT3,NEDD9,PDGFA,PDGFB,PGF,TGFB1,TIE1,VEGFA,FZD4,DGKD,PTP4A3,ADGRA2,SMOC2,TMEM204,WDR54,ACP4,CLEC14A,ARAF,CSK,EDNRB,ENG,EPO,MIF,PECAM1,RAP2B,CX3CL1,MAGED1,DAZAP2,FZD10,CD300A,RGCC,NOX4,PIH1D1,GPRC5C,RSPO1,IRGM,LMO4,GPI,MMP14,PFN1,SEMA3F,SPARC,PREX1,PLVAP,SYDE1,CAVIN1,ADORA2A,TARBP2,LDB2,RASIP1,PT…
12_Member	GO Biological Processes	GO:0007169	transmembrane receptor protein tyrosine kinase signaling pathway	-9.27499	-6.63756	34/629	285,858,1012,1282,1284,1435,1464,1942,1956,1979,2303,2321,2324,2852,3487,3643,3678,4504,4739,5154,5155,5228,7040,7075,7422,8322,8527,11156,25960,64094,79652,84058,93650,161198	ANGPT2,CAV2,CDH13,COL4A1,COL4A2,CSF1,CSPG4,EFNA1,EGFR,EIF4EBP2,FOXC2,FLT1,FLT4,GPER1,IGFBP4,INSR,ITGA5,MT3,NEDD9,PDGFA,PDGFB,PGF,TGFB1,TIE1,VEGFA,FZD4,DGKD,PTP4A3,ADGRA2,SMOC2,TMEM204,WDR54,ACP4,CLEC14A
12_Member	GO Biological Processes	GO:0001934	positive regulation of protein phosphorylation	-8.68876	-6.13996	36/732	369,1435,1445,1464,1910,1942,1956,2022,2056,2321,2324,2852,3643,3678,4282,4504,4739,5154,5155,5175,5228,5912,6376,7040,7422,8322,9500,9802,11211,11314,28984,50507,55011,55890,284654,345611	ARAF,CSF1,CSK,CSPG4,EDNRB,EFNA1,EGFR,ENG,EPO,FLT1,FLT4,GPER1,INSR,ITGA5,MIF,MT3,NEDD9,PDGFA,PDGFB,PECAM1,PGF,RAP2B,CX3CL1,TGFB1,VEGFA,FZD4,MAGED1,DAZAP2,FZD10,CD300A,RGCC,NOX4,PIH1D1,GPRC5C,RSPO1,IRGM
12_Member	GO Biological Processes	GO:0033674	positive regulation of kinase activity	-7.23791	-4.90558	26/480	1435,1445,1942,1956,2056,2321,2324,3643,4504,4739,5154,5155,7040,7075,7422,8322,8543,9500,9802,11211,11314,28984,50507,55011,55890,345611	CSF1,CSK,EFNA1,EGFR,EPO,FLT1,FLT4,INSR,MT3,NEDD9,PDGFA,PDGFB,TGFB1,TIE1,VEGFA,FZD4,LMO4,MAGED1,DAZAP2,FZD10,CD300A,RGCC,NOX4,PIH1D1,GPRC5C,IRGM
12_Member	GO Biological Processes	GO:2000147	positive regulation of cell motility	-7.22147	-4.89318	29/582	1012,1435,1956,2303,2321,2324,2821,2852,3643,4323,4739,5154,5155,5175,5216,5228,6376,6405,6678,7040,7422,8322,25960,50507,57580,64094,83483,85360,284119	CDH13,CSF1,EGFR,FOXC2,FLT1,FLT4,GPI,GPER1,INSR,MMP14,NEDD9,PDGFA,PDGFB,PECAM1,PFN1,PGF,CX3CL1,SEMA3F,SPARC,TGFB1,VEGFA,FZD4,ADGRA2,NOX4,PREX1,SMOC2,PLVAP,SYDE1,CAVIN1
12_Member	GO Biological Processes	GO:0030335	positive regulation of cell migration	-7.08672	-4.7664	28/556	1012,1435,1956,2303,2321,2324,2821,2852,3643,4323,4739,5154,5155,5175,5216,5228,6376,6405,6678,7040,7422,8322,25960,50507,57580,64094,83483,85360	CDH13,CSF1,EGFR,FOXC2,FLT1,FLT4,GPI,GPER1,INSR,MMP14,NEDD9,PDGFA,PDGFB,PECAM1,PFN1,PGF,CX3CL1,SEMA3F,SPARC,TGFB1,VEGFA,FZD4,ADGRA2,NOX4,PREX1,SMOC2,PLVAP,SYDE1
12_Member	GO Biological Processes	GO:0051272	positive regulation of cellular component movement	-7.03331	-4.7285	29/594	1012,1435,1956,2303,2321,2324,2821,2852,3643,4323,4739,5154,5155,5175,5216,5228,6376,6405,6678,7040,7422,8322,25960,50507,57580,64094,83483,85360,284119	CDH13,CSF1,EGFR,FOXC2,FLT1,FLT4,GPI,GPER1,INSR,MMP14,NEDD9,PDGFA,PDGFB,PECAM1,PFN1,PGF,CX3CL1,SEMA3F,SPARC,TGFB1,VEGFA,FZD4,ADGRA2,NOX4,PREX1,SMOC2,PLVAP,SYDE1,CAVIN1
12_Member	GO Biological Processes	GO:0040017	positive regulation of locomotion	-7.00248	-4.70523	29/596	1012,1435,1956,2303,2321,2324,2821,2852,3643,4323,4739,5154,5155,5175,5216,5228,6376,6405,6678,7040,7422,8322,25960,50507,57580,64094,83483,85360,284119	CDH13,CSF1,EGFR,FOXC2,FLT1,FLT4,GPI,GPER1,INSR,MMP14,NEDD9,PDGFA,PDGFB,PECAM1,PFN1,PGF,CX3CL1,SEMA3F,SPARC,TGFB1,VEGFA,FZD4,ADGRA2,NOX4,PREX1,SMOC2,PLVAP,SYDE1,CAVIN1
12_Member	GO Biological Processes	GO:0045860	positive regulation of protein kinase activity	-6.94832	-4.65849	23/399	1435,1445,1942,1956,2056,2321,3643,4504,4739,5154,5155,7040,7422,8322,9500,9802,11211,11314,28984,50507,55011,55890,345611	CSF1,CSK,EFNA1,EGFR,EPO,FLT1,INSR,MT3,NEDD9,PDGFA,PDGFB,TGFB1,VEGFA,FZD4,MAGED1,DAZAP2,FZD10,CD300A,RGCC,NOX4,PIH1D1,GPRC5C,IRGM
12_Member	GO Biological Processes	GO:0043549	regulation of kinase activity	-6.68535	-4.42401	33/764	135,1435,1445,1942,1956,2056,2321,2324,3643,4504,4739,5154,5155,5912,6895,7040,7075,7422,8322,8543,9079,9500,9802,11211,11314,28984,50507,54922,55011,55890,93650,345611,374462	ADORA2A,CSF1,CSK,EFNA1,EGFR,EPO,FLT1,FLT4,INSR,MT3,NEDD9,PDGFA,PDGFB,RAP2B,TARBP2,TGFB1,TIE1,VEGFA,FZD4,LMO4,LDB2,MAGED1,DAZAP2,FZD10,CD300A,RGCC,NOX4,RASIP1,PIH1D1,GPRC5C,ACP4,IRGM,PTPRQ
12_Member	GO Biological Processes	GO:0045859	regulation of protein kinase activity	-6.29133	-4.08496	29/645	135,1435,1445,1942,1956,2056,2321,3643,4504,4739,5154,5155,5912,6895,7040,7422,8322,9500,9802,11211,11314,28984,50507,54922,55011,55890,93650,345611,374462	ADORA2A,CSF1,CSK,EFNA1,EGFR,EPO,FLT1,INSR,MT3,NEDD9,PDGFA,PDGFB,RAP2B,TARBP2,TGFB1,VEGFA,FZD4,MAGED1,DAZAP2,FZD10,CD300A,RGCC,NOX4,RASIP1,PIH1D1,GPRC5C,ACP4,IRGM,PTPRQ
12_Member	GO Biological Processes	GO:0018108	peptidyl-tyrosine phosphorylation	-6.17262	-3.97823	21/376	1445,1464,1942,1956,2056,2321,2324,3643,3678,4282,4739,5154,5155,5175,5912,7040,7075,7422,11314,50507,51225	CSK,CSPG4,EFNA1,EGFR,EPO,FLT1,FLT4,INSR,ITGA5,MIF,NEDD9,PDGFA,PDGFB,PECAM1,RAP2B,TGFB1,TIE1,VEGFA,CD300A,NOX4,ABI3
12_Member	GO Biological Processes	GO:0018212	peptidyl-tyrosine modification	-6.11691	-3.93704	21/379	1445,1464,1942,1956,2056,2321,2324,3643,3678,4282,4739,5154,5155,5175,5912,7040,7075,7422,11314,50507,51225	CSK,CSPG4,EFNA1,EGFR,EPO,FLT1,FLT4,INSR,ITGA5,MIF,NEDD9,PDGFA,PDGFB,PECAM1,RAP2B,TGFB1,TIE1,VEGFA,CD300A,NOX4,ABI3
12_Member	GO Biological Processes	GO:0000165	MAPK cascade	-6.07333	-3.90195	32/775	369,858,1445,1464,1942,1956,2056,2321,2324,2852,3487,3643,4282,4504,4893,5154,5155,6376,7040,7422,8322,9500,10318,11211,11314,25780,54550,83483,83931,84058,114897,148170	ARAF,CAV2,CSK,CSPG4,EFNA1,EGFR,EPO,FLT1,FLT4,GPER1,IGFBP4,INSR,MIF,MT3,NRAS,PDGFA,PDGFB,CX3CL1,TGFB1,VEGFA,FZD4,MAGED1,TNIP1,FZD10,CD300A,RASGRP3,NECAB2,PLVAP,STK40,WDR54,C1QTNF1,CDC42EP5
12_Member	GO Biological Processes	GO:0071902	positive regulation of protein serine/threonine kinase activity	-6.00046	-3.84015	15/205	1445,1956,2321,3643,5154,5155,7040,7422,8322,9500,9802,11211,28984,55011,345611	CSK,EGFR,FLT1,INSR,PDGFA,PDGFB,TGFB1,VEGFA,FZD4,MAGED1,DAZAP2,FZD10,RGCC,PIH1D1,IRGM
12_Member	GO Biological Processes	GO:0051347	positive regulation of transferase activity	-5.91227	-3.76274	26/563	1435,1445,1942,1956,2056,2321,2324,3643,4504,4739,5154,5155,7040,7075,7422,8322,8543,9500,9802,11211,11314,28984,50507,55011,55890,345611	CSF1,CSK,EFNA1,EGFR,EPO,FLT1,FLT4,INSR,MT3,NEDD9,PDGFA,PDGFB,TGFB1,TIE1,VEGFA,FZD4,LMO4,MAGED1,DAZAP2,FZD10,CD300A,RGCC,NOX4,PIH1D1,GPRC5C,IRGM
12_Member	GO Biological Processes	GO:0043406	positive regulation of MAP kinase activity	-5.71184	-3.58566	11/114	1445,1956,2321,3643,5154,5155,7040,7422,8322,9500,11211	CSK,EGFR,FLT1,INSR,PDGFA,PDGFB,TGFB1,VEGFA,FZD4,MAGED1,FZD10
12_Member	GO Biological Processes	GO:0043410	positive regulation of MAPK cascade	-5.54603	-3.43717	23/481	858,1445,1464,1942,1956,2056,2321,2324,2852,3487,3643,4282,4504,5154,5155,6376,7040,7422,8322,9500,11211,54550,114897	CAV2,CSK,CSPG4,EFNA1,EGFR,EPO,FLT1,FLT4,GPER1,IGFBP4,INSR,MIF,MT3,PDGFA,PDGFB,CX3CL1,TGFB1,VEGFA,FZD4,MAGED1,FZD10,NECAB2,C1QTNF1
12_Member	GO Biological Processes	GO:0043408	regulation of MAPK cascade	-4.97455	-2.94825	27/674	858,1445,1464,1942,1956,2056,2321,2324,2852,3487,3643,4282,4504,5154,5155,6376,7040,7422,8322,9500,10318,11211,11314,54550,83931,84058,114897	CAV2,CSK,CSPG4,EFNA1,EGFR,EPO,FLT1,FLT4,GPER1,IGFBP4,INSR,MIF,MT3,PDGFA,PDGFB,CX3CL1,TGFB1,VEGFA,FZD4,MAGED1,TNIP1,FZD10,CD300A,NECAB2,STK40,WDR54,C1QTNF1
12_Member	GO Biological Processes	GO:0050730	regulation of peptidyl-tyrosine phosphorylation	-4.66587	-2.69155	15/264	1464,1942,1956,2056,3678,4282,4739,5154,5155,5175,5912,7040,7422,11314,50507	CSPG4,EFNA1,EGFR,EPO,ITGA5,MIF,NEDD9,PDGFA,PDGFB,PECAM1,RAP2B,TGFB1,VEGFA,CD300A,NOX4
12_Member	GO Biological Processes	GO:0043405	regulation of MAP kinase activity	-4.49229	-2.55053	12/181	1445,1956,2321,3643,5154,5155,7040,7422,8322,9500,11211,11314	CSK,EGFR,FLT1,INSR,PDGFA,PDGFB,TGFB1,VEGFA,FZD4,MAGED1,FZD10,CD300A
12_Member	GO Biological Processes	GO:0050920	regulation of chemotaxis	-4.21529	-2.3234	13/224	285,1012,1435,4282,5155,5228,6405,7040,7422,7473,25960,64094,79890	ANGPT2,CDH13,CSF1,MIF,PDGFB,PGF,SEMA3F,TGFB1,VEGFA,WNT3,ADGRA2,SMOC2,RIN3
12_Member	GO Biological Processes	GO:0071900	regulation of protein serine/threonine kinase activity	-4.09812	-2.22917	17/366	1445,1956,2321,3643,5154,5155,7040,7422,8322,9500,9802,11211,11314,28984,54922,55011,345611	CSK,EGFR,FLT1,INSR,PDGFA,PDGFB,TGFB1,VEGFA,FZD4,MAGED1,DAZAP2,FZD10,CD300A,RGCC,RASIP1,PIH1D1,IRGM
12_Member	WikiPathways	WP2848	Pluripotent stem cell differentiation pathway	-3.988	-2.13951	6/48	1435,2056,5154,5155,7040,7422	CSF1,EPO,PDGFA,PDGFB,TGFB1,VEGFA
12_Member	GO Biological Processes	GO:0050731	positive regulation of peptidyl-tyrosine phosphorylation	-3.58675	-1.82927	11/193	1464,1942,2056,3678,4282,4739,5155,5175,7040,7422,50507	CSPG4,EFNA1,EPO,ITGA5,MIF,NEDD9,PDGFB,PECAM1,TGFB1,VEGFA,NOX4
12_Member	GO Biological Processes	GO:0070374	positive regulation of ERK1 and ERK2 cascade	-3.09256	-1.44434	11/221	1956,2056,2324,2852,4282,4504,5154,5155,6376,7040,54550	EGFR,EPO,FLT4,GPER1,MIF,MT3,PDGFA,PDGFB,CX3CL1,TGFB1,NECAB2
12_Member	KEGG Pathway	hsa04060	Cytokine-cytokine receptor interaction	-2.89549	-1.30094	12/270	1435,1956,2056,2321,2324,3563,3566,5154,5155,6376,7040,7422	CSF1,EGFR,EPO,FLT1,FLT4,IL3RA,IL4R,PDGFA,PDGFB,CX3CL1,TGFB1,VEGFA
12_Member	KEGG Pathway	ko04060	Cytokine-cytokine receptor interaction	-2.89549	-1.30094	12/270	1435,1956,2056,2321,2324,3563,3566,5154,5155,6376,7040,7422	CSF1,EGFR,EPO,FLT1,FLT4,IL3RA,IL4R,PDGFA,PDGFB,CX3CL1,TGFB1,VEGFA
12_Member	GO Biological Processes	GO:0032103	positive regulation of response to external stimulus	-2.87729	-1.2879	16/427	350,912,1012,1435,1956,2828,5155,5228,6376,7040,7422,8578,10318,64094,340061,345611	APOH,CD1D,CDH13,CSF1,EGFR,GPR4,PDGFB,PGF,CX3CL1,TGFB1,VEGFA,SCARF1,TNIP1,SMOC2,STING1,IRGM
12_Member	GO Biological Processes	GO:0070372	regulation of ERK1 and ERK2 cascade	-2.80098	-1.22956	13/315	1445,1956,2056,2324,2852,4282,4504,5154,5155,6376,7040,10318,54550	CSK,EGFR,EPO,FLT4,GPER1,MIF,MT3,PDGFA,PDGFB,CX3CL1,TGFB1,TNIP1,NECAB2
12_Member	GO Biological Processes	GO:0051781	positive regulation of cell division	-2.54705	-1.04387	6/89	4904,5154,5155,5228,7040,7422	YBX1,PDGFA,PDGFB,PGF,TGFB1,VEGFA
12_Member	GO Biological Processes	GO:0070371	ERK1 and ERK2 cascade	-2.54623	-1.04378	13/337	1445,1956,2056,2324,2852,4282,4504,5154,5155,6376,7040,10318,54550	CSK,EGFR,EPO,FLT4,GPER1,MIF,MT3,PDGFA,PDGFB,CX3CL1,TGFB1,TNIP1,NECAB2
12_Member	GO Biological Processes	GO:0050921	positive regulation of chemotaxis	-2.14925	-0.763431	7/141	1012,1435,5155,5228,7040,7422,64094	CDH13,CSF1,PDGFB,PGF,TGFB1,VEGFA,SMOC2
12_Member	WikiPathways	WP530	Cytokines and inflammatory response	-2.11436	-0.740764	3/26	1435,5154,7040	CSF1,PDGFA,TGFB1
12_Member	Canonical Pathways	M5883	NABA SECRETED FACTORS	-2.06535	-0.707529	12/343	285,1435,2056,2256,5154,5155,5228,6376,7040,7422,7473,51162	ANGPT2,CSF1,EPO,FGF11,PDGFA,PDGFB,PGF,CX3CL1,TGFB1,VEGFA,WNT3,EGFL7
13_Summary	GO Biological Processes	GO:0001667	ameboidal-type cell migration	-9.11769	-6.49634	29/478	285,350,397,1012,1910,1942,2022,2303,2324,2719,2821,4017,5155,5216,6405,6678,6781,6915,7040,7422,11156,23129,25960,28984,54567,55920,64094,85360,161198,100,135,4282,5912,6376,7075,7473,9289,11314,25817,58516,79890	ANGPT2,APOH,ARHGDIB,CDH13,EDNRB,EFNA1,ENG,FOXC2,FLT4,GPC3,GPI,LOXL2,PDGFB,PFN1,SEMA3F,SPARC,STC1,TBXA2R,TGFB1,VEGFA,PTP4A3,PLXND1,ADGRA2,RGCC,DLL4,RCC2,SMOC2,SYDE1,CLEC14A,ADA,ADORA2A,MIF,RAP2B,CX3CL1,TIE1,WNT3,ADGRG1,CD300A,TAFA5,SINHCAF,RIN3
13_Member	GO Biological Processes	GO:0001667	ameboidal-type cell migration	-9.11769	-6.49634	29/478	285,350,397,1012,1910,1942,2022,2303,2324,2719,2821,4017,5155,5216,6405,6678,6781,6915,7040,7422,11156,23129,25960,28984,54567,55920,64094,85360,161198	ANGPT2,APOH,ARHGDIB,CDH13,EDNRB,EFNA1,ENG,FOXC2,FLT4,GPC3,GPI,LOXL2,PDGFB,PFN1,SEMA3F,SPARC,STC1,TBXA2R,TGFB1,VEGFA,PTP4A3,PLXND1,ADGRA2,RGCC,DLL4,RCC2,SMOC2,SYDE1,CLEC14A
13_Member	GO Biological Processes	GO:0043542	endothelial cell migration	-8.32012	-5.81574	21/281	285,350,1012,1942,2303,2324,2821,4017,5155,6678,6781,6915,7040,7422,11156,23129,25960,28984,54567,64094,161198	ANGPT2,APOH,CDH13,EFNA1,FOXC2,FLT4,GPI,LOXL2,PDGFB,SPARC,STC1,TBXA2R,TGFB1,VEGFA,PTP4A3,PLXND1,ADGRA2,RGCC,DLL4,SMOC2,CLEC14A
13_Member	GO Biological Processes	GO:0010631	epithelial cell migration	-7.13207	-4.80778	22/359	285,350,1012,1942,2303,2324,2821,4017,5155,5216,6678,6781,6915,7040,7422,11156,23129,25960,28984,54567,64094,161198	ANGPT2,APOH,CDH13,EFNA1,FOXC2,FLT4,GPI,LOXL2,PDGFB,PFN1,SPARC,STC1,TBXA2R,TGFB1,VEGFA,PTP4A3,PLXND1,ADGRA2,RGCC,DLL4,SMOC2,CLEC14A
13_Member	GO Biological Processes	GO:0090132	epithelium migration	-7.06892	-4.75254	22/362	285,350,1012,1942,2303,2324,2821,4017,5155,5216,6678,6781,6915,7040,7422,11156,23129,25960,28984,54567,64094,161198	ANGPT2,APOH,CDH13,EFNA1,FOXC2,FLT4,GPI,LOXL2,PDGFB,PFN1,SPARC,STC1,TBXA2R,TGFB1,VEGFA,PTP4A3,PLXND1,ADGRA2,RGCC,DLL4,SMOC2,CLEC14A
13_Member	GO Biological Processes	GO:0090130	tissue migration	-6.96522	-4.6717	22/367	285,350,1012,1942,2303,2324,2821,4017,5155,5216,6678,6781,6915,7040,7422,11156,23129,25960,28984,54567,64094,161198	ANGPT2,APOH,CDH13,EFNA1,FOXC2,FLT4,GPI,LOXL2,PDGFB,PFN1,SPARC,STC1,TBXA2R,TGFB1,VEGFA,PTP4A3,PLXND1,ADGRA2,RGCC,DLL4,SMOC2,CLEC14A
13_Member	GO Biological Processes	GO:0040013	negative regulation of locomotion	-6.51163	-4.27378	22/390	100,135,285,350,397,2022,4282,5912,6376,6405,6781,6915,7040,7075,7473,9289,11314,25817,28984,54567,58516,79890	ADA,ADORA2A,ANGPT2,APOH,ARHGDIB,ENG,MIF,RAP2B,CX3CL1,SEMA3F,STC1,TBXA2R,TGFB1,TIE1,WNT3,ADGRG1,CD300A,TAFA5,RGCC,DLL4,SINHCAF,RIN3
13_Member	GO Biological Processes	GO:0010594	regulation of endothelial cell migration	-5.99259	-3.835	16/233	285,350,1942,2303,2324,2821,5155,6678,6781,6915,7040,7422,25960,28984,54567,64094	ANGPT2,APOH,EFNA1,FOXC2,FLT4,GPI,PDGFB,SPARC,STC1,TBXA2R,TGFB1,VEGFA,ADGRA2,RGCC,DLL4,SMOC2
13_Member	GO Biological Processes	GO:0030336	negative regulation of cell migration	-5.58946	-3.47326	19/343	100,285,350,397,2022,4282,5912,6376,6781,6915,7040,7075,9289,11314,25817,28984,54567,58516,79890	ADA,ANGPT2,APOH,ARHGDIB,ENG,MIF,RAP2B,CX3CL1,STC1,TBXA2R,TGFB1,TIE1,ADGRG1,CD300A,TAFA5,RGCC,DLL4,SINHCAF,RIN3
13_Member	GO Biological Processes	GO:0010632	regulation of epithelial cell migration	-5.32917	-3.25302	17/293	285,350,1942,2303,2324,2821,5155,5216,6678,6781,6915,7040,7422,25960,28984,54567,64094	ANGPT2,APOH,EFNA1,FOXC2,FLT4,GPI,PDGFB,PFN1,SPARC,STC1,TBXA2R,TGFB1,VEGFA,ADGRA2,RGCC,DLL4,SMOC2
13_Member	GO Biological Processes	GO:2000146	negative regulation of cell motility	-5.32038	-3.24647	19/358	100,285,350,397,2022,4282,5912,6376,6781,6915,7040,7075,9289,11314,25817,28984,54567,58516,79890	ADA,ANGPT2,APOH,ARHGDIB,ENG,MIF,RAP2B,CX3CL1,STC1,TBXA2R,TGFB1,TIE1,ADGRG1,CD300A,TAFA5,RGCC,DLL4,SINHCAF,RIN3
13_Member	GO Biological Processes	GO:0051271	negative regulation of cellular component movement	-5.18318	-3.12897	19/366	100,285,350,397,2022,4282,5912,6376,6781,6915,7040,7075,9289,11314,25817,28984,54567,58516,79890	ADA,ANGPT2,APOH,ARHGDIB,ENG,MIF,RAP2B,CX3CL1,STC1,TBXA2R,TGFB1,TIE1,ADGRG1,CD300A,TAFA5,RGCC,DLL4,SINHCAF,RIN3
13_Member	GO Biological Processes	GO:0010595	positive regulation of endothelial cell migration	-3.55171	-1.80172	9/134	2303,2324,2821,5155,6678,7040,7422,25960,64094	FOXC2,FLT4,GPI,PDGFB,SPARC,TGFB1,VEGFA,ADGRA2,SMOC2
13_Member	GO Biological Processes	GO:0010634	positive regulation of epithelial cell migration	-3.28123	-1.59438	10/177	2303,2324,2821,5155,5216,6678,7040,7422,25960,64094	FOXC2,FLT4,GPI,PDGFB,PFN1,SPARC,TGFB1,VEGFA,ADGRA2,SMOC2
13_Member	GO Biological Processes	GO:0043534	blood vessel endothelial cell migration	-3.28123	-1.59438	10/177	285,1942,2303,5155,6915,7040,7422,28984,54567,161198	ANGPT2,EFNA1,FOXC2,PDGFB,TBXA2R,TGFB1,VEGFA,RGCC,DLL4,CLEC14A
13_Member	GO Biological Processes	GO:0043535	regulation of blood vessel endothelial cell migration	-3.15193	-1.49006	9/152	285,1942,2303,5155,6915,7040,7422,28984,54567	ANGPT2,EFNA1,FOXC2,PDGFB,TBXA2R,TGFB1,VEGFA,RGCC,DLL4
13_Member	GO Biological Processes	GO:0010596	negative regulation of endothelial cell migration	-3.06261	-1.42106	7/97	285,350,6781,6915,7040,28984,54567	ANGPT2,APOH,STC1,TBXA2R,TGFB1,RGCC,DLL4
13_Member	GO Biological Processes	GO:0010633	negative regulation of epithelial cell migration	-2.69935	-1.15462	7/112	285,350,6781,6915,7040,28984,54567	ANGPT2,APOH,STC1,TBXA2R,TGFB1,RGCC,DLL4
13_Member	GO Biological Processes	GO:0043537	negative regulation of blood vessel endothelial cell migration	-2.10945	-0.737194	5/78	285,6915,7040,28984,54567	ANGPT2,TBXA2R,TGFB1,RGCC,DLL4
14_Summary	GO Biological Processes	GO:0030155	regulation of cell adhesion	-8.93791	-6.33963	37/751	100,135,285,397,912,1012,1435,1445,1942,2056,2303,2615,2737,2828,3142,3566,3714,4323,4739,4811,4855,5155,6376,6494,7040,7422,8322,9289,9780,11314,23129,28984,55920,57580,84695,114897,441478,2852,5154,6664,760,3939,10095,10865,2,4282,6397,6895,79890,5321,8543,581,974,2719,4242,54567,55509,1650,2280,5175,10318	ADA,ADORA2A,ANGPT2,ARHGDIB,CD1D,CDH13,CSF1,CSK,EFNA1,EPO,FOXC2,LRRC32,GLI3,GPR4,HLX,IL4R,JAG2,MMP14,NEDD9,NID1,NOTCH4,PDGFB,CX3CL1,SIPA1,TGFB1,VEGFA,FZD4,ADGRG1,PIEZO1,CD300A,PLXND1,RGCC,RCC2,PREX1,LOXL3,C1QTNF1,NRARP,GPER1,PDGFA,SOX11,CA2,LDHA,ARPC1B,ARID5A,A2M,MIF,SEC14L1,TARBP2,RIN3,PLA2G4A,LMO4,BAX,CD79B,GPC3,MFNG,DLL4,BATF3,DDOST,FKBP1A,PECAM1,TNIP1
14_Member	GO Biological Processes	GO:0030155	regulation of cell adhesion	-8.93791	-6.33963	37/751	100,135,285,397,912,1012,1435,1445,1942,2056,2303,2615,2737,2828,3142,3566,3714,4323,4739,4811,4855,5155,6376,6494,7040,7422,8322,9289,9780,11314,23129,28984,55920,57580,84695,114897,441478	ADA,ADORA2A,ANGPT2,ARHGDIB,CD1D,CDH13,CSF1,CSK,EFNA1,EPO,FOXC2,LRRC32,GLI3,GPR4,HLX,IL4R,JAG2,MMP14,NEDD9,NID1,NOTCH4,PDGFB,CX3CL1,SIPA1,TGFB1,VEGFA,FZD4,ADGRG1,PIEZO1,CD300A,PLXND1,RGCC,RCC2,PREX1,LOXL3,C1QTNF1,NRARP
14_Member	GO Biological Processes	GO:0007162	negative regulation of cell adhesion	-8.45582	-5.93921	22/303	135,285,397,1012,2615,2737,3142,3566,4323,4855,6376,6494,7040,7422,8322,11314,23129,28984,55920,84695,114897,441478	ADORA2A,ANGPT2,ARHGDIB,CDH13,LRRC32,GLI3,HLX,IL4R,MMP14,NOTCH4,CX3CL1,SIPA1,TGFB1,VEGFA,FZD4,CD300A,PLXND1,RGCC,RCC2,LOXL3,C1QTNF1,NRARP
14_Member	GO Biological Processes	GO:0050866	negative regulation of cell activation	-5.17056	-3.11848	14/210	135,2615,2737,2852,3142,3566,5154,5155,6376,6664,11314,84695,114897,441478	ADORA2A,LRRC32,GLI3,GPER1,HLX,IL4R,PDGFA,PDGFB,CX3CL1,SOX11,CD300A,LOXL3,C1QTNF1,NRARP
14_Member	GO Biological Processes	GO:0022408	negative regulation of cell-cell adhesion	-4.81988	-2.82552	13/196	135,2615,2737,3142,3566,4855,7040,7422,11314,28984,84695,114897,441478	ADORA2A,LRRC32,GLI3,HLX,IL4R,NOTCH4,TGFB1,VEGFA,CD300A,RGCC,LOXL3,C1QTNF1,NRARP
14_Member	GO Biological Processes	GO:0043627	response to estrogen	-4.62626	-2.65725	8/75	760,2056,2737,3566,3939,4323,10095,10865	CA2,EPO,GLI3,IL4R,LDHA,MMP14,ARPC1B,ARID5A
14_Member	GO Biological Processes	GO:0046636	negative regulation of alpha-beta T cell activation	-4.26304	-2.35922	6/43	135,2737,3142,3566,11314,84695	ADORA2A,GLI3,HLX,IL4R,CD300A,LOXL3
14_Member	GO Biological Processes	GO:0022407	regulation of cell-cell adhesion	-3.96199	-2.11748	19/450	100,135,912,1445,2056,2615,2737,3142,3566,4855,6376,7040,7422,9780,11314,28984,84695,114897,441478	ADA,ADORA2A,CD1D,CSK,EPO,LRRC32,GLI3,HLX,IL4R,NOTCH4,CX3CL1,TGFB1,VEGFA,PIEZO1,CD300A,RGCC,LOXL3,C1QTNF1,NRARP
14_Member	GO Biological Processes	GO:0002695	negative regulation of leukocyte activation	-3.70541	-1.91073	11/187	135,2615,2737,2852,3142,3566,6376,6664,11314,84695,441478	ADORA2A,LRRC32,GLI3,GPER1,HLX,IL4R,CX3CL1,SOX11,CD300A,LOXL3,NRARP
14_Member	GO Biological Processes	GO:0002683	negative regulation of immune system process	-3.70118	-1.90767	18/433	2,100,135,2615,2737,2852,3142,3566,4282,6376,6397,6664,6895,7040,11314,79890,84695,441478	A2M,ADA,ADORA2A,LRRC32,GLI3,GPER1,HLX,IL4R,MIF,CX3CL1,SEC14L1,SOX11,TARBP2,TGFB1,CD300A,RIN3,LOXL3,NRARP
14_Member	GO Biological Processes	GO:0050865	regulation of cell activation	-3.53331	-1.78439	23/650	100,135,912,1445,2056,2615,2737,2852,3142,3566,4282,4323,5154,5155,5321,6376,6664,7040,8543,11314,84695,114897,441478	ADA,ADORA2A,CD1D,CSK,EPO,LRRC32,GLI3,GPER1,HLX,IL4R,MIF,MMP14,PDGFA,PDGFB,PLA2G4A,CX3CL1,SOX11,TGFB1,LMO4,CD300A,LOXL3,C1QTNF1,NRARP
14_Member	GO Biological Processes	GO:0002521	leukocyte differentiation	-3.37221	-1.65814	20/542	100,581,760,912,974,1435,2719,2737,3142,3566,3714,4242,4323,7040,7422,54567,55509,57580,84695,441478	ADA,BAX,CA2,CD1D,CD79B,CSF1,GPC3,GLI3,HLX,IL4R,JAG2,MFNG,MMP14,TGFB1,VEGFA,DLL4,BATF3,PREX1,LOXL3,NRARP
14_Member	GO Biological Processes	GO:1903131	mononuclear cell differentiation	-3.32514	-1.62619	17/426	100,581,912,974,1435,2737,3142,3566,3714,4242,4323,7422,54567,55509,57580,84695,441478	ADA,BAX,CD1D,CD79B,CSF1,GLI3,HLX,IL4R,JAG2,MFNG,MMP14,VEGFA,DLL4,BATF3,PREX1,LOXL3,NRARP
14_Member	GO Biological Processes	GO:0046639	negative regulation of alpha-beta T cell differentiation	-3.16336	-1.49801	4/26	2737,3142,3566,84695	GLI3,HLX,IL4R,LOXL3
14_Member	GO Biological Processes	GO:0050868	negative regulation of T cell activation	-3.14797	-1.48696	8/122	135,2615,2737,3142,3566,11314,84695,441478	ADORA2A,LRRC32,GLI3,HLX,IL4R,CD300A,LOXL3,NRARP
14_Member	GO Biological Processes	GO:0042110	T cell activation	-3.12992	-1.47151	18/484	100,135,581,912,1445,1650,2056,2280,2615,2737,3142,3566,3714,11314,54567,57580,84695,441478	ADA,ADORA2A,BAX,CD1D,CSK,DDOST,EPO,FKBP1A,LRRC32,GLI3,HLX,IL4R,JAG2,CD300A,DLL4,PREX1,LOXL3,NRARP
14_Member	GO Biological Processes	GO:0045581	negative regulation of T cell differentiation	-3.07627	-1.4314	5/47	2737,3142,3566,84695,441478	GLI3,HLX,IL4R,LOXL3,NRARP
14_Member	GO Biological Processes	GO:0051250	negative regulation of lymphocyte activation	-3.05176	-1.41187	9/157	135,2615,2737,3142,3566,6664,11314,84695,441478	ADORA2A,LRRC32,GLI3,HLX,IL4R,SOX11,CD300A,LOXL3,NRARP
14_Member	GO Biological Processes	GO:0046634	regulation of alpha-beta T cell activation	-2.88481	-1.29395	7/104	100,135,2737,3142,3566,11314,84695	ADA,ADORA2A,GLI3,HLX,IL4R,CD300A,LOXL3
14_Member	GO Biological Processes	GO:0046649	lymphocyte activation	-2.8835	-1.29338	24/771	100,135,581,912,974,1445,1650,2056,2280,2615,2737,3142,3566,3714,4242,4282,4323,6664,7040,11314,54567,57580,84695,441478	ADA,ADORA2A,BAX,CD1D,CD79B,CSK,DDOST,EPO,FKBP1A,LRRC32,GLI3,HLX,IL4R,JAG2,MFNG,MIF,MMP14,SOX11,TGFB1,CD300A,DLL4,PREX1,LOXL3,NRARP
14_Member	GO Biological Processes	GO:0045620	negative regulation of lymphocyte differentiation	-2.76522	-1.20343	5/55	2737,3142,3566,84695,441478	GLI3,HLX,IL4R,LOXL3,NRARP
14_Member	GO Biological Processes	GO:1903038	negative regulation of leukocyte cell-cell adhesion	-2.74284	-1.18663	8/141	135,2615,2737,3142,3566,11314,84695,441478	ADORA2A,LRRC32,GLI3,HLX,IL4R,CD300A,LOXL3,NRARP
14_Member	GO Biological Processes	GO:0007159	leukocyte cell-cell adhesion	-2.61353	-1.09568	14/371	100,135,912,1445,2056,2615,2737,3142,3566,5175,10318,11314,84695,441478	ADA,ADORA2A,CD1D,CSK,EPO,LRRC32,GLI3,HLX,IL4R,PECAM1,TNIP1,CD300A,LOXL3,NRARP
14_Member	GO Biological Processes	GO:0030098	lymphocyte differentiation	-2.59244	-1.08077	14/373	100,581,912,974,2737,3142,3566,3714,4242,4323,54567,57580,84695,441478	ADA,BAX,CD1D,CD79B,GLI3,HLX,IL4R,JAG2,MFNG,MMP14,DLL4,PREX1,LOXL3,NRARP
14_Member	GO Biological Processes	GO:0045623	negative regulation of T-helper cell differentiation	-2.57728	-1.06988	3/18	3142,3566,84695	HLX,IL4R,LOXL3
14_Member	GO Biological Processes	GO:0002694	regulation of leukocyte activation	-2.42875	-0.962462	19/606	100,135,912,1445,2056,2615,2737,2852,3142,3566,4282,4323,5321,6376,6664,7040,11314,84695,441478	ADA,ADORA2A,CD1D,CSK,EPO,LRRC32,GLI3,GPER1,HLX,IL4R,MIF,MMP14,PLA2G4A,CX3CL1,SOX11,TGFB1,CD300A,LOXL3,NRARP
14_Member	GO Biological Processes	GO:1902107	positive regulation of leukocyte differentiation	-2.42073	-0.955551	8/159	100,760,1435,2737,3142,3566,4323,7040	ADA,CA2,CSF1,GLI3,HLX,IL4R,MMP14,TGFB1
14_Member	GO Biological Processes	GO:1903708	positive regulation of hemopoiesis	-2.42073	-0.955551	8/159	100,760,1435,2737,3142,3566,4323,7040	ADA,CA2,CSF1,GLI3,HLX,IL4R,MMP14,TGFB1
14_Member	GO Biological Processes	GO:0046637	regulation of alpha-beta T cell differentiation	-2.36072	-0.911766	5/68	100,2737,3142,3566,84695	ADA,GLI3,HLX,IL4R,LOXL3
14_Member	GO Biological Processes	GO:0043371	negative regulation of CD4-positive, alpha-beta T cell differentiation	-2.32166	-0.882161	3/22	3142,3566,84695	HLX,IL4R,LOXL3
14_Member	GO Biological Processes	GO:0050863	regulation of T cell activation	-2.19199	-0.787406	12/330	100,135,912,1445,2056,2615,2737,3142,3566,11314,84695,441478	ADA,ADORA2A,CD1D,CSK,EPO,LRRC32,GLI3,HLX,IL4R,CD300A,LOXL3,NRARP
14_Member	GO Biological Processes	GO:1903037	regulation of leukocyte cell-cell adhesion	-2.13255	-0.752211	12/336	100,135,912,1445,2056,2615,2737,3142,3566,11314,84695,441478	ADA,ADORA2A,CD1D,CSK,EPO,LRRC32,GLI3,HLX,IL4R,CD300A,LOXL3,NRARP
14_Member	GO Biological Processes	GO:0030217	T cell differentiation	-2.11486	-0.740764	10/256	100,912,2737,3142,3566,3714,54567,57580,84695,441478	ADA,CD1D,GLI3,HLX,IL4R,JAG2,DLL4,PREX1,LOXL3,NRARP
14_Member	GO Biological Processes	GO:0046638	positive regulation of alpha-beta T cell differentiation	-2.10423	-0.733751	4/50	100,2737,3142,3566	ADA,GLI3,HLX,IL4R
14_Member	GO Biological Processes	GO:0002698	negative regulation of immune effector process	-2.09938	-0.730228	6/110	2,3142,3566,7040,11314,84695	A2M,HLX,IL4R,TGFB1,CD300A,LOXL3
14_Member	GO Biological Processes	GO:0051249	regulation of lymphocyte activation	-2.09293	-0.72422	16/515	100,135,912,1445,2056,2615,2737,3142,3566,4282,4323,6664,7040,11314,84695,441478	ADA,ADORA2A,CD1D,CSK,EPO,LRRC32,GLI3,HLX,IL4R,MIF,MMP14,SOX11,TGFB1,CD300A,LOXL3,NRARP
14_Member	GO Biological Processes	GO:0002825	regulation of T-helper 1 type immune response	-2.06823	-0.709986	3/27	3142,3566,5321	HLX,IL4R,PLA2G4A
15_Summary	GO Biological Processes	GO:0048729	tissue morphogenesis	-8.8841	-6.30054	33/618	768,1282,1435,2022,2280,2297,2300,2303,2719,2737,2821,3678,3714,4323,4855,5154,5216,6664,6781,7040,7075,7408,7422,7473,8463,8543,9500,9948,10155,23129,54567,54922,441478,285,581,760,947,2828,3399,4811,5155,5175,6927,2852	CA9,COL4A1,CSF1,ENG,FKBP1A,FOXD1,FOXL1,FOXC2,GPC3,GLI3,GPI,ITGA5,JAG2,MMP14,NOTCH4,PDGFA,PFN1,SOX11,STC1,TGFB1,TIE1,VASP,VEGFA,WNT3,TEAD2,LMO4,MAGED1,WDR1,TRIM28,PLXND1,DLL4,RASIP1,NRARP,ANGPT2,BAX,CA2,CD34,GPR4,ID3,NID1,PDGFB,PECAM1,HNF1A,GPER1
15_Member	GO Biological Processes	GO:0048729	tissue morphogenesis	-8.8841	-6.30054	33/618	768,1282,1435,2022,2280,2297,2300,2303,2719,2737,2821,3678,3714,4323,4855,5154,5216,6664,6781,7040,7075,7408,7422,7473,8463,8543,9500,9948,10155,23129,54567,54922,441478	CA9,COL4A1,CSF1,ENG,FKBP1A,FOXD1,FOXL1,FOXC2,GPC3,GLI3,GPI,ITGA5,JAG2,MMP14,NOTCH4,PDGFA,PFN1,SOX11,STC1,TGFB1,TIE1,VASP,VEGFA,WNT3,TEAD2,LMO4,MAGED1,WDR1,TRIM28,PLXND1,DLL4,RASIP1,NRARP
15_Member	GO Biological Processes	GO:0048754	branching morphogenesis of an epithelial tube	-8.58342	-6.04126	16/152	1282,1435,2022,2297,2303,2719,2737,4323,4855,7075,7422,9500,23129,54567,54922,441478	COL4A1,CSF1,ENG,FOXD1,FOXC2,GPC3,GLI3,MMP14,NOTCH4,TIE1,VEGFA,MAGED1,PLXND1,DLL4,RASIP1,NRARP
15_Member	GO Biological Processes	GO:0061138	morphogenesis of a branching epithelium	-8.24689	-5.76024	17/183	1282,1435,2022,2297,2303,2719,2737,4323,4855,5154,7075,7422,9500,23129,54567,54922,441478	COL4A1,CSF1,ENG,FOXD1,FOXC2,GPC3,GLI3,MMP14,NOTCH4,PDGFA,TIE1,VEGFA,MAGED1,PLXND1,DLL4,RASIP1,NRARP
15_Member	GO Biological Processes	GO:0002009	morphogenesis of an epithelium	-7.89441	-5.45178	28/509	768,1282,1435,2022,2297,2303,2719,2737,3678,3714,4323,4855,5154,5216,6664,7040,7075,7408,7422,8463,8543,9500,9948,10155,23129,54567,54922,441478	CA9,COL4A1,CSF1,ENG,FOXD1,FOXC2,GPC3,GLI3,ITGA5,JAG2,MMP14,NOTCH4,PDGFA,PFN1,SOX11,TGFB1,TIE1,VASP,VEGFA,TEAD2,LMO4,MAGED1,WDR1,TRIM28,PLXND1,DLL4,RASIP1,NRARP
15_Member	GO Biological Processes	GO:0060562	epithelial tube morphogenesis	-7.78092	-5.35371	22/330	1282,1435,2022,2297,2303,2719,2737,4323,4855,5216,6664,7040,7075,7408,7422,8463,8543,9500,23129,54567,54922,441478	COL4A1,CSF1,ENG,FOXD1,FOXC2,GPC3,GLI3,MMP14,NOTCH4,PFN1,SOX11,TGFB1,TIE1,VASP,VEGFA,TEAD2,LMO4,MAGED1,PLXND1,DLL4,RASIP1,NRARP
15_Member	GO Biological Processes	GO:0001763	morphogenesis of a branching structure	-7.76555	-5.34336	17/197	1282,1435,2022,2297,2303,2719,2737,4323,4855,5154,7075,7422,9500,23129,54567,54922,441478	COL4A1,CSF1,ENG,FOXD1,FOXC2,GPC3,GLI3,MMP14,NOTCH4,PDGFA,TIE1,VEGFA,MAGED1,PLXND1,DLL4,RASIP1,NRARP
15_Member	GO Biological Processes	GO:0001569	branching involved in blood vessel morphogenesis	-7.24314	-4.90558	8/35	1282,2022,2303,4855,7422,23129,54567,441478	COL4A1,ENG,FOXC2,NOTCH4,VEGFA,PLXND1,DLL4,NRARP
15_Member	GO Biological Processes	GO:0072001	renal system development	-7.05764	-4.74515	20/303	285,581,760,947,1282,2297,2303,2719,2737,2828,3399,4811,5154,5155,5175,6664,6927,7422,9500,23129	ANGPT2,BAX,CA2,CD34,COL4A1,FOXD1,FOXC2,GPC3,GLI3,GPR4,ID3,NID1,PDGFA,PDGFB,PECAM1,SOX11,HNF1A,VEGFA,MAGED1,PLXND1
15_Member	GO Biological Processes	GO:0001822	kidney development	-6.59329	-4.34177	19/294	285,581,760,947,2297,2303,2719,2737,2828,3399,4811,5154,5155,5175,6664,6927,7422,9500,23129	ANGPT2,BAX,CA2,CD34,FOXD1,FOXC2,GPC3,GLI3,GPR4,ID3,NID1,PDGFA,PDGFB,PECAM1,SOX11,HNF1A,VEGFA,MAGED1,PLXND1
15_Member	GO Biological Processes	GO:0072006	nephron development	-6.34117	-4.13012	13/143	285,947,2297,2303,2719,2737,2828,4811,5154,5155,5175,7422,9500	ANGPT2,CD34,FOXD1,FOXC2,GPC3,GLI3,GPR4,NID1,PDGFA,PDGFB,PECAM1,VEGFA,MAGED1
15_Member	GO Biological Processes	GO:0001655	urogenital system development	-6.27731	-4.07697	20/339	285,581,760,947,1282,2297,2303,2719,2737,2828,3399,4811,5154,5155,5175,6664,6927,7422,9500,23129	ANGPT2,BAX,CA2,CD34,COL4A1,FOXD1,FOXC2,GPC3,GLI3,GPR4,ID3,NID1,PDGFA,PDGFB,PECAM1,SOX11,HNF1A,VEGFA,MAGED1,PLXND1
15_Member	GO Biological Processes	GO:0001656	metanephros development	-4.23042	-2.33372	8/85	947,2297,2303,2719,2737,3399,5154,5155	CD34,FOXD1,FOXC2,GPC3,GLI3,ID3,PDGFA,PDGFB
15_Member	GO Biological Processes	GO:0072009	nephron epithelium development	-3.47518	-1.73981	8/109	947,2297,2303,2719,2737,5175,7422,9500	CD34,FOXD1,FOXC2,GPC3,GLI3,PECAM1,VEGFA,MAGED1
15_Member	WikiPathways	WP4823	Genes controlling nephrogenesis	-3.20949	-1.53353	5/44	2297,2303,2737,5155,7422	FOXD1,FOXC2,GLI3,PDGFB,VEGFA
15_Member	GO Biological Processes	GO:0061333	renal tubule morphogenesis	-2.92762	-1.32179	6/75	1282,2297,2719,2737,7422,9500	COL4A1,FOXD1,GPC3,GLI3,VEGFA,MAGED1
15_Member	GO Biological Processes	GO:0072073	kidney epithelium development	-2.84222	-1.25576	8/136	947,2297,2303,2719,2737,5175,7422,9500	CD34,FOXD1,FOXC2,GPC3,GLI3,PECAM1,VEGFA,MAGED1
15_Member	GO Biological Processes	GO:0001658	branching involved in ureteric bud morphogenesis	-2.73017	-1.17734	5/56	2297,2719,2737,7422,9500	FOXD1,GPC3,GLI3,VEGFA,MAGED1
15_Member	GO Biological Processes	GO:0030513	positive regulation of BMP signaling pathway	-2.57729	-1.06988	4/37	2022,2297,2719,6664	ENG,FOXD1,GPC3,SOX11
15_Member	GO Biological Processes	GO:0060675	ureteric bud morphogenesis	-2.53456	-1.03655	5/62	2297,2719,2737,7422,9500	FOXD1,GPC3,GLI3,VEGFA,MAGED1
15_Member	GO Biological Processes	GO:0072171	mesonephric tubule morphogenesis	-2.50419	-1.01405	5/63	2297,2719,2737,7422,9500	FOXD1,GPC3,GLI3,VEGFA,MAGED1
15_Member	GO Biological Processes	GO:0001657	ureteric bud development	-2.49882	-1.01043	6/91	2297,2303,2719,2737,7422,9500	FOXD1,FOXC2,GPC3,GLI3,VEGFA,MAGED1
15_Member	GO Biological Processes	GO:0072163	mesonephric epithelium development	-2.4752	-0.992363	6/92	2297,2303,2719,2737,7422,9500	FOXD1,FOXC2,GPC3,GLI3,VEGFA,MAGED1
15_Member	GO Biological Processes	GO:0072164	mesonephric tubule development	-2.4752	-0.992363	6/92	2297,2303,2719,2737,7422,9500	FOXD1,FOXC2,GPC3,GLI3,VEGFA,MAGED1
15_Member	GO Biological Processes	GO:0060993	kidney morphogenesis	-2.42894	-0.962462	6/94	2297,2719,2737,6927,7422,9500	FOXD1,GPC3,GLI3,HNF1A,VEGFA,MAGED1
15_Member	GO Biological Processes	GO:0061326	renal tubule development	-2.42894	-0.962462	6/94	1282,2297,2719,2737,7422,9500	COL4A1,FOXD1,GPC3,GLI3,VEGFA,MAGED1
15_Member	GO Biological Processes	GO:0001823	mesonephros development	-2.38392	-0.928543	6/96	2297,2303,2719,2737,7422,9500	FOXD1,FOXC2,GPC3,GLI3,VEGFA,MAGED1
15_Member	GO Biological Processes	GO:0060840	artery development	-2.29738	-0.860981	6/100	2022,2303,2737,7422,23129,54567	ENG,FOXC2,GLI3,VEGFA,PLXND1,DLL4
15_Member	GO Biological Processes	GO:0072078	nephron tubule morphogenesis	-2.28074	-0.846914	5/71	2297,2719,2737,7422,9500	FOXD1,GPC3,GLI3,VEGFA,MAGED1
15_Member	GO Biological Processes	GO:0060976	coronary vasculature development	-2.23255	-0.811756	4/46	2719,2852,7422,23129	GPC3,GPER1,VEGFA,PLXND1
15_Member	GO Biological Processes	GO:0072088	nephron epithelium morphogenesis	-2.22971	-0.811003	5/73	2297,2719,2737,7422,9500	FOXD1,GPC3,GLI3,VEGFA,MAGED1
15_Member	GO Biological Processes	GO:0003151	outflow tract morphogenesis	-2.1804	-0.779164	5/75	2022,2303,6664,7422,23129	ENG,FOXC2,SOX11,VEGFA,PLXND1
15_Member	GO Biological Processes	GO:0072028	nephron morphogenesis	-2.15636	-0.769029	5/76	2297,2719,2737,7422,9500	FOXD1,GPC3,GLI3,VEGFA,MAGED1
16_Summary	GO Biological Processes	GO:0061061	muscle structure development	-8.57435	-6.03872	33/636	88,858,1466,1910,1938,2022,2275,2280,2303,2852,3142,3399,3566,4323,4637,4772,4904,5155,5999,6525,6664,7004,7040,7422,8736,8912,9780,9948,26509,30846,54567,64236,79652	ACTN2,CAV2,CSRP2,EDNRB,EEF2,ENG,FHL3,FKBP1A,FOXC2,GPER1,HLX,ID3,IL4R,MMP14,MYL6,NFATC1,YBX1,PDGFB,RGS4,SMTN,SOX11,TEAD4,TGFB1,VEGFA,MYOM1,CACNA1H,PIEZO1,WDR1,MYOF,EHD2,DLL4,PDLIM2,TMEM204
16_Member	GO Biological Processes	GO:0061061	muscle structure development	-8.57435	-6.03872	33/636	88,858,1466,1910,1938,2022,2275,2280,2303,2852,3142,3399,3566,4323,4637,4772,4904,5155,5999,6525,6664,7004,7040,7422,8736,8912,9780,9948,26509,30846,54567,64236,79652	ACTN2,CAV2,CSRP2,EDNRB,EEF2,ENG,FHL3,FKBP1A,FOXC2,GPER1,HLX,ID3,IL4R,MMP14,MYL6,NFATC1,YBX1,PDGFB,RGS4,SMTN,SOX11,TEAD4,TGFB1,VEGFA,MYOM1,CACNA1H,PIEZO1,WDR1,MYOF,EHD2,DLL4,PDLIM2,TMEM204
16_Member	GO Biological Processes	GO:0042692	muscle cell differentiation	-5.44607	-3.34918	20/384	88,858,1466,1910,2022,2852,3566,4323,4772,4904,5155,5999,7040,7422,8912,9780,9948,26509,30846,79652	ACTN2,CAV2,CSRP2,EDNRB,ENG,GPER1,IL4R,MMP14,NFATC1,YBX1,PDGFB,RGS4,TGFB1,VEGFA,CACNA1H,PIEZO1,WDR1,MYOF,EHD2,TMEM204
16_Member	GO Biological Processes	GO:0051146	striated muscle cell differentiation	-3.72392	-1.9257	14/285	88,858,1466,3566,4323,4904,5999,7040,7422,8912,9780,9948,26509,30846	ACTN2,CAV2,CSRP2,IL4R,MMP14,YBX1,RGS4,TGFB1,VEGFA,CACNA1H,PIEZO1,WDR1,MYOF,EHD2
16_Member	GO Biological Processes	GO:0014902	myotube differentiation	-2.55057	-1.04559	7/119	858,3566,4323,8912,9780,26509,30846	CAV2,IL4R,MMP14,CACNA1H,PIEZO1,MYOF,EHD2
16_Member	GO Biological Processes	GO:0007520	myoblast fusion	-2.37493	-0.923315	4/42	3566,8912,26509,30846	IL4R,CACNA1H,MYOF,EHD2
16_Member	GO Biological Processes	GO:0055001	muscle cell development	-2.07546	-0.710262	8/182	88,858,1466,2022,5999,7422,9948,26509	ACTN2,CAV2,CSRP2,ENG,RGS4,VEGFA,WDR1,MYOF
17_Summary	GO Biological Processes	GO:0001935	endothelial cell proliferation	-8.47589	-5.95303	18/200	350,858,947,1012,2321,2324,4017,4323,4893,5155,5228,6678,7075,7422,28984,51162,54567,441478,581,1910,1956,2719,3487,6664,7040,9500,135,1445,2615,2737,2852,3490,5744,9289,10397,10549,11314,25817,50507,64175,80781	APOH,CAV2,CD34,CDH13,FLT1,FLT4,LOXL2,MMP14,NRAS,PDGFB,PGF,SPARC,TIE1,VEGFA,RGCC,EGFL7,DLL4,NRARP,BAX,EDNRB,EGFR,GPC3,IGFBP4,SOX11,TGFB1,MAGED1,ADORA2A,CSK,LRRC32,GLI3,GPER1,IGFBP7,PTHLH,ADGRG1,NDRG1,PRDX4,CD300A,TAFA5,NOX4,P3H1,COL18A1
17_Member	GO Biological Processes	GO:0001935	endothelial cell proliferation	-8.47589	-5.95303	18/200	350,858,947,1012,2321,2324,4017,4323,4893,5155,5228,6678,7075,7422,28984,51162,54567,441478	APOH,CAV2,CD34,CDH13,FLT1,FLT4,LOXL2,MMP14,NRAS,PDGFB,PGF,SPARC,TIE1,VEGFA,RGCC,EGFL7,DLL4,NRARP
17_Member	GO Biological Processes	GO:0050673	epithelial cell proliferation	-7.799	-5.36671	26/450	350,581,858,947,1012,1910,1956,2321,2324,2719,3487,4017,4323,4893,5155,5228,6664,6678,7040,7075,7422,9500,28984,51162,54567,441478	APOH,BAX,CAV2,CD34,CDH13,EDNRB,EGFR,FLT1,FLT4,GPC3,IGFBP4,LOXL2,MMP14,NRAS,PDGFB,PGF,SOX11,SPARC,TGFB1,TIE1,VEGFA,MAGED1,RGCC,EGFL7,DLL4,NRARP
17_Member	GO Biological Processes	GO:0001936	regulation of endothelial cell proliferation	-6.57053	-4.32609	15/185	350,858,1012,2321,2324,4893,5155,5228,6678,7075,7422,28984,51162,54567,441478	APOH,CAV2,CDH13,FLT1,FLT4,NRAS,PDGFB,PGF,SPARC,TIE1,VEGFA,RGCC,EGFL7,DLL4,NRARP
17_Member	GO Biological Processes	GO:0050678	regulation of epithelial cell proliferation	-6.47391	-4.24254	22/392	350,581,858,1012,1910,1956,2321,2324,2719,4893,5155,5228,6664,6678,7040,7075,7422,9500,28984,51162,54567,441478	APOH,BAX,CAV2,CDH13,EDNRB,EGFR,FLT1,FLT4,GPC3,NRAS,PDGFB,PGF,SOX11,SPARC,TGFB1,TIE1,VEGFA,MAGED1,RGCC,EGFL7,DLL4,NRARP
17_Member	GO Biological Processes	GO:0001938	positive regulation of endothelial cell proliferation	-4.1756	-2.28957	9/111	858,1012,2324,4893,5155,5228,7422,51162,441478	CAV2,CDH13,FLT4,NRAS,PDGFB,PGF,VEGFA,EGFL7,NRARP
17_Member	GO Biological Processes	GO:0008285	negative regulation of cell population proliferation	-3.90325	-2.07174	27/779	135,350,581,858,1012,1445,2321,2615,2719,2737,2852,3490,5744,6664,6678,7040,9289,9500,10397,10549,11314,25817,28984,50507,54567,64175,80781	ADORA2A,APOH,BAX,CAV2,CDH13,CSK,FLT1,LRRC32,GPC3,GLI3,GPER1,IGFBP7,PTHLH,SOX11,SPARC,TGFB1,ADGRG1,MAGED1,NDRG1,PRDX4,CD300A,TAFA5,RGCC,NOX4,DLL4,P3H1,COL18A1
17_Member	GO Biological Processes	GO:0050679	positive regulation of epithelial cell proliferation	-3.29323	-1.60269	11/209	858,1012,1956,2324,4893,5155,5228,6664,7422,51162,441478	CAV2,CDH13,EGFR,FLT4,NRAS,PDGFB,PGF,SOX11,VEGFA,EGFL7,NRARP
17_Member	GO Biological Processes	GO:0050680	negative regulation of epithelial cell proliferation	-2.90003	-1.30399	9/165	350,858,2321,2719,6678,7040,9500,28984,54567	APOH,CAV2,FLT1,GPC3,SPARC,TGFB1,MAGED1,RGCC,DLL4
17_Member	GO Biological Processes	GO:0001937	negative regulation of endothelial cell proliferation	-2.86808	-1.2799	6/77	350,858,2321,6678,28984,54567	APOH,CAV2,FLT1,SPARC,RGCC,DLL4
18_Summary	Canonical Pathways	M5885	NABA MATRISOME ASSOCIATED	-8.39707	-5.88662	36/751	2,285,311,649,871,1435,1464,2056,2256,2719,4017,4320,4323,5033,5046,5154,5155,5228,5351,6320,6376,6405,7040,7422,7473,11173,23129,51162,51267,64175,84695,112399,114897,114898,161198,170482	A2M,ANGPT2,ANXA11,BMP1,SERPINH1,CSF1,CSPG4,EPO,FGF11,GPC3,LOXL2,MMP11,MMP14,P4HA1,PCSK6,PDGFA,PDGFB,PGF,PLOD1,CLEC11A,CX3CL1,SEMA3F,TGFB1,VEGFA,WNT3,ADAMTS7,PLXND1,EGFL7,CLEC1A,P3H1,LOXL3,EGLN3,C1QTNF1,C1QTNF2,CLEC14A,CLEC4C
18_Member	Canonical Pathways	M5885	NABA MATRISOME ASSOCIATED	-8.39707	-5.88662	36/751	2,285,311,649,871,1435,1464,2056,2256,2719,4017,4320,4323,5033,5046,5154,5155,5228,5351,6320,6376,6405,7040,7422,7473,11173,23129,51162,51267,64175,84695,112399,114897,114898,161198,170482	A2M,ANGPT2,ANXA11,BMP1,SERPINH1,CSF1,CSPG4,EPO,FGF11,GPC3,LOXL2,MMP11,MMP14,P4HA1,PCSK6,PDGFA,PDGFB,PGF,PLOD1,CLEC11A,CX3CL1,SEMA3F,TGFB1,VEGFA,WNT3,ADAMTS7,PLXND1,EGFL7,CLEC1A,P3H1,LOXL3,EGLN3,C1QTNF1,C1QTNF2,CLEC14A,CLEC4C
18_Member	Canonical Pathways	M5880	NABA ECM AFFILIATED	-4.07094	-2.20755	11/170	311,1464,2719,6320,6405,23129,51267,114897,114898,161198,170482	ANXA11,CSPG4,GPC3,CLEC11A,SEMA3F,PLXND1,CLEC1A,C1QTNF1,C1QTNF2,CLEC14A,CLEC4C
19_Summary	GO Biological Processes	GO:0007507	heart development	-8.12781	-5.65819	31/595	88,1942,1956,2022,2280,2300,2303,2719,2737,2852,2997,3399,3643,4772,5155,5999,6664,6678,7040,7075,7422,8463,8543,8701,10052,10848,23129,27129,54567,55130,64236,858,1938,2275,3142,4637,6525,7004,8736,8912,1466	ACTN2,EFNA1,EGFR,ENG,FKBP1A,FOXL1,FOXC2,GPC3,GLI3,GPER1,GYS1,ID3,INSR,NFATC1,PDGFB,RGS4,SOX11,SPARC,TGFB1,TIE1,VEGFA,TEAD2,LMO4,DNAH11,GJC1,PPP1R13L,PLXND1,HSPB7,DLL4,ODAD2,PDLIM2,CAV2,EEF2,FHL3,HLX,MYL6,SMTN,TEAD4,MYOM1,CACNA1H,CSRP2
19_Member	GO Biological Processes	GO:0007507	heart development	-8.12781	-5.65819	31/595	88,1942,1956,2022,2280,2300,2303,2719,2737,2852,2997,3399,3643,4772,5155,5999,6664,6678,7040,7075,7422,8463,8543,8701,10052,10848,23129,27129,54567,55130,64236	ACTN2,EFNA1,EGFR,ENG,FKBP1A,FOXL1,FOXC2,GPC3,GLI3,GPER1,GYS1,ID3,INSR,NFATC1,PDGFB,RGS4,SOX11,SPARC,TGFB1,TIE1,VEGFA,TEAD2,LMO4,DNAH11,GJC1,PPP1R13L,PLXND1,HSPB7,DLL4,ODAD2,PDLIM2
19_Member	GO Biological Processes	GO:0007517	muscle organ development	-4.15322	-2.27295	16/327	858,1938,2022,2275,2280,2303,3142,3399,4637,6525,6664,7004,7040,8736,8912,54567	CAV2,EEF2,ENG,FHL3,FKBP1A,FOXC2,HLX,ID3,MYL6,SMTN,SOX11,TEAD4,TGFB1,MYOM1,CACNA1H,DLL4
19_Member	GO Biological Processes	GO:0003208	cardiac ventricle morphogenesis	-3.85742	-2.0328	7/72	2022,2280,2303,6664,7040,10848,54567	ENG,FKBP1A,FOXC2,SOX11,TGFB1,PPP1R13L,DLL4
19_Member	GO Biological Processes	GO:0003007	heart morphogenesis	-3.72121	-1.92417	13/251	1942,2022,2280,2303,3643,6664,7040,7422,8463,8701,10848,23129,54567	EFNA1,ENG,FKBP1A,FOXC2,INSR,SOX11,TGFB1,VEGFA,TEAD2,DNAH11,PPP1R13L,PLXND1,DLL4
19_Member	GO Biological Processes	GO:0003229	ventricular cardiac muscle tissue development	-3.65488	-1.87296	6/55	2022,2280,2303,7040,10848,54567	ENG,FKBP1A,FOXC2,TGFB1,PPP1R13L,DLL4
19_Member	GO Biological Processes	GO:0003205	cardiac chamber development	-3.60794	-1.8472	10/161	2022,2280,2303,6664,7040,8543,8701,10848,23129,54567	ENG,FKBP1A,FOXC2,SOX11,TGFB1,LMO4,DNAH11,PPP1R13L,PLXND1,DLL4
19_Member	GO Biological Processes	GO:0060537	muscle tissue development	-3.60089	-1.84124	17/403	88,858,1466,1938,2022,2280,2303,3142,4637,5999,6664,7040,7422,8736,10052,10848,54567	ACTN2,CAV2,CSRP2,EEF2,ENG,FKBP1A,FOXC2,HLX,MYL6,RGS4,SOX11,TGFB1,VEGFA,MYOM1,GJC1,PPP1R13L,DLL4
19_Member	GO Biological Processes	GO:0014706	striated muscle tissue development	-3.36421	-1.65474	16/384	88,858,1938,2022,2280,2303,3142,4637,5999,6664,7040,7422,8736,10052,10848,54567	ACTN2,CAV2,EEF2,ENG,FKBP1A,FOXC2,HLX,MYL6,RGS4,SOX11,TGFB1,VEGFA,MYOM1,GJC1,PPP1R13L,DLL4
19_Member	GO Biological Processes	GO:0003206	cardiac chamber morphogenesis	-3.17153	-1.50179	8/121	2022,2280,2303,6664,7040,8701,10848,54567	ENG,FKBP1A,FOXC2,SOX11,TGFB1,DNAH11,PPP1R13L,DLL4
19_Member	GO Biological Processes	GO:0003231	cardiac ventricle development	-3.12465	-1.46881	8/123	2022,2280,2303,6664,7040,8543,10848,54567	ENG,FKBP1A,FOXC2,SOX11,TGFB1,LMO4,PPP1R13L,DLL4
19_Member	GO Biological Processes	GO:0055010	ventricular cardiac muscle tissue morphogenesis	-3.11954	-1.46615	5/46	2022,2280,2303,7040,54567	ENG,FKBP1A,FOXC2,TGFB1,DLL4
19_Member	GO Biological Processes	GO:0055008	cardiac muscle tissue morphogenesis	-2.59712	-1.08314	5/60	2022,2280,2303,7040,54567	ENG,FKBP1A,FOXC2,TGFB1,DLL4
19_Member	GO Biological Processes	GO:0048738	cardiac muscle tissue development	-2.34322	-0.895324	10/237	88,2022,2280,2303,5999,7040,7422,10052,10848,54567	ACTN2,ENG,FKBP1A,FOXC2,RGS4,TGFB1,VEGFA,GJC1,PPP1R13L,DLL4
19_Member	GO Biological Processes	GO:0060415	muscle tissue morphogenesis	-2.28074	-0.846914	5/71	2022,2280,2303,7040,54567	ENG,FKBP1A,FOXC2,TGFB1,DLL4
19_Member	Canonical Pathways	M185	PID ALK1 PATHWAY	-2.11436	-0.740764	3/26	2022,2280,7040	ENG,FKBP1A,TGFB1
19_Member	GO Biological Processes	GO:0048644	muscle organ morphogenesis	-2.10945	-0.737194	5/78	2022,2280,2303,7040,54567	ENG,FKBP1A,FOXC2,TGFB1,DLL4
20_Summary	GO Biological Processes	GO:0048010	vascular endothelial growth factor receptor signaling pathway	-7.5769	-5.19291	10/59	2303,2321,2324,3678,4504,5228,7422,8322,79652,161198	FOXC2,FLT1,FLT4,ITGA5,MT3,PGF,VEGFA,FZD4,TMEM204,CLEC14A
20_Member	GO Biological Processes	GO:0048010	vascular endothelial growth factor receptor signaling pathway	-7.5769	-5.19291	10/59	2303,2321,2324,3678,4504,5228,7422,8322,79652,161198	FOXC2,FLT1,FLT4,ITGA5,MT3,PGF,VEGFA,FZD4,TMEM204,CLEC14A
20_Member	GO Biological Processes	GO:0030947	regulation of vascular endothelial growth factor receptor signaling pathway	-2.76373	-1.20343	4/33	3678,4504,8322,79652	ITGA5,MT3,FZD4,TMEM204
