# Supplementary material for: Differential HIF2α Protein Expression in Human Carotid Body and Adrenal Medulla under Physiologic and Tumorigenic Conditions
Source: Cancers (Basel). 2022 Jun 17;14(12):2986. doi: 10.3390/cancers14122986 (PMC9221385; doi:10.3390/cancers14122986)
Supplement: Supplementary file 1 [file cancers-14-02986-s001.zip › Supp_Table S4.xlsx]

## Sheet: HIF-PPGL+other signatures
Gene Symbol	Description	Biological Process (GO)	Protein Function (Protein Atlas)
P4HA1	prolyl 4-hydroxylase subunit alpha 1	GO:0018401 peptidyl-proline hydroxylation to 4-hydroxy-L-proline;GO:0019511 peptidyl-proline hydroxylation;GO:0018126 protein hydroxylation	Predicted intracellular proteins; Enzymes; ENZYME proteins:Oxidoreductases
ALDOA	aldolase, fructose-bisphosphate A	GO:0030388 fructose 1,6-bisphosphate metabolic process;GO:0006000 fructose metabolic process;GO:0046716 muscle cell cellular homeostasis	Cancer-related genes:Candidate cancer biomarkers; ENZYME proteins:Lyases; Predicted intracellular proteins; Enzymes; Disease related genes; Potential drug targets
CA9	carbonic anhydrase 9	GO:0006730 one-carbon metabolic process;GO:0033574 response to testosterone;GO:1901654 response to ketone	Predicted intracellular proteins; Enzymes; ENZYME proteins:Lyases
ENO1	enolase 1	GO:0032889 regulation of vacuole fusion, non-autophagic;GO:0042144 vacuole fusion, non-autophagic;GO:0097576 vacuole fusion	Cancer-related genes:Candidate cancer biomarkers; Predicted intracellular proteins; Enzymes; ENZYME proteins:Lyases
LDHA	lactate dehydrogenase A	GO:0006089 lactate metabolic process;GO:0048569 post-embryonic animal organ development;GO:0019674 NAD metabolic process	Cancer-related genes:Candidate cancer biomarkers; Predicted intracellular proteins; FDA approved drug targets:Small molecule drugs; Enzymes; ENZYME proteins:Oxidoreductases; Disease related genes
PGAM1	phosphoglycerate mutase 1	GO:0043456 regulation of pentose-phosphate shunt;GO:1902031 regulation of NADP metabolic process;GO:0043471 regulation of cellular carbohydrate catabolic process	Candidate cardiovascular disease genes; ENZYME proteins:Isomerase; Enzymes; Predicted intracellular proteins
PGK1	phosphoglycerate kinase 1	GO:0031639 plasminogen activation;GO:0031638 zymogen activation;GO:0006094 gluconeogenesis	ENZYME proteins:Transferases; Predicted intracellular proteins; Enzymes; Disease related genes; Potential drug targets
SLC16A1	solute carrier family 16 member 1	GO:0015728 mevalonate transport;GO:0051780 behavioral response to nutrient;GO:0035879 plasma membrane lactate transport	Transporters:Electrochemical Potential-driven transporters; Potential drug targets; Disease related genes
SLC2A1	solute carrier family 2 member 1	GO:1904016 response to Thyroglobulin triiodothyronine;GO:0098708 glucose import across plasma membrane;GO:0098704 carbohydrate import across plasma membrane	Cancer-related genes:Candidate cancer biomarkers; Predicted intracellular proteins; Transporters:Electrochemical Potential-driven transporters; Disease related genes; Potential drug targets
TPI1	triosephosphate isomerase 1	GO:0019242 methylglyoxal biosynthetic process;GO:0046166 glyceraldehyde-3-phosphate biosynthetic process;GO:0019682 glyceraldehyde-3-phosphate metabolic process	Cancer-related genes:Candidate cancer biomarkers; ENZYME proteins:Isomerase; Predicted intracellular proteins; Enzymes; Disease related genes; Potential drug targets
BNIP3	BCL2 interacting protein 3	GO:0071279 cellular response to cobalt ion;GO:1902109 negative regulation of mitochondrial membrane permeability involved in apoptotic process;GO:0035694 mitochondrial protein catabolic process	Cancer-related genes:Candidate cancer biomarkers; Predicted intracellular proteins; Transporters:Transporter channels and pores
GAPDH	glyceraldehyde-3-phosphate dehydrogenase	GO:0035606 peptidyl-cysteine S-trans-nitrosylation;GO:0017014 protein nitrosylation;GO:0018119 peptidyl-cysteine S-nitrosylation	Predicted intracellular proteins; Enzymes; ENZYME proteins:Oxidoreductases; FDA approved drug targets:Small molecule drugs
HK2	hexokinase 2	GO:0072656 maintenance of protein location in mitochondrion;GO:0035795 negative regulation of mitochondrial membrane permeability;GO:0006735 NADH regeneration	Cancer-related genes:Candidate cancer biomarkers; Predicted intracellular proteins; ENZYME proteins:Transferases; Enzymes
MIF	macrophage migration inhibitory factor	GO:0010760 negative regulation of macrophage chemotaxis;GO:0010739 positive regulation of protein kinase A signaling;GO:1905522 negative regulation of macrophage migration	Cancer-related genes:Candidate cancer biomarkers; ENZYME proteins:Isomerase; Predicted intracellular proteins; Predicted secreted proteins; Enzymes
NDRG1	N-myc downstream regulated 1	GO:0032287 peripheral nervous system myelin maintenance;GO:0043217 myelin maintenance;GO:0022011 myelination in peripheral nervous system	Cancer-related genes:Candidate cancer biomarkers; Predicted intracellular proteins; Disease related genes
VEGFA	vascular endothelial growth factor A	GO:1903570 regulation of protein kinase D signaling;GO:1903572 positive regulation of protein kinase D signaling;GO:1901551 negative regulation of endothelial cell development	Cancer-related genes:Candidate cancer biomarkers; RAS pathway related proteins; Candidate cardiovascular disease genes; FDA approved drug targets:Biotech drugs; Predicted intracellular proteins; Predicted secreted proteins; FDA approved drug targets:Small molecule drugs; Disease related genes
AK3L1	adenylate kinase 4	GO:0006172 ADP biosynthetic process;GO:0009136 purine nucleoside diphosphate biosynthetic process;GO:0009180 purine ribonucleoside diphosphate biosynthetic process	ENZYME proteins:Transferases; Predicted intracellular proteins; Enzymes
B4GALT2	beta-1,4-galactosyltransferase 2	GO:0021680 cerebellar Purkinje cell layer development;GO:0008542 visual learning;GO:0021695 cerebellar cortex development	ENZYME proteins:Transferases; Predicted intracellular proteins; Enzymes
GPI	glucose-6-phosphate isomerase	GO:0035994 response to muscle stretch;GO:0051156 glucose 6-phosphate metabolic process;GO:0035902 response to immobilization stress	Cancer-related genes:Candidate cancer biomarkers; ENZYME proteins:Isomerase; Predicted intracellular proteins; Predicted secreted proteins; Enzymes; Disease related genes; Potential drug targets
PFKP	phosphofructokinase, platelet	GO:0030388 fructose 1,6-bisphosphate metabolic process;GO:0006735 NADH regeneration;GO:0061621 canonical glycolysis	ENZYME proteins:Transferases; Predicted intracellular proteins; Enzymes
PGF	placental growth factor	GO:0060754 positive regulation of mast cell chemotaxis;GO:0060753 regulation of mast cell chemotaxis;GO:0002551 mast cell chemotaxis	Cancer-related genes:Candidate cancer biomarkers; RAS pathway related proteins; Candidate cardiovascular disease genes; FDA approved drug targets:Biotech drugs; Predicted secreted proteins
PPP4R1	protein phosphatase 4 regulatory subunit 1	GO:0006470 protein dephosphorylation;GO:0016311 dephosphorylation;GO:0006468 protein phosphorylation	Predicted intracellular proteins
RIMKLA	ribosomal modification protein rimK like family member A	GO:0009064 glutamine family amino acid metabolic process;GO:1901605 alpha-amino acid metabolic process;GO:0006520 cellular amino acid metabolic process	Predicted intracellular proteins; Enzymes; ENZYME proteins:Ligase
SEC61G	SEC61 translocon subunit gamma	GO:0031204 posttranslational protein targeting to membrane, translocation;GO:0006620 posttranslational protein targeting to endoplasmic reticulum membrane;GO:0045047 protein targeting to ER	Transporters:Primary Active Transporters
TEAD4	TEA domain transcription factor 4	GO:0035329 hippo signaling;GO:0007517 muscle organ development;GO:0048568 embryonic organ development	Predicted intracellular proteins; Transcription factors:Helix-turn-helix domains
TFAP2C	transcription factor AP-2 gamma	GO:0008584 male gonad development;GO:0046546 development of primary male sexual characteristics;GO:0040029 regulation of gene expression, epigenetic	Predicted intracellular proteins; Transcription factors:Basic domains
TUBB6	tubulin beta 6 class V	GO:0000226 microtubule cytoskeleton organization;GO:0000278 mitotic cell cycle;GO:0007017 microtubule-based process	Predicted intracellular proteins; Disease related genes

## Sheet: Enrichment
GroupID	Category	Term	Description	LogP	Log(q-value)	InTerm_InList	Genes	Symbols
1_Summary	WikiPathways	WP534	Glycolysis and gluconeogenesis	-24.23	-19.8682	11/45	226,2023,2597,2821,3099,3939,5214,5223,5230,6513,7167,7422,205,8704,664,4282	ALDOA,ENO1,GAPDH,GPI,HK2,LDHA,PFKP,PGAM1,PGK1,SLC2A1,TPI1,VEGFA,AK4,B4GALT2,BNIP3,MIF
1_Member	WikiPathways	WP534	Glycolysis and gluconeogenesis	-24.23	-19.8682	11/45	226,2023,2597,2821,3099,3939,5214,5223,5230,6513,7167	ALDOA,ENO1,GAPDH,GPI,HK2,LDHA,PFKP,PGAM1,PGK1,SLC2A1,TPI1
1_Member	WikiPathways	WP1946	Cori cycle	-23.4317	-19.371	9/17	226,2597,2821,3939,5214,5223,5230,6513,7167	ALDOA,GAPDH,GPI,LDHA,PFKP,PGAM1,PGK1,SLC2A1,TPI1
1_Member	WikiPathways	WP4629	Aerobic glycolysis	-21.9512	-18.0666	8/12	226,2023,2597,2821,3939,5230,6513,7167	ALDOA,ENO1,GAPDH,GPI,LDHA,PGK1,SLC2A1,TPI1
1_Member	KEGG Pathway	M00001	Glycolysis (Embden-Meyerhof pathway), glucose => pyruvate	-21.5092	-17.8465	9/25	226,2023,2597,2821,3099,5214,5223,5230,7167	ALDOA,ENO1,GAPDH,GPI,HK2,PFKP,PGAM1,PGK1,TPI1
1_Member	KEGG Pathway	hsa_M00001	Glycolysis (Embden-Meyerhof pathway), glucose => pyruvate	-21.5092	-17.8465	9/25	226,2023,2597,2821,3099,5214,5223,5230,7167	ALDOA,ENO1,GAPDH,GPI,HK2,PFKP,PGAM1,PGK1,TPI1
1_Member	WikiPathways	WP4018	Clear cell renal cell carcinoma pathways	-20.7987	-17.2152	11/87	226,2023,2597,2821,3099,3939,5214,5230,6513,7167,7422	ALDOA,ENO1,GAPDH,GPI,HK2,LDHA,PFKP,PGK1,SLC2A1,TPI1,VEGFA
1_Member	GO Biological Processes	GO:0046031	ADP metabolic process	-20.6275	-17.1109	11/90	205,226,2023,2597,2821,3099,3939,5214,5223,5230,7167	AK4,ALDOA,ENO1,GAPDH,GPI,HK2,LDHA,PFKP,PGAM1,PGK1,TPI1
1_Member	GO Biological Processes	GO:0006165	nucleoside diphosphate phosphorylation	-20.1481	-16.6895	11/99	205,226,2023,2597,2821,3099,3939,5214,5223,5230,7167	AK4,ALDOA,ENO1,GAPDH,GPI,HK2,LDHA,PFKP,PGAM1,PGK1,TPI1
1_Member	GO Biological Processes	GO:0046939	nucleotide phosphorylation	-20.0479	-16.6404	11/101	205,226,2023,2597,2821,3099,3939,5214,5223,5230,7167	AK4,ALDOA,ENO1,GAPDH,GPI,HK2,LDHA,PFKP,PGAM1,PGK1,TPI1
1_Member	GO Biological Processes	GO:0009135	purine nucleoside diphosphate metabolic process	-19.9498	-16.6294	11/103	205,226,2023,2597,2821,3099,3939,5214,5223,5230,7167	AK4,ALDOA,ENO1,GAPDH,GPI,HK2,LDHA,PFKP,PGAM1,PGK1,TPI1
1_Member	GO Biological Processes	GO:0009179	purine ribonucleoside diphosphate metabolic process	-19.9498	-16.6294	11/103	205,226,2023,2597,2821,3099,3939,5214,5223,5230,7167	AK4,ALDOA,ENO1,GAPDH,GPI,HK2,LDHA,PFKP,PGAM1,PGK1,TPI1
1_Member	GO Biological Processes	GO:0009185	ribonucleoside diphosphate metabolic process	-19.8062	-16.5237	11/106	205,226,2023,2597,2821,3099,3939,5214,5223,5230,7167	AK4,ALDOA,ENO1,GAPDH,GPI,HK2,LDHA,PFKP,PGAM1,PGK1,TPI1
1_Member	KEGG Pathway	hsa00010	Glycolysis / Gluconeogenesis	-19.6289	-16.4433	10/67	226,2023,2597,2821,3099,3939,5214,5223,5230,7167	ALDOA,ENO1,GAPDH,GPI,HK2,LDHA,PFKP,PGAM1,PGK1,TPI1
1_Member	KEGG Pathway	ko00010	Glycolysis / Gluconeogenesis	-19.6289	-16.4433	10/67	226,2023,2597,2821,3099,3939,5214,5223,5230,7167	ALDOA,ENO1,GAPDH,GPI,HK2,LDHA,PFKP,PGAM1,PGK1,TPI1
1_Member	GO Biological Processes	GO:0009132	nucleoside diphosphate metabolic process	-19.0262	-15.8686	11/124	205,226,2023,2597,2821,3099,3939,5214,5223,5230,7167	AK4,ALDOA,ENO1,GAPDH,GPI,HK2,LDHA,PFKP,PGAM1,PGK1,TPI1
1_Member	GO Biological Processes	GO:0006096	glycolytic process	-18.7529	-15.6216	10/81	226,2023,2597,2821,3099,3939,5214,5223,5230,7167	ALDOA,ENO1,GAPDH,GPI,HK2,LDHA,PFKP,PGAM1,PGK1,TPI1
1_Member	GO Biological Processes	GO:0006757	ATP generation from ADP	-18.6966	-15.5902	10/82	226,2023,2597,2821,3099,3939,5214,5223,5230,7167	ALDOA,ENO1,GAPDH,GPI,HK2,LDHA,PFKP,PGAM1,PGK1,TPI1
1_Member	GO Biological Processes	GO:0006090	pyruvate metabolic process	-17.5295	-14.4465	10/106	226,2023,2597,2821,3099,3939,5214,5223,5230,7167	ALDOA,ENO1,GAPDH,GPI,HK2,LDHA,PFKP,PGAM1,PGK1,TPI1
1_Member	Reactome Gene Sets	R-HSA-70171	Glycolysis	-16.959	-13.8983	9/71	226,2023,2597,2821,3099,5214,5223,5230,7167	ALDOA,ENO1,GAPDH,GPI,HK2,PFKP,PGAM1,PGK1,TPI1
1_Member	Reactome Gene Sets	R-HSA-70326	Glucose metabolism	-15.9418	-12.9023	9/91	226,2023,2597,2821,3099,5214,5223,5230,7167	ALDOA,ENO1,GAPDH,GPI,HK2,PFKP,PGAM1,PGK1,TPI1
1_Member	GO Biological Processes	GO:0016052	carbohydrate catabolic process	-15.8583	-12.839	10/154	226,2023,2597,2821,3099,3939,5214,5223,5230,7167	ALDOA,ENO1,GAPDH,GPI,HK2,LDHA,PFKP,PGAM1,PGK1,TPI1
1_Member	GO Biological Processes	GO:0046034	ATP metabolic process	-15.1104	-12.1104	11/277	205,226,2023,2597,2821,3099,3939,5214,5223,5230,7167	AK4,ALDOA,ENO1,GAPDH,GPI,HK2,LDHA,PFKP,PGAM1,PGK1,TPI1
1_Member	KEGG Pathway	hsa01200	Carbon metabolism	-15.0301	-12.0663	9/114	226,2023,2597,2821,3099,5214,5223,5230,7167	ALDOA,ENO1,GAPDH,GPI,HK2,PFKP,PGAM1,PGK1,TPI1
1_Member	KEGG Pathway	ko01200	Carbon metabolism	-15.0301	-12.0663	9/114	226,2023,2597,2821,3099,5214,5223,5230,7167	ALDOA,ENO1,GAPDH,GPI,HK2,PFKP,PGAM1,PGK1,TPI1
1_Member	Reactome Gene Sets	R-HSA-71387	Metabolism of carbohydrates	-14.8084	-11.8616	11/295	226,2023,2597,2821,3099,5214,5223,5230,6513,7167,8704	ALDOA,ENO1,GAPDH,GPI,HK2,PFKP,PGAM1,PGK1,SLC2A1,TPI1,B4GALT2
1_Member	Reactome Gene Sets	R-HSA-70263	Gluconeogenesis	-14.7728	-11.8424	7/34	226,2023,2597,2821,5223,5230,7167	ALDOA,ENO1,GAPDH,GPI,PGAM1,PGK1,TPI1
1_Member	KEGG Pathway	M00003	Gluconeogenesis, oxaloacetate => fructose-6P	-14.2794	-11.4091	6/17	226,2023,2597,5223,5230,7167	ALDOA,ENO1,GAPDH,PGAM1,PGK1,TPI1
1_Member	KEGG Pathway	hsa_M00003	Gluconeogenesis, oxaloacetate => fructose-6P	-14.2794	-11.4091	6/17	226,2023,2597,5223,5230,7167	ALDOA,ENO1,GAPDH,PGAM1,PGK1,TPI1
1_Member	GO Biological Processes	GO:0006091	generation of precursor metabolites and energy	-14.0339	-11.189	12/490	205,226,664,2023,2597,2821,3099,3939,5214,5223,5230,7167	AK4,ALDOA,BNIP3,ENO1,GAPDH,GPI,HK2,LDHA,PFKP,PGAM1,PGK1,TPI1
1_Member	WikiPathways	WP4290	Metabolic reprogramming in colon cancer	-13.9228	-11.0926	7/44	2023,2597,2821,3939,5223,5230,6513	ENO1,GAPDH,GPI,LDHA,PGAM1,PGK1,SLC2A1
1_Member	GO Biological Processes	GO:0009150	purine ribonucleotide metabolic process	-13.7394	-10.9218	11/369	205,226,2023,2597,2821,3099,3939,5214,5223,5230,7167	AK4,ALDOA,ENO1,GAPDH,GPI,HK2,LDHA,PFKP,PGAM1,PGK1,TPI1
1_Member	GO Biological Processes	GO:0009259	ribonucleotide metabolic process	-13.5252	-10.7198	11/386	205,226,2023,2597,2821,3099,3939,5214,5223,5230,7167	AK4,ALDOA,ENO1,GAPDH,GPI,HK2,LDHA,PFKP,PGAM1,PGK1,TPI1
1_Member	GO Biological Processes	GO:0006163	purine nucleotide metabolic process	-13.3918	-10.6098	11/397	205,226,2023,2597,2821,3099,3939,5214,5223,5230,7167	AK4,ALDOA,ENO1,GAPDH,GPI,HK2,LDHA,PFKP,PGAM1,PGK1,TPI1
1_Member	GO Biological Processes	GO:0019693	ribose phosphate metabolic process	-13.3918	-10.6098	11/397	205,226,2023,2597,2821,3099,3939,5214,5223,5230,7167	AK4,ALDOA,ENO1,GAPDH,GPI,HK2,LDHA,PFKP,PGAM1,PGK1,TPI1
1_Member	GO Biological Processes	GO:0072521	purine-containing compound metabolic process	-13.17	-10.3994	11/416	205,226,2023,2597,2821,3099,3939,5214,5223,5230,7167	AK4,ALDOA,ENO1,GAPDH,GPI,HK2,LDHA,PFKP,PGAM1,PGK1,TPI1
1_Member	GO Biological Processes	GO:0005975	carbohydrate metabolic process	-13.0517	-10.292	12/593	226,2023,2597,2821,3099,3939,5214,5223,5230,6513,7167,8704	ALDOA,ENO1,GAPDH,GPI,HK2,LDHA,PFKP,PGAM1,PGK1,SLC2A1,TPI1,B4GALT2
1_Member	KEGG Pathway	hsa04066	HIF-1 signaling pathway	-12.7793	-10.0303	8/119	226,2023,2597,3099,3939,5230,6513,7422	ALDOA,ENO1,GAPDH,HK2,LDHA,PGK1,SLC2A1,VEGFA
1_Member	GO Biological Processes	GO:0009117	nucleotide metabolic process	-12.396	-9.65756	11/490	205,226,2023,2597,2821,3099,3939,5214,5223,5230,7167	AK4,ALDOA,ENO1,GAPDH,GPI,HK2,LDHA,PFKP,PGAM1,PGK1,TPI1
1_Member	KEGG Pathway	M00002	Glycolysis, core module involving three-carbon compounds	-12.365	-9.64679	5/12	2023,2597,5223,5230,7167	ENO1,GAPDH,PGAM1,PGK1,TPI1
1_Member	KEGG Pathway	hsa_M00002	Glycolysis, core module involving three-carbon compounds	-12.365	-9.64679	5/12	2023,2597,5223,5230,7167	ENO1,GAPDH,PGAM1,PGK1,TPI1
1_Member	GO Biological Processes	GO:0006753	nucleoside phosphate metabolic process	-12.3197	-9.6112	11/498	205,226,2023,2597,2821,3099,3939,5214,5223,5230,7167	AK4,ALDOA,ENO1,GAPDH,GPI,HK2,LDHA,PFKP,PGAM1,PGK1,TPI1
1_Member	KEGG Pathway	hsa01230	Biosynthesis of amino acids	-12.2169	-9.52729	7/75	226,2023,2597,5214,5223,5230,7167	ALDOA,ENO1,GAPDH,PFKP,PGAM1,PGK1,TPI1
1_Member	KEGG Pathway	ko01230	Biosynthesis of amino acids	-12.2169	-9.52729	7/75	226,2023,2597,5214,5223,5230,7167	ALDOA,ENO1,GAPDH,PFKP,PGAM1,PGK1,TPI1
1_Member	GO Biological Processes	GO:0005996	monosaccharide metabolic process	-11.8096	-9.13807	9/257	226,2023,2597,2821,3099,5214,5230,6513,7167	ALDOA,ENO1,GAPDH,GPI,HK2,PFKP,PGK1,SLC2A1,TPI1
1_Member	GO Biological Processes	GO:0055086	nucleobase-containing small molecule metabolic process	-11.685	-9.02227	11/570	205,226,2023,2597,2821,3099,3939,5214,5223,5230,7167	AK4,ALDOA,ENO1,GAPDH,GPI,HK2,LDHA,PFKP,PGAM1,PGK1,TPI1
1_Member	GO Biological Processes	GO:0032787	monocarboxylic acid metabolic process	-11.4839	-8.82978	11/595	226,2023,2597,2821,3099,3939,4282,5214,5223,5230,7167	ALDOA,ENO1,GAPDH,GPI,HK2,LDHA,MIF,PFKP,PGAM1,PGK1,TPI1
1_Member	GO Biological Processes	GO:0019318	hexose metabolic process	-10.364	-7.71828	8/237	226,2023,2597,2821,3099,5214,5230,7167	ALDOA,ENO1,GAPDH,GPI,HK2,PFKP,PGK1,TPI1
1_Member	WikiPathways	WP2456	HIF1A and PPARG regulation of glycolysis	-10.33	-7.69255	4/8	2597,3939,6513,7167	GAPDH,LDHA,SLC2A1,TPI1
1_Member	WikiPathways	WP5049	Glycolysis in senescence	-9.65742	-7.02811	4/11	2023,2597,3939,5230	ENO1,GAPDH,LDHA,PGK1
1_Member	GO Biological Processes	GO:0006006	glucose metabolic process	-9.25108	-6.62973	7/196	2023,2597,2821,3099,5214,5230,7167	ENO1,GAPDH,GPI,HK2,PFKP,PGK1,TPI1
1_Member	Canonical Pathways	M66	PID MYC ACTIV PATHWAY	-6.01843	-3.51405	4/79	2023,2597,3939,6513	ENO1,GAPDH,LDHA,SLC2A1
2_Summary	Canonical Pathways	M255	PID HIF1 TFPATHWAY	-19.6988	-16.4511	10/66	226,664,768,2023,3099,3939,5230,6513,7422,10397,205,5228	ALDOA,BNIP3,CA9,ENO1,HK2,LDHA,PGK1,SLC2A1,VEGFA,NDRG1,AK4,PGF
2_Member	Canonical Pathways	M255	PID HIF1 TFPATHWAY	-19.6988	-16.4511	10/66	226,664,768,2023,3099,3939,5230,6513,7422,10397	ALDOA,BNIP3,CA9,ENO1,HK2,LDHA,PGK1,SLC2A1,VEGFA,NDRG1
2_Member	GO Biological Processes	GO:0001666	response to hypoxia	-14.6174	-11.7028	11/307	205,664,768,2023,3099,3939,5228,5230,6513,7422,10397	AK4,BNIP3,CA9,ENO1,HK2,LDHA,PGF,PGK1,SLC2A1,VEGFA,NDRG1
2_Member	GO Biological Processes	GO:0036293	response to decreased oxygen levels	-14.3892	-11.4899	11/322	205,664,768,2023,3099,3939,5228,5230,6513,7422,10397	AK4,BNIP3,CA9,ENO1,HK2,LDHA,PGF,PGK1,SLC2A1,VEGFA,NDRG1
2_Member	GO Biological Processes	GO:0070482	response to oxygen levels	-14.0322	-11.189	11/347	205,664,768,2023,3099,3939,5228,5230,6513,7422,10397	AK4,BNIP3,CA9,ENO1,HK2,LDHA,PGF,PGK1,SLC2A1,VEGFA,NDRG1
2_Member	GO Biological Processes	GO:0071456	cellular response to hypoxia	-8.2364	-5.63812	6/151	205,664,2023,5230,7422,10397	AK4,BNIP3,ENO1,PGK1,VEGFA,NDRG1
2_Member	GO Biological Processes	GO:0036294	cellular response to decreased oxygen levels	-8.06934	-5.47849	6/161	205,664,2023,5230,7422,10397	AK4,BNIP3,ENO1,PGK1,VEGFA,NDRG1
2_Member	GO Biological Processes	GO:0071453	cellular response to oxygen levels	-7.82318	-5.2468	6/177	205,664,2023,5230,7422,10397	AK4,BNIP3,ENO1,PGK1,VEGFA,NDRG1
3_Summary	WikiPathways	WP3614	Photodynamic therapy-induced HIF-1 survival signaling	-12.0112	-9.33069	6/37	664,3939,5230,6513,6566,7422,3099,5214,5223	BNIP3,LDHA,PGK1,SLC2A1,SLC16A1,VEGFA,HK2,PFKP,PGAM1
3_Member	WikiPathways	WP3614	Photodynamic therapy-induced HIF-1 survival signaling	-12.0112	-9.33069	6/37	664,3939,5230,6513,6566,7422	BNIP3,LDHA,PGK1,SLC2A1,SLC16A1,VEGFA
3_Member	KEGG Pathway	ko05230	Central carbon metabolism in cancer	-8.3618	-5.74828	5/65	3099,3939,5214,5223,6513	HK2,LDHA,PFKP,PGAM1,SLC2A1
3_Member	KEGG Pathway	hsa05230	Central carbon metabolism in cancer	-7.95794	-5.37438	5/78	3099,3939,5214,5223,6513	HK2,LDHA,PFKP,PGAM1,SLC2A1
3_Member	KEGG Pathway	ko04922	Glucagon signaling pathway	-3.88472	-1.50978	3/103	3939,5223,6513	LDHA,PGAM1,SLC2A1
3_Member	KEGG Pathway	hsa04922	Glucagon signaling pathway	-3.83571	-1.46523	3/107	3939,5223,6513	LDHA,PGAM1,SLC2A1
3_Member	GO Biological Processes	GO:0031667	response to nutrient levels	-2.99684	-0.70701	4/472	664,3939,6513,6566	BNIP3,LDHA,SLC2A1,SLC16A1
3_Member	GO Biological Processes	GO:0009991	response to extracellular stimulus	-2.8948	-0.629997	4/503	664,3939,6513,6566	BNIP3,LDHA,SLC2A1,SLC16A1
4_Summary	WikiPathways	WP3888	VEGFA-VEGFR2 signaling pathway	-8.25132	-5.64549	8/439	226,2597,3939,5228,5230,7004,7422,10397	ALDOA,GAPDH,LDHA,PGF,PGK1,TEAD4,VEGFA,NDRG1
4_Member	WikiPathways	WP3888	VEGFA-VEGFR2 signaling pathway	-8.25132	-5.64549	8/439	226,2597,3939,5228,5230,7004,7422,10397	ALDOA,GAPDH,LDHA,PGF,PGK1,TEAD4,VEGFA,NDRG1
5_Summary	GO Biological Processes	GO:0019674	NAD metabolic process	-7.7435	-5.17418	4/30	2023,3099,3939,5214,226,7167,8704	ENO1,HK2,LDHA,PFKP,ALDOA,TPI1,B4GALT2
5_Member	GO Biological Processes	GO:0019674	NAD metabolic process	-7.7435	-5.17418	4/30	2023,3099,3939,5214	ENO1,HK2,LDHA,PFKP
5_Member	KEGG Pathway	hsa00051	Fructose and mannose metabolism	-7.57025	-5.01472	4/33	226,3099,5214,7167	ALDOA,HK2,PFKP,TPI1
5_Member	KEGG Pathway	ko00051	Fructose and mannose metabolism	-7.57025	-5.01472	4/33	226,3099,5214,7167	ALDOA,HK2,PFKP,TPI1
5_Member	GO Biological Processes	GO:0006735	NADH regeneration	-7.02734	-4.4917	3/10	2023,3099,5214	ENO1,HK2,PFKP
5_Member	GO Biological Processes	GO:0061621	canonical glycolysis	-7.02734	-4.4917	3/10	2023,3099,5214	ENO1,HK2,PFKP
5_Member	GO Biological Processes	GO:0061718	glucose catabolic process to pyruvate	-7.02734	-4.4917	3/10	2023,3099,5214	ENO1,HK2,PFKP
5_Member	GO Biological Processes	GO:0061620	glycolytic process through glucose-6-phosphate	-6.76465	-4.23545	3/12	2023,3099,5214	ENO1,HK2,PFKP
5_Member	GO Biological Processes	GO:0061615	glycolytic process through fructose-6-phosphate	-6.65099	-4.12813	3/13	2023,3099,5214	ENO1,HK2,PFKP
5_Member	GO Biological Processes	GO:0006007	glucose catabolic process	-6.12269	-3.60608	3/19	2023,3099,5214	ENO1,HK2,PFKP
5_Member	GO Biological Processes	GO:0006734	NADH metabolic process	-5.50355	-3.02265	3/30	2023,3099,5214	ENO1,HK2,PFKP
5_Member	KEGG Pathway	hsa00052	Galactose metabolism	-5.45962	-2.99001	3/31	3099,5214,8704	HK2,PFKP,B4GALT2
5_Member	KEGG Pathway	ko00052	Galactose metabolism	-5.45962	-2.99001	3/31	3099,5214,8704	HK2,PFKP,B4GALT2
5_Member	GO Biological Processes	GO:0019320	hexose catabolic process	-5.33619	-2.87757	3/34	2023,3099,5214	ENO1,HK2,PFKP
5_Member	GO Biological Processes	GO:0046365	monosaccharide catabolic process	-5.12009	-2.66687	3/40	2023,3099,5214	ENO1,HK2,PFKP
5_Member	GO Biological Processes	GO:0044282	small molecule catabolic process	-3.35732	-1.02092	4/378	2023,3099,5214,7167	ENO1,HK2,PFKP,TPI1
6_Summary	WikiPathways	WP4206	Hereditary leiomyomatosis and renal cell carcinoma pathway	-6.05239	-3.54194	3/20	3939,6513,7422,5230,4282,5228,3099,226,2597,6566,205	LDHA,SLC2A1,VEGFA,PGK1,MIF,PGF,HK2,ALDOA,GAPDH,SLC16A1,AK4
6_Member	WikiPathways	WP4206	Hereditary leiomyomatosis and renal cell carcinoma pathway	-6.05239	-3.54194	3/20	3939,6513,7422	LDHA,SLC2A1,VEGFA
6_Member	Canonical Pathways	M44	PID HIF2PATHWAY	-5.33619	-2.87757	3/34	5230,6513,7422	PGK1,SLC2A1,VEGFA
6_Member	GO Biological Processes	GO:0050918	positive chemotaxis	-4.46158	-2.01895	3/66	4282,5228,7422	MIF,PGF,VEGFA
6_Member	GO Biological Processes	GO:0002688	regulation of leukocyte chemotaxis	-3.65697	-1.29526	3/123	4282,5228,7422	MIF,PGF,VEGFA
6_Member	GO Biological Processes	GO:0045765	regulation of angiogenesis	-3.50254	-1.15786	4/346	3099,5228,5230,7422	HK2,PGF,PGK1,VEGFA
6_Member	GO Biological Processes	GO:1901342	regulation of vasculature development	-3.47424	-1.13372	4/352	3099,5228,5230,7422	HK2,PGF,PGK1,VEGFA
6_Member	WikiPathways	WP706	Sudden infant death syndrome (SIDS) susceptibility pathways	-3.30637	-0.974046	3/162	226,2597,7422	ALDOA,GAPDH,VEGFA
6_Member	GO Biological Processes	GO:0045766	positive regulation of angiogenesis	-3.16629	-0.849905	3/181	3099,5228,7422	HK2,PGF,VEGFA
6_Member	GO Biological Processes	GO:1904018	positive regulation of vasculature development	-3.16629	-0.849905	3/181	3099,5228,7422	HK2,PGF,VEGFA
6_Member	GO Biological Processes	GO:0007565	female pregnancy	-3.08553	-0.784516	3/193	5228,6513,7422	PGF,SLC2A1,VEGFA
6_Member	GO Biological Processes	GO:0002685	regulation of leukocyte migration	-2.96784	-0.685314	3/212	4282,5228,7422	MIF,PGF,VEGFA
6_Member	GO Biological Processes	GO:0044706	multi-multicellular organism process	-2.92157	-0.646221	3/220	5228,6513,7422	PGF,SLC2A1,VEGFA
6_Member	GO Biological Processes	GO:0097529	myeloid leukocyte migration	-2.90467	-0.63287	3/223	4282,5228,7422	MIF,PGF,VEGFA
6_Member	GO Biological Processes	GO:0050920	regulation of chemotaxis	-2.8991	-0.630808	3/224	4282,5228,7422	MIF,PGF,VEGFA
6_Member	GO Biological Processes	GO:0030595	leukocyte chemotaxis	-2.85539	-0.594049	3/232	4282,5228,7422	MIF,PGF,VEGFA
6_Member	GO Biological Processes	GO:0003018	vascular process in circulatory system	-2.69989	-0.471724	3/263	6513,6566,7422	SLC2A1,SLC16A1,VEGFA
6_Member	GO Biological Processes	GO:0001525	angiogenesis	-2.61517	-0.393339	4/600	3099,5228,5230,7422	HK2,PGF,PGK1,VEGFA
6_Member	WikiPathways	WP3932	Focal adhesion: PI3K-Akt-mTOR-signaling pathway	-2.50186	-0.289373	3/309	5228,6513,7422	PGF,SLC2A1,VEGFA
6_Member	GO Biological Processes	GO:0060326	cell chemotaxis	-2.49006	-0.280642	3/312	4282,5228,7422	MIF,PGF,VEGFA
6_Member	GO Biological Processes	GO:0060249	anatomical structure homeostasis	-2.48226	-0.27589	3/314	226,6513,7422	ALDOA,SLC2A1,VEGFA
6_Member	GO Biological Processes	GO:0048514	blood vessel morphogenesis	-2.39066	-0.190322	4/693	3099,5228,5230,7422	HK2,PGF,PGK1,VEGFA
6_Member	GO Biological Processes	GO:0050900	leukocyte migration	-2.27679	-0.0853461	3/372	4282,5228,7422	MIF,PGF,VEGFA
6_Member	GO Biological Processes	GO:0001568	blood vessel development	-2.22714	-0.0529524	4/771	3099,5228,5230,7422	HK2,PGF,PGK1,VEGFA
6_Member	KEGG Pathway	hsa05200	Pathways in cancer	-2.20477	-0.0333968	3/395	5228,6513,7422	PGF,SLC2A1,VEGFA
6_Member	GO Biological Processes	GO:0048732	gland development	-2.07628	0	3/440	205,3099,7422	AK4,HK2,VEGFA
7_Summary	GO Biological Processes	GO:0051156	glucose 6-phosphate metabolic process	-5.8042	-3.30581	3/24	2821,3099,5223,6566,7167,7422	GPI,HK2,PGAM1,SLC16A1,TPI1,VEGFA
7_Member	GO Biological Processes	GO:0051156	glucose 6-phosphate metabolic process	-5.8042	-3.30581	3/24	2821,3099,5223	GPI,HK2,PGAM1
7_Member	GO Biological Processes	GO:0042593	glucose homeostasis	-2.71407	-0.476212	3/260	2821,3099,6566	GPI,HK2,SLC16A1
7_Member	GO Biological Processes	GO:0033500	carbohydrate homeostasis	-2.70932	-0.474721	3/261	2821,3099,6566	GPI,HK2,SLC16A1
7_Member	GO Biological Processes	GO:0044262	cellular carbohydrate metabolic process	-2.60525	-0.386551	3/284	3099,5223,7167	HK2,PGAM1,TPI1
7_Member	GO Biological Processes	GO:0050878	regulation of body fluid levels	-2.2449	-0.0678828	3/382	2821,3099,7422	GPI,HK2,VEGFA
8_Summary	KEGG Pathway	hsa00030	Pentose phosphate pathway	-5.50355	-3.02265	3/30	226,2821,5214,4282,5223	ALDOA,GPI,PFKP,MIF,PGAM1
8_Member	KEGG Pathway	hsa00030	Pentose phosphate pathway	-5.50355	-3.02265	3/30	226,2821,5214	ALDOA,GPI,PFKP
8_Member	KEGG Pathway	ko00030	Pentose phosphate pathway	-5.50355	-3.02265	3/30	226,2821,5214	ALDOA,GPI,PFKP
8_Member	Reactome Gene Sets	R-HSA-6798695	Neutrophil degranulation	-2.96982	-0.685314	4/480	226,2821,4282,5223	ALDOA,GPI,MIF,PGAM1
9_Summary	GO Biological Processes	GO:0006754	ATP biosynthetic process	-4.65329	-2.2054	3/57	205,226,2023,5223,664,7167,8704	AK4,ALDOA,ENO1,PGAM1,BNIP3,TPI1,B4GALT2
9_Member	GO Biological Processes	GO:0006754	ATP biosynthetic process	-4.65329	-2.2054	3/57	205,226,2023	AK4,ALDOA,ENO1
9_Member	GO Biological Processes	GO:0009206	purine ribonucleoside triphosphate biosynthetic process	-4.42264	-1.98521	3/68	205,226,2023	AK4,ALDOA,ENO1
9_Member	GO Biological Processes	GO:0009145	purine nucleoside triphosphate biosynthetic process	-4.40361	-1.97132	3/69	205,226,2023	AK4,ALDOA,ENO1
9_Member	GO Biological Processes	GO:0009201	ribonucleoside triphosphate biosynthetic process	-4.31255	-1.88534	3/74	205,226,2023	AK4,ALDOA,ENO1
9_Member	GO Biological Processes	GO:0009205	purine ribonucleoside triphosphate metabolic process	-4.17926	-1.7718	3/82	205,226,2023	AK4,ALDOA,ENO1
9_Member	GO Biological Processes	GO:1900542	regulation of purine nucleotide metabolic process	-4.14804	-1.74537	3/84	205,2023,5223	AK4,ENO1,PGAM1
9_Member	GO Biological Processes	GO:0009142	nucleoside triphosphate biosynthetic process	-4.13271	-1.73479	3/85	205,226,2023	AK4,ALDOA,ENO1
9_Member	GO Biological Processes	GO:0006140	regulation of nucleotide metabolic process	-4.11757	-1.72434	3/86	205,2023,5223	AK4,ENO1,PGAM1
9_Member	GO Biological Processes	GO:1903578	regulation of ATP metabolic process	-4.1026	-1.71402	3/87	205,2023,5223	AK4,ENO1,PGAM1
9_Member	GO Biological Processes	GO:0009144	purine nucleoside triphosphate metabolic process	-4.08782	-1.70383	3/88	205,226,2023	AK4,ALDOA,ENO1
9_Member	GO Biological Processes	GO:0009199	ribonucleoside triphosphate metabolic process	-4.0732	-1.69377	3/89	205,226,2023	AK4,ALDOA,ENO1
9_Member	GO Biological Processes	GO:0009141	nucleoside triphosphate metabolic process	-3.77704	-1.41097	3/112	205,226,2023	AK4,ALDOA,ENO1
9_Member	GO Biological Processes	GO:0043467	regulation of generation of precursor metabolites and energy	-3.58622	-1.22883	3/130	205,664,5223	AK4,BNIP3,PGAM1
9_Member	GO Biological Processes	GO:1901137	carbohydrate derivative biosynthetic process	-3.56707	-1.21396	5/618	205,226,2023,7167,8704	AK4,ALDOA,ENO1,TPI1,B4GALT2
9_Member	GO Biological Processes	GO:0009152	purine ribonucleotide biosynthetic process	-3.25286	-0.928576	3/169	205,226,2023	AK4,ALDOA,ENO1
9_Member	GO Biological Processes	GO:0009260	ribonucleotide biosynthetic process	-3.15935	-0.846859	3/182	205,226,2023	AK4,ALDOA,ENO1
9_Member	GO Biological Processes	GO:0046390	ribose phosphate biosynthetic process	-3.10521	-0.796584	3/190	205,226,2023	AK4,ALDOA,ENO1
9_Member	GO Biological Processes	GO:0006164	purine nucleotide biosynthetic process	-3.09862	-0.793812	3/191	205,226,2023	AK4,ALDOA,ENO1
9_Member	GO Biological Processes	GO:0072522	purine-containing compound biosynthetic process	-3.04081	-0.743558	3/200	205,226,2023	AK4,ALDOA,ENO1
9_Member	GO Biological Processes	GO:0090407	organophosphate biosynthetic process	-2.75541	-0.501615	4/549	205,226,2023,7167	AK4,ALDOA,ENO1,TPI1
9_Member	GO Biological Processes	GO:0009165	nucleotide biosynthetic process	-2.74295	-0.496596	3/254	205,226,2023	AK4,ALDOA,ENO1
9_Member	GO Biological Processes	GO:1901293	nucleoside phosphate biosynthetic process	-2.73324	-0.492107	3/256	205,226,2023	AK4,ALDOA,ENO1
9_Member	GO Biological Processes	GO:0062012	regulation of small molecule metabolic process	-2.40346	-0.200112	3/335	205,2023,5223	AK4,ENO1,PGAM1
10_Summary	GO Biological Processes	GO:0006094	gluconeogenesis	-4.2951	-1.87291	3/75	2821,5230,7167,4282	GPI,PGK1,TPI1,MIF
10_Member	GO Biological Processes	GO:0006094	gluconeogenesis	-4.2951	-1.87291	3/75	2821,5230,7167	GPI,PGK1,TPI1
10_Member	GO Biological Processes	GO:0019319	hexose biosynthetic process	-4.24414	-1.82692	3/78	2821,5230,7167	GPI,PGK1,TPI1
10_Member	GO Biological Processes	GO:0046364	monosaccharide biosynthetic process	-4.17926	-1.7718	3/82	2821,5230,7167	GPI,PGK1,TPI1
10_Member	GO Biological Processes	GO:0016051	carbohydrate biosynthetic process	-3.02214	-0.728621	3/203	2821,5230,7167	GPI,PGK1,TPI1
10_Member	GO Biological Processes	GO:0044283	small molecule biosynthetic process	-2.74103	-0.496596	4/554	2821,4282,5230,7167	GPI,MIF,PGK1,TPI1
11_Summary	Reactome Gene Sets	R-HSA-109582	Hemostasis	-3.55738	-1.20851	5/621	226,4282,6566,7422,84617	ALDOA,MIF,SLC16A1,VEGFA,TUBB6
11_Member	Reactome Gene Sets	R-HSA-109582	Hemostasis	-3.55738	-1.20851	5/621	226,4282,6566,7422,84617	ALDOA,MIF,SLC16A1,VEGFA,TUBB6
12_Summary	GO Biological Processes	GO:0042493	response to drug	-3.269	-0.94071	4/399	205,768,3939,5228	AK4,CA9,LDHA,PGF
12_Member	GO Biological Processes	GO:0042493	response to drug	-3.269	-0.94071	4/399	205,768,3939,5228	AK4,CA9,LDHA,PGF
13_Summary	GO Biological Processes	GO:0009612	response to mechanical stimulus	-2.94448	-0.665557	3/216	664,2821,6513,2597,7422,3939,10397,2023	BNIP3,GPI,SLC2A1,GAPDH,VEGFA,LDHA,NDRG1,ENO1
13_Member	GO Biological Processes	GO:0009612	response to mechanical stimulus	-2.94448	-0.665557	3/216	664,2821,6513	BNIP3,GPI,SLC2A1
13_Member	GO Biological Processes	GO:0051402	neuron apoptotic process	-2.7826	-0.524693	3/246	664,2597,2821	BNIP3,GAPDH,GPI
13_Member	GO Biological Processes	GO:0010951	negative regulation of endopeptidase activity	-2.75273	-0.501615	3/252	2597,2821,7422	GAPDH,GPI,VEGFA
13_Member	GO Biological Processes	GO:0010466	negative regulation of peptidase activity	-2.7046	-0.473225	3/262	2597,2821,7422	GAPDH,GPI,VEGFA
13_Member	GO Biological Processes	GO:0010035	response to inorganic substance	-2.68494	-0.459952	4/574	664,2821,3939,10397	BNIP3,GPI,LDHA,NDRG1
13_Member	GO Biological Processes	GO:0045861	negative regulation of proteolysis	-2.34691	-0.149557	3/351	2597,2821,7422	GAPDH,GPI,VEGFA
13_Member	GO Biological Processes	GO:0070997	neuron death	-2.31297	-0.118579	3/361	664,2597,2821	BNIP3,GAPDH,GPI
13_Member	GO Biological Processes	GO:0010038	response to metal ion	-2.27356	-0.0850396	3/373	664,2821,10397	BNIP3,GPI,NDRG1
13_Member	GO Biological Processes	GO:0030162	regulation of proteolysis	-2.26518	-0.0804176	4/752	2023,2597,2821,7422	ENO1,GAPDH,GPI,VEGFA
13_Member	GO Biological Processes	GO:0051346	negative regulation of hydrolase activity	-2.25437	-0.0745065	3/379	2597,2821,7422	GAPDH,GPI,VEGFA
13_Member	GO Biological Processes	GO:0052548	regulation of endopeptidase activity	-2.08983	0	3/435	2597,2821,7422	GAPDH,GPI,VEGFA
13_Member	GO Biological Processes	GO:0052547	regulation of peptidase activity	-2.01355	0	3/464	2597,2821,7422	GAPDH,GPI,VEGFA
14_Summary	GO Biological Processes	GO:0097193	intrinsic apoptotic signaling pathway	-2.58806	-0.372484	3/288	664,2023,4282	BNIP3,ENO1,MIF
14_Member	GO Biological Processes	GO:0097193	intrinsic apoptotic signaling pathway	-2.58806	-0.372484	3/288	664,2023,4282	BNIP3,ENO1,MIF
15_Summary	GO Biological Processes	GO:0007420	brain development	-2.26315	-0.0804176	4/753	205,664,6513,8704	AK4,BNIP3,SLC2A1,B4GALT2
15_Member	GO Biological Processes	GO:0007420	brain development	-2.26315	-0.0804176	4/753	205,664,6513,8704	AK4,BNIP3,SLC2A1,B4GALT2
15_Member	GO Biological Processes	GO:0060322	head development	-2.1787	-0.0101114	4/796	205,664,6513,8704	AK4,BNIP3,SLC2A1,B4GALT2
